# Supplementary material for: Multiplexed Data-Independent Acquisition (mDIA) to Profile Extracellular Vesicle Proteomes
Source: Mol Cell Proteomics. 2026 Jan 8;25(2):101507. doi: 10.1016/j.mcpro.2026.101507 (PMC12887797; doi:10.1016/j.mcpro.2026.101507)
Supplement: Supplemental Data S1 [file mmc1.xlsx]

## Sheet: Benchmark_for Spectronaut
Supplemental Data S1. Precursor m/z in spectral libraries (Benchmark_DDA_8Fractions_Spectronaut19)
Genes	LabeledPeptide	PrecursorCharge	PrecursorMz	ReferenceRunQvalue
PSMA3	_[DimethNter0]DIREEAEK[DimethLys0]_	3	349.189	0.00178253
PSMA3	_[DimethNter4]DIREEAEK[DimethLys4]_	3	351.872
PSMA3	_[DimethNter8]DIREEAEK[DimethLys8]_	3	354.552
COL11A1	_[DimethNter0]DGPAGLR_	2	357.201	0.000460511
COL11A1	_[DimethNter4]DGPAGLR_	2	359.213	0.000460511
COL11A1	_[DimethNter8]DGPAGLR_	2	361.223	0.000460511
TLN1	_[DimethNter0]DVAGGLR_	2	358.208	0.000609261
COL5A2	_[DimethNter8]EGPPGLR_	2	381.239
VPS52	_[DimethNter0]LGGLDTR_	2	380.222	0.00178253
PKM	_[DimethNter4]SGMNVAR_	2	383.713	0.00178253
MME	_[DimethNter0]GGEPLLK[DimethLys0]_	2	385.245	0.00412907
MME	_[DimethNter4]GGEPLLK[DimethLys4]_	2	389.27	0.000302755
MME	_[DimethNter8]GGEPLLK[DimethLys8]_	2	393.289
ALDOA	_[DimethNter8]DGADFAK[DimethLys8]_	2	398.245	0.000460511
ALDOA	_[DimethNter0]DGADFAK[DimethLys0]_	2	390.2
ALDOA	_[DimethNter4]DGADFAK[DimethLys4]_	2	394.225
CACYBP	_[DimethNter0]DALTAEK[DimethLys0]_	2	402.229	0
CACYBP	_[DimethNter8]DALTAEK[DimethLys8]_	2	410.273	0
CACYBP	_[DimethNter4]DALTAEK[DimethLys4]_	2	406.254	0
UBA1	_[DimethNter4]VGPDTER_	2	403.221	0.00101902
UBA1	_[DimethNter0]VGPDTER_	2	401.209
UBA1	_[DimethNter8]VGPDTER_	2	405.231
PABPC1	_[DimethNter0]VMMEGGR_	2	404.196	0.00357309
FNBP1L	_[DimethNter0]GFADSER_	2	405.193	0.000904486
FNBP1L	_[DimethNter4]GFADSER_	2	407.206	0.00696606
FNBP1L	_[DimethNter8]GFADSER_	2	409.215	0.00116473
COL1A2	_[DimethNter0]GDQGPVGR_	2	407.214	0.000904486
COL1A2	_[DimethNter4]GDQGPVGR_	2	409.227	0.000904486
COL1A2	_[DimethNter8]GDQGPVGR_	2	411.236	0.00222505
LAMTOR4	_[DimethNter0]GREPIDV_	2	407.227	0.000609261
LAMTOR4	_[DimethNter4]GREPIDV_	2	409.239	0.00101902
UBFD1	_[DimethNter8]GLVPEDK[DimethLys8]_	2	415.284	0.00101902
RTCA	_[DimethNter0]GGGEVIVR_	2	407.743	0.00875018
PAICS	_[DimethNter4]GPDETLR_	2	410.229	0.00162893
PAICS	_[DimethNter8]GPDETLR_	2	412.239
EZR	_[DimethNter0]VSAQEVR_	2	408.732	0.000904486
EZR	_[DimethNter8]VSAQEVR_	2	412.755	0.0066726
EZR	_[DimethNter4]VSAQEVR_	2	410.745
WDR1	_[DimethNter0]FSPDGNR_	2	410.701	0.000460511
WDR1	_[DimethNter4]FSPDGNR_	2	412.714
WDR1	_[DimethNter8]FSPDGNR_	2	414.723
COL1A2	_[DimethNter0]EGLRGPR_	2	406.74
EIF3D	_[DimethNter4]DSSVEVR_	2	412.227	0.000904486
EIF3D	_[DimethNter0]DSSVEVR_	2	410.214
EIF3D	_[DimethNter8]DSSVEVR_	2	414.236
GAPDH	_[DimethNter0]TVDGPSGK[DimethLys0]_	2	408.727	0.00569203
GAPDH	_[DimethNter8]TVDGPSGK[DimethLys8]_	2	416.771
COL1A2	_[DimethNter8]GEIGNPGR_	2	418.244	0.000609261
DCPS	_[DimethNter4]ADDPLLK[DimethLys4]_	2	418.272	0
DCPS	_[DimethNter8]ADDPLLK[DimethLys8]_	2	422.292	0.000904486
ACTR1A	_[DimethNter0]ISAPQER_	2	414.732	0.00101902
ACTR1A	_[DimethNter4]ISAPQER_	2	416.745	0.00282043
ACTR1A	_[DimethNter8]ISAPQER_	2	418.755	0.00456899
PPIF	_[DimethNter0]EGMDVVK[DimethLys0]_	2	417.225	0.000460511
PPIF	_[DimethNter4]EGMDVVK[DimethLys4]_	2	421.251
PPIF	_[DimethNter8]EGMDVVK[DimethLys8]_	2	425.27
NAA15	_[DimethNter4]DLSDTVR_	2	419.234	0.00116473
NAA15	_[DimethNter8]DLSDTVR_	2	421.244	0.000609261
NAA15	_[DimethNter0]DLSDTVR_	2	417.222
SPTBN1	_[DimethNter8]LSGIEER_	2	420.254	0.00149427
SPTBN1	_[DimethNter0]LSGIEER_	2	416.232
CCT8	_[DimethNter0]ELAQTTR_	2	423.738	0.00101902
CCT8	_[DimethNter4]ELAQTTR_	2	425.75
CLSTN1	_[DimethNter0]STGEGVIR_	2	423.738	0.000460511
CLSTN1	_[DimethNter8]STGEGVIR_	2	427.76
PRDX1	_[DimethNter8]SVDETLR_	2	428.252	0.000904486
AP2M1	_[DimethNter4]SGIYETR_	2	429.237	0
AP2M1	_[DimethNter8]SGIYETR_	2	431.247
TLN1	_[DimethNter0]VLVEDTK[DimethLys0]_	2	430.26	0.000609261
TLN1	_[DimethNter4]VLVEDTK[DimethLys4]_	2	434.286	0.00101902
TLN1	_[DimethNter8]VLVEDTK[DimethLys8]_	2	438.305	0.00101902
TCP1	_[DimethNter0]NADELVK[DimethLys0]_	2	422.742
SF3B2	_[DimethNter8]TGIQEMR_	2	435.748	0.000904486
NPM1	_[DimethNter8]M[Oxidation (M)]QASIEK[DimethLys8]_	2	447.781
EML4	_[DimethNter0]ETLSSAAK[DimethLys0]_	2	431.748	0.000460511
EML4	_[DimethNter4]ETLSSAAK[DimethLys4]_	2	435.773	0.000609261
EML4	_[DimethNter8]ETLSSAAK[DimethLys8]_	2	439.792
PSMA4	_[DimethNter0]EGEMTLK[DimethLys0]_	2	432.231	0.000904486
PSMA4	_[DimethNter4]EGEMTLK[DimethLys4]_	2	436.256
PSMA4	_[DimethNter8]EGEMTLK[DimethLys8]_	2	440.275
PA2G4	_[DimethNter0]MGGDIANR_	2	431.216
UBAC2	_[DimethNter4]GDALEALR_	2	438.758	0.00282043
UBAC2	_[DimethNter8]GDALEALR_	2	440.768	0.000904486
DDX39B	_[DimethNter0]GMPQEER_	2	437.708	0.00371345
DDX39B	_[DimethNter4]GMPQEER_	2	439.721	0.000460511
DDX39B	_[DimethNter8]GMPQEER_	2	441.73	0.00116473
EIF1AY	_[DimethNter8]YNADEAR_	2	437.726	0.00193767
EIF1AY	_[DimethNter0]YNADEAR_	2	433.704
EIF1AY	_[DimethNter4]YNADEAR_	2	435.716
SARS1	_[DimethNter4]DVTLENR_	2	439.748	0.00101902
RBMX	_[DimethNter0]DSYGGPPR_	2	438.714	0.000460511
RBMX	_[DimethNter4]DSYGGPPR_	2	440.727	0
RBMX	_[DimethNter8]DSYGGPPR_	2	442.736	0.000904486
EIF2S3	_[DimethNter0]DFTSEPR_	2	440.214	0.000302755
EIF2S3	_[DimethNter4]DFTSEPR_	2	442.227	0.000460511
EIF2S3	_[DimethNter8]DFTSEPR_	2	444.236	0.000460511
CAP1	_[DimethNter0]GYADSPSK[DimethLys0]_	2	440.724	0.00162893
UCHL5	_[DimethNter0]YSEGEIR_	2	441.222	0.000904486
UCHL5	_[DimethNter4]YSEGEIR_	2	443.234	0.00101902
UCHL5	_[DimethNter8]YSEGEIR_	2	445.244
MDK	_[DimethNter0]EFGADC[Carbamidomethyl (C)]K[DimethLys0]_	2	441.705	0.000801282
MDK	_[DimethNter4]EFGADC[Carbamidomethyl (C)]K[DimethLys4]_	2	445.73	0.000460511
MDK	_[DimethNter8]EFGADC[Carbamidomethyl (C)]K[DimethLys8]_	2	449.749	0.000904486
CHERP	_[DimethNter4]NGPEFEK[DimethLys4]_	2	442.752	0.000904486
CHERP	_[DimethNter0]NGPEFEK[DimethLys0]_	2	438.727
CHERP	_[DimethNter8]NGPEFEK[DimethLys8]_	2	446.771
VCL	_[DimethNter0]EILGTC[Carbamidomethyl (C)]K[DimethLys0]_	2	438.747	0.00412907
GAPDH	_[DimethNter4]QASEGPLK[DimethLys4]_	2	447.281	0.000460511
GAPDH	_[DimethNter8]QASEGPLK[DimethLys8]_	2	451.3	0.000609261
CAP1	_[DimethNter0]HVSDDMK[DimethLys0]_	2	444.218	0.000904486
CAP1	_[DimethNter8]HVSDDMK[DimethLys8]_	2	452.263
CCDC12	_[DimethNter4]LEEEALR_	2	446.258	0.00101902
CCDC12	_[DimethNter8]LEEEALR_	2	448.267
VCP	_[DimethNter4]AFEEAEK[DimethLys4]_	2	444.252	0.00101902
VCP	_[DimethNter8]AFEEAEK[DimethLys8]_	2	448.271	0.00875018
VCP	_[DimethNter0]AFEEAEK[DimethLys0]_	2	440.227
PPIB	_[DimethNter0]IGDEDVGR_	2	444.725	0.000609261
PPIB	_[DimethNter4]IGDEDVGR_	2	446.737	0.000609261
PPIB	_[DimethNter8]IGDEDVGR_	2	448.747	0.000904486
TLN1	_[DimethNter4]GTPQDLAR_	2	445.256	0.000302755
PPIF	_[DimethNter0]TDWLDGK[DimethLys0]_	2	445.735	0.00222505
PPIF	_[DimethNter8]TDWLDGK[DimethLys8]_	2	453.779
HSPA8	_[DimethNter0]MVQEAEK[DimethLys0]_	2	445.736	0.00162893
HSPA8	_[DimethNter4]MVQEAEK[DimethLys4]_	2	449.761	0.00412907
RAB11B	_[DimethNter4]AVPTDEAR_	2	445.748	0
RAB11B	_[DimethNter0]AVPTDEAR_	2	443.735	0.000904486
RAB11B	_[DimethNter8]AVPTDEAR_	2	447.757	0.00412907
AARS1	_[DimethNter0]VMDDLDR_	2	446.216	0.000460511
AARS1	_[DimethNter8]VMDDLDR_	2	450.238	0.000460511
MVP	_[DimethNter0]VEVVEER_	2	444.245
TPMT	_[DimethNter0]VDAFEER_	2	447.222	0.000904486
TPMT	_[DimethNter4]VDAFEER_	2	449.234
TPMT	_[DimethNter8]VDAFEER_	2	451.244
COCH	_[DimethNter4]DFLESQQ_	2	449.726
COCH	_[DimethNter8]DFLESQQ_	2	451.736
BAIAP2L1	_[DimethNter4]EALLEEK[DimethLys4]_	2	448.283	0.000904486
BAIAP2L1	_[DimethNter0]EALLEEK[DimethLys0]_	2	444.258
BAIAP2L1	_[DimethNter8]EALLEEK[DimethLys8]_	2	452.302
MSN	_[DimethNter8]AMLENEK[DimethLys8]_	2	453.781	0.000904486
CKMT1A	_[DimethNter0]SGYFDER_	2	451.206	0.000609261
CKMT1A	_[DimethNter4]SGYFDER_	2	453.219	0
CKMT1A	_[DimethNter8]SGYFDER_	2	455.228	0.000460511
COL5A2	_[DimethNter8]GANDLDIK[DimethLys8]_	2	459.297	0.00101902
CAP1	_[DimethNter4]EIGGDVQK[DimethLys4]_	2	455.278	0.000904486
CAP1	_[DimethNter8]EIGGDVQK[DimethLys8]_	2	459.297	0.000801282
PPID	_[DimethNter0]AVIETADR_	2	451.751	0.000609261
PPID	_[DimethNter4]AVIETADR_	2	453.763	0.000904486
PPID	_[DimethNter8]AVIETADR_	2	455.773	0.000904486
HMCN1	_[DimethNter0]TLLEDAGR_	2	451.751	0.000801282
HMCN1	_[DimethNter8]TLLEDAGR_	2	455.773	0
SMS	_[DimethNter0]ADGETILK[DimethLys0]_	2	451.763	0.000460511
NCL	_[DimethNter0]QGTEIDGR_	2	452.23	0.000460511
NCL	_[DimethNter4]QGTEIDGR_	2	454.243	0.00101902
NCL	_[DimethNter8]QGTEIDGR_	2	456.252	0.00101902
TALDO1	_[DimethNter0]VSTEVDAR_	2	452.74	0.00116473
TALDO1	_[DimethNter4]VSTEVDAR_	2	454.753	0.00178253
TALDO1	_[DimethNter8]VSTEVDAR_	2	456.763
CAPZA2	_[DimethNter8]TSVETALR_	2	456.781
KHSRP	_[DimethNter8]IQNDAGVR_	2	454.771	0.00116473
KHSRP	_[DimethNter0]IQNDAGVR_	2	450.749
DYNC1H1	_[DimethNter8]SQELEVK[DimethLys8]_	2	452.8	0.000609261
DYNC1H1	_[DimethNter4]SQELEVK[DimethLys4]_	2	448.781	0.00296643
DYNC1H1	_[DimethNter0]SQELEVK[DimethLys0]_	2	444.755
SFPQ	_[DimethNter4]SLDEMEK[DimethLys4]_	2	458.251	0.00101902
SFPQ	_[DimethNter8]SLDEMEK[DimethLys8]_	2	462.27	0.000460511
FLNA	_[DimethNter0]C[Carbamidomethyl (C)]SGPGLER_	2	452.221
FLNA	_[DimethNter8]C[Carbamidomethyl (C)]SGPGLER_	2	456.243
RPLP0	_[DimethNter4]EDLTEIR_	2	454.255	0
RPLP0	_[DimethNter0]EDLTEIR_	2	452.243
RPLP0	_[DimethNter8]EDLTEIR_	2	456.265
FLNA	_[DimethNter0]VTGDDSMR_	2	454.711	0.000609261
FLNA	_[DimethNter4]VTGDDSMR_	2	456.723	0.00116473
FLNA	_[DimethNter8]VTGDDSMR_	2	458.733	0.00101902
NAA15	_[DimethNter0]EELIPEK[DimethLys0]_	2	457.266	0.000904486
NAA15	_[DimethNter4]EELIPEK[DimethLys4]_	2	461.291
NAA15	_[DimethNter8]EELIPEK[DimethLys8]_	2	465.31
APOE	_[DimethNter4]ELQAAQAR_	2	459.769	0.000904486
HSPA8	_[DimethNter8]GTLDPVEK[DimethLys8]_	2	465.808	0.000460511
WDR61	_[DimethNter4]EYSLDTR_	2	458.24	0.000904486
WDR61	_[DimethNter0]EYSLDTR_	2	456.227
WDR61	_[DimethNter8]EYSLDTR_	2	460.249
C3	_[DimethNter0]NEQVEIR_	2	458.248	0.000904486
C3	_[DimethNter4]NEQVEIR_	2	460.261	0.00162893
C3	_[DimethNter8]NEQVEIR_	2	462.271	0.000904486
AP1G1	_[DimethNter0]DLAGEVEK[DimethLys0]_	2	458.753	0
AP1G1	_[DimethNter4]DLAGEVEK[DimethLys4]_	2	462.778	0.000460511
AP1G1	_[DimethNter8]DLAGEVEK[DimethLys8]_	2	466.797	0.00116473
EFTUD2	_[DimethNter0]TATITEPR_	2	458.759	0.000609261
EFTUD2	_[DimethNter4]TATITEPR_	2	460.771	0.000904486
EFTUD2	_[DimethNter8]TATITEPR_	2	462.781	0.000460511
TLN1	_[DimethNter0]ELIEC[Carbamidomethyl (C)]AR_	2	459.739	0.000609261
TLN1	_[DimethNter8]ELIEC[Carbamidomethyl (C)]AR_	2	463.761	0.000904486
TLN1	_[DimethNter4]ELIEC[Carbamidomethyl (C)]AR_	2	461.752
SNRPA	_[DimethNter0]TDSDIIAK[DimethLys0]_	2	459.761	0.000460511
SNRPA	_[DimethNter4]TDSDIIAK[DimethLys4]_	2	463.786	0.000302755
SNRPA	_[DimethNter8]TDSDIIAK[DimethLys8]_	2	467.805	0.00101902
AMPD2	_[DimethNter0]VTISGEEK[DimethLys0]_	2	459.761	0.000302755
AMPD2	_[DimethNter4]VTISGEEK[DimethLys4]_	2	463.786	0
AMPD2	_[DimethNter8]VTISGEEK[DimethLys8]_	2	467.805	0.000609261
RCC2	_[DimethNter4]ESTMYPK[DimethLys4]_	2	460.256	0.000609261
PSMD1	_[DimethNter4]NASNDIVR_	2	460.759	0.000302755
PSMD1	_[DimethNter0]NASNDIVR_	2	458.746
FLNC	_[DimethNter0]ITGDDSMR_	2	461.719	0.000460511
FLNC	_[DimethNter8]ITGDDSMR_	2	465.741	0.000302755
EIF3L	_[DimethNter0]QDLAYER_	2	461.735	0.000609261
EIF3L	_[DimethNter4]QDLAYER_	2	463.748	0.000609261
CARS1	_[DimethNter0]TVMEEMR_	2	462.22	0
CARS1	_[DimethNter4]TVMEEMR_	2	464.232	0.00101902
LUC7L2	_[DimethNter0]EAEEVYR_	2	462.227	0.000460511
LUC7L2	_[DimethNter4]EAEEVYR_	2	464.24	0.000460511
LUC7L2	_[DimethNter8]EAEEVYR_	2	466.249
NCOA5	_[DimethNter0]DYAESVGR_	2	462.725	0.000460511
NCOA5	_[DimethNter4]DYAESVGR_	2	464.737	0.00101902
TFG	_[DimethNter8]AQLGEDIR_	2	469.278	0.000609261
CORO7-PAM16;CORO7	_[DimethNter0]LAVAGEDAR_	2	465.256	0.000904486
CORO7-PAM16;CORO7	_[DimethNter4]LAVAGEDAR_	2	467.269
VCL	_[DimethNter4]QILDEAGK[DimethLys4]_	2	469.294	0.000904486
VCL	_[DimethNter8]QILDEAGK[DimethLys8]_	2	473.313	0.00101902
NCL	_[DimethNter8]ESFDGSVR_	2	466.747	0.00116473
NCL	_[DimethNter4]ESFDGSVR_	2	464.737
AMPD2	_[DimethNter0]SLAESELR_	2	466.756	0.000609261
PLEC	_[DimethNter0]SNAEDTLR_	2	467.235	0.000302755
PLEC	_[DimethNter4]SNAEDTLR_	2	469.248	0
PLEC	_[DimethNter8]SNAEDTLR_	2	471.258
USP39	_[DimethNter0]EFEPASAR_	2	467.735	0.000904486
USP39	_[DimethNter4]EFEPASAR_	2	469.748
USP39	_[DimethNter8]EFEPASAR_	2	471.757
SNRPB2	_[DimethNter8]TDSDIISK[DimethLys8]_	2	475.803	0.000609261
PPP2R2A	_[DimethNter4]DITLEASR_	2	468.769	0
EIF3A	_[DimethNter0]QSVYEEK[DimethLys0]_	2	469.745	0.00268139
EIF3A	_[DimethNter4]QSVYEEK[DimethLys4]_	2	473.77	0.00282043
EIF3A	_[DimethNter8]QSVYEEK[DimethLys8]_	2	477.789	0.000904486
ALDH7A1	_[DimethNter4]ESGSDAWK[DimethLys4]_	2	472.252	0.000302755
ALDH7A1	_[DimethNter8]ESGSDAWK[DimethLys8]_	2	476.271	0
ALDH7A1	_[DimethNter0]ESGSDAWK[DimethLys0]_	2	468.227
PCNA	_[DimethNter8]VSDYEMK[DimethLys8]_	2	472.273	0.000460511
PCNA	_[DimethNter0]VSDYEMK[DimethLys0]_	2	464.228
EIF3A	_[DimethNter0]ELEIEER_	2	473.248	0.00268139
EIF3A	_[DimethNter4]ELEIEER_	2	475.261	0.00569203
EIF3A	_[DimethNter8]ELEIEER_	2	477.27	0.000609261
DNM2	_[DimethNter0]EVDPQGLR_	2	471.256
EIF3F	_[DimethNter0]VSADNTVGR_	2	473.751	0.00527903
EIF3F	_[DimethNter4]VSADNTVGR_	2	475.764	0.000609261
PFKL	_[DimethNter0]DTDFEHR_	2	474.215	0.00162893
PFKL	_[DimethNter4]DTDFEHR_	2	476.227
PFKL	_[DimethNter8]DTDFEHR_	2	478.237
SF3A1	_[DimethNter0]NGPEFEAR_	2	474.233	0
SF3A1	_[DimethNter4]NGPEFEAR_	2	476.245	0
SF3A1	_[DimethNter8]NGPEFEAR_	2	478.255	0.000460511
MCM5	_[DimethNter0]SDASPSSIR_	2	474.243	0
MCM5	_[DimethNter4]SDASPSSIR_	2	476.256	0.000302755
MCM5	_[DimethNter8]SDASPSSIR_	2	478.265	0.000460511
SNRPA1	_[DimethNter4]DRELDLR_	2	474.774	0.00162893
SNRPA1	_[DimethNter8]DRELDLR_	2	476.784
HADH	_[DimethNter0]AGDEFVEK[DimethLys0]_	2	475.745	0
HADH	_[DimethNter4]AGDEFVEK[DimethLys4]_	2	479.77	0
HADH	_[DimethNter8]AGDEFVEK[DimethLys8]_	2	483.789	0.000609261
MTMR9	_[DimethNter4]SIDDEALR_	2	475.758	0
MTMR9	_[DimethNter0]SIDDEALR_	2	473.746
MTMR9	_[DimethNter8]SIDDEALR_	2	477.768
RBBP7	_[DimethNter0]VINEEYK[DimethLys0]_	2	475.763	0.00987941
RBBP7	_[DimethNter4]VINEEYK[DimethLys4]_	2	479.788
CBFB	_[DimethNter4]EYVDLER_	2	478.255	0.000460511
CBFB	_[DimethNter8]EYVDLER_	2	480.265	0.000460511
PLEC	_[DimethNter8]AALEEVER_	2	476.778	0.000904486
PLEC	_[DimethNter0]AALEEVER_	2	472.756
PLEC	_[DimethNter4]AALEEVER_	2	474.769
RPRD1B	_[DimethNter4]LAAELEDR_	2	474.769
RBM8A	_[DimethNter0]GFGSEEGSR_	2	477.22	0.00193767
RBM8A	_[DimethNter4]GFGSEEGSR_	2	479.232	0.000609261
PCYT1A	_[DimethNter4]VTMEEASR_	2	477.747	0.000904486
PCYT1A	_[DimethNter0]VTMEEASR_	2	475.734
PCYT1A	_[DimethNter8]VTMEEASR_	2	479.756
EIF3C	_[DimethNter0]MDEEFTK[DimethLys0]_	2	478.226	0.000904486
EIF3C	_[DimethNter4]MDEEFTK[DimethLys4]_	2	482.251	0.00101902
EIF3C	_[DimethNter8]MDEEFTK[DimethLys8]_	2	486.27	0.00101902
FTO	_[DimethNter0]EGLPVEQR_	2	478.264	0.000460511
FTO	_[DimethNter4]EGLPVEQR_	2	480.277	0.000460511
FTO	_[DimethNter8]EGLPVEQR_	2	482.286	0.000302755
TWF2	_[DimethNter4]TEISVESK[DimethLys4]_	2	478.791	0.000904486
TWF2	_[DimethNter8]TEISVESK[DimethLys8]_	2	482.81	0.00101902
TWF2	_[DimethNter0]TEISVESK[DimethLys0]_	2	474.766
FSCN1	_[DimethNter0]EVPGPDC[Carbamidomethyl (C)]R_	2	479.227	0.000609261
FSCN1	_[DimethNter4]EVPGPDC[Carbamidomethyl (C)]R_	2	481.239	0
FSCN1	_[DimethNter8]EVPGPDC[Carbamidomethyl (C)]R_	2	483.249	0.000302755
SF3A3	_[DimethNter8]C[Carbamidomethyl (C)]GGTLEER_	2	479.246	0.00101902
SF3A3	_[DimethNter0]C[Carbamidomethyl (C)]GGTLEER_	2	475.224
SF3A3	_[DimethNter4]C[Carbamidomethyl (C)]GGTLEER_	2	477.237
SORD	_[DimethNter0]ESPQEIAR_	2	479.254	0
SORD	_[DimethNter4]ESPQEIAR_	2	481.266	0.000609261
SORD	_[DimethNter8]ESPQEIAR_	2	483.276	0.000609261
COPB1	_[DimethNter0]EAADPLASK[DimethLys0]_	2	479.266	0
COPB1	_[DimethNter8]EAADPLASK[DimethLys8]_	2	487.311	0.000460511
COPB1	_[DimethNter4]EAADPLASK[DimethLys4]_	2	483.291	0.00208936
TLN2	_[DimethNter4]TVMVDDSK[DimethLys4]_	2	479.772	0.00193767
TLN2	_[DimethNter0]TVMVDDSK[DimethLys0]_	2	475.747
TLN2	_[DimethNter8]TVMVDDSK[DimethLys8]_	2	483.791
CCT4	_[DimethNter0]IDDVVNTR_	2	480.261	0.00162893
HDGFL2	_[DimethNter4]SEGFSMDR_	2	480.723	0.000904486
HDGFL2	_[DimethNter0]SEGFSMDR_	2	478.711
VIM	_[DimethNter0]LLEGEESR_	2	480.753	0.000460511
VIM	_[DimethNter4]LLEGEESR_	2	482.766	0.000904486
VIM	_[DimethNter8]LLEGEESR_	2	484.776	0.00101902
ENO1	_[DimethNter0]IEEELGSK[DimethLys0]_	2	480.766	0.000609261
ENO1	_[DimethNter4]IEEELGSK[DimethLys4]_	2	484.791	0.000460511
ENO1	_[DimethNter8]IEEELGSK[DimethLys8]_	2	488.81	0.000302755
LUC7L3	_[DimethNter0]SDLGPC[Carbamidomethyl (C)]EK[DimethLys0]_	2	481.237	0
LUC7L3	_[DimethNter4]SDLGPC[Carbamidomethyl (C)]EK[DimethLys4]_	2	485.262
LUC7L3	_[DimethNter8]SDLGPC[Carbamidomethyl (C)]EK[DimethLys8]_	2	489.281
ACTB	_[DimethNter0]C[Carbamidomethyl (C)]DVDIRK[DimethLys0]_	2	481.26	0.00162893
COPS3	_[DimethNter0]C[Carbamidomethyl (C)]IELDER_	2	481.734	0
COPS3	_[DimethNter4]C[Carbamidomethyl (C)]IELDER_	2	483.747	0.000460511
RNASEH2B	_[DimethNter0]ELSDDLSK[DimethLys0]_	2	481.756	0
RNASEH2B	_[DimethNter4]ELSDDLSK[DimethLys4]_	2	485.781	0
RNASEH2B	_[DimethNter8]ELSDDLSK[DimethLys8]_	2	489.8
SPTBN1	_[DimethNter0]SAATWDER_	2	482.23	0.000302755
SPTBN1	_[DimethNter4]SAATWDER_	2	484.243	0
SPTBN1	_[DimethNter8]SAATWDER_	2	486.252	0.000302755
APLP1	_[DimethNter4]WEPDPQR_	2	480.248	0.00527903
APLP1	_[DimethNter0]WEPDPQR_	2	478.235
CAPZA1	_[DimethNter0]ESC[Carbamidomethyl (C)]DSALR_	2	483.221	0.000904486
CAPZA1	_[DimethNter4]ESC[Carbamidomethyl (C)]DSALR_	2	485.234	0.000302755
CAPZA1	_[DimethNter8]ESC[Carbamidomethyl (C)]DSALR_	2	487.244	0.000904486
SFPQ	_[DimethNter0]EEEMMIR_	2	483.225	0.000904486
SFPQ	_[DimethNter4]EEEMMIR_	2	485.238	0.000460511
SFPQ	_[DimethNter8]EEEMMIR_	2	487.247	0.000460511
TXLNA	_[DimethNter0]DVSEELSR_	2	481.743
TXLNA	_[DimethNter8]DVSEELSR_	2	485.765
CACYBP	_[DimethNter8]QAK[DimethLys8]GDTEF_	2	484.287	0.00162893
CACYBP	_[DimethNter0]QAK[DimethLys0]GDTEF_	2	476.243
CACYBP	_[DimethNter4]QAK[DimethLys4]GDTEF_	2	480.268
USP7	_[DimethNter4]DLLEEC[Carbamidomethyl (C)]K[DimethLys4]_	2	485.772	0.000609261
USP7	_[DimethNter8]DLLEEC[Carbamidomethyl (C)]K[DimethLys8]_	2	489.791	0.000609261
USP7	_[DimethNter0]DLLEEC[Carbamidomethyl (C)]K[DimethLys0]_	2	481.747
COL11A1	_[DimethNter4]GPPGAAGAEGR_	2	486.264	0.00162893
SMARCA5	_[DimethNter0]DDIENIAR_	2	487.251	0.000904486
SMARCA5	_[DimethNter4]DDIENIAR_	2	489.264	0
SMARCA5	_[DimethNter8]DDIENIAR_	2	491.273
PDCD6IP	_[DimethNter0]EGLENDLK[DimethLys0]_	2	487.264	0
PDCD6IP	_[DimethNter4]EGLENDLK[DimethLys4]_	2	491.289	0.000460511
PDCD6IP	_[DimethNter8]EGLENDLK[DimethLys8]_	2	495.308	0
EZR	_[DimethNter4]EAQDDLVK[DimethLys4]_	2	491.289	0
EZR	_[DimethNter8]EAQDDLVK[DimethLys8]_	2	495.308	0
TPR	_[DimethNter8]ESLLAEQR_	2	491.291	0
APP	_[DimethNter0]EWEEAER_	2	488.722	0.000609261
APP	_[DimethNter4]EWEEAER_	2	490.735	0
APP	_[DimethNter8]EWEEAER_	2	492.744	0.000904486
RPL3	_[DimethNter4]FQTMEEK[DimethLys4]_	2	488.767	0.00101902
RPL3	_[DimethNter8]FQTMEEK[DimethLys8]_	2	492.786
MCTS1	_[DimethNter0]MSAEDIEK[DimethLys0]_	2	489.744	0.000904486
MCTS1	_[DimethNter8]MSAEDIEK[DimethLys8]_	2	497.789	0
HSP90AB1	_[DimethNter0]ADHGEPIGR_	3	327.17	0.00162893
HSP90AB1	_[DimethNter4]ADHGEPIGR_	3	328.512	0.00178253
HSP90AB1	_[DimethNter8]ADHGEPIGR_	3	329.851	0.00222505
HSP90AB1	_[DimethNter0]ADHGEPIGR_	2	490.251	0.000609261
HSP90AB1	_[DimethNter4]ADHGEPIGR_	2	492.264	0.000460511
HSP90AB1	_[DimethNter8]ADHGEPIGR_	2	494.274	0.000904486
SFPQ	_[DimethNter0]EMEEQMR_	2	490.712	0.00116473
SFPQ	_[DimethNter4]EMEEQMR_	2	492.725	0
SFPQ	_[DimethNter8]EMEEQMR_	2	494.735
USP7	_[DimethNter0]FDDDVVSR_	2	490.738	0
USP7	_[DimethNter8]FDDDVVSR_	2	494.76	0
USP7	_[DimethNter4]FDDDVVSR_	2	492.75
EZR	_[DimethNter0]LQDYEEK[DimethLys0]_	2	490.75	0.000904486
EZR	_[DimethNter4]LQDYEEK[DimethLys4]_	2	494.775	0.00101902
EZR	_[DimethNter8]LQDYEEK[DimethLys8]_	2	498.795	0.00254009
PKM	_[DimethNter0]IENHEGVR_	2	491.259	0.000904486
PKM	_[DimethNter4]IENHEGVR_	2	493.272	0.00101902
PKM	_[DimethNter8]IENHEGVR_	2	495.281	0.00222505
CFL2	_[DimethNter0]QIIVEEAK[DimethLys0]_	2	493.3	0.000460511
HSPA9	_[DimethNter8]VLENAEGAR_	2	497.789
CCT4	_[DimethNter0]LVIEEAER_	2	493.779	0.000904486
PACSIN2	_[DimethNter4]AADAVEDLR_	2	496.271	0.000460511
IQGAP1	_[DimethNter4]TALQEEIK[DimethLys4]_	2	498.315	0.000904486
IQGAP1	_[DimethNter8]TALQEEIK[DimethLys8]_	2	502.334	0.000460511
PSMC1	_[DimethNter0]DDLSGADIK[DimethLys0]_	2	495.261	0.000609261
PSMC1	_[DimethNter4]DDLSGADIK[DimethLys4]_	2	499.286	0.000460511
PSMC1	_[DimethNter8]DDLSGADIK[DimethLys8]_	2	503.305	0
PA2G4	_[DimethNter4]QHVIDGEK[DimethLys4]_	2	495.297	0.000904486
PA2G4	_[DimethNter8]QHVIDGEK[DimethLys8]_	2	499.316	0.000609261
PA2G4	_[DimethNter8]QHVIDGEK[DimethLys8]_	3	333.213	0.000904486
PA2G4	_[DimethNter4]QHVIDGEK[DimethLys4]_	3	330.534
VCP	_[DimethNter4]ESIESEIR_	2	497.771	0.00162893
VCP	_[DimethNter8]ESIESEIR_	2	499.781	0.00208936
CUL5	_[DimethNter8]AYLDSTER_	2	495.768	0
APP	_[DimethNter0]TEEISEVK[DimethLys0]_	2	495.771	0.000460511
APP	_[DimethNter4]TEEISEVK[DimethLys4]_	2	499.796
APP	_[DimethNter8]TEEISEVK[DimethLys8]_	2	503.816
SWAP70	_[DimethNter0]LLEEESSK[DimethLys0]_	2	495.771	0.000609261
HNRNPK	_[DimethNter0]ENTQTTIK[DimethLys0]_	2	495.777	0.00101902
HNRNPK	_[DimethNter4]ENTQTTIK[DimethLys4]_	2	499.802	0.00101902
HNRNPK	_[DimethNter8]ENTQTTIK[DimethLys8]_	2	503.821
SH3GL1	_[DimethNter0]DSLDIEVK[DimethLys0]_	2	487.774
HSP90AA1	_[DimethNter0]TDTGEPMGR_	2	496.229	0
HSP90AA1	_[DimethNter4]TDTGEPMGR_	2	498.242	0.000609261
HSP90AA1	_[DimethNter8]TDTGEPMGR_	2	500.251	0.000609261
CCN2	_[DimethNter0]C[Carbamidomethyl (C)]PDGEVMK[DimethLys0]_	2	496.233	0.000801282
CCN2	_[DimethNter8]C[Carbamidomethyl (C)]PDGEVMK[DimethLys8]_	2	504.277	0.000460511
RPL26L1;;RPL26;RPL26;RPL26;RPL26;RPL26L1	_[DimethNter4]DDEVQVVR_	2	496.271	0
RPL26L1;;RPL26;RPL26;RPL26;RPL26;RPL26L1	_[DimethNter8]DDEVQVVR_	2	498.281	0.000302755
RPL26L1;;RPL26;RPL26;RPL26;RPL26;RPL26L1	_[DimethNter0]DDEVQVVR_	2	494.259	0.000460511
LZTFL1	_[DimethNter0]LAQYEPED_	2	496.732	0.000460511
LZTFL1	_[DimethNter4]LAQYEPED_	2	498.745	0.000904486
LZTFL1	_[DimethNter8]LAQYEPED_	2	500.754
PPP2CA	_[DimethNter4]ESNVQEVR_	2	496.769	0.00101902
PPP2CA	_[DimethNter8]ESNVQEVR_	2	498.779	0.00101902
PPP2CA	_[DimethNter0]ESNVQEVR_	2	494.757
ACTR1A	_[DimethNter0]DWNDMER_	2	497.208	0.000460511
ACTR1A	_[DimethNter4]DWNDMER_	2	499.221	0.000460511
ACTR1A	_[DimethNter8]DWNDMER_	2	501.231	0.000904486
ALDOA	_[DimethNter0]AAQEEYVK[DimethLys0]_	2	497.266	0.000460511
ALDOA	_[DimethNter8]AAQEEYVK[DimethLys8]_	2	505.311	0.000460511
ROCK2	_[DimethNter0]AEDYDVVK[DimethLys0]_	2	497.758	0.000904486
ROCK2	_[DimethNter4]AEDYDVVK[DimethLys4]_	2	501.783	0
ROCK2	_[DimethNter8]AEDYDVVK[DimethLys8]_	2	505.803
COL6A1	_[DimethNter4]GDPGFEGER_	2	498.24	0.000302755
COL6A1	_[DimethNter0]GDPGFEGER_	2	496.228
COL6A1	_[DimethNter8]GDPGFEGER_	2	500.25
SORD	_[DimethNter0]ENDEFC[Carbamidomethyl (C)]K[DimethLys0]_	2	499.218	0.000460511
SORD	_[DimethNter4]ENDEFC[Carbamidomethyl (C)]K[DimethLys4]_	2	503.244
SORD	_[DimethNter8]ENDEFC[Carbamidomethyl (C)]K[DimethLys8]_	2	507.263
NAE1	_[DimethNter0]EGQGNLPVR_	2	499.275	0
NAE1	_[DimethNter4]EGQGNLPVR_	2	501.287
NAE1	_[DimethNter8]EGQGNLPVR_	2	503.297
KTN1	_[DimethNter0]VQLQEAER_	2	500.775	0
KTN1	_[DimethNter4]VQLQEAER_	2	502.787
KTN1	_[DimethNter8]VQLQEAER_	2	504.797
SWAP70	_[DimethNter4]QQELEAVR_	2	502.787	0.000609261
KLC1	_[DimethNter8]QALEDLEK[DimethLys8]_	2	509.324	0.000904486
BAG5	_[DimethNter0]EVVEDINK[DimethLys0]_	2	501.279	0
BAG5	_[DimethNter4]EVVEDINK[DimethLys4]_	2	505.304
STMN1	_[DimethNter4]K[DimethLys4]LEAAEER_	2	505.31	0.00638835
STMN1	_[DimethNter8]K[DimethLys8]LEAAEER_	2	509.329
LMNA	_[DimethNter0]LLEGEEER_	2	501.759	0.000609261
LMNA	_[DimethNter8]LLEGEEER_	2	505.781	0.000460511
LMNA	_[DimethNter4]LLEGEEER_	2	503.771
CCT3	_[DimethNter0]EILSEVER_	2	501.777	0
HSPA1B;HSPA1A;HSPA1B	_[DimethNter0]SAVEDEGLK[DimethLys0]_	2	502.269	0
HSPA1B;HSPA1A;HSPA1B	_[DimethNter4]SAVEDEGLK[DimethLys4]_	2	506.294	0.000460511
HSPA1B;HSPA1A;HSPA1B	_[DimethNter8]SAVEDEGLK[DimethLys8]_	2	510.313	0.000609261
MMP10	_[DimethNter4]DAVDSAIEK[DimethLys4]_	2	506.294	0
MMP10	_[DimethNter8]DAVDSAIEK[DimethLys8]_	2	510.313	0
ACTB	_[DimethNter0]AGFAGDDAPR_	2	502.743	0
ACTB	_[DimethNter4]AGFAGDDAPR_	2	504.756	0
ACTB	_[DimethNter8]AGFAGDDAPR_	2	506.766	0
FLNC	_[DimethNter0]YADQEVPR_	2	503.254	0.000460511
FLNC	_[DimethNter4]YADQEVPR_	2	505.266	0.000460511
CHIA	_[DimethNter0]EAFEQEAK[DimethLys0]_	2	504.256	0.00711111
CHIA	_[DimethNter4]EAFEQEAK[DimethLys4]_	2	508.281	0.000302755
CHIA	_[DimethNter8]EAFEQEAK[DimethLys8]_	2	512.3	0.00101902
RRBP1	_[DimethNter4]DAQDVQASQAEADQQQTR_	2	1010.98	0.000460511
RRBP1	_[DimethNter0]DAQDVQASQAEADQQQTR_	2	1008.96
RRBP1	_[DimethNter8]DAQDVQASQAEADQQQTR_	2	1012.99
ROCK2	_[DimethNter8]DSDIEQLR_	2	506.279	0.000302755
ROCK2	_[DimethNter4]DSDIEQLR_	2	504.269	0
ROCK2	_[DimethNter0]DSDIEQLR_	2	502.256
DIAPH1	_[DimethNter0]LMADELER_	2	502.758
PLCG1	_[DimethNter0]C[Carbamidomethyl (C)]NEFEMR_	2	507.213	0
PLCG1	_[DimethNter4]C[Carbamidomethyl (C)]NEFEMR_	2	509.225	0.000460511
PLCG1	_[DimethNter8]C[Carbamidomethyl (C)]NEFEMR_	2	511.235	0
YARS1	_[DimethNter0]IDVGEAEPR_	2	507.267	0
YARS1	_[DimethNter8]IDVGEAEPR_	2	511.289	0.000904486
CSE1L	_[DimethNter0]YDEEFQR_	2	507.73	0.000460511
CSE1L	_[DimethNter4]YDEEFQR_	2	509.743	0.000460511
CSE1L	_[DimethNter8]YDEEFQR_	2	511.752	0.000302755
SRC	_[DimethNter0]EVLDQVER_	2	508.275	0.000904486
EZR	_[DimethNter8]ALQLEEER_	2	512.297	0.000460511
FGB	_[DimethNter8]QDGSVDFGR_	2	508.763	0
FGB	_[DimethNter0]QDGSVDFGR_	2	504.741
FGB	_[DimethNter4]QDGSVDFGR_	2	506.753
RPS6	_[DimethNter0]LIEVDDER_	2	508.767	0.00326899
RPS6	_[DimethNter4]LIEVDDER_	2	510.779	0.000904486
RPS6	_[DimethNter8]LIEVDDER_	2	512.789	0.000460511
NUP58	_[DimethNter0]QVQEEISR_	2	508.772	0.00626025
NUP58	_[DimethNter4]QVQEEISR_	2	510.785	0.000302755
NUP58	_[DimethNter8]QVQEEISR_	2	512.794
ROCK1	_[DimethNter0]ESDIEQLR_	2	509.264	0
ROCK1	_[DimethNter4]ESDIEQLR_	2	511.277	0
ROCK1	_[DimethNter8]ESDIEQLR_	2	513.286	0.000609261
PLEC	_[DimethNter0]SAEAELQSK[DimethLys0]_	2	509.774	0.000460511
PLEC	_[DimethNter4]SAEAELQSK[DimethLys4]_	2	513.8	0.000302755
PLEC	_[DimethNter8]SAEAELQSK[DimethLys8]_	2	517.819
AARS1	_[DimethNter8]SVLGEADQK[DimethLys8]_	2	509.821	0
AARS1	_[DimethNter4]SVLGEADQK[DimethLys4]_	2	505.802
DHX9	_[DimethNter0]MGGEEAEIR_	2	510.245	0.000302755
DHX9	_[DimethNter4]MGGEEAEIR_	2	512.258	0.00101902
DHX9	_[DimethNter8]MGGEEAEIR_	2	514.267	0.000609261
XRN2	_[DimethNter0]EGMEAAVEK[DimethLys0]_	2	510.258	0.00101902
XRN2	_[DimethNter8]EGMEAAVEK[DimethLys8]_	2	518.302	0
FLNB	_[DimethNter0]YADEEIPR_	2	510.753	0.000302755
LIN7C	_[DimethNter0]VLEEMESR_	2	510.755	0
LIN7C	_[DimethNter4]VLEEMESR_	2	512.768
LIN7C	_[DimethNter8]VLEEMESR_	2	514.777
KHSRP	_[DimethNter8]DAFADAVQR_	2	514.781	0.000460511
RPS10	_[DimethNter8]GLEGERPAR_	3	340.871	0.000460511
RPS10	_[DimethNter0]GLEGERPAR_	3	338.189
ADAMTSL1	_[DimethNter4]SEEEVLAGR_	2	511.277	0.000801282
ADAMTSL1	_[DimethNter8]SEEEVLAGR_	2	513.286	0.000460511
LMNB2	_[DimethNter8]SVFEEEVR_	2	515.783	0.000460511
TARS1	_[DimethNter0]SK[DimethLys0]QAEEEF_	2	512.253	0.00162893
TARS1	_[DimethNter4]SK[DimethLys4]QAEEEF_	2	516.278	0.000904486
TARS1	_[DimethNter8]SK[DimethLys8]QAEEEF_	2	520.298	0.000609261
PTK7	_[DimethNter0]VFTAGSEER_	2	512.259	0.00653013
PTK7	_[DimethNter8]VFTAGSEER_	2	516.281	0.000302755
DYNC1H1	_[DimethNter0]EGEEVMFK[DimethLys0]_	2	512.755	0
DYNC1H1	_[DimethNter4]EGEEVMFK[DimethLys4]_	2	516.78	0.000460511
DYNC1H1	_[DimethNter8]EGEEVMFK[DimethLys8]_	2	520.799	0.000460511
DYNC1H1	_[DimethNter8]EGEEVM[Oxidation (M)]FK[DimethLys8]_	2	528.796	0.00101902
DYNC1H1	_[DimethNter0]EGEEVM[Oxidation (M)]FK[DimethLys0]_	2	520.752
DYNC1H1	_[DimethNter4]EGEEVM[Oxidation (M)]FK[DimethLys4]_	2	524.777
HMCN1	_[DimethNter8]DGTPLESNR_	2	512.776	0.000609261
HMCN1	_[DimethNter4]DGTPLESNR_	2	510.767	0.00116473
HMCN1	_[DimethNter0]DGTPLESNR_	2	508.754
AHSA1	_[DimethNter8]GIPAPEEER_	2	517.289	0.000609261
PRMT5	_[DimethNter0]EFIQEPAK[DimethLys0]_	2	509.284
HNRNPK	_[DimethNter0]DYDDMSPR_	2	513.713	0
HNRNPK	_[DimethNter4]DYDDMSPR_	2	515.726	0
HNRNPK	_[DimethNter8]DYDDMSPR_	2	517.736	0
HNRNPK	_[DimethNter0]DYDDM[Oxidation (M)]SPR_	2	521.711	0.00282043
HNRNPK	_[DimethNter4]DYDDM[Oxidation (M)]SPR_	2	523.723	0.000609261
HNRNPK	_[DimethNter8]DYDDM[Oxidation (M)]SPR_	2	525.733
GMPS	_[DimethNter8]TVGVQGDC[Carbamidomethyl (C)]R_	2	514.273	0.000460511
RARS1	_[DimethNter8]GESFYQDR_	2	519.258
YES1	_[DimethNter0]EVLEQVER_	2	515.282	0.000302755
YES1	_[DimethNter4]EVLEQVER_	2	517.295	0
YES1	_[DimethNter8]EVLEQVER_	2	519.305	0.000302755
PLEC	_[DimethNter0]QLAEEDAAR_	2	515.762	0
PLEC	_[DimethNter4]QLAEEDAAR_	2	517.774
PLEC	_[DimethNter8]QLAEEDAAR_	2	519.784
HARS1	_[DimethNter0]EDLVEEIK[DimethLys0]_	2	515.787	0.000460511
HARS1	_[DimethNter4]EDLVEEIK[DimethLys4]_	2	519.812	0.000801282
HARS1	_[DimethNter8]EDLVEEIK[DimethLys8]_	2	523.831	0.000460511
RPL17;RPL17;RPL17-C18orf32;RPL17;RPL17;RPL17;RPL17;RPL17	_[DimethNter0]NAESNAELK[DimethLys0]_	2	516.272	0
RPL17;RPL17;RPL17-C18orf32;RPL17;RPL17;RPL17;RPL17;RPL17	_[DimethNter4]NAESNAELK[DimethLys4]_	2	520.297	0.000609261
RPL17;RPL17;RPL17-C18orf32;RPL17;RPL17;RPL17;RPL17;RPL17	_[DimethNter8]NAESNAELK[DimethLys8]_	2	524.316
DDB1	_[DimethNter0]EATADDLIK[DimethLys0]_	2	516.285	0
PLEC	_[DimethNter4]DVAEVDTVR_	2	518.285	0.000302755
PLEC	_[DimethNter8]DVAEVDTVR_	2	520.294
CTSV	_[DimethNter8]FDQNLDTK[DimethLys8]_	2	526.813
NAA15	_[DimethNter0]EEAYELVR_	2	518.769	0.000609261
NAA15	_[DimethNter4]EEAYELVR_	2	520.782	0.000460511
NAA15	_[DimethNter8]EEAYELVR_	2	522.791	0.000609261
TPT1	_[DimethNter0]DGLEMEK[DimethLys0]C[Carbamidomethyl (C)]_	2	519.236	0
TPT1	_[DimethNter4]DGLEMEK[DimethLys4]C[Carbamidomethyl (C)]_	2	523.261	0
TPT1	_[DimethNter8]DGLEMEK[DimethLys8]C[Carbamidomethyl (C)]_	2	527.28	0
CDC73	_[DimethNter8]ENETLIQR_	2	519.802	0.000302755
CDC73	_[DimethNter0]ENETLIQR_	2	515.78
ARHGEF7	_[DimethNter4]NWEGDDIK[DimethLys4]_	2	520.779	0.00101902
EEF2	_[DimethNter0]GEGQLGPAER_	2	521.27	0
EEF2	_[DimethNter4]GEGQLGPAER_	2	523.282	0.000609261
EEF2	_[DimethNter8]GEGQLGPAER_	2	525.292	0.000460511
KRT5	_[DimethNter8]LLEGEEC[Carbamidomethyl (C)]R_	2	521.275	0.000609261
KRT5	_[DimethNter0]LLEGEEC[Carbamidomethyl (C)]R_	2	517.253
KRT5	_[DimethNter4]LLEGEEC[Carbamidomethyl (C)]R_	2	519.265
CAPZB	_[DimethNter4]LVEDMENK[DimethLys4]_	2	521.29	0.000904486
CAPZB	_[DimethNter8]LVEDMENK[DimethLys8]_	2	525.31	0
CAPZB	_[DimethNter0]LVEDMENK[DimethLys0]_	2	517.265
PAICS	_[DimethNter0]DQITAGNAAR_	2	522.775	0.000904486
PAICS	_[DimethNter4]DQITAGNAAR_	2	524.788	0.000460511
PAICS	_[DimethNter8]DQITAGNAAR_	2	526.797	0.000460511
GART	_[DimethNter0]EQTEQILR_	2	522.788	0.00116473
RDX	_[DimethNter4]QIEEQTIK[DimethLys4]_	2	526.826
RDX	_[DimethNter8]QIEEQTIK[DimethLys8]_	2	530.845
PSMD12	_[DimethNter4]EEMIHNLQ_	2	523.268	0.000609261
PSMD12	_[DimethNter8]EEMIHNLQ_	2	525.278	0.00116473
DNAJC17	_[DimethNter4]TLEQEIER_	2	525.292	0.000302755
DNAJC17	_[DimethNter8]TLEQEIER_	2	527.302	0.00456899
COL6A3	_[DimethNter8]NIDSEEVGK[DimethLys8]_	2	531.816	0.00101902
S100A11	_[DimethNter0]ISSPTETER_	2	524.269	0.000801282
S100A11	_[DimethNter4]ISSPTETER_	2	526.282	0.000302755
S100A11	_[DimethNter8]ISSPTETER_	2	528.292	0.000460511
APOH	_[DimethNter0]TDASDVK[DimethLys0]PC[Carbamidomethyl (C)]_	2	524.753	0.000460511
APOH	_[DimethNter4]TDASDVK[DimethLys4]PC[Carbamidomethyl (C)]_	2	528.778	0
APOH	_[DimethNter8]TDASDVK[DimethLys8]PC[Carbamidomethyl (C)]_	2	532.797	0.000302755
CAMK2D	_[DimethNter0]QETVDC[Carbamidomethyl (C)]LK[DimethLys0]_	2	524.771	0.000609261
CAMK2D	_[DimethNter4]QETVDC[Carbamidomethyl (C)]LK[DimethLys4]_	2	528.796
CAMK2D	_[DimethNter8]QETVDC[Carbamidomethyl (C)]LK[DimethLys8]_	2	532.815
EXOSC2	_[DimethNter0]SAEDELAMR_	2	525.25	0.000609261
EXOSC2	_[DimethNter4]SAEDELAMR_	2	527.263	0
EXOSC2	_[DimethNter8]SAEDELAMR_	2	529.272
CCT6A	_[DimethNter8]SETDTSLIR_	2	529.299	0
PLEC	_[DimethNter0]FLQEEAEK[DimethLys0]_	2	525.279	0.000609261
SRSF3	_[DimethNter4]DSC[Carbamidomethyl (C)]PLDC[Carbamidomethyl (C)]K[DimethLys4]_	2	529.758	0
SRSF3	_[DimethNter8]DSC[Carbamidomethyl (C)]PLDC[Carbamidomethyl (C)]K[DimethLys8]_	2	533.778	0.000609261
DYNC1H1	_[DimethNter0]VDNEFDQR_	2	525.746	0.000460511
DYNC1H1	_[DimethNter4]VDNEFDQR_	2	527.759	0.000460511
DYNC1H1	_[DimethNter8]VDNEFDQR_	2	529.768	0.00101902
CSNK1G2;CSNK1G3	_[DimethNter0]EYIDPETK[DimethLys0]_	2	525.771	0.000302755
CSNK1G2;CSNK1G3	_[DimethNter4]EYIDPETK[DimethLys4]_	2	529.796
CSNK1G2;CSNK1G3	_[DimethNter8]EYIDPETK[DimethLys8]_	2	533.816
CUL5	_[DimethNter0]SNVEDSIVR_	2	523.777
TUBA1A	_[DimethNter0]EDAANNYAR_	2	526.244	0.000904486
TUBA1A	_[DimethNter4]EDAANNYAR_	2	528.256	0.00208936
TUBA1A	_[DimethNter8]EDAANNYAR_	2	530.266	0.000460511
CNBP	_[DimethNter0]TSEVNC[Carbamidomethyl (C)]YR_	2	528.743	0.00222505
CNBP	_[DimethNter4]TSEVNC[Carbamidomethyl (C)]YR_	2	530.755	0.000302755
CNBP	_[DimethNter8]TSEVNC[Carbamidomethyl (C)]YR_	2	532.765	0.00101902
KIF2C	_[DimethNter4]DSFIGENSR_	2	528.767	0
KIF2C	_[DimethNter8]DSFIGENSR_	2	530.776	0
KIF2C	_[DimethNter0]DSFIGENSR_	2	526.754	0
RCC1	_[DimethNter4]LGLGEGAEEK[DimethLys4]_	2	533.815	0
RCC1	_[DimethNter8]LGLGEGAEEK[DimethLys8]_	2	537.834	0.000302755
C9	_[DimethNter0]VVEESELAR_	2	530.288	0.000460511
C9	_[DimethNter4]VVEESELAR_	2	532.3	0.000302755
C9	_[DimethNter8]VVEESELAR_	2	534.31	0.000302755
EIF4G1	_[DimethNter0]HGVESTLER_	2	528.278
EIF4G1	_[DimethNter8]HGVESTLER_	2	532.3
TGFB2	_[DimethNter0]SDEEYYAK[DimethLys0]_	2	530.745	0.000460511
TGFB2	_[DimethNter4]SDEEYYAK[DimethLys4]_	2	534.77	0
TGFB2	_[DimethNter8]SDEEYYAK[DimethLys8]_	2	538.79	0.000904486
KRT1	_[DimethNter0]TLLEGEESR_	2	531.277	0
VCP	_[DimethNter0]DHFEEAMR_	2	531.737	0
VCP	_[DimethNter8]DHFEEAMR_	2	535.759
VCP	_[DimethNter0]DHFEEAMR_	3	354.827	0.000609261
LRRC59	_[DimethNter0]VAGDC[Carbamidomethyl (C)]LDEK[DimethLys0]_	2	531.76	0.000609261
LRRC59	_[DimethNter4]VAGDC[Carbamidomethyl (C)]LDEK[DimethLys4]_	2	535.786	0.000904486
LRRC59	_[DimethNter8]VAGDC[Carbamidomethyl (C)]LDEK[DimethLys8]_	2	539.805	0.000302755
PLAT	_[DimethNter0]C[Carbamidomethyl (C)]AQESSVVR_	2	532.264	0.000609261
PLAT	_[DimethNter4]C[Carbamidomethyl (C)]AQESSVVR_	2	534.276
NUDC	_[DimethNter0]LSDLDSETR_	2	532.267	0
NUDC	_[DimethNter4]LSDLDSETR_	2	534.279	0.000460511
NUDC	_[DimethNter8]LSDLDSETR_	2	536.289	0
FRG1	_[DimethNter0]TAGEEEMIK[DimethLys0]_	2	532.271	0.00282043
FRG1	_[DimethNter4]TAGEEEMIK[DimethLys4]_	2	536.296	0.00208936
FRG1	_[DimethNter8]TAGEEEMIK[DimethLys8]_	2	540.315	0.00371345
HSPH1	_[DimethNter8]SLDQDPVVR_	2	532.81	0.00162893
HSPH1	_[DimethNter0]SLDQDPVVR_	2	528.788
HSPH1	_[DimethNter4]SLDQDPVVR_	2	530.8
METAP2	_[DimethNter0]EVVSRGDDY_	2	534.254	0.00101902
METAP2	_[DimethNter4]EVVSRGDDY_	2	536.266	0.000460511
METAP2	_[DimethNter8]EVVSRGDDY_	2	538.276	0.00178253
SPTBN1	_[DimethNter0]AFEDEMSGR_	2	535.235	0.000460511
SPTBN1	_[DimethNter4]AFEDEMSGR_	2	537.247	0.000302755
SPTBN1	_[DimethNter8]AFEDEMSGR_	2	539.257	0
CLTC	_[DimethNter0]ENPYYDSR_	2	536.241	0
CLTC	_[DimethNter8]ENPYYDSR_	2	540.263	0.000904486
CDC73	_[DimethNter4]AADEVLAEAK[DimethLys4]_	2	540.823
SFPQ	_[DimethNter0]AELDDTPMR_	2	538.258	0.000460511
SFPQ	_[DimethNter4]AELDDTPMR_	2	540.271	0.000460511
SFPQ	_[DimethNter8]AELDDTPMR_	2	542.28	0
SFPQ	_[DimethNter0]AELDDTPM[Oxidation (M)]R_	2	546.256	0
SFPQ	_[DimethNter4]AELDDTPM[Oxidation (M)]R_	2	548.268	0.000460511
SFPQ	_[DimethNter8]AELDDTPM[Oxidation (M)]R_	2	550.278	0.000460511
STIP1	_[DimethNter0]EGLQNMEAR_	2	538.264	0
STIP1	_[DimethNter4]EGLQNMEAR_	2	540.276	0.000460511
STIP1	_[DimethNter8]EGLQNMEAR_	2	542.286	0.000302755
SNRNP200	_[DimethNter0]MEADPELSK[DimethLys0]_	2	538.271	0.000302755
SNRNP200	_[DimethNter4]MEADPELSK[DimethLys4]_	2	542.296	0
SNRNP200	_[DimethNter8]MEADPELSK[DimethLys8]_	2	546.315	0.000460511
SEPTIN9	_[DimethNter4]ADTLTLEER_	2	540.298	0.000904486
SNRNP200	_[DimethNter0]EGSASTEVLR_	2	538.783	0
SNRNP200	_[DimethNter8]EGSASTEVLR_	2	542.805	0.000302755
SAE1	_[DimethNter0]NRAEASLER_	2	537.289
SAE1	_[DimethNter8]NRAEASLER_	2	541.311
EIF4G2	_[DimethNter0]LQDEFENR_	2	539.762	0
EIF4G2	_[DimethNter4]LQDEFENR_	2	541.774	0.000460511
EIF4G2	_[DimethNter8]LQDEFENR_	2	543.784	0.00116473
PLEC	_[DimethNter4]SLAAEEEAAR_	2	539.787	0.000460511
PLEC	_[DimethNter8]SLAAEEEAAR_	2	541.797	0
PLEC	_[DimethNter0]SLAAEEEAAR_	2	537.775
NAA15	_[DimethNter0]LEDAADVYR_	2	540.272	0.00101902
NUDT4	_[DimethNter0]EVYEEAGVK[DimethLys0]_	2	540.285	0.00268139
NUDT4	_[DimethNter4]EVYEEAGVK[DimethLys4]_	2	544.31	0.000302755
NUDT4	_[DimethNter8]EVYEEAGVK[DimethLys8]_	2	548.329	0.000302755
UBE2L3	_[DimethNter0]ADLAEEYSK[DimethLys0]_	2	541.274	0
PRPF8	_[DimethNter0]SLPVEEQPK[DimethLys0]_	2	541.808	0
TOP2B	_[DimethNter0]SYDDAESLK[DimethLys0]_	2	542.264	0.00101902
TOP2B	_[DimethNter4]SYDDAESLK[DimethLys4]_	2	546.289
TOP2B	_[DimethNter8]SYDDAESLK[DimethLys8]_	2	550.308
HSPA4	_[DimethNter0]VTYMEEER_	2	542.753	0.00222505
HSPA4	_[DimethNter4]VTYMEEER_	2	544.765	0
HSPA4	_[DimethNter8]VTYMEEER_	2	546.775	0.00162893
SPAG9	_[DimethNter8]VESLESQTR_	2	542.805	0
SPAG9	_[DimethNter4]VESLESQTR_	2	540.795
PALLD	_[DimethNter0]DAVIQDLER_	2	543.793	0.000609261
PGK1	_[DimethNter0]DC[Carbamidomethyl (C)]VGPEVEK[DimethLys0]_	2	544.768	0
PGK1	_[DimethNter4]DC[Carbamidomethyl (C)]VGPEVEK[DimethLys4]_	2	548.793	0
PGK1	_[DimethNter8]DC[Carbamidomethyl (C)]VGPEVEK[DimethLys8]_	2	552.813	0.000460511
TJP1	_[DimethNter8]TVEEVTVER_	2	549.315
CARS1	_[DimethNter4]ALC[Carbamidomethyl (C)]DNVDTR_	2	548.274	0
SMC3	_[DimethNter0]DK[DimethLys0]MEDIER_	2	546.274	0.00569203
SMC3	_[DimethNter4]DK[DimethLys4]MEDIER_	2	550.299	0
SMC3	_[DimethNter8]DK[DimethLys8]MEDIER_	2	554.318
SMC3	_[DimethNter4]DK[DimethLys4]MEDIER_	3	367.202	0.00101902
SMC3	_[DimethNter0]DK[DimethLys0]MEDIER_	3	364.518
SMC3	_[DimethNter8]DK[DimethLys8]MEDIER_	3	369.881
TUBB3	_[DimethNter0]VREEYPDR_	2	546.278	0.000609261
TUBB3	_[DimethNter4]VREEYPDR_	2	548.29	0.0086333
TUBB3	_[DimethNter8]VREEYPDR_	2	550.3	0.00254009
TUBB3	_[DimethNter0]VREEYPDR_	3	364.521	0.000801282
TUBB3	_[DimethNter4]VREEYPDR_	3	365.863	0.000904486
TUBB3	_[DimethNter8]VREEYPDR_	3	367.202	0.000609261
VCP	_[DimethNter0]RSVSDNDIR_	2	545.286
LTBP4	_[DimethNter4]C[Carbamidomethyl (C)]IDVDEC[Carbamidomethyl (C)]R_	2	549.746	0.00116473
PLEC	_[DimethNter0]GC[Carbamidomethyl (C)]LDEETSR_	2	547.743	0.000460511
PLEC	_[DimethNter4]GC[Carbamidomethyl (C)]LDEETSR_	2	549.755	0.000460511
PLEC	_[DimethNter8]GC[Carbamidomethyl (C)]LDEETSR_	2	551.765	0
RTRAF	_[DimethNter0]LEYGDNAEK[DimethLys0]_	2	547.772	0.000302755
RTRAF	_[DimethNter4]LEYGDNAEK[DimethLys4]_	2	551.797
RTRAF	_[DimethNter8]LEYGDNAEK[DimethLys8]_	2	555.816
TRIP10	_[DimethNter0]TEVEQAYAK[DimethLys0]_	2	547.79	0.00116473
TRIP10	_[DimethNter4]TEVEQAYAK[DimethLys4]_	2	551.815
TRIP10	_[DimethNter8]TEVEQAYAK[DimethLys8]_	2	555.834
DNM1L	_[DimethNter8]AEELLAEEK[DimethLys8]_	2	552.342	0.000302755
DNM1L	_[DimethNter0]AEELLAEEK[DimethLys0]_	2	544.298
YKT6	_[DimethNter4]VQAELDETK[DimethLys4]_	2	548.82	0.000904486
YKT6	_[DimethNter8]VQAELDETK[DimethLys8]_	2	552.84	0.000609261
YKT6	_[DimethNter0]VQAELDETK[DimethLys0]_	2	544.795
AP2A2	_[DimethNter0]NADVELQQR_	2	550.788	0.000460511
AP2A2	_[DimethNter4]NADVELQQR_	2	552.801	0.000609261
AP2A2	_[DimethNter8]NADVELQQR_	2	554.811	0
COL6A3	_[DimethNter0]NADQEELVK[DimethLys0]_	2	551.293	0.000302755
COL6A3	_[DimethNter8]NADQEELVK[DimethLys8]_	2	559.337	0.000460511
ADSL	_[DimethNter4]EMEEPFEK[DimethLys4]_	2	551.782	0
ADSL	_[DimethNter0]EMEEPFEK[DimethLys0]_	2	547.757
ADSL	_[DimethNter8]EMEEPFEK[DimethLys8]_	2	555.802
OLA1	_[DimethNter0]LQELSAEER_	2	551.791	0.000904486
OLA1	_[DimethNter4]LQELSAEER_	2	553.803	0.000609261
OLA1	_[DimethNter8]LQELSAEER_	2	555.813	0
PPP1R12A	_[DimethNter0]TYDETYQR_	2	552.254	0
PPP1R12A	_[DimethNter4]TYDETYQR_	2	554.266	0
PPP1R12A	_[DimethNter8]TYDETYQR_	2	556.276	0.00222505
VCP	_[DimethNter0]LAGESESNLR_	2	552.288	0.000904486
VCP	_[DimethNter4]LAGESESNLR_	2	554.301	0.000904486
VCP	_[DimethNter8]LAGESESNLR_	2	556.31	0.00101902
TBCB	_[DimethNter8]LGEYEDVSR_	2	552.292	0
SCLY	_[DimethNter4]QAVAQLEDQA_	2	552.795	0.00101902
SCLY	_[DimethNter8]QAVAQLEDQA_	2	554.805	0.000609261
SCLY	_[DimethNter0]QAVAQLEDQA_	2	550.783
TUBB4B	_[DimethNter0]IREEYPDR_	3	369.193	0.000460511
TUBB4B	_[DimethNter4]IREEYPDR_	3	370.534	0
TUBB4B	_[DimethNter8]IREEYPDR_	3	371.874	0
TUBB4B	_[DimethNter0]IREEYPDR_	2	553.285	0.000904486
TUBB4B	_[DimethNter4]IREEYPDR_	2	555.298	0.000609261
FASN	_[DimethNter8]DPSQQELPR_	2	553.305	0.000609261
FASN	_[DimethNter0]DPSQQELPR_	2	549.283
FASN	_[DimethNter4]DPSQQELPR_	2	551.295
PLEC	_[DimethNter0]LAEDEAFQR_	2	553.777	0.000302755
PLEC	_[DimethNter0]SMVEEGTGLR_	2	553.779	0.000904486
FLNA	_[DimethNter0]NDNDTFTVK[DimethLys0]_	2	555.277	0.00282043
FLNA	_[DimethNter4]NDNDTFTVK[DimethLys4]_	2	559.302	0
SNRNP70	_[DimethNter0]VNYDTTESK[DimethLys0]_	2	556.777	0.000904486
SNRNP70	_[DimethNter8]VNYDTTESK[DimethLys8]_	2	564.822	0.00101902
SNRNP70	_[DimethNter4]VNYDTTESK[DimethLys4]_	2	560.802
MYH9	_[DimethNter4]ALEEAMEQK[DimethLys4]_	2	556.809	0.00222505
TRAPPC3	_[DimethNter0]IEDNLPAGEE_	2	557.767	0.00101902
TRAPPC3	_[DimethNter4]IEDNLPAGEE_	2	559.779	0
TRAPPC3	_[DimethNter8]IEDNLPAGEE_	2	561.789
VIM	_[DimethNter0]QDVDNASLAR_	2	558.786	0.000904486
VIM	_[DimethNter4]QDVDNASLAR_	2	560.798	0
VIM	_[DimethNter8]QDVDNASLAR_	2	562.808	0.000460511
AARS1	_[DimethNter8]GLEVTDDSPK[DimethLys8]_	2	566.837	0
RABEP1	_[DimethNter0]EQVSEELVR_	2	558.798	0.000609261
RABEP1	_[DimethNter4]EQVSEELVR_	2	560.811	0
RABEP1	_[DimethNter8]EQVSEELVR_	2	562.821	0.000609261
H1-0	_[DimethNter0]VGENADSQIK[DimethLys0]_	2	558.798	0.00296643
H1-0	_[DimethNter4]VGENADSQIK[DimethLys4]_	2	562.824	0.000460511
H1-0	_[DimethNter8]VGENADSQIK[DimethLys8]_	2	566.843	0
PTPRS	_[DimethNter4]TGEQAPASAPR_	2	558.801	0.000609261
PTPRS	_[DimethNter8]TGEQAPASAPR_	2	560.811	0
PTPRS	_[DimethNter0]TGEQAPASAPR_	2	556.788
VIM	_[DimethNter4]K[DimethLys4]LLEGEESR_	3	375.564	0.000609261
WDR18	_[DimethNter0]VTELEDEVR_	2	559.29	0.000302755
WDR18	_[DimethNter8]VTELEDEVR_	2	563.313	0.00101902
WDR18	_[DimethNter4]VTELEDEVR_	2	561.303
RDX	_[DimethNter0]EK[DimethLys0]EELMER_	3	373.862	0
RDX	_[DimethNter8]EK[DimethLys8]EELMER_	3	379.225	0.000460511
RDX	_[DimethNter0]EK[DimethLys0]EELMER_	2	560.289	0.000609261
RDX	_[DimethNter4]EK[DimethLys4]EELMER_	2	564.314	0.000904486
RDX	_[DimethNter8]EK[DimethLys8]EELMER_	2	568.334	0.000460511
RALBP1	_[DimethNter4]EC[Carbamidomethyl (C)]IDYVEK[DimethLys4]_	2	560.296	0
RALBP1	_[DimethNter0]EC[Carbamidomethyl (C)]IDYVEK[DimethLys0]_	2	556.271
RALBP1	_[DimethNter8]EC[Carbamidomethyl (C)]IDYVEK[DimethLys8]_	2	564.315
ANXA1	_[DimethNter0]SEIDM[Oxidation (M)]NDIK[DimethLys0]_	2	568.779	0.000460511
ANXA1	_[DimethNter4]SEIDM[Oxidation (M)]NDIK[DimethLys4]_	2	572.804	0
ANXA1	_[DimethNter8]SEIDM[Oxidation (M)]NDIK[DimethLys8]_	2	576.823	0
CCT8	_[DimethNter0]ETEGDVTSVK[DimethLys0]_	2	560.79	0.000904486
CCT8	_[DimethNter4]ETEGDVTSVK[DimethLys4]_	2	564.815	0.000904486
CCT8	_[DimethNter8]ETEGDVTSVK[DimethLys8]_	2	568.835	0.000609261
LMNB2	_[DimethNter8]VLDETARER_	3	375.553	0.000302755
LMNB2	_[DimethNter0]VLDETARER_	3	372.872
IQGAP1	_[DimethNter0]LTAEEMDER_	2	561.261	0.000460511
IQGAP1	_[DimethNter4]LTAEEMDER_	2	563.273	0.000460511
IQGAP1	_[DimethNter8]LTAEEMDER_	2	565.283	0
CKAP5	_[DimethNter4]ELEEEWVK[DimethLys4]_	2	563.318	0.000609261
HNRNPK	_[DimethNter4]GSDFDC[Carbamidomethyl (C)]ELR_	2	565.758	0.000302755
RBM10	_[DimethNter8]DGLGSDNIGSR_	2	563.798	0.000609261
FLNA	_[DimethNter4]GTVEPQLEAR_	2	566.319	0
PLEC	_[DimethNter8]QLAEGTAQQR_	2	569.324
STK26	_[DimethNter8]NQAIEELEK[DimethLys8]_	2	573.353	0.000460511
CUL1	_[DimethNter0]C[Carbamidomethyl (C)]GEAALNDPK[DimethLys0]_	2	565.779	0.000460511
CUL1	_[DimethNter4]C[Carbamidomethyl (C)]GEAALNDPK[DimethLys4]_	2	569.804
CUL1	_[DimethNter8]C[Carbamidomethyl (C)]GEAALNDPK[DimethLys8]_	2	573.824
SWAP70	_[DimethNter0]LQEALEDER_	2	565.788	0.00514995
SWAP70	_[DimethNter8]LQEALEDER_	2	569.81	0.00101902
SWAP70	_[DimethNter4]LQEALEDER_	2	567.801
RABGAP1	_[DimethNter0]ESPQDSAITR_	2	566.286	0
RABGAP1	_[DimethNter4]ESPQDSAITR_	2	568.298	0.000801282
RABGAP1	_[DimethNter8]ESPQDSAITR_	2	570.308	0
STXBP3	_[DimethNter0]IENESDMIR_	2	567.777	0.00326899
STXBP3	_[DimethNter8]IENESDMIR_	2	571.799	0
STXBP3	_[DimethNter4]IENESDMIR_	2	569.789
HNRNPK	_[DimethNter4]NTDEM[Oxidation (M)]VELR_	2	577.787	0.000460511
HNRNPK	_[DimethNter8]NTDEM[Oxidation (M)]VELR_	2	579.796	0.000460511
HNRNPK	_[DimethNter0]NTDEM[Oxidation (M)]VELR_	2	575.774	0
TSG101	_[DimethNter0]DGTISEDTIR_	2	567.785	0.000904486
TSG101	_[DimethNter4]DGTISEDTIR_	2	569.798	0.000460511
UBR7	_[DimethNter4]ISTEDDGLVR_	2	568.808	0.00162893
UBR7	_[DimethNter0]ISTEDDGLVR_	2	566.796
EIF3A	_[DimethNter4]GPAEESSSWR_	2	569.277	0.00282043
EIF3A	_[DimethNter8]GPAEESSSWR_	2	571.287	0
RIOX2	_[DimethNter0]EYSVEAEER_	2	570.264	0.000904486
RIOX2	_[DimethNter4]EYSVEAEER_	2	572.277	0
RIOX2	_[DimethNter8]EYSVEAEER_	2	574.287
DDI2	_[DimethNter0]VLVEQQQDR_	2	571.812	0.000904486
DDI2	_[DimethNter4]VLVEQQQDR_	2	573.824	0
VCP	_[DimethNter0]GGNIGDGGGAADR_	2	572.771	0
VCP	_[DimethNter4]GGNIGDGGGAADR_	2	574.783	0.000609261
VCP	_[DimethNter8]GGNIGDGGGAADR_	2	576.793	0
TXNL1	_[DimethNter4]SMDFEEAER_	2	573.258	0
TXNL1	_[DimethNter0]SMDFEEAER_	2	571.245
TXNL1	_[DimethNter8]SMDFEEAER_	2	575.267
ACIN1	_[DimethNter0]SQEQEVLER_	2	573.293	0.000302755
ACIN1	_[DimethNter4]SQEQEVLER_	2	575.306	0
ACIN1	_[DimethNter8]SQEQEVLER_	2	577.316	0
IST1	_[DimethNter0]TNQIGTVNDR_	2	573.299	0
IST1	_[DimethNter8]TNQIGTVNDR_	2	577.321	0
CSE1L	_[DimethNter0]DLEGSDIDTR_	2	574.775	0.000460511
CSE1L	_[DimethNter4]DLEGSDIDTR_	2	576.788	0
CSE1L	_[DimethNter8]DLEGSDIDTR_	2	578.797	0.000904486
TES	_[DimethNter0]EGDPAIYAER_	2	574.783	0.000302755
TES	_[DimethNter4]EGDPAIYAER_	2	576.795	0.000460511
GOLGA3	_[DimethNter0]TMVEEDLQR_	2	574.784	0
GOLGA3	_[DimethNter4]TMVEEDLQR_	2	576.797	0.000302755
GOLGA3	_[DimethNter8]TMVEEDLQR_	2	578.807
YTHDF3	_[DimethNter8]SYSEDDIHR_	2	579.284	0
YTHDF3	_[DimethNter4]SYSEDDIHR_	3	385.186	0.000460511
YTHDF3	_[DimethNter8]SYSEDDIHR_	3	386.525	0.000460511
RRP9	_[DimethNter0]AFEEDQVAGR_	2	575.28	0.000609261
RRP9	_[DimethNter4]AFEEDQVAGR_	2	577.293	0
RRP9	_[DimethNter8]AFEEDQVAGR_	2	579.303	0
RPS21	_[DimethNter0]MGESDDSILR_	2	575.774	0
SRSF1	_[DimethNter0]DGYDYDGYR_	2	576.236	0.000460511
SRSF1	_[DimethNter4]DGYDYDGYR_	2	578.248	0
PLEC	_[DimethNter4]ELAEQELEK[DimethLys4]_	2	576.834	0
PLEC	_[DimethNter0]ELAEQELEK[DimethLys0]_	2	572.808
PLEC	_[DimethNter8]ELAEQELEK[DimethLys8]_	2	580.853
EIF3E	_[DimethNter8]MFEDPETTR_	2	581.286	0.00116473
EIF3E	_[DimethNter0]M[Oxidation (M)]FEDPETTR_	2	585.261	0.00222505
EIF3E	_[DimethNter8]M[Oxidation (M)]FEDPETTR_	2	589.283
HGS	_[DimethNter0]ESDAMFAAER_	2	577.761	0
HGS	_[DimethNter4]ESDAMFAAER_	2	579.774
HGS	_[DimethNter8]ESDAMFAAER_	2	581.783
CCT2	_[DimethNter0]EAVAMESYAK[DimethLys0]_	2	577.792	0
NUMA1	_[DimethNter4]AADALEEQQR_	2	581.804	0.000460511
NUMA1	_[DimethNter8]AADALEEQQR_	2	583.813	0
HDGF	_[DimethNter4]IDEM[Oxidation (M)]PEAAVK[DimethLys4]_	2	591.83	0
APEX1	_[DimethNter0]GAVAEDGDELR_	2	580.283	0.000460511
APEX1	_[DimethNter4]GAVAEDGDELR_	2	582.296	0
APEX1	_[DimethNter8]GAVAEDGDELR_	2	584.305	0.000460511
SNRNP70	_[DimethNter0]QQEVETELK[DimethLys0]_	2	580.314	0
SNRNP70	_[DimethNter4]QQEVETELK[DimethLys4]_	2	584.339	0
SNRNP70	_[DimethNter8]QQEVETELK[DimethLys8]_	2	588.358	0.00540784
PTBP1	_[DimethNter0]EGQEDQGLTK[DimethLys0]_	2	580.793	0.000460511
PTBP1	_[DimethNter4]EGQEDQGLTK[DimethLys4]_	2	584.818	0.000460511
PTBP1	_[DimethNter8]EGQEDQGLTK[DimethLys8]_	2	588.838	0.000904486
GALT	_[DimethNter4]DLTPEQAAER_	2	581.306	0
GALT	_[DimethNter8]DLTPEQAAER_	2	583.316	0
GALT	_[DimethNter0]DLTPEQAAER_	2	579.293
EIF3A	_[DimethNter0]NLTQDEMQR_	2	581.78	0.000904486
EIF3A	_[DimethNter8]NLTQDEMQR_	2	585.802	0.000460511
LDHA	_[DimethNter0]VTLTSEEEAR_	2	581.801	0
LDHA	_[DimethNter4]VTLTSEEEAR_	2	583.814	0.000302755
LDHA	_[DimethNter8]VTLTSEEEAR_	2	585.823	0
SMC3	_[DimethNter0]DFVEDDTTHG_	2	582.246	0.000460511
SMC3	_[DimethNter4]DFVEDDTTHG_	2	584.259	0
SMC3	_[DimethNter8]DFVEDDTTHG_	2	586.268	0
ECPAS	_[DimethNter0]MSEQQDLER_	2	582.272	0
ECPAS	_[DimethNter4]MSEQQDLER_	2	584.284	0
ECPAS	_[DimethNter8]MSEQQDLER_	2	586.294	0.000609261
AKAP8	_[DimethNter0]SFDDEEIQK[DimethLys0]_	2	583.782	0
AKAP8	_[DimethNter4]SFDDEEIQK[DimethLys4]_	2	587.808	0.000460511
AKAP8	_[DimethNter8]SFDDEEIQK[DimethLys8]_	2	591.827
CHST14	_[DimethNter4]YLVDEDPER_	2	584.295	0.00412907
UBL4A	_[DimethNter0]VLLEEGEAQR_	2	586.32	0.000904486
UBL4A	_[DimethNter4]VLLEEGEAQR_	2	588.332	0
PICALM	_[DimethNter0]QAALEEEQAR_	2	586.799	0.000609261
PICALM	_[DimethNter4]QAALEEEQAR_	2	588.811	0
PICALM	_[DimethNter8]QAALEEEQAR_	2	590.821	0.000460511
ARHGEF1	_[DimethNter0]ADLISEDVQR_	2	587.309	0
ARHGEF1	_[DimethNter4]ADLISEDVQR_	2	589.322	0
ARHGEF1	_[DimethNter8]ADLISEDVQR_	2	591.331
CHD1	_[DimethNter0]GSVEEDILER_	2	587.801	0.000460511
CHD1	_[DimethNter4]GSVEEDILER_	2	589.814
CHD1	_[DimethNter8]GSVEEDILER_	2	591.823
EIF4G1	_[DimethNter0]AALSEEELEK[DimethLys0]_	2	587.814	0
EIF4G1	_[DimethNter4]AALSEEELEK[DimethLys4]_	2	591.839	0
EIF4G1	_[DimethNter8]AALSEEELEK[DimethLys8]_	2	595.858	0.000801282
TOP2A	_[DimethNter4]NYEDEDSLK[DimethLys4]_	2	588.797	0.000302755
TOP2A	_[DimethNter0]NYEDEDSLK[DimethLys0]_	2	584.772
TOP2A	_[DimethNter8]NYEDEDSLK[DimethLys8]_	2	592.816
GARS1	_[DimethNter0]VDDSSGSIGRR_	3	392.87	0.000302755
GARS1	_[DimethNter8]VDDSSGSIGRR_	3	395.552
PRKAA1	_[DimethNter0]SIDDEITEAK[DimethLys0]_	2	588.803	0.000460511
PRKAA1	_[DimethNter4]SIDDEITEAK[DimethLys4]_	2	592.828	0
PRKAA1	_[DimethNter8]SIDDEITEAK[DimethLys8]_	2	596.848	0
SH3PXD2B	_[DimethNter0]DQDEMNLER_	2	589.261	0.000302755
SH3PXD2B	_[DimethNter4]DQDEMNLER_	2	591.274	0.000460511
SH3PXD2B	_[DimethNter8]DQDEMNLER_	2	593.284	0.000302755
WBP11	_[DimethNter8]ADDTSAATIEK[DimethLys8]_	2	597.345	0.000609261
HSP90B1	_[DimethNter4]EAESSPFVER_	2	591.801	0.000460511
RRBP1	_[DimethNter8]EQEITAVQAR_	2	590.839	0
RRBP1	_[DimethNter0]EQEITAVQAR_	2	586.817	0.00208936
RRBP1	_[DimethNter4]EQEITAVQAR_	2	588.83
PAK2	_[DimethNter4]MTDEEIMEK[DimethLys4]_	2	595.3	0
PAK2	_[DimethNter8]MTDEEIMEK[DimethLys8]_	2	599.319	0.000460511
XRCC6	_[DimethNter0]VEYSEEELK[DimethLys0]_	2	591.3	0.00222505
XRCC6	_[DimethNter4]VEYSEEELK[DimethLys4]_	2	595.326	0
XRCC6	_[DimethNter8]VEYSEEELK[DimethLys8]_	2	599.345	0.000302755
HNRNPK	_[DimethNter0]RDYDDMSPR_	3	394.845	0.000460511
HNRNPK	_[DimethNter4]RDYDDMSPR_	3	396.187
HNRNPK	_[DimethNter0]RDYDDMSPR_	2	591.764	0
HNRNPK	_[DimethNter8]RDYDDMSPR_	2	595.786
EIF3J	_[DimethNter0]RLEEPEEPK[DimethLys0]_	3	394.884	0.00116473
EIF3J	_[DimethNter4]RLEEPEEPK[DimethLys4]_	3	397.567	0.00101902
EIF3J	_[DimethNter8]RLEEPEEPK[DimethLys8]_	3	400.247	0
CORO1A	_[DimethNter0]ADQC[Carbamidomethyl (C)]YEDVR_	2	592.256	0.000609261
CORO1A	_[DimethNter4]ADQC[Carbamidomethyl (C)]YEDVR_	2	594.269	0.000904486
PDIA6	_[DimethNter4]GESPVDYDGGR_	2	592.28	0.000460511
PDIA6	_[DimethNter8]GESPVDYDGGR_	2	594.29	0
PDIA6	_[DimethNter0]GESPVDYDGGR_	2	590.267
COL1A2	_[DimethNter4]DGNPGNDGPPGR_	2	592.783	0.000904486
COL1A2	_[DimethNter0]DGNPGNDGPPGR_	2	590.771
COL1A2	_[DimethNter8]DGNPGNDGPPGR_	2	594.793
WBP11	_[DimethNter0]SEDDSAVPLAK[DimethLys0]_	2	594.311	0
WBP11	_[DimethNter4]SEDDSAVPLAK[DimethLys4]_	2	598.336	0
WBP11	_[DimethNter8]SEDDSAVPLAK[DimethLys8]_	2	602.356	0
MTDH	_[DimethNter0]TVEVAEGEAVR_	2	594.317	0
MTDH	_[DimethNter4]TVEVAEGEAVR_	2	596.33	0
MTDH	_[DimethNter8]TVEVAEGEAVR_	2	598.339	0
ENO2	_[DimethNter0]IEEELGDEAR_	2	594.791	0.000460511
ENO2	_[DimethNter8]IEEELGDEAR_	2	598.813	0
ENO2	_[DimethNter4]IEEELGDEAR_	2	596.803
PLEC	_[DimethNter8]SDEGQLSPATR_	2	598.819
FKBP4	_[DimethNter8]ALELDSNNEK[DimethLys8]_	2	602.853
PABPC1	_[DimethNter0]NLDDGIDDER_	2	595.27	0
PABPC1	_[DimethNter4]NLDDGIDDER_	2	597.283	0
PABPC1	_[DimethNter8]NLDDGIDDER_	2	599.292	0
PDIA4	_[DimethNter0]VDATAETDLAK[DimethLys0]_	2	595.319	0.00611666
TLN1	_[DimethNter0]EGTETFADHR_	3	397.519	0.00162893
TLN1	_[DimethNter4]EGTETFADHR_	3	398.861	0
TXNDC5	_[DimethNter4]IAEVDC[Carbamidomethyl (C)]TAER_	2	598.3	0
PLEC	_[DimethNter0]QLEMSAEAER_	2	596.287	0.000302755
PLEC	_[DimethNter8]QLEMSAEAER_	2	600.31	0.000302755
STXBP1	_[DimethNter0]LNK[DimethLys0]TDEEISS_	2	596.309	0.000460511
STXBP1	_[DimethNter4]LNK[DimethLys4]TDEEISS_	2	600.334	0.000904486
STXBP1	_[DimethNter8]LNK[DimethLys8]TDEEISS_	2	604.353	0.00514995
LMNA	_[DimethNter8]AAYEAELGDAR_	2	601.316	0.000302755
HSPA1B;HSPA1A;HSPA1B	_[DimethNter0]YK[DimethLys0]AEDEVQR_	3	398.544	0.000609261
HSPA1B;HSPA1A;HSPA1B	_[DimethNter4]YK[DimethLys4]AEDEVQR_	3	401.227	0.000460511
HSPA1B;HSPA1A;HSPA1B	_[DimethNter0]YK[DimethLys0]AEDEVQR_	2	597.312	0.00371345
HSPA1B;HSPA1A;HSPA1B	_[DimethNter4]YK[DimethLys4]AEDEVQR_	2	601.337	0.00875018
HSPA1B;HSPA1A;HSPA1B	_[DimethNter8]YK[DimethLys8]AEDEVQR_	2	605.356
HMCN1	_[DimethNter0]IENSDSLEVR_	2	595.307
NOTCH3	_[DimethNter0]C[Carbamidomethyl (C)]EADINEC[Carbamidomethyl (C)]R_	2	597.748	0.00178253
NOTCH3	_[DimethNter4]C[Carbamidomethyl (C)]EADINEC[Carbamidomethyl (C)]R_	2	599.76
NOTCH3	_[DimethNter8]C[Carbamidomethyl (C)]EADINEC[Carbamidomethyl (C)]R_	2	601.77
PLEC	_[DimethNter0]SYVDPSTDER_	2	598.775	0.000302755
PLEC	_[DimethNter4]SYVDPSTDER_	2	600.788	0.000904486
CLTC	_[DimethNter0]ESNC[Carbamidomethyl (C)]YDPER_	2	599.246	0.000904486
CLTC	_[DimethNter4]ESNC[Carbamidomethyl (C)]YDPER_	2	601.258	0.000609261
CLTC	_[DimethNter8]ESNC[Carbamidomethyl (C)]YDPER_	2	603.268	0.000460511
PTPRF	_[DimethNter0]TDEDVPSGPPR_	2	599.291	0
PTPRF	_[DimethNter4]TDEDVPSGPPR_	2	601.303	0
PTPRF	_[DimethNter8]TDEDVPSGPPR_	2	603.313	0.000609261
FNBP1L	_[DimethNter4]EVVAEEMAHR_	3	401.543	0
TPR	_[DimethNter0]K[DimethLys0]LENEVEQR_	2	600.833	0.000460511
TPR	_[DimethNter4]K[DimethLys4]LENEVEQR_	2	604.858
DNAJC7	_[DimethNter0]EALGDAQQSVR_	2	601.312	0
DNAJC7	_[DimethNter4]EALGDAQQSVR_	2	603.325	0.000904486
DNAJC7	_[DimethNter8]EALGDAQQSVR_	2	605.334
NCAPH	_[DimethNter0]EAALAEVADEK[DimethLys0]_	2	601.319	0
NCAPH	_[DimethNter4]EAALAEVADEK[DimethLys4]_	2	605.344	0
NCAPH	_[DimethNter8]EAALAEVADEK[DimethLys8]_	2	609.364
EIF3A	_[DimethNter0]RGMDDDRGPR_	3	401.528	0.000460511
EIF3A	_[DimethNter4]RGMDDDRGPR_	3	402.87	0.000302755
EIF3A	_[DimethNter8]RGMDDDRGPR_	3	404.209	0.00101902
EIF3A	_[DimethNter8]RGM[Oxidation (M)]DDDRGPR_	3	409.541	0.00101902
EIF3A	_[DimethNter4]RGM[Oxidation (M)]DDDRGPR_	3	408.201
RCCD1	_[DimethNter0]NLAEDGETVAR_	2	601.804	0
RCCD1	_[DimethNter8]NLAEDGETVAR_	2	605.826	0
ARF5	_[DimethNter0]VQESADELQK[DimethLys0]_	2	601.817	0
ARF5	_[DimethNter8]VQESADELQK[DimethLys8]_	2	609.861	0.000460511
CHD2	_[DimethNter4]GTVEEEIIER_	2	603.829	0.000609261
CHD2	_[DimethNter8]GTVEEEIIER_	2	605.839	0
NAPA	_[DimethNter0]TIQGDEEDLR_	2	602.296	0.000460511
SMC2	_[DimethNter0]TEEADLLQTK[DimethLys0]_	2	602.327	0
SMC2	_[DimethNter4]TEEADLLQTK[DimethLys4]_	2	606.352	0
SMC2	_[DimethNter8]TEEADLLQTK[DimethLys8]_	2	610.371
RPL36A;RPL36A-HNRNPH2;RPL36A;RPL36A;RPL36AL	_[DimethNter0]LEC[Carbamidomethyl (C)]VEPNC[Carbamidomethyl (C)]R_	2	602.776	0.00162893
TMF1	_[DimethNter0]DSEAQEAALSR_	2	602.794	0.000302755
TMF1	_[DimethNter4]DSEAQEAALSR_	2	604.806
TMF1	_[DimethNter8]DSEAQEAALSR_	2	606.816
LARS1	_[DimethNter0]QGDNC[Carbamidomethyl (C)]DSIIR_	2	603.283	0
LARS1	_[DimethNter4]QGDNC[Carbamidomethyl (C)]DSIIR_	2	605.295	0.000302755
HSPA4	_[DimethNter0]FQESEERPK[DimethLys0]_	3	402.544	0.00101902
HSPA4	_[DimethNter4]FQESEERPK[DimethLys4]_	3	405.227	0.00101902
HSPA4	_[DimethNter8]FQESEERPK[DimethLys8]_	3	407.906	0.000460511
CCDC22	_[DimethNter8]SIEEVEADMK[DimethLys8]_	2	611.844	0
NCL	_[DimethNter0]EVFEDAAEIR_	2	603.804	0
NCL	_[DimethNter4]EVFEDAAEIR_	2	605.816	0
NCL	_[DimethNter8]EVFEDAAEIR_	2	607.826	0
ADAMTSL1	_[DimethNter0]NGEEVQFSDR_	2	604.781	0.000460511
ADAMTSL1	_[DimethNter8]NGEEVQFSDR_	2	608.803	0
WDR43	_[DimethNter0]SGGNEVSIEER_	2	602.794
WFS1	_[DimethNter4]QLSSETDLER_	2	605.317	0.000460511
SBDS	_[DimethNter4]GEVQVSDK[DimethLys4]ER_	3	404.234	0.000609261
SBDS	_[DimethNter8]GEVQVSDK[DimethLys8]ER_	3	406.914	0.00101902
PTPRS	_[DimethNter0]TDEDVPSAPPR_	2	606.299	0
PTPRS	_[DimethNter4]TDEDVPSAPPR_	2	608.311	0
PTPRS	_[DimethNter8]TDEDVPSAPPR_	2	610.321	0
EZR	_[DimethNter0]AK[DimethLys0]EAQDDLVK[DimethLys0]_	3	400.899
CCT8	_[DimethNter4]K[DimethLys4]DWDDDQND_	2	607.774	0.000609261
CCT8	_[DimethNter0]K[DimethLys0]DWDDDQND_	2	603.749
CCT8	_[DimethNter8]K[DimethLys8]DWDDDQND_	2	611.793
CBX1	_[DimethNter4]NSDEADLVPAK[DimethLys4]_	2	611.842	0
CBX1	_[DimethNter8]NSDEADLVPAK[DimethLys8]_	2	615.861	0
DHX15	_[DimethNter4]EAM[Oxidation (M)]NDPLLER_	2	618.316	0
DHX15	_[DimethNter8]EAM[Oxidation (M)]NDPLLER_	2	620.325	0
NCBP1	_[DimethNter0]DGVLEEQIER_	2	608.314	0
NCBP1	_[DimethNter4]DGVLEEQIER_	2	610.327	0
NCBP1	_[DimethNter8]DGVLEEQIER_	2	612.337	0
MAGEA4	_[DimethNter0]EAALLEEEEGV_	2	608.801	0.000609261
MAGEA4	_[DimethNter4]EAALLEEEEGV_	2	610.813	0.000460511
MAGEA4	_[DimethNter8]EAALLEEEEGV_	2	612.823	0.00101902
PPP2R1A	_[DimethNter4]LTQDQDVDVK[DimethLys4]_	2	612.85	0.000609261
KIF5B	_[DimethNter0]TGAEGAVLDEAK[DimethLys0]_	2	608.825	0
KIF5B	_[DimethNter8]TGAEGAVLDEAK[DimethLys8]_	2	616.869	0
HNRNPUL2	_[DimethNter8]GLEEPEMDPK[DimethLys8]_	2	608.839	0
HNRNPUL2	_[DimethNter0]GLEEPEMDPK[DimethLys0]_	2	600.794
HNRNPUL2	_[DimethNter4]GLEEPEMDPK[DimethLys4]_	2	604.82
COL6A3	_[DimethNter0]GYPGDEGGPGER_	2	609.773	0
COL6A3	_[DimethNter4]GYPGDEGGPGER_	2	611.785
COL6A3	_[DimethNter8]GYPGDEGGPGER_	2	613.795
NUDCD1	_[DimethNter0]DSAQC[Carbamidomethyl (C)]AAIAER_	2	610.29	0.000460511
NUDCD1	_[DimethNter4]DSAQC[Carbamidomethyl (C)]AAIAER_	2	612.303	0
NUDCD1	_[DimethNter8]DSAQC[Carbamidomethyl (C)]AAIAER_	2	614.313
PRKAR2A	_[DimethNter4]DGGNQEVEIAR_	2	610.314	0
PRKAR2A	_[DimethNter8]DGGNQEVEIAR_	2	612.324	0.000904486
PRKAR2A	_[DimethNter0]DGGNQEVEIAR_	2	608.302
FAF1	_[DimethNter0]TGDVEDSTVLK[DimethLys0]_	2	610.324	0.000460511
FAF1	_[DimethNter8]TGDVEDSTVLK[DimethLys8]_	2	618.369	0
FAF1	_[DimethNter4]TGDVEDSTVLK[DimethLys4]_	2	614.35	0.000302755
FGG	_[DimethNter0]DNC[Carbamidomethyl (C)]C[Carbamidomethyl (C)]ILDER_	2	611.763	0
FGG	_[DimethNter4]DNC[Carbamidomethyl (C)]C[Carbamidomethyl (C)]ILDER_	2	613.776	0.000302755
FGG	_[DimethNter8]DNC[Carbamidomethyl (C)]C[Carbamidomethyl (C)]ILDER_	2	615.785	0.000302755
RSU1	_[DimethNter4]NQPEVDMSDR_	2	611.787	0
RSU1	_[DimethNter8]NQPEVDMSDR_	2	613.797	0.000302755
RSU1	_[DimethNter0]NQPEVDMSDR_	2	609.775	0
DCTN1	_[DimethNter0]DLETSC[Carbamidomethyl (C)]SDIR_	2	612.282	0
DCTN1	_[DimethNter8]DLETSC[Carbamidomethyl (C)]SDIR_	2	616.304	0
ZC3H13	_[DimethNter4]EQTEILESSR_	2	612.324	0.000904486
ZC3H13	_[DimethNter8]EQTEILESSR_	2	614.334	0.00149427
ZC3H13	_[DimethNter0]EQTEILESSR_	2	610.312
DYNC1H1	_[DimethNter0]TEYLSNADER_	2	613.288	0.000609261
DCD	_[DimethNter4]DAVEDLESVGK[DimethLys4]_	2	613.342	0
CORO1C	_[DimethNter0]NDQC[Carbamidomethyl (C)]YDDIR_	2	613.759	0
CORO1C	_[DimethNter4]NDQC[Carbamidomethyl (C)]YDDIR_	2	615.772	0
CORO1C	_[DimethNter8]NDQC[Carbamidomethyl (C)]YDDIR_	2	617.781	0.000460511
G3BP1	_[DimethNter0]EAGEQGDIEPR_	2	614.794	0
G3BP1	_[DimethNter4]EAGEQGDIEPR_	2	616.806	0
G3BP1	_[DimethNter8]EAGEQGDIEPR_	2	618.816	0
USP8	_[DimethNter4]NC[Carbamidomethyl (C)]YQDDINR_	2	615.279	0.00101902
USP8	_[DimethNter0]NC[Carbamidomethyl (C)]YQDDINR_	2	613.267
USP8	_[DimethNter8]NC[Carbamidomethyl (C)]YQDDINR_	2	617.289
SEC23B	_[DimethNter0]AESEEGPDVLR_	2	615.304	0
SEC23B	_[DimethNter4]AESEEGPDVLR_	2	617.317	0.000904486
SEC23B	_[DimethNter8]AESEEGPDVLR_	2	619.326
EIF3A	_[DimethNter0]QRELEIEER_	3	410.554	0.00569203
EIF3A	_[DimethNter4]QRELEIEER_	3	411.896
RAB6B	_[DimethNter8]QITIEEGEQR_	2	619.842
EIF3A	_[DimethNter0]ELEIEERER_	3	410.882	0
EIF3A	_[DimethNter4]ELEIEERER_	3	412.224	0
UBE2N	_[DimethNter0]TNEAQAIETAR_	2	616.317	0
UBE2N	_[DimethNter4]TNEAQAIETAR_	2	618.33	0
UBE2N	_[DimethNter8]TNEAQAIETAR_	2	620.34
HSPA1B;HSPA1A;HSPA1B	_[DimethNter0]GGSGSGPTIEEVD_	2	616.786	0
HSPA1B;HSPA1A;HSPA1B	_[DimethNter4]GGSGSGPTIEEVD_	2	618.798	0
HSPA1B;HSPA1A;HSPA1B	_[DimethNter8]GGSGSGPTIEEVD_	2	620.808	0
HNRNPL	_[DimethNter0]ISRPGDSDDSR_	3	411.534	0.000302755
HNRNPL	_[DimethNter4]ISRPGDSDDSR_	3	412.875	0.000904486
HNRNPL	_[DimethNter8]ISRPGDSDDSR_	3	414.215	0.000302755
PSMD13	_[DimethNter0]DLPVSEQQER_	2	614.812
PSMD13	_[DimethNter8]DLPVSEQQER_	2	618.834
SERBP1	_[DimethNter4]EFDRHSGSDR_	3	413.2	0.000904486
SMC2	_[DimethNter0]TIEESEETLK[DimethLys0]_	2	617.824	0
SMC2	_[DimethNter4]TIEESEETLK[DimethLys4]_	2	621.849	0
SMC2	_[DimethNter8]TIEESEETLK[DimethLys8]_	2	625.869	0
EEF2	_[DimethNter0]EGALC[Carbamidomethyl (C)]EENMR_	2	618.771	0
EEF2	_[DimethNter4]EGALC[Carbamidomethyl (C)]EENMR_	2	620.784	0
EEF2	_[DimethNter8]EGALC[Carbamidomethyl (C)]EENMR_	2	622.793	0
EEF2	_[DimethNter0]EGALC[Carbamidomethyl (C)]EENM[Oxidation (M)]R_	2	626.768	0.000460511
EEF2	_[DimethNter4]EGALC[Carbamidomethyl (C)]EENM[Oxidation (M)]R_	2	628.781	0.000460511
EEF2	_[DimethNter8]EGALC[Carbamidomethyl (C)]EENM[Oxidation (M)]R_	2	630.791	0.000460511
LTBP1	_[DimethNter0]C[Carbamidomethyl (C)]EYC[Carbamidomethyl (C)]DSGYR_	2	619.234	0.000460511
LTBP1	_[DimethNter8]C[Carbamidomethyl (C)]EYC[Carbamidomethyl (C)]DSGYR_	2	623.256	0.000609261
SLFN14	_[DimethNter0]C[Carbamidomethyl (C)]IQEEEDMR_	2	619.263	0.000609261
SLFN14	_[DimethNter4]C[Carbamidomethyl (C)]IQEEEDMR_	2	621.276	0.000302755
SLFN14	_[DimethNter8]C[Carbamidomethyl (C)]IQEEEDMR_	2	623.285	0.00101902
RBM25	_[DimethNter4]EK[DimethLys4]EELEEIR_	3	413.574	0.000460511
RBM25	_[DimethNter8]EK[DimethLys8]EELEEIR_	3	416.254	0
RBM25	_[DimethNter0]EK[DimethLys0]EELEEIR_	3	410.891
PYGB	_[DimethNter8]MSVIEEGDC[Carbamidomethyl (C)]K[DimethLys8]_	2	620.33	0
PYGB	_[DimethNter0]MSVIEEGDC[Carbamidomethyl (C)]K[DimethLys0]_	2	612.286	0.000609261
PYGB	_[DimethNter4]MSVIEEGDC[Carbamidomethyl (C)]K[DimethLys4]_	2	616.311
SEC23A	_[DimethNter0]AETEEGPDVLR_	2	622.312	0
SEC23A	_[DimethNter8]AETEEGPDVLR_	2	626.334	0
SEC23A	_[DimethNter4]AETEEGPDVLR_	2	624.324
POLR1B	_[DimethNter8]EANVYPAEC[Carbamidomethyl (C)]R_	2	622.81	0
POLR1B	_[DimethNter0]EANVYPAEC[Carbamidomethyl (C)]R_	2	618.788
PA2G4	_[DimethNter4]GDAMIMEETGK[DimethLys4]_	2	623.319	0
MSN	_[DimethNter0]AQM[Oxidation (M)]VQEDLEK[DimethLys0]_	2	631.818	0
MSN	_[DimethNter4]AQM[Oxidation (M)]VQEDLEK[DimethLys4]_	2	635.844	0.000302755
MSN	_[DimethNter8]AQM[Oxidation (M)]VQEDLEK[DimethLys8]_	2	639.863	0
HPF1	_[DimethNter4]TIVEAASDEER_	2	626.322	0
HPF1	_[DimethNter8]TIVEAASDEER_	2	628.332	0
RABGGTA	_[DimethNter8]DSTTDEQLFR_	2	624.318	0
RABGGTA	_[DimethNter0]DSTTDEQLFR_	2	620.296	0.000302755
RABGGTA	_[DimethNter4]DSTTDEQLFR_	2	622.309
MYH10	_[DimethNter0]VEGELEEMER_	2	624.792	0
MYH10	_[DimethNter4]VEGELEEMER_	2	626.805
MYH10	_[DimethNter8]VEGELEEMER_	2	628.815
TLN1	_[DimethNter8]AVEDEATK[DimethLys8]GTR_	3	416.917	0.00268139
TLN1	_[DimethNter0]AVEDEATK[DimethLys0]GTR_	3	411.554
TLN1	_[DimethNter4]AVEDEATK[DimethLys4]GTR_	3	414.238
HNRNPA2B1	_[DimethNter0]QEMQEVQSSR_	2	625.296	0
HNRNPA2B1	_[DimethNter4]QEMQEVQSSR_	2	627.308	0
HNRNPA2B1	_[DimethNter8]QEMQEVQSSR_	2	629.318	0
HNRNPA2B1	_[DimethNter0]QEM[Oxidation (M)]QEVQSSR_	2	633.293	0.00101902
HNRNPA2B1	_[DimethNter4]QEM[Oxidation (M)]QEVQSSR_	2	635.306	0.000904486
HNRNPA2B1	_[DimethNter8]QEM[Oxidation (M)]QEVQSSR_	2	637.315	0.00569203
HECTD1	_[DimethNter8]EVELPLTNFR_	2	627.368
CLU	_[DimethNter0]EGDDDRTVC[Carbamidomethyl (C)]R_	3	417.519	0.000609261
CLU	_[DimethNter4]EGDDDRTVC[Carbamidomethyl (C)]R_	3	418.861
CLU	_[DimethNter8]EGDDDRTVC[Carbamidomethyl (C)]R_	3	420.201
GLG1	_[DimethNter0]LSSDC[Carbamidomethyl (C)]EDQIR_	2	625.788	0
GLG1	_[DimethNter4]LSSDC[Carbamidomethyl (C)]EDQIR_	2	627.8
GLG1	_[DimethNter8]LSSDC[Carbamidomethyl (C)]EDQIR_	2	629.81
PMPCA	_[DimethNter0]LTDEEVEMTR_	2	625.8	0
PMPCA	_[DimethNter4]LTDEEVEMTR_	2	627.813	0
PMPCA	_[DimethNter8]LTDEEVEMTR_	2	629.822
EXOC4	_[DimethNter0]REEEEDFIR_	3	417.539	0
EXOC4	_[DimethNter8]REEEEDFIR_	3	420.22	0
EXOC4	_[DimethNter4]REEEEDFIR_	3	418.88
TLN1	_[DimethNter0]ALDGAFTEENR_	2	625.804	0
ACTB	_[DimethNter0]DSYVGDEAQSK[DimethLys0]_	2	627.796	0
ACTB	_[DimethNter4]DSYVGDEAQSK[DimethLys4]_	2	631.821	0
ACTB	_[DimethNter8]DSYVGDEAQSK[DimethLys8]_	2	635.84	0
PABPC1	_[DimethNter0]NFGEDMDDER_	2	628.248	0
PABPC1	_[DimethNter4]NFGEDMDDER_	2	630.261	0
PABPC1	_[DimethNter8]NFGEDMDDER_	2	632.271	0
FKBP3	_[DimethNter0]SEETLDEGPPK[DimethLys0]_	2	629.314	0
FKBP3	_[DimethNter4]SEETLDEGPPK[DimethLys4]_	2	633.339
FKBP3	_[DimethNter8]SEETLDEGPPK[DimethLys8]_	2	637.358
HK2	_[DimethNter0]NVELVEGEEGR_	2	629.817	0
HK2	_[DimethNter4]NVELVEGEEGR_	2	631.83	0
HK2	_[DimethNter8]NVELVEGEEGR_	2	633.84
PDCD6IP	_[DimethNter4]EREGLENDLK[DimethLys4]_	3	422.91	0
PDCD6IP	_[DimethNter8]EREGLENDLK[DimethLys8]_	3	425.589	0.000609261
LMNA	_[DimethNter0]VAVEEVDEEGK[DimethLys0]_	2	630.322	0.000460511
LMNA	_[DimethNter4]VAVEEVDEEGK[DimethLys4]_	2	634.347	0
LMNA	_[DimethNter8]VAVEEVDEEGK[DimethLys8]_	2	638.366	0
MYH10	_[DimethNter0]ELEAELEDER_	2	630.801	0
MYH10	_[DimethNter4]ELEAELEDER_	2	632.814	0
MYH10	_[DimethNter8]ELEAELEDER_	2	634.824
HSP90AA1	_[DimethNter4]DQVANSAFVER_	2	634.333	0
HSP90AA1	_[DimethNter8]DQVANSAFVER_	2	636.342	0
COL1A2	_[DimethNter0]GEAGAAGPAGPAGPR_	2	632.326	0.000460511
COL1A2	_[DimethNter4]GEAGAAGPAGPAGPR_	2	634.338
AP2B1	_[DimethNter8]DC[Carbamidomethyl (C)]EDPNPLIR_	2	632.823	0
MSN	_[DimethNter4]AQQELEEQTR_	2	632.328
EPRS1	_[DimethNter0]LTVAENEAETK[DimethLys0]_	2	630.838	0.000460511
EPRS1	_[DimethNter8]LTVAENEAETK[DimethLys8]_	2	638.882
SNRNP200	_[DimethNter8]NIEMTQEDVR_	2	635.828	0
SNRNP200	_[DimethNter0]NIEMTQEDVR_	2	631.806
CHD4	_[DimethNter4]GAADVEK[DimethLys4]VEEK[DimethLys4]_	3	424.26	0
CHD4	_[DimethNter0]GAADVEK[DimethLys0]VEEK[DimethLys0]_	3	420.234
CHD4	_[DimethNter8]GAADVEK[DimethLys8]VEEK[DimethLys8]_	3	428.279
LRRC47	_[DimethNter0]QLQLEAEEQR_	2	636.333	0
LRRC47	_[DimethNter4]QLQLEAEEQR_	2	638.346	0.000302755
SETD3	_[DimethNter0]QNQIPTEDGSR_	2	636.813	0.000302755
SETD3	_[DimethNter4]QNQIPTEDGSR_	2	638.825	0
SETD3	_[DimethNter8]QNQIPTEDGSR_	2	640.835
SWAP70	_[DimethNter4]QLAEQEELER_	2	638.838	0.00162893
ANXA2	_[DimethNter0]TNQELQEINR_	2	636.831	0
ANXA2	_[DimethNter4]TNQELQEINR_	2	638.843	0
ANXA2	_[DimethNter8]TNQELQEINR_	2	640.853	0
ATIC	_[DimethNter0]NIPEDNADM[Oxidation (M)]AR_	2	645.293	0.000302755
ATIC	_[DimethNter8]NIPEDNADM[Oxidation (M)]AR_	2	649.315
ADSL	_[DimethNter0]QEGGDNDLIER_	2	637.305	0.000609261
ADSL	_[DimethNter8]QEGGDNDLIER_	2	641.327	0.000609261
DCTN1	_[DimethNter0]MQEQQADLQR_	2	637.812	0.00427481
DCTN1	_[DimethNter4]MQEQQADLQR_	2	639.824	0
DCTN1	_[DimethNter8]MQEQQADLQR_	2	641.834	0.000904486
RPS18	_[DimethNter4]AGELTEDEVER_	2	640.319	0.000302755
RPS18	_[DimethNter8]AGELTEDEVER_	2	642.329	0.000302755
CCDC12	_[DimethNter0]NYVPEDEDLK[DimethLys0]_	2	639.317	0.000609261
CCDC12	_[DimethNter4]NYVPEDEDLK[DimethLys4]_	2	643.342
CCDC12	_[DimethNter8]NYVPEDEDLK[DimethLys8]_	2	647.361
MYH9	_[DimethNter0]EMEAELEDER_	2	639.78	0
MYH9	_[DimethNter4]EMEAELEDER_	2	641.792	0
MYH9	_[DimethNter8]EMEAELEDER_	2	643.802	0
PM20D2	_[DimethNter0]SAEC[Carbamidomethyl (C)]IDEAAER_	2	639.785	0
PM20D2	_[DimethNter8]SAEC[Carbamidomethyl (C)]IDEAAER_	2	643.807	0.000609261
PM20D2	_[DimethNter4]SAEC[Carbamidomethyl (C)]IDEAAER_	2	641.798
UBA1	_[DimethNter8]AENYDIPSADR_	2	643.824	0
AK1	_[DimethNter0]EVQQGEEFER_	2	639.802	0
AK1	_[DimethNter4]EVQQGEEFER_	2	641.814	0
MVB12B	_[DimethNter8]DSTEAAIC[Carbamidomethyl (C)]DIR_	2	643.826
TSNAX	_[DimethNter0]TEMIDQEEGIS_	2	640.29	0
TSNAX	_[DimethNter4]TEMIDQEEGIS_	2	642.302	0
TSNAX	_[DimethNter8]TEMIDQEEGIS_	2	644.312
DDX21	_[DimethNter0]SDAGLESDTAMK[DimethLys0]_	2	640.806	0.000460511
SCRN1	_[DimethNter8]AIIESDQEQGR_	2	641.345	0.000460511
SCRN1	_[DimethNter0]AIIESDQEQGR_	2	637.323
VIM	_[DimethNter8]LGDLYEEEMR_	2	645.825	0
COL5A2	_[DimethNter0]NSVGYM[Oxidation (M)]DDQAK[DimethLys0]_	2	650.298	0
YARS1	_[DimethNter4]NSEPEEVIPSR_	2	644.838	0.000460511
TJP1	_[DimethNter0]EGLEEGDQILR_	2	643.833	0
TJP1	_[DimethNter4]EGLEEGDQILR_	2	645.846	0.000460511
FLNC	_[DimethNter4]LEPGGGAEAQAVR_	2	643.854	0
SAE1	_[DimethNter0]VSQGVEDGPDTK[DimethLys0]_	2	644.325	0
SAE1	_[DimethNter4]VSQGVEDGPDTK[DimethLys4]_	2	648.35	0
SAE1	_[DimethNter8]VSQGVEDGPDTK[DimethLys8]_	2	652.369
SUB1	_[DimethNter4]EQISDIDDAVR_	2	646.835	0
SUB1	_[DimethNter8]EQISDIDDAVR_	2	648.845	0.000904486
SPTBN1	_[DimethNter0]EIGQSVDEVEK[DimethLys0]_	2	644.835	0.000460511
SPTBN1	_[DimethNter4]EIGQSVDEVEK[DimethLys4]_	2	648.86	0
SPTBN1	_[DimethNter8]EIGQSVDEVEK[DimethLys8]_	2	652.88	0
TNPO1	_[DimethNter8]ESQSPDTTIQR_	2	649.342	0.000302755
MSN	_[DimethNter4]ESEAVEWQQK[DimethLys4]_	2	649.347	0
KRT10	_[DimethNter0]SLLEGEGSSGGGGR_	2	645.818	0
KRT10	_[DimethNter4]SLLEGEGSSGGGGR_	2	647.83	0
UHRF1	_[DimethNter0]NDASEVVLAGER_	2	644.331
PLEC	_[DimethNter8]SK[DimethLys8]EQAELEAAR_	3	435.265	0.000460511
PLEC	_[DimethNter4]SK[DimethLys4]EQAELEAAR_	3	432.585
EIF3I	_[DimethNter0]SYSSGGEDGYVR_	2	652.791	0.000302755
EIF3I	_[DimethNter8]SYSSGGEDGYVR_	2	656.813	0
CSE1L	_[DimethNter0]DLEGSDIDTRR_	3	435.553	0
CSE1L	_[DimethNter4]DLEGSDIDTRR_	3	436.895	0
CSE1L	_[DimethNter8]DLEGSDIDTRR_	3	438.234
SSB	_[DimethNter0]QK[DimethLys0]LEEDAEMK[DimethLys0]_	3	435.564	0.000460511
SSB	_[DimethNter4]QK[DimethLys4]LEEDAEMK[DimethLys4]_	3	439.589	0.000302755
SSB	_[DimethNter0]QK[DimethLys0]LEEDAEMK[DimethLys0]_	2	652.842	0
SSB	_[DimethNter4]QK[DimethLys4]LEEDAEMK[DimethLys4]_	2	658.88	0.000609261
SSB	_[DimethNter8]QK[DimethLys8]LEEDAEMK[DimethLys8]_	2	664.909	0.00101902
VASP	_[DimethNter0]QQPGPSEHIER_	3	435.89	0.000609261
VASP	_[DimethNter0]QQPGPSEHIER_	2	653.331	0.000904486
VASP	_[DimethNter4]QQPGPSEHIER_	2	655.343
VASP	_[DimethNter8]QQPGPSEHIER_	2	657.353
CSE1L	_[DimethNter4]RDLEGSDIDTR_	3	436.895	0
MGAT1	_[DimethNter0]LAQDAEVELER_	2	650.841
ENAH	_[DimethNter0]EQLEWERER_	3	434.886
ENAH	_[DimethNter4]EQLEWERER_	3	436.228
PLXNB2	_[DimethNter0]EASPNPEDGIVR_	2	656.331	0.000302755
PLXNB2	_[DimethNter4]EASPNPEDGIVR_	2	658.343
PLXNB2	_[DimethNter8]EASPNPEDGIVR_	2	660.353
RBBP7	_[DimethNter0]EMFEDTVEER_	2	656.79	0.000302755
RBBP7	_[DimethNter4]EMFEDTVEER_	2	658.802	0
RBBP7	_[DimethNter8]EMFEDTVEER_	2	660.812	0
RBBP7	_[DimethNter4]EM[Oxidation (M)]FEDTVEER_	2	666.8	0
RBBP7	_[DimethNter8]EM[Oxidation (M)]FEDTVEER_	2	668.81	0
RBBP7	_[DimethNter0]EM[Oxidation (M)]FEDTVEER_	2	664.787
EEF1A2	_[DimethNter0]MDSTEPAYSEK[DimethLys0]_	2	657.3	0
EEF1A2	_[DimethNter4]MDSTEPAYSEK[DimethLys4]_	2	661.325	0.000302755
EEF1A2	_[DimethNter8]MDSTEPAYSEK[DimethLys8]_	2	665.344	0
SF3A1	_[DimethNter0]GLVPEDDTK[DimethLys0]EK[DimethLys0]_	3	438.91	0.000302755
SF3A1	_[DimethNter8]GLVPEDDTK[DimethLys8]EK[DimethLys8]_	3	446.954	0
CLU	_[DimethNter0]ELDESLQVAER_	2	658.838	0
CLU	_[DimethNter4]ELDESLQVAER_	2	660.851	0
CLU	_[DimethNter8]ELDESLQVAER_	2	662.86	0
TPI1	_[DimethNter0]LDEREAGITEK[DimethLys0]_	3	439.573	0.000460511
TPI1	_[DimethNter4]LDEREAGITEK[DimethLys4]_	3	442.257
TPI1	_[DimethNter8]LDEREAGITEK[DimethLys8]_	3	444.936
RPS3A	_[DimethNter0]ADGYEPPVQESV_	2	659.812	0
PSMD2	_[DimethNter4]EWQELDDAEK[DimethLys4]_	2	663.837	0
PSMC5	_[DimethNter0]LEGGSGGDSEVQR_	2	659.815	0.00101902
PSMC5	_[DimethNter4]LEGGSGGDSEVQR_	2	661.828	0.000460511
PSMC5	_[DimethNter8]LEGGSGGDSEVQR_	2	663.837	0.000904486
RRBP1	_[DimethNter0]SVEEEEQVWR_	2	659.817	0.000460511
PDIA4	_[DimethNter8]MDATANDVPSDR_	2	664.321	0.000460511
MACF1	_[DimethNter0]LDIEASEAEC[Carbamidomethyl (C)]R_	2	660.809	0
PRKAR1A	_[DimethNter0]SENEEFVEVGR_	2	661.815	0
PRKAR1A	_[DimethNter4]SENEEFVEVGR_	2	663.827	0.000302755
PRKAR1A	_[DimethNter8]SENEEFVEVGR_	2	665.837	0.000302755
OPA1	_[DimethNter0]ESVEQQADSFK[DimethLys0]_	2	662.325	0
TMA7	_[DimethNter0]EMDEEDK[DimethLys0]AFK[DimethLys0]_	3	442.548	0.000460511
TMA7	_[DimethNter8]EMDEEDK[DimethLys8]AFK[DimethLys8]_	3	450.592	0.000302755
TMA7	_[DimethNter4]EMDEEDK[DimethLys4]AFK[DimethLys4]_	3	446.573
PLEC	_[DimethNter4]GGELVYTDSEAR_	2	664.835	0
CCDC50	_[DimethNter0]AAQVAQDEEIAR_	2	664.844	0.000302755
CCDC50	_[DimethNter8]AAQVAQDEEIAR_	2	668.866	0.000460511
CCDC80	_[DimethNter0]VVDDEDLVDQR_	2	665.828	0
CCDC80	_[DimethNter4]VVDDEDLVDQR_	2	667.84	0
CCDC80	_[DimethNter8]VVDDEDLVDQR_	2	669.85	0
SNRNP70	_[DimethNter8]RQQEVETELK[DimethLys8]_	3	444.608	0.000302755
MYH10	_[DimethNter0]QLEEAEEEATR_	2	666.818	0.000904486
MYH10	_[DimethNter8]QLEEAEEEATR_	2	670.84	0
MYH10	_[DimethNter4]QLEEAEEEATR_	2	668.83
CIRBP	_[DimethNter4]DSYDSYATHNE_	2	667.278	0
CIRBP	_[DimethNter0]DSYDSYATHNE_	2	665.265
CIRBP	_[DimethNter8]DSYDSYATHNE_	2	669.287
NUMA1	_[DimethNter0]EAEQMGNELER_	2	667.306	0.000460511
NUMA1	_[DimethNter4]EAEQMGNELER_	2	669.319	0.000609261
NUMA1	_[DimethNter8]EAEQMGNELER_	2	671.328	0
DYNC1H1	_[DimethNter4]IVQEDRAVESR_	3	445.251	0
DYNC1H1	_[DimethNter0]IVQEDRAVESR_	3	443.909
DYNC1H1	_[DimethNter8]IVQEDRAVESR_	3	446.59
FARSA	_[DimethNter0]VVDSMEDEVQR_	2	667.816	0.000609261
FARSA	_[DimethNter4]VVDSMEDEVQR_	2	669.829	0
FARSA	_[DimethNter4]VVDSM[Oxidation (M)]EDEVQR_	2	677.826	0.000302755
FARSA	_[DimethNter0]VVDSM[Oxidation (M)]EDEVQR_	2	675.814
FARSA	_[DimethNter8]VVDSM[Oxidation (M)]EDEVQR_	2	679.836
PA2G4	_[DimethNter0]SEMEVQDAELK[DimethLys0]_	2	667.829	0
PA2G4	_[DimethNter4]SEMEVQDAELK[DimethLys4]_	2	671.854	0.000460511
PA2G4	_[DimethNter8]SEMEVQDAELK[DimethLys8]_	2	675.873	0.000302755
PA2G4	_[DimethNter0]SEM[Oxidation (M)]EVQDAELK[DimethLys0]_	2	675.827	0
PA2G4	_[DimethNter4]SEM[Oxidation (M)]EVQDAELK[DimethLys4]_	2	679.852	0
PA2G4	_[DimethNter8]SEM[Oxidation (M)]EVQDAELK[DimethLys8]_	2	683.871	0
SPTBN1	_[DimethNter0]ALVADSHPESER_	3	446.893	0.000302755
SPTBN1	_[DimethNter4]ALVADSHPESER_	3	448.235	0
SPTBN1	_[DimethNter8]ALVADSHPESER_	3	449.575	0
HSP90AA1	_[DimethNter0]EDQTEYLEER_	2	670.304	0
HSP90AA1	_[DimethNter4]EDQTEYLEER_	2	672.317	0
HSP90AA1	_[DimethNter8]EDQTEYLEER_	2	674.326	0
MYH9	_[DimethNter4]DC[Carbamidomethyl (C)]MRELDDTR_	2	671.805	0
MYH9	_[DimethNter0]DC[Carbamidomethyl (C)]MRELDDTR_	2	669.792
MYH9	_[DimethNter8]DC[Carbamidomethyl (C)]MRELDDTR_	2	673.815
WDR48	_[DimethNter4]DAGFSSPDGSDPK[DimethLys4]_	2	672.332	0
WDR48	_[DimethNter8]DAGFSSPDGSDPK[DimethLys8]_	2	676.351	0.000460511
WDR48	_[DimethNter0]DAGFSSPDGSDPK[DimethLys0]_	2	668.307
TPM3	_[DimethNter0]AADAEAEVASLNR_	2	672.841	0.000609261
TPM3	_[DimethNter4]AADAEAEVASLNR_	2	674.854
TPM3	_[DimethNter8]AADAEAEVASLNR_	2	676.864
TGFB2	_[DimethNter0]ERSDEEYYAK[DimethLys0]_	2	673.317	0
TGFB2	_[DimethNter4]ERSDEEYYAK[DimethLys4]_	2	677.342	0.00116473
TGFB2	_[DimethNter8]ERSDEEYYAK[DimethLys8]_	2	681.362	0.00222505
TGFB2	_[DimethNter0]ERSDEEYYAK[DimethLys0]_	3	449.214	0
TGFB2	_[DimethNter4]ERSDEEYYAK[DimethLys4]_	3	451.897	0
TGFB2	_[DimethNter8]ERSDEEYYAK[DimethLys8]_	3	454.577	0
LAP3	_[DimethNter0]TIQVDNTDAEGR_	2	673.831	0
LAP3	_[DimethNter8]TIQVDNTDAEGR_	2	677.853	0.000302755
PGAM5	_[DimethNter0]NVESGEEELASK[DimethLys0]_	2	674.336	0.000302755
PGAM5	_[DimethNter4]NVESGEEELASK[DimethLys4]_	2	678.361	0.000609261
PGAM5	_[DimethNter8]NVESGEEELASK[DimethLys8]_	2	682.38	0
SDF4	_[DimethNter0]DLGGFDEDAEPR_	2	674.804	0.000460511
SDF4	_[DimethNter4]DLGGFDEDAEPR_	2	676.817	0
SDF4	_[DimethNter8]DLGGFDEDAEPR_	2	678.827	0
CAND1	_[DimethNter0]DSIK[DimethLys0]LDDDSER_	3	450.225	0.000609261
CAND1	_[DimethNter4]DSIK[DimethLys4]LDDDSER_	3	452.908	0
CAND1	_[DimethNter8]DSIK[DimethLys8]LDDDSER_	3	455.587	0
CAND1	_[DimethNter8]DSIK[DimethLys8]LDDDSER_	2	682.878	0.000302755
CAND1	_[DimethNter0]DSIK[DimethLys0]LDDDSER_	2	674.833
CAND1	_[DimethNter4]DSIK[DimethLys4]LDDDSER_	2	678.858
PPFIBP1	_[DimethNter0]SPSASITDEDSNV_	2	675.307	0
PPFIBP1	_[DimethNter4]SPSASITDEDSNV_	2	677.32	0
PPFIBP1	_[DimethNter8]SPSASITDEDSNV_	2	679.329	0
SND1	_[DimethNter0]EVEVEVESMDK[DimethLys0]_	2	675.329	0
SND1	_[DimethNter0]EVEVEVESM[Oxidation (M)]DK[DimethLys0]_	2	683.326	0.000460511
SND1	_[DimethNter4]EVEVEVESM[Oxidation (M)]DK[DimethLys4]_	2	687.351	0.000302755
SND1	_[DimethNter8]EVEVEVESM[Oxidation (M)]DK[DimethLys8]_	2	691.371	0
ZYX	_[DimethNter0]C[Carbamidomethyl (C)]NTC[Carbamidomethyl (C)]GEPITDR_	2	675.792	0.000460511
ZYX	_[DimethNter4]C[Carbamidomethyl (C)]NTC[Carbamidomethyl (C)]GEPITDR_	2	677.805	0
ZYX	_[DimethNter8]C[Carbamidomethyl (C)]NTC[Carbamidomethyl (C)]GEPITDR_	2	679.815	0
ATG16L1	_[DimethNter4]TTEENQELVTR_	2	676.354	0.000609261
ATG16L1	_[DimethNter8]TTEENQELVTR_	2	678.363	0.00162893
ACTN1	_[DimethNter8]RDQALTEEHAR_	3	454.582	0
SMYD5	_[DimethNter0]TANEEEEIVHK[DimethLys0]_	3	452.233	0
SMYD5	_[DimethNter4]TANEEEEIVHK[DimethLys4]_	3	454.917	0
SMYD5	_[DimethNter8]TANEEEEIVHK[DimethLys8]_	3	457.596
NRBP1	_[DimethNter4]TPTPEPAEVETR_	2	679.859
HNRNPA1	_[DimethNter8]SESPK[DimethLys8]EPEQLR_	3	457.94	0
KRT10	_[DimethNter0]NHEEEMK[DimethLys0]DLR_	3	452.891	0.00101902
KRT10	_[DimethNter4]NHEEEMK[DimethLys4]DLR_	3	455.574
KRT10	_[DimethNter8]NHEEEMK[DimethLys8]DLR_	3	458.254
SMC3	_[DimethNter0]EENAEQQALAAK[DimethLys0]_	2	679.352	0
SMC3	_[DimethNter8]EENAEQQALAAK[DimethLys8]_	2	687.396
NONO	_[DimethNter4]QLELRQEEER_	3	454.582
NONO	_[DimethNter8]QLELRQEEER_	3	455.922
MYH9	_[DimethNter0]QLEEAEEEAQR_	2	680.323	0.000302755
MYH9	_[DimethNter4]QLEEAEEEAQR_	2	682.336	0
MYH9	_[DimethNter8]QLEEAEEEAQR_	2	684.345	0
PLTP	_[DimethNter0]AVEPQLQEEER_	2	678.344
PRPF6	_[DimethNter4]AAVELEEPEDAR_	2	680.848	0.000302755
PRPF6	_[DimethNter0]AAVELEEPEDAR_	2	678.836
hCG_2043426;DDX19B;DDX19A;DDX19A;DDX19B	_[DimethNter4]LDTDDLDEIEK[DimethLys4]_	2	685.363	0
NCL	_[DimethNter0]EAMEDGEIDGNK[DimethLys0]_	2	682.306	0
NCL	_[DimethNter4]EAMEDGEIDGNK[DimethLys4]_	2	686.331	0
NCL	_[DimethNter8]EAMEDGEIDGNK[DimethLys8]_	2	690.35	0
AHSG	_[DimethNter0]C[Carbamidomethyl (C)]DSSPDSAEDVR_	2	683.283	0.000460511
AHSG	_[DimethNter4]C[Carbamidomethyl (C)]DSSPDSAEDVR_	2	685.296	0.000302755
AHSG	_[DimethNter8]C[Carbamidomethyl (C)]DSSPDSAEDVR_	2	687.305	0.000302755
DHX57	_[DimethNter0]TAFEEVEEDLR_	2	683.33	0.00386458
DHX57	_[DimethNter4]TAFEEVEEDLR_	2	685.343	0.000801282
DHX57	_[DimethNter8]TAFEEVEEDLR_	2	687.352
CDC37	_[DimethNter0]AMK[DimethLys0]EYEEEER_	3	457.215	0.000904486
CDC37	_[DimethNter4]AMK[DimethLys4]EYEEEER_	3	459.898	0
CDC37	_[DimethNter8]AMK[DimethLys8]EYEEEER_	3	462.578	0.000302755
CDC37	_[DimethNter8]AMK[DimethLys8]EYEEEER_	2	693.363	0
CDC37	_[DimethNter4]AMK[DimethLys4]EYEEEER_	2	689.344
KIF5B	_[DimethNter4]DQDNMQAELNR_	2	683.322
CYFIP1	_[DimethNter4]SGDGEGTPVEHVR_	3	457.898	0.000302755
CYFIP1	_[DimethNter8]SGDGEGTPVEHVR_	3	459.238	0
CYFIP1	_[DimethNter0]SGDGEGTPVEHVR_	3	456.557
EIF2S1	_[DimethNter4]VVTDTDETELAR_	2	690.861	0
EIF2S1	_[DimethNter8]VVTDTDETELAR_	2	692.871	0.000302755
PHF14	_[DimethNter0]NSAEEEVLSSEK[DimethLys0]_	2	689.341	0
PHF14	_[DimethNter4]NSAEEEVLSSEK[DimethLys4]_	2	693.366	0
PHF14	_[DimethNter8]NSAEEEVLSSEK[DimethLys8]_	2	697.385
PLEC	_[DimethNter0]DSQDAGGFGPEDR_	2	689.797	0
PLEC	_[DimethNter4]DSQDAGGFGPEDR_	2	691.81	0
PLEC	_[DimethNter8]DSQDAGGFGPEDR_	2	693.819	0
ATG3	_[DimethNter8]TDAGGEDAILQTR_	2	691.869
DYNC1I2	_[DimethNter8]ADAEEEAATRIPA_	2	690.363	0.00540784
HSP90AA1	_[DimethNter8]HFSVEGQLEFR_	2	692.874
HNRNPK	_[DimethNter0]SRNTDEMVELR_	3	459.898
HNRNPK	_[DimethNter4]SRNTDEM[Oxidation (M)]VELR_	3	466.571	0.000302755
SEPTIN8	_[DimethNter4]ELEEETNAFNR_	2	692.338	0.00222505
SFPQ	_[DimethNter0]EMQLRQEEER_	3	459.226
MARCKSL1	_[DimethNter0]AAATPESQEPQAK[DimethLys0]_	2	692.359	0
MARCKSL1	_[DimethNter8]AAATPESQEPQAK[DimethLys8]_	2	700.404	0.000302755
EZR	_[DimethNter0]EDEVEEWQHR_	3	462.209	0
EZR	_[DimethNter4]EDEVEEWQHR_	3	463.551	0.000302755
EZR	_[DimethNter8]EDEVEEWQHR_	3	464.891
RTF2	_[DimethNter0]SIADSEESEAYK[DimethLys0]_	2	692.828	0.000460511
RTF2	_[DimethNter4]SIADSEESEAYK[DimethLys4]_	2	696.853	0
RTF2	_[DimethNter8]SIADSEESEAYK[DimethLys8]_	2	700.872	0
BMP4	_[DimethNter0]EQVDQGPDWER_	2	693.818	0
BMP4	_[DimethNter4]EQVDQGPDWER_	2	695.83	0
BMP4	_[DimethNter8]EQVDQGPDWER_	2	697.84	0.000302755
HMGN1	_[DimethNter0]VSSAEGAAK[DimethLys0]EEPK[DimethLys0]_	3	462.921	0.000302755
HMGN1	_[DimethNter4]VSSAEGAAK[DimethLys4]EEPK[DimethLys4]_	3	466.946
HMGN1	_[DimethNter8]VSSAEGAAK[DimethLys8]EEPK[DimethLys8]_	3	470.965
PURB	_[DimethNter0]GGGEQETQELASK[DimethLys0]_	2	695.346	0
PURB	_[DimethNter4]GGGEQETQELASK[DimethLys4]_	2	699.372	0
PURB	_[DimethNter8]GGGEQETQELASK[DimethLys8]_	2	703.391	0
SMC1A	_[DimethNter8]ADQDRLDLEER_	3	465.913	0
SMC1A	_[DimethNter0]ADQDRLDLEER_	3	463.232	0
SMC1A	_[DimethNter4]ADQDRLDLEER_	3	464.574
XRCC5	_[DimethNter4]EDGSGDRGDGPFR_	3	466.218	0
XRCC5	_[DimethNter8]EDGSGDRGDGPFR_	3	467.558	0
XRCC5	_[DimethNter0]EDGSGDRGDGPFR_	3	464.876
ENSA	_[DimethNter8]EGILPERAEEAK[DimethLys8]_	3	471.956	0
HEXB	_[DimethNter8]DVRDMDDAYDR_	3	469.551	0
HEXB	_[DimethNter4]DVRDMDDAYDR_	3	468.212
RPL3	_[DimethNter0]NNASTDYDLSDK[DimethLys0]_	2	699.823	0
GATAD2A	_[DimethNter4]ALQQEQEIEQR_	2	702.375	0
APP	_[DimethNter0]VESLEQEAANER_	2	701.844	0
APP	_[DimethNter4]VESLEQEAANER_	2	703.857	0
APP	_[DimethNter8]VESLEQEAANER_	2	705.866	0.000302755
CAND1	_[DimethNter4]DSSSTNLESMDTS_	2	703.3	0.000302755
CAND1	_[DimethNter0]DSSSTNLESMDTS_	2	701.288
VCL	_[DimethNter0]EVENSEDPK[DimethLys0]FR_	3	469.237	0
VCL	_[DimethNter4]EVENSEDPK[DimethLys4]FR_	3	471.92	0.000460511
VCL	_[DimethNter8]EVENSEDPK[DimethLys8]FR_	3	474.6	0
USP9X	_[DimethNter0]DHEDYDPQTVR_	3	468.213
USP9X	_[DimethNter8]DHEDYDPQTVR_	3	470.894
HAPLN3	_[DimethNter0]EAC[Carbamidomethyl (C)]QEDDATIAK[DimethLys0]_	2	703.827	0
HAPLN3	_[DimethNter4]EAC[Carbamidomethyl (C)]QEDDATIAK[DimethLys4]_	2	707.852
HAPLN3	_[DimethNter8]EAC[Carbamidomethyl (C)]QEDDATIAK[DimethLys8]_	2	711.871
USP14	_[DimethNter0]RVEIMEEESEQ_	2	703.827	0
USP14	_[DimethNter4]RVEIMEEESEQ_	2	705.84	0
USP14	_[DimethNter8]RVEIMEEESEQ_	2	707.849	0
USP14	_[DimethNter0]RVEIM[Oxidation (M)]EEESEQ_	2	711.824	0
USP14	_[DimethNter4]RVEIM[Oxidation (M)]EEESEQ_	2	713.837	0
USP14	_[DimethNter8]RVEIM[Oxidation (M)]EEESEQ_	2	715.847	0
PSMC2	_[DimethNter0]FDDGAGGDNEVQR_	2	704.31	0.000302755
PSMC2	_[DimethNter4]FDDGAGGDNEVQR_	2	706.323	0
PSMC2	_[DimethNter8]FDDGAGGDNEVQR_	2	708.333	0
CTNNB1	_[DimethNter0]TMQNTNDVETAR_	2	704.33	0
CTNNB1	_[DimethNter4]TMQNTNDVETAR_	2	706.343	0
ARCN1	_[DimethNter0]TFTEMDSHEEK[DimethLys0]_	3	470.547	0.000302755
ARCN1	_[DimethNter4]TFTEMDSHEEK[DimethLys4]_	3	473.23	0
ARCN1	_[DimethNter8]TFTEMDSHEEK[DimethLys8]_	3	475.91	0.000302755
SRA1	_[DimethNter0]SLFSEEAANEEK[DimethLys0]_	2	705.343	0
ACTB	_[DimethNter0]DSYVGDEAQSK[DimethLys0]R_	2	705.847	0
ACTB	_[DimethNter4]DSYVGDEAQSK[DimethLys4]R_	2	709.872	0.000302755
ACTB	_[DimethNter8]DSYVGDEAQSK[DimethLys8]R_	2	713.891	0
ACTB	_[DimethNter0]DSYVGDEAQSK[DimethLys0]R_	3	470.9	0.000904486
ACTB	_[DimethNter4]DSYVGDEAQSK[DimethLys4]R_	3	473.584	0
ACTB	_[DimethNter8]DSYVGDEAQSK[DimethLys8]R_	3	476.263	0
CCT7	_[DimethNter4]GGAEQFM[Oxidation (M)]EETER_	2	716.322	0.000302755
CUL4B	_[DimethNter4]ETVEEQASTTER_	2	706.346	0
CUL4B	_[DimethNter0]ETVEEQASTTER_	2	704.334
CUL4B	_[DimethNter8]ETVEEQASTTER_	2	708.356
YEATS4	_[DimethNter8]K[DimethLys8]LEEDDQAK[DimethLys8]DI_	3	471.293	0.000460511
YEATS4	_[DimethNter0]K[DimethLys0]LEEDDQAK[DimethLys0]DI_	3	463.249
YEATS4	_[DimethNter4]K[DimethLys4]LEEDDQAK[DimethLys4]DI_	3	467.274
CACYBP	_[DimethNter0]IYEDGDDDMK[DimethLys0]R_	3	471.55	0.000460511
CACYBP	_[DimethNter4]IYEDGDDDMK[DimethLys4]R_	3	474.234	0.000609261
CACYBP	_[DimethNter8]IYEDGDDDMK[DimethLys8]R_	3	476.913	0.000460511
CACYBP	_[DimethNter0]IYEDGDDDMK[DimethLys0]R_	2	706.822	0.000460511
CACYBP	_[DimethNter8]IYEDGDDDMK[DimethLys8]R_	2	714.866	0
CLIC4	_[DimethNter0]NSRPEANEALER_	2	707.358	0.000904486
CLIC4	_[DimethNter4]NSRPEANEALER_	2	709.37
CLIC4	_[DimethNter8]NSRPEANEALER_	2	711.38
CLIC4	_[DimethNter8]NSRPEANEALER_	3	474.589	0.000609261
CLIC4	_[DimethNter0]NSRPEANEALER_	3	471.908
CLIC4	_[DimethNter4]NSRPEANEALER_	3	473.249
PUF60	_[DimethNter4]QGEEEDAEIIVK[DimethLys4]_	2	712.392	0
PUF60	_[DimethNter8]QGEEEDAEIIVK[DimethLys8]_	2	716.411	0
BRD1	_[DimethNter4]VHGEPTSDLSDID_	2	708.843	0.000904486
BRD1	_[DimethNter0]VHGEPTSDLSDID_	2	706.831
BRD1	_[DimethNter8]VHGEPTSDLSDID_	2	710.853
MYH10	_[DimethNter0]ELEAELEDERK[DimethLys0]_	3	472.912	0
MYH10	_[DimethNter4]ELEAELEDERK[DimethLys4]_	3	475.595	0.000460511
MYH10	_[DimethNter8]ELEAELEDERK[DimethLys8]_	3	478.275	0
ACIN1	_[DimethNter0]EFK[DimethLys0]EEGEEIPR_	3	473.577	0
ACIN1	_[DimethNter4]EFK[DimethLys4]EEGEEIPR_	3	476.26	0
ACIN1	_[DimethNter8]EFK[DimethLys8]EEGEEIPR_	3	478.94	0
MACF1	_[DimethNter0]EQYEALQEETR_	2	712.339	0
MACF1	_[DimethNter4]EQYEALQEETR_	2	714.351	0
MACF1	_[DimethNter8]EQYEALQEETR_	2	716.361	0
PDIA3	_[DimethNter0]SEPIPESNDGPVK[DimethLys0]_	2	712.867	0
PDIA3	_[DimethNter4]SEPIPESNDGPVK[DimethLys4]_	2	716.892	0
PDIA3	_[DimethNter8]SEPIPESNDGPVK[DimethLys8]_	2	720.911	0
TRMT1	_[DimethNter4]EVQETTVTEGAAK[DimethLys4]_	2	713.897	0
TGOLN2	_[DimethNter8]SGAEEQGPIDGPSK[DimethLys8]_	2	722.399	0
TGOLN2	_[DimethNter4]SGAEEQGPIDGPSK[DimethLys4]_	2	718.379
LMNB1	_[DimethNter0]SMYEEEINETR_	2	714.819	0.000460511
LMNB1	_[DimethNter4]SMYEEEINETR_	2	716.832	0
LMNB1	_[DimethNter8]SMYEEEINETR_	2	718.841	0
MARCKSL1	_[DimethNter4]GDVTAEEAAGASPAK[DimethLys4]_	2	719.387	0
SMC3	_[DimethNter8]K[DimethLys8]AEEELGELEAK[DimethLys8]_	3	485.309	0
NOTCH3	_[DimethNter8]C[Carbamidomethyl (C)]VDQPDGYEC[Carbamidomethyl (C)]R_	2	717.812
ABCE1	_[DimethNter0]VAETANEEEVK[DimethLys0]K[DimethLys0]_	3	477.596	0.00101902
ABCE1	_[DimethNter4]VAETANEEEVK[DimethLys4]K[DimethLys4]_	3	481.621
ABCE1	_[DimethNter8]VAETANEEEVK[DimethLys8]K[DimethLys8]_	3	485.64
DCTN1	_[DimethNter0]ELTNQQEASVER_	2	716.357	0.000302755
DCTN1	_[DimethNter4]ELTNQQEASVER_	2	718.37	0.000302755
DCTN1	_[DimethNter8]ELTNQQEASVER_	2	720.38	0
ADAMTSL1	_[DimethNter0]EPAEENLC[Carbamidomethyl (C)]VTSR_	2	716.84	0
MYH9	_[DimethNter0]EMEAELEDERK[DimethLys0]_	3	478.898	0
MYH9	_[DimethNter4]EMEAELEDERK[DimethLys4]_	3	481.581	0
MYH9	_[DimethNter8]EMEAELEDERK[DimethLys8]_	3	484.26	0
AP1G1	_[DimethNter8]TQAEEREMIQK[DimethLys8]_	3	478.945	0.000302755
AP1G1	_[DimethNter0]TQAEEREMIQK[DimethLys0]_	3	473.582
AP1G1	_[DimethNter4]TQAEEREMIQK[DimethLys4]_	3	476.265
CUL4A	_[DimethNter0]ETVEEQVSTTER_	2	718.349	0
CUL4A	_[DimethNter4]ETVEEQVSTTER_	2	720.362	0
CUL4A	_[DimethNter8]ETVEEQVSTTER_	2	722.371	0
OPA1	_[DimethNter0]EVLEDFAEDGEK[DimethLys0]_	2	718.843	0
OPA1	_[DimethNter4]EVLEDFAEDGEK[DimethLys4]_	2	722.868	0
OPA1	_[DimethNter8]EVLEDFAEDGEK[DimethLys8]_	2	726.888	0
RANBP1	_[DimethNter0]TLEEDEEELFK[DimethLys0]_	2	719.353	0
RANBP1	_[DimethNter4]TLEEDEEELFK[DimethLys4]_	2	723.379	0
RANBP1	_[DimethNter8]TLEEDEEELFK[DimethLys8]_	2	727.398	0
AK1	_[DimethNter4]EVQQGEEFERR_	3	480.246	0.000302755
AK1	_[DimethNter0]EVQQGEEFERR_	3	478.904
AK1	_[DimethNter8]EVQQGEEFERR_	3	481.585
CHAF1B	_[DimethNter8]LDENK[DimethLys8]GGTESLDP_	2	723.898	0.00101902
CHAF1B	_[DimethNter0]LDENK[DimethLys0]GGTESLDP_	2	715.854
AP1G1	_[DimethNter8]SSFREEDNTYR_	3	480.57	0.00116473
AP1G1	_[DimethNter0]SSFREEDNTYR_	3	477.888
FKBP4	_[DimethNter4]SNTAGSQSQVETEA_	2	720.841	0.00101902
FKBP4	_[DimethNter0]SNTAGSQSQVETEA_	2	718.829
FKBP4	_[DimethNter8]SNTAGSQSQVETEA_	2	722.851
SAE1	_[DimethNter4]VSQGVEDGPDTK[DimethLys4]R_	3	484.603	0.00193767
KTN1	_[DimethNter0]QQQVEAVELEAK[DimethLys0]_	2	714.391
EZR	_[DimethNter0]AQEEAERLEADR_	2	722.855	0.00835165
EZR	_[DimethNter4]AQEEAERLEADR_	2	724.868	0
EZR	_[DimethNter8]AQEEAERLEADR_	2	726.877	0.000302755
EZR	_[DimethNter4]AQEEAERLEADR_	3	483.581	0
EZR	_[DimethNter8]AQEEAERLEADR_	3	484.921	0.000904486
EZR	_[DimethNter0]AQEEAERLEADR_	3	482.239
LUZP1	_[DimethNter0]EK[DimethLys0]LEEEENLTR_	3	482.588	0
LUZP1	_[DimethNter4]EK[DimethLys4]LEEEENLTR_	3	485.271	0
GGA1	_[DimethNter8]NVIFEDEEK[DimethLys8]SK[DimethLys8]_	3	482.633	0.000609261
GGA1	_[DimethNter0]NVIFEDEEK[DimethLys0]SK[DimethLys0]_	3	474.589
MACF1	_[DimethNter8]SEIFGTC[Carbamidomethyl (C)]GEEQK[DimethLys8]_	2	728.882
NELFE	_[DimethNter0]SISADDDLQESSR_	2	725.836	0
NELFE	_[DimethNter4]SISADDDLQESSR_	2	727.849	0
NELFE	_[DimethNter8]SISADDDLQESSR_	2	729.859	0.000460511
CRLF1	_[DimethNter4]SERPGPGGGAC[Carbamidomethyl (C)]EPR_	3	486.907	0.000302755
CRLF1	_[DimethNter0]SERPGPGGGAC[Carbamidomethyl (C)]EPR_	3	485.565
CRLF1	_[DimethNter8]SERPGPGGGAC[Carbamidomethyl (C)]EPR_	3	488.246
PABPC1	_[DimethNter0]NLDDGIDDERLR_	3	486.911	0.000904486
PAFAH1B1	_[DimethNter0]EAELDVNEELDK[DimethLys0]_	2	730.362	0
PAFAH1B1	_[DimethNter4]EAELDVNEELDK[DimethLys4]_	2	734.387	0
PAFAH1B1	_[DimethNter8]EAELDVNEELDK[DimethLys8]_	2	738.406
HMCN1	_[DimethNter0]DGQPLLEDDHHK[DimethLys0]_	3	487.244	0.000904486
HMCN1	_[DimethNter4]DGQPLLEDDHHK[DimethLys4]_	3	489.927
HMCN1	_[DimethNter8]DGQPLLEDDHHK[DimethLys8]_	3	492.607
EML4	_[DimethNter0]SHNSWENSDDSR_	3	487.871	0.000609261
EML4	_[DimethNter4]SHNSWENSDDSR_	3	489.213
EML4	_[DimethNter8]SHNSWENSDDSR_	3	490.553
HMCN1	_[DimethNter4]TC[Carbamidomethyl (C)]QDIDEC[Carbamidomethyl (C)]ALGR_	2	735.337	0
FLNA	_[DimethNter4]MDC[Carbamidomethyl (C)]QEC[Carbamidomethyl (C)]PEGYR_	2	738.796	0
RAB10	_[DimethNter4]NIDEHANEDVER_	3	491.569	0.00116473
RAB10	_[DimethNter8]NIDEHANEDVER_	3	492.908	0
RAB10	_[DimethNter0]NIDEHANEDVER_	3	490.227
HSP90AA1	_[DimethNter8]EGLELPEDEEEK[DimethLys8]_	2	744.898	0
PLEC	_[DimethNter0]LRAETEQGEQQR_	3	491.587	0.000460511
PLEC	_[DimethNter8]LRAETEQGEQQR_	3	494.268	0.000609261
CLU	_[DimethNter0]RELDESLQVAER_	3	491.595	0
ST13	_[DimethNter0]QDPSVLHTEEMR_	3	490.573
HMGN2	_[DimethNter0]TDQAQK[DimethLys0]AEGAGDAK[DimethLys0]_	3	491.923	0.000302755
HMGN2	_[DimethNter4]TDQAQK[DimethLys4]AEGAGDAK[DimethLys4]_	3	495.948	0.00116473
HMGN2	_[DimethNter8]TDQAQK[DimethLys8]AEGAGDAK[DimethLys8]_	3	499.967
MYO18A	_[DimethNter0]LGDLQADSEESQR_	2	738.352	0.000302755
MYO18A	_[DimethNter8]LGDLQADSEESQR_	2	742.374
CLASP2	_[DimethNter0]EGGAGAVDEDDFIK[DimethLys0]_	2	739.854	0
CLASP2	_[DimethNter4]EGGAGAVDEDDFIK[DimethLys4]_	2	743.879	0
PRKAR1A	_[DimethNter0]RSENEEFVEVGR_	3	493.579	0
PRKAR1A	_[DimethNter8]RSENEEFVEVGR_	3	496.261
NCL	_[DimethNter0]TEADAEK[DimethLys0]TFEEK[DimethLys0]_	3	494.584	0
NCL	_[DimethNter4]TEADAEK[DimethLys4]TFEEK[DimethLys4]_	3	498.609	0.000460511
NCL	_[DimethNter8]TEADAEK[DimethLys8]TFEEK[DimethLys8]_	3	502.628	0.000460511
NCL	_[DimethNter4]TEADAEK[DimethLys4]TFEEK[DimethLys4]_	2	747.41	0.000460511
NCL	_[DimethNter0]TEADAEK[DimethLys0]TFEEK[DimethLys0]_	2	741.372
NCL	_[DimethNter8]TEADAEK[DimethLys8]TFEEK[DimethLys8]_	2	753.439
DYNC1H1	_[DimethNter0]SIPLDEGEDEAQR_	2	743.855	0.000609261
DYNC1H1	_[DimethNter4]SIPLDEGEDEAQR_	2	745.867	0
SKP1	_[DimethNter0]NDFTEEEEAQVR_	2	747.839	0.00222505
SKP1	_[DimethNter4]NDFTEEEEAQVR_	2	749.852	0.000302755
SKP1	_[DimethNter8]NDFTEEEEAQVR_	2	751.861	0.000302755
HSP90AA1	_[DimethNter8]EDQTEYLEERR_	2	752.377
HSP90AA1	_[DimethNter8]EDQTEYLEERR_	3	501.92	0.000904486
HSP90AA1	_[DimethNter0]EDQTEYLEERR_	3	499.239
COL6A3	_[DimethNter4]SDDEVDDPAVELK[DimethLys4]_	2	748.384	0
COL6A3	_[DimethNter8]SDDEVDDPAVELK[DimethLys8]_	2	752.404	0
COL6A3	_[DimethNter0]SDDEVDDPAVELK[DimethLys0]_	2	744.359	0
TOP1	_[DimethNter4]LEVQATDREENK[DimethLys4]_	3	499.278	0
TOP1	_[DimethNter8]LEVQATDREENK[DimethLys8]_	3	501.958
GLTP	_[DimethNter4]GQNVTEEEC[Carbamidomethyl (C)]LEK[DimethLys4]_	2	750.379	0
GLTP	_[DimethNter8]GQNVTEEEC[Carbamidomethyl (C)]LEK[DimethLys8]_	2	754.398	0
GLTP	_[DimethNter0]GQNVTEEEC[Carbamidomethyl (C)]LEK[DimethLys0]_	2	746.353
RTF1	_[DimethNter4]AMAEDLGDQDK[DimethLys4]AK[DimethLys4]_	3	496.61
PSMD1	_[DimethNter4]HGGSLGLGLAAMGTAR_	3	500.947	0.000609261
PSMD1	_[DimethNter0]HGGSLGLGLAAMGTAR_	3	499.605
PSMD1	_[DimethNter8]HGGSLGLGLAAMGTAR_	3	502.286
SMC3	_[DimethNter4]DLQDELAGNSEQR_	2	753.87	0
SMC3	_[DimethNter8]DLQDELAGNSEQR_	2	755.88	0
EIF5	_[DimethNter0]SDNK[DimethLys0]DDDIDIDAI_	2	752.854	0
EIF5	_[DimethNter4]SDNK[DimethLys4]DDDIDIDAI_	2	756.879	0.000460511
EIF5	_[DimethNter8]SDNK[DimethLys8]DDDIDIDAI_	2	760.899	0.000609261
MAP4	_[DimethNter8]EAQTLDSQIQETN_	2	756.882	0
MAP4	_[DimethNter4]EAQTLDSQIQETN_	2	754.872
SPTBN2	_[DimethNter4]ALAQEDQGAGEVER_	2	752.881	0
SPTBN2	_[DimethNter8]ALAQEDQGAGEVER_	2	754.89	0.000302755
SPTBN2	_[DimethNter0]ALAQEDQGAGEVER_	2	750.868
TCP1	_[DimethNter4]GANDFM[Oxidation (M)]C[Carbamidomethyl (C)]DEMER_	2	761.799	0
TCP1	_[DimethNter4]GANDFM[Oxidation (M)]C[Carbamidomethyl (C)]DEM[Oxidation (M)]ER_	2	769.797
SMARCD1	_[DimethNter4]TMTDVVGNPEEER_	2	754.864	0
SMARCD1	_[DimethNter0]TMTDVVGNPEEER_	2	752.851
EIF4G2	_[DimethNter0]ENPLLPEEEEQR_	2	755.873	0
EIF4G2	_[DimethNter4]ENPLLPEEEEQR_	2	757.885	0
EIF4G2	_[DimethNter8]ENPLLPEEEEQR_	2	759.895	0
FKBP15	_[DimethNter4]SQAEEEIDEIRK[DimethLys4]_	3	504.278	0.000460511
FKBP15	_[DimethNter0]SQAEEEIDEIRK[DimethLys0]_	3	501.595
FKBP15	_[DimethNter8]SQAEEEIDEIRK[DimethLys8]_	3	506.958
HGS	_[DimethNter0]APDWVDAEEC[Carbamidomethyl (C)]HR_	3	504.889	0.000904486
PLEC	_[DimethNter0]QQEELLAEENQR_	2	757.876	0
PLEC	_[DimethNter4]QQEELLAEENQR_	2	759.888	0.000302755
MCM2	_[DimethNter0]DTVDPVQDEM[Oxidation (M)]LAR_	2	766.867	0.000302755
AHSG	_[DimethNter0]C[Carbamidomethyl (C)]DSSPDSAEDVRK[DimethLys0]_	3	507.9	0
AHSG	_[DimethNter4]C[Carbamidomethyl (C)]DSSPDSAEDVRK[DimethLys4]_	3	510.583	0
AHSG	_[DimethNter8]C[Carbamidomethyl (C)]DSSPDSAEDVRK[DimethLys8]_	3	513.263	0.000460511
AHSG	_[DimethNter0]C[Carbamidomethyl (C)]DSSPDSAEDVRK[DimethLys0]_	2	761.346	0
AHSG	_[DimethNter4]C[Carbamidomethyl (C)]DSSPDSAEDVRK[DimethLys4]_	2	765.371	0.000460511
AHSG	_[DimethNter8]C[Carbamidomethyl (C)]DSSPDSAEDVRK[DimethLys8]_	2	769.39	0.000904486
THRAP3	_[DimethNter0]TEELEEESFPER_	2	761.849	0
THRAP3	_[DimethNter4]TEELEEESFPER_	2	763.862	0.000460511
THRAP3	_[DimethNter8]TEELEEESFPER_	2	765.871	0
HPF1	_[DimethNter4]TIVEAASDEERLK[DimethLys4]_	3	508.962	0
HUWE1	_[DimethNter0]GSGTASDDEFENLR_	2	763.342	0
HUWE1	_[DimethNter8]GSGTASDDEFENLR_	2	767.364	0
GEMIN5	_[DimethNter4]ELNEDVSADVEER_	2	768.87	0.000302755
ELAC2	_[DimethNter8]ELAGGLEDGEPQQK[DimethLys8]_	2	771.933	0.000302755
GIPC1	_[DimethNter4]APPLVENEEAEPGR_	2	770.401
OVCA2	_[DimethNter4]SDFGSC[Carbamidomethyl (C)]PPEEQPR_	2	769.348	0
OVCA2	_[DimethNter0]SDFGSC[Carbamidomethyl (C)]PPEEQPR_	2	767.336
SF1	_[DimethNter0]QGIETPEDQNDLR_	2	771.873	0
IGF2BP3	_[DimethNter0]DQTPDENDQVVVK[DimethLys0]_	2	771.886	0
IGF2BP3	_[DimethNter4]DQTPDENDQVVVK[DimethLys4]_	2	775.911	0.000801282
IGF2BP3	_[DimethNter8]DQTPDENDQVVVK[DimethLys8]_	2	779.93	0.000302755
SHTN1	_[DimethNter0]SLDPENSETELER_	2	773.865	0
SHTN1	_[DimethNter4]SLDPENSETELER_	2	775.878	0
SHTN1	_[DimethNter8]SLDPENSETELER_	2	777.887	0
MYH10	_[DimethNter0]ELDDATEANEGLSR_	2	774.363	0
MYH10	_[DimethNter4]ELDDATEANEGLSR_	2	776.375	0
APP	_[DimethNter0]EVC[Carbamidomethyl (C)]SEQAETGPC[Carbamidomethyl (C)]R_	2	775.832	0
APP	_[DimethNter4]EVC[Carbamidomethyl (C)]SEQAETGPC[Carbamidomethyl (C)]R_	2	777.845	0
APP	_[DimethNter8]EVC[Carbamidomethyl (C)]SEQAETGPC[Carbamidomethyl (C)]R_	2	779.855	0
UBA1	_[DimethNter8]NGSEADIDEGLYSR_	2	781.38	0
COPG1	_[DimethNter4]C[Carbamidomethyl (C)]VMDDDNEVRDR_	3	519.231	0.000460511
COPG1	_[DimethNter8]C[Carbamidomethyl (C)]VMDDDNEVRDR_	3	520.571	0
COPG1	_[DimethNter0]C[Carbamidomethyl (C)]VMDDDNEVRDR_	3	517.889
IGF2BP1	_[DimethNter0]DQTPDENDQVIVK[DimethLys0]_	2	778.894	0
IGF2BP1	_[DimethNter4]DQTPDENDQVIVK[DimethLys4]_	2	782.919	0
PARP1	_[DimethNter8]VVDRDSEEAEIIR_	3	522.955	0
LTBP4	_[DimethNter0]GPGAPC[Carbamidomethyl (C)]QDVDEC[Carbamidomethyl (C)]AR_	2	780.332	0
LTBP4	_[DimethNter4]GPGAPC[Carbamidomethyl (C)]QDVDEC[Carbamidomethyl (C)]AR_	2	782.345	0
LTBP4	_[DimethNter8]GPGAPC[Carbamidomethyl (C)]QDVDEC[Carbamidomethyl (C)]AR_	2	784.355	0
PDCD6IP	_[DimethNter0]LLDEEEATDNDLR_	2	780.873	0
PDCD6IP	_[DimethNter4]LLDEEEATDNDLR_	2	782.886	0
PDCD6IP	_[DimethNter8]LLDEEEATDNDLR_	2	784.895	0.000460511
YWHAQ	_[DimethNter0]AVTEQGAELSNEER_	2	780.879	0
YWHAQ	_[DimethNter4]AVTEQGAELSNEER_	2	782.891	0.000302755
YWHAQ	_[DimethNter8]AVTEQGAELSNEER_	2	784.901	0
SSRP1	_[DimethNter4]EFVSSDESSSGENK[DimethLys4]_	2	783.374	0.000460511
SSRP1	_[DimethNter0]EFVSSDESSSGENK[DimethLys0]_	2	779.349
SSRP1	_[DimethNter8]EFVSSDESSSGENK[DimethLys8]_	2	787.394
IGF2BP2	_[DimethNter0]DQTPDENEEVIVR_	2	786.381	0.000904486
IGF2BP2	_[DimethNter8]DQTPDENEEVIVR_	2	790.403	0
PGM1	_[DimethNter0]YDYEEVEAEGANK[DimethLys0]_	2	786.857	0
PSMD11	_[DimethNter0]DIQENDEEAVQVK[DimethLys0]_	2	786.891	0
PSMD11	_[DimethNter8]DIQENDEEAVQVK[DimethLys8]_	2	794.936	0
COPG2	_[DimethNter4]C[Carbamidomethyl (C)]MMDTDDEVRDR_	3	525.556	0
COPG2	_[DimethNter0]C[Carbamidomethyl (C)]MMDTDDEVRDR_	3	524.215
COPG2	_[DimethNter8]C[Carbamidomethyl (C)]MMDTDDEVRDR_	3	526.896
YWHAZ	_[DimethNter4]SVTEQGAELSNEER_	2	790.889	0
ATP6AP2	_[DimethNter4]YGEDSEQFRDASK[DimethLys4]_	3	532.598	0
MACF1	_[DimethNter4]ELNPEEGEMVEEK[DimethLys4]_	2	798.899	0
MACF1	_[DimethNter8]ELNPEEGEMVEEK[DimethLys8]_	2	802.919	0
EIF4G1	_[DimethNter0]NHDEESLEC[Carbamidomethyl (C)]LC[Carbamidomethyl (C)]R_	3	530.561	0.000460511
DTD1	_[DimethNter0]SASSGAEGDVSSEREP_	2	796.855	0
DTD1	_[DimethNter4]SASSGAEGDVSSEREP_	2	798.868	0
DTD1	_[DimethNter8]SASSGAEGDVSSEREP_	2	800.878	0
EFHD2	_[DimethNter0]FEEEIK[DimethLys0]AEQEER_	3	531.598	0.000460511
EFHD2	_[DimethNter4]FEEEIK[DimethLys4]AEQEER_	3	534.282	0
EFHD2	_[DimethNter8]FEEEIK[DimethLys8]AEQEER_	3	536.961	0
MYH9	_[DimethNter0]ELEDATETADAMNR_	3	531.907	0.000302755
MYH9	_[DimethNter4]ELEDATETADAMNR_	3	533.249	0
MYH9	_[DimethNter8]ELEDATETADAMNR_	3	534.588
MYH9	_[DimethNter0]YAEERDRAEAEAR_	4	399.196	0
MYH9	_[DimethNter4]YAEERDRAEAEAR_	4	400.202	0
MYH9	_[DimethNter8]YAEERDRAEAEAR_	4	401.207
MYH9	_[DimethNter0]YAEERDRAEAEAR_	3	531.925
CLINT1	_[DimethNter0]GEFK[DimethLys0]DEEETVTTK[DimethLys0]_	3	532.938	0
CLINT1	_[DimethNter4]GEFK[DimethLys4]DEEETVTTK[DimethLys4]_	3	536.963	0.000609261
CLINT1	_[DimethNter8]GEFK[DimethLys8]DEEETVTTK[DimethLys8]_	3	540.983	0
CLINT1	_[DimethNter4]GEFK[DimethLys4]DEEETVTTK[DimethLys4]_	2	804.941	0.00116473
CLINT1	_[DimethNter0]GEFK[DimethLys0]DEEETVTTK[DimethLys0]_	2	798.904
CLINT1	_[DimethNter8]GEFK[DimethLys8]DEEETVTTK[DimethLys8]_	2	810.97
CAST	_[DimethNter0]C[Carbamidomethyl (C)]GEDDETIPSEYR_	2	799.836	0
CAST	_[DimethNter4]C[Carbamidomethyl (C)]GEDDETIPSEYR_	2	801.848	0
CAST	_[DimethNter8]C[Carbamidomethyl (C)]GEDDETIPSEYR_	2	803.858	0
CAPZA1	_[DimethNter0]EASDPQPEEADGGLK[DimethLys0]_	2	799.881	0
CAPZA1	_[DimethNter4]EASDPQPEEADGGLK[DimethLys4]_	2	803.906	0
DYNC1I2	_[DimethNter4]EAVAPVQEESDLEK[DimethLys4]_	2	804.434	0
DYNC1I2	_[DimethNter8]EAVAPVQEESDLEK[DimethLys8]_	2	808.454	0
MCM6	_[DimethNter4]ELRDEEQTAESIK[DimethLys4]_	3	537.961	0
MCM6	_[DimethNter8]ELRDEEQTAESIK[DimethLys8]_	3	540.64
OPA1	_[DimethNter4]EVLEDFAEDGEK[DimethLys4]K[DimethLys4]_	3	535.632	0.00222505
OPA1	_[DimethNter0]EVLEDFAEDGEK[DimethLys0]K[DimethLys0]_	3	531.607
OPA1	_[DimethNter8]EVLEDFAEDGEK[DimethLys8]K[DimethLys8]_	3	539.651
FLNC	_[DimethNter0]TDTYVTDNGDGTYR_	2	803.355	0
FLNC	_[DimethNter4]TDTYVTDNGDGTYR_	2	805.368	0
FLNC	_[DimethNter8]TDTYVTDNGDGTYR_	2	807.377	0.000302755
KIF5B	_[DimethNter0]SAEIDSDDTGGSAAQK[DimethLys0]_	2	804.373	0
KIF5B	_[DimethNter4]SAEIDSDDTGGSAAQK[DimethLys4]_	2	808.398	0
KIF5B	_[DimethNter8]SAEIDSDDTGGSAAQK[DimethLys8]_	2	812.418	0
WNK1	_[DimethNter0]SQQQDDIEELETK[DimethLys0]_	2	809.894	0
WNK1	_[DimethNter4]SQQQDDIEELETK[DimethLys4]_	2	813.919	0
WNK1	_[DimethNter8]SQQQDDIEELETK[DimethLys8]_	2	817.938	0
GTF2F1	_[DimethNter0]TLTAEEAEEEWER_	2	810.873	0
GTF2F1	_[DimethNter4]TLTAEEAEEEWER_	2	812.886	0
GTF2F1	_[DimethNter8]TLTAEEAEEEWER_	2	814.895	0
PCNP	_[DimethNter4]AGAAGGPEEEAEK[DimethLys4]PVK[DimethLys4]_	3	545.983
SLC39A10	_[DimethNter4]GHQDLDPDNEGELR_	3	542.927	0
SLC39A10	_[DimethNter8]GHQDLDPDNEGELR_	3	544.266	0
SLC39A10	_[DimethNter0]GHQDLDPDNEGELR_	3	541.585
HSP90AA1	_[DimethNter0]EGLELPEDEEEK[DimethLys0]K[DimethLys0]_	3	543.614	0.000460511
HSP90AA1	_[DimethNter4]EGLELPEDEEEK[DimethLys4]K[DimethLys4]_	3	547.639	0.000609261
HSP90AA1	_[DimethNter8]EGLELPEDEEEK[DimethLys8]K[DimethLys8]_	3	551.658	0.000302755
GLG1	_[DimethNter8]LAEEESC[Carbamidomethyl (C)]REDVTR_	3	543.936	0.000460511
GLG1	_[DimethNter0]LAEEESC[Carbamidomethyl (C)]REDVTR_	3	541.254
GLG1	_[DimethNter4]LAEEESC[Carbamidomethyl (C)]REDVTR_	3	542.596
LUC7L	_[DimethNter0]AEQLGAEGNVDESQK[DimethLys0]_	2	815.9	0
LUC7L	_[DimethNter8]AEQLGAEGNVDESQK[DimethLys8]_	2	823.944	0.000302755
SMARCC2	_[DimethNter0]TLTDEVNSPDSDRR_	3	544.932	0.000460511
DBNL	_[DimethNter0]AEEDVEPEC[Carbamidomethyl (C)]IMEK[DimethLys0]_	2	817.868	0
DBNL	_[DimethNter4]AEEDVEPEC[Carbamidomethyl (C)]IMEK[DimethLys4]_	2	821.893	0
DBNL	_[DimethNter8]AEEDVEPEC[Carbamidomethyl (C)]IMEK[DimethLys8]_	2	825.912	0
DBNL	_[DimethNter4]AEEDVEPEC[Carbamidomethyl (C)]IM[Oxidation (M)]EK[DimethLys4]_	2	829.891	0
DBNL	_[DimethNter0]AEEDVEPEC[Carbamidomethyl (C)]IM[Oxidation (M)]EK[DimethLys0]_	2	825.865
DBNL	_[DimethNter8]AEEDVEPEC[Carbamidomethyl (C)]IM[Oxidation (M)]EK[DimethLys8]_	2	833.91
SSB	_[DimethNter0]LEEDAEMK[DimethLys0]SLEEK[DimethLys0]_	3	545.611	0.00268139
SSB	_[DimethNter4]LEEDAEMK[DimethLys4]SLEEK[DimethLys4]_	3	549.636	0.000460511
SSB	_[DimethNter8]LEEDAEMK[DimethLys8]SLEEK[DimethLys8]_	3	553.656	0.000904486
NOTCH3	_[DimethNter0]C[Carbamidomethyl (C)]EAPAAAPEVSEEPR_	2	820.883	0
FAM171A2	_[DimethNter0]LALSEDTEPSSSESR_	2	818.389
DYNC1H1	_[DimethNter4]SIPLDEGEDEAQRR_	3	549.614	0.000302755
DYNC1H1	_[DimethNter8]SIPLDEGEDEAQRR_	3	550.954	0.000460511
DYNC1H1	_[DimethNter0]SIPLDEGEDEAQRR_	3	548.273
RBM25	_[DimethNter0]EDINAIEMEEDK[DimethLys0]R_	3	549.935	0
RBM25	_[DimethNter4]EDINAIEMEEDK[DimethLys4]R_	3	552.618	0.000904486
TPR	_[DimethNter0]SAADDSEAK[DimethLys0]SNELTR_	3	550.604	0.000302755
TPR	_[DimethNter4]SAADDSEAK[DimethLys4]SNELTR_	3	553.287
TPR	_[DimethNter8]SAADDSEAK[DimethLys8]SNELTR_	3	555.967
BOD1L1	_[DimethNter4]SLTVSDDAESSEPER_	2	827.391	0
BOD1L1	_[DimethNter0]SLTVSDDAESSEPER_	2	825.379
BOD1L1	_[DimethNter8]SLTVSDDAESSEPER_	2	829.401
MCM6	_[DimethNter4]K[DimethLys4]VEEEEDESALK[DimethLys4]R_	3	553.318	0.000609261
MCM6	_[DimethNter8]K[DimethLys8]VEEEEDESALK[DimethLys8]R_	3	557.337	0.000609261
MCM6	_[DimethNter0]K[DimethLys0]VEEEEDESALK[DimethLys0]R_	3	549.293
GNAI2	_[DimethNter4]IIHEDGYSEEEC[Carbamidomethyl (C)]R_	3	556.921	0
GNAI2	_[DimethNter0]IIHEDGYSEEEC[Carbamidomethyl (C)]R_	3	555.579	0.000609261
GNAI2	_[DimethNter8]IIHEDGYSEEEC[Carbamidomethyl (C)]R_	3	558.26
UBA2	_[DimethNter0]ADPEAAWEPTEAEAR_	2	835.886	0
UBA2	_[DimethNter8]ADPEAAWEPTEAEAR_	2	839.909	0.000460511
PLEC	_[DimethNter0]RQQEELLAEENQR_	3	557.62	0
PLEC	_[DimethNter4]RQQEELLAEENQR_	3	558.962	0
PLEC	_[DimethNter8]RQQEELLAEENQR_	3	560.302	0.000460511
LUC7L2	_[DimethNter0]VEQLGAEGNVEESQK[DimethLys0]_	2	836.923	0
LUC7L2	_[DimethNter4]VEQLGAEGNVEESQK[DimethLys4]_	2	840.948	0
LUC7L2	_[DimethNter8]VEQLGAEGNVEESQK[DimethLys8]_	2	844.967	0
DHX29	_[DimethNter0]SLEEEEK[DimethLys0]FDPNER_	3	559.937	0.000460511
DHX29	_[DimethNter4]SLEEEEK[DimethLys4]FDPNER_	3	562.62	0.00442006
DHX29	_[DimethNter8]SLEEEEK[DimethLys8]FDPNER_	3	565.3	0
MYH10	_[DimethNter0]IAEC[Carbamidomethyl (C)]SSQLAEEEEK[DimethLys0]_	2	839.896	0.00917164
MYH10	_[DimethNter8]IAEC[Carbamidomethyl (C)]SSQLAEEEEK[DimethLys8]_	2	847.94
PPM1E	_[DimethNter8]ETDGTEGTVEIETVK[DimethLys8]_	2	840.462	0.000609261
PPM1E	_[DimethNter0]ETDGTEGTVEIETVK[DimethLys0]_	2	832.417
PPM1E	_[DimethNter4]ETDGTEGTVEIETVK[DimethLys4]_	2	836.442
FLNA	_[DimethNter0]IEC[Carbamidomethyl (C)]DDK[DimethLys0]GDGSC[Carbamidomethyl (C)]DVR_	3	561.243	0.000801282
FLNA	_[DimethNter4]IEC[Carbamidomethyl (C)]DDK[DimethLys4]GDGSC[Carbamidomethyl (C)]DVR_	3	563.927	0.00638835
FLNA	_[DimethNter8]IEC[Carbamidomethyl (C)]DDK[DimethLys8]GDGSC[Carbamidomethyl (C)]DVR_	3	566.606	0.00357309
JPT2	_[DimethNter0]EQEPMPTVDSHEPR_	3	560.595
JPT2	_[DimethNter4]EQEPMPTVDSHEPR_	3	561.936
RANBP2	_[DimethNter0]TGEEDEEEFFC[Carbamidomethyl (C)]NR_	2	845.338	0
RANBP2	_[DimethNter4]TGEEDEEEFFC[Carbamidomethyl (C)]NR_	2	847.351	0
RANBP2	_[DimethNter8]TGEEDEEEFFC[Carbamidomethyl (C)]NR_	2	849.361	0.000302755
AKAP12	_[DimethNter0]SDEVDEQVAC[Carbamidomethyl (C)]QEVK[DimethLys0]_	2	846.393	0
AKAP12	_[DimethNter4]SDEVDEQVAC[Carbamidomethyl (C)]QEVK[DimethLys4]_	2	850.418	0
AKAP12	_[DimethNter8]SDEVDEQVAC[Carbamidomethyl (C)]QEVK[DimethLys8]_	2	854.438
AIP	_[DimethNter4]TLHSDDEGTVLDDSR_	3	564.606	0
VPS26A	_[DimethNter0]FESPESQASAEQPEM_	2	847.864	0
DNM1L	_[DimethNter0]TTGEENGVEAEEWGK[DimethLys0]_	2	846.392
DNM1L	_[DimethNter8]TTGEENGVEAEEWGK[DimethLys8]_	2	854.436
MYH10	_[DimethNter8]ELEAELEDERK[DimethLys8]QR_	3	572.995	0.000609261
SND1	_[DimethNter0]EADGSETPEPFAAEAK[DimethLys0]_	2	852.902	0
SND1	_[DimethNter4]EADGSETPEPFAAEAK[DimethLys4]_	2	856.927	0
FRYL	_[DimethNter0]EAESASENEEIDISK[DimethLys0]_	2	853.902	0.000609261
FRYL	_[DimethNter4]EAESASENEEIDISK[DimethLys4]_	2	857.927
FRYL	_[DimethNter8]EAESASENEEIDISK[DimethLys8]_	2	861.946
HDGFL2	_[DimethNter4]GPPSSSDSEPEAELER_	2	859.904	0
HDGFL2	_[DimethNter0]GPPSSSDSEPEAELER_	2	857.892
HDGFL2	_[DimethNter8]GPPSSSDSEPEAELER_	2	861.914
MYH9	_[DimethNter0]EMEAELEDERK[DimethLys0]QR_	3	573.617	0.000904486
MYH9	_[DimethNter8]EMEAELEDERK[DimethLys8]QR_	3	578.98	0.000302755
MYH9	_[DimethNter4]EMEAELEDERK[DimethLys4]QR_	3	576.301
MYH9	_[DimethNter4]EMEAELEDERK[DimethLys4]QR_	4	432.477	0.000302755
MYH9	_[DimethNter8]EMEAELEDERK[DimethLys8]QR_	4	434.487	0.00101902
MYH9	_[DimethNter0]EMEAELEDERK[DimethLys0]QR_	4	430.465
VARS1	_[DimethNter4]VQGSDSDEEVVVATTR_	2	862.436	0
APEX1	_[DimethNter0]VSYGIGDEEHDQEGR_	3	573.592	0.000302755
PHF6	_[DimethNter4]C[Carbamidomethyl (C)]GFC[Carbamidomethyl (C)]HVGEEENEAR_	3	575.913	0
PHF6	_[DimethNter0]C[Carbamidomethyl (C)]GFC[Carbamidomethyl (C)]HVGEEENEAR_	3	574.572
OXR1	_[DimethNter0]VVSSTSEEEEAFTEK[DimethLys0]_	2	864.415	0.000609261
OXR1	_[DimethNter8]VVSSTSEEEEAFTEK[DimethLys8]_	2	872.459	0.00162893
EPHA7	_[DimethNter0]GTC[Carbamidomethyl (C)]VSSAEEEAENAPR_	3	578.925	0.000302755
EPHA7	_[DimethNter8]GTC[Carbamidomethyl (C)]VSSAEEEAENAPR_	3	581.606	0
EPHA7	_[DimethNter4]GTC[Carbamidomethyl (C)]VSSAEEEAENAPR_	3	580.267	0
EPHA7	_[DimethNter0]GTC[Carbamidomethyl (C)]VSSAEEEAENAPR_	2	867.884	0
EPHA7	_[DimethNter4]GTC[Carbamidomethyl (C)]VSSAEEEAENAPR_	2	869.896	0
DHX16	_[DimethNter4]LLEDSEESSEETVSR_	2	871.417	0
DHX16	_[DimethNter8]LLEDSEESSEETVSR_	2	873.427
DYNC1I2	_[DimethNter4]EAVAPVQEESDLEK[DimethLys4]K[DimethLys4]_	3	590.009	0.000302755
DYNC1I2	_[DimethNter8]EAVAPVQEESDLEK[DimethLys8]K[DimethLys8]_	3	594.028	0
MYH14	_[DimethNter8]ALEEEQEAREELER_	3	589.636	0.000460511
MYH14	_[DimethNter0]ALEEEQEAREELER_	3	586.955
MYH14	_[DimethNter4]ALEEEQEAREELER_	3	588.297
NUDT9	_[DimethNter0]DAHWSEDSEADC[Carbamidomethyl (C)]HAL_	3	590.906	0
NUDT9	_[DimethNter4]DAHWSEDSEADC[Carbamidomethyl (C)]HAL_	3	592.247	0.00101902
NUDT9	_[DimethNter8]DAHWSEDSEADC[Carbamidomethyl (C)]HAL_	3	593.587
CPSF1	_[DimethNter4]ESLAEEHEGLVGEGQR_	3	591.297	0
CPSF1	_[DimethNter8]ESLAEEHEGLVGEGQR_	3	592.637	0
HSP90AA1	_[DimethNter0]EGLELPEDEEEK[DimethLys0]K[DimethLys0]K[DimethLys0]_	3	595.656	0.000460511
HSP90AA1	_[DimethNter4]EGLELPEDEEEK[DimethLys4]K[DimethLys4]K[DimethLys4]_	3	601.023	0
HSP90AA1	_[DimethNter8]EGLELPEDEEEK[DimethLys8]K[DimethLys8]K[DimethLys8]_	3	606.382	0.000460511
HNRNPK	_[DimethNter8]ILSISADIETIGEILK[DimethLys8]_	2	894.071	0.00162893
HNRNPK	_[DimethNter4]ILSISADIETIGEILK[DimethLys4]_	2	890.052
NMD3	_[DimethNter0]DSAIPVESDTDDEGAPR_	2	901.408	0
CAPNS1	_[DimethNter0]THYSNIEANESEEVR_	3	602.615	0.000460511
CAPNS1	_[DimethNter4]THYSNIEANESEEVR_	3	603.957	0.000302755
CAPNS1	_[DimethNter8]THYSNIEANESEEVR_	3	605.296	0.000460511
CAPNS1	_[DimethNter0]THYSNIEANESEEVR_	2	903.419	0.00101902
LTBP4	_[DimethNter0]SRGPGAPC[Carbamidomethyl (C)]QDVDEC[Carbamidomethyl (C)]AR_	3	601.602
SART3	_[DimethNter0]EAALVQQEEEK[DimethLys0]AEQR_	3	605.315	0.000609261
SART3	_[DimethNter4]EAALVQQEEEK[DimethLys4]AEQR_	3	607.998	0
SART3	_[DimethNter8]EAALVQQEEEK[DimethLys8]AEQR_	3	610.677	0.00116473
LIG1	_[DimethNter0]VLGSEGEEEDEALSPAK[DimethLys0]_	2	908.447	0.000460511
LIG1	_[DimethNter8]VLGSEGEEEDEALSPAK[DimethLys8]_	2	916.491	0
LIG1	_[DimethNter4]VLGSEGEEEDEALSPAK[DimethLys4]_	2	912.472
RBM19	_[DimethNter0]ILGENEEEEDLAESGR_	2	909.424	0.00101902
RBM19	_[DimethNter4]ILGENEEEEDLAESGR_	2	911.436	0
RBM19	_[DimethNter8]ILGENEEEEDLAESGR_	2	913.446	0.000460511
EPRS1	_[DimethNter8]DTGEK[DimethLys8]LTVAENEAETK[DimethLys8]_	3	615.027	0
KPNB1	_[DimethNter0]QDENDDDDDWNPC[Carbamidomethyl (C)]K[DimethLys0]_	2	911.347	0
KPNB1	_[DimethNter4]QDENDDDDDWNPC[Carbamidomethyl (C)]K[DimethLys4]_	2	915.372	0
KPNB1	_[DimethNter8]QDENDDDDDWNPC[Carbamidomethyl (C)]K[DimethLys8]_	2	919.391	0
SMARCA5	_[DimethNter0]TEQEEDEELLTESSK[DimethLys0]_	2	911.926	0.000609261
SMARCA5	_[DimethNter4]TEQEEDEELLTESSK[DimethLys4]_	2	915.951	0.000609261
SMARCA5	_[DimethNter8]TEQEEDEELLTESSK[DimethLys8]_	2	919.97	0.00400863
APEX1	_[DimethNter0]GAVAEDGDELRTEPEAK[DimethLys0]_	3	614.974	0
APEX1	_[DimethNter4]GAVAEDGDELRTEPEAK[DimethLys4]_	3	617.658	0.000460511
APEX1	_[DimethNter8]GAVAEDGDELRTEPEAK[DimethLys8]_	3	620.337	0
APEX1	_[DimethNter0]GAVAEDGDELRTEPEAK[DimethLys0]_	2	921.958	0.000460511
APEX1	_[DimethNter4]GAVAEDGDELRTEPEAK[DimethLys4]_	2	925.983	0.000460511
APEX1	_[DimethNter8]GAVAEDGDELRTEPEAK[DimethLys8]_	2	930.002
UBE3A	_[DimethNter4]AAC[Carbamidomethyl (C)]SAAAMEEDSEASSSR_	2	931.396	0.000460511
UBE3A	_[DimethNter8]AAC[Carbamidomethyl (C)]SAAAMEEDSEASSSR_	2	933.405	0
UBE3A	_[DimethNter0]AAC[Carbamidomethyl (C)]SAAAMEEDSEASSSR_	2	929.383
ALAS1	_[DimethNter0]ASLELQEDVQEMNAVR_	3	620.644
ALAS1	_[DimethNter8]ASLELQEDVQEMNAVR_	3	623.325
VIM	_[DimethNter0]DGQVINETSQHHDDLE_	3	622.282	0
VIM	_[DimethNter4]DGQVINETSQHHDDLE_	3	623.623	0.000609261
VIM	_[DimethNter8]DGQVINETSQHHDDLE_	3	624.963	0
PA2G4	_[DimethNter0]TAENATSGETLEENEAGD_	2	933.398	0
PA2G4	_[DimethNter4]TAENATSGETLEENEAGD_	2	935.41	0
PA2G4	_[DimethNter8]TAENATSGETLEENEAGD_	2	937.42	0
SMARCA1	_[DimethNter4]RTEQEEDEELLSESR_	3	627.971	0
SMARCA1	_[DimethNter8]RTEQEEDEELLSESR_	3	629.31	0
SMARCA1	_[DimethNter0]RTEQEEDEELLSESR_	3	626.629
USP9X	_[DimethNter4]EYINEC[Carbamidomethyl (C)]DSDYHEER_	3	630.93	0
USP9X	_[DimethNter8]EYINEC[Carbamidomethyl (C)]DSDYHEER_	3	632.27	0
HAT1	_[DimethNter0]VDENFDC[Carbamidomethyl (C)]VEADDVEGK[DimethLys0]_	2	948.912	0
MYH10	_[DimethNter0]IAEC[Carbamidomethyl (C)]SSQLAEEEEK[DimethLys0]AK[DimethLys0]_	3	635.987	0
SF3B3	_[DimethNter8]LPPNTNDEVDEDPTGNK[DimethLys8]_	3	643	0
CSE1L	_[DimethNter4]AADEEAFEDNSEEYIR_	2	960.426	0
MCM2	_[DimethNter0]GLLYDSDEEDEERPAR_	3	641.297	0.000302755
MCM7	_[DimethNter4]SEDDESGAGELTREELR_	3	642.306	0
MCM7	_[DimethNter8]SEDDESGAGELTREELR_	3	643.646	0
MCM7	_[DimethNter0]SEDDESGAGELTREELR_	3	640.964
YBX1	_[DimethNter0]AADPPAENSSAPEAEQGGAE_	2	963.422	0
YBX1	_[DimethNter8]AADPPAENSSAPEAEQGGAE_	2	967.444	0
YBX1	_[DimethNter4]AADPPAENSSAPEAEQGGAE_	2	965.434	0.000460511
PTPN23	_[DimethNter0]REESEAVEAGDPPEELR_	3	647.645	0
PTPN23	_[DimethNter4]REESEAVEAGDPPEELR_	3	648.986	0
PTPN23	_[DimethNter8]REESEAVEAGDPPEELR_	3	650.326	0
CCDC25	_[DimethNter0]VENMSSNQDGNDSDEFM_	2	973.873	0
CCDC25	_[DimethNter4]VENMSSNQDGNDSDEFM_	2	975.885	0
CCDC25	_[DimethNter8]VENMSSNQDGNDSDEFM_	2	977.895	0
TBCB	_[DimethNter4]YNEEERAQQEAEAAQR_	3	651.978	0
TBCB	_[DimethNter8]YNEEERAQQEAEAAQR_	3	653.318	0
CBX5	_[DimethNter0]TADSSSSEDEEEYVVEK[DimethLys0]_	2	980.431	0
CBX5	_[DimethNter8]TADSSSSEDEEEYVVEK[DimethLys8]_	2	988.476	0
CBX5	_[DimethNter4]TADSSSSEDEEEYVVEK[DimethLys4]_	2	984.456
NOP56	_[DimethNter8]STPK[DimethLys8]EETVNDPEEAGHR_	4	492.762	0.000609261
NOP56	_[DimethNter0]STPK[DimethLys0]EETVNDPEEAGHR_	4	488.739
NOP56	_[DimethNter4]STPK[DimethLys4]EETVNDPEEAGHR_	4	490.752
SRRM1	_[DimethNter8]K[DimethLys8]ETESEAEDNLDDLEK[DimethLys8]_	3	658.357	0
SRRM1	_[DimethNter0]K[DimethLys0]ETESEAEDNLDDLEK[DimethLys0]_	3	650.313
SRRM1	_[DimethNter4]K[DimethLys4]ETESEAEDNLDDLEK[DimethLys4]_	3	654.338
SMARCA5	_[DimethNter0]RTEQEEDEELLTESSK[DimethLys0]_	3	660.32	0
SMARCA5	_[DimethNter4]RTEQEEDEELLTESSK[DimethLys4]_	3	663.003	0
SMARCA5	_[DimethNter8]RTEQEEDEELLTESSK[DimethLys8]_	3	665.683	0
CCT5	_[DimethNter0]QMAEIAVNAVLTVADMER_	3	663.676	0
DARS1	_[DimethNter0]EAGVEMGDEDDLSTPNEK[DimethLys0]_	3	664.63	0
DARS1	_[DimethNter4]EAGVEMGDEDDLSTPNEK[DimethLys4]_	3	667.313	0
DARS1	_[DimethNter8]EAGVEMGDEDDLSTPNEK[DimethLys8]_	3	669.993
DARS1	_[DimethNter0]EAGVEMGDEDDLSTPNEK[DimethLys0]_	2	996.441	0
DARS1	_[DimethNter8]EAGVEMGDEDDLSTPNEK[DimethLys8]_	2	1004.49	0
DARS1	_[DimethNter0]EAGVEM[Oxidation (M)]GDEDDLSTPNEK[DimethLys0]_	2	1004.44	0
HTT	_[DimethNter4]AISEEEEEVDPNTQNPK[DimethLys4]_	3	665	0
HTT	_[DimethNter0]AISEEEEEVDPNTQNPK[DimethLys0]_	3	662.316
HTT	_[DimethNter8]AISEEEEEVDPNTQNPK[DimethLys8]_	3	667.679
EIF3C	_[DimethNter0]RLDEEEEDNEGGEWER_	3	673.956	0
EIF3C	_[DimethNter4]RLDEEEEDNEGGEWER_	3	675.297	0
EIF3C	_[DimethNter8]RLDEEEEDNEGGEWER_	3	676.637	0
HNRNPD	_[DimethNter0]IDASK[DimethLys0]NEEDEGHSNSSPR_	4	507.737	0.000302755
HNRNPD	_[DimethNter4]IDASK[DimethLys4]NEEDEGHSNSSPR_	4	509.75	0.000302755
HNRNPD	_[DimethNter8]IDASK[DimethLys8]NEEDEGHSNSSPR_	4	511.759	0
CBX1	_[DimethNter0]VEEVLEEEEEEYVVEK[DimethLys0]_	2	1018.99	0
CBX1	_[DimethNter4]VEEVLEEEEEEYVVEK[DimethLys4]_	2	1023.02	0
CBX1	_[DimethNter8]VEEVLEEEEEEYVVEK[DimethLys8]_	2	1027.04	0
SND1	_[DimethNter4]ANNPEQNRLSEC[Carbamidomethyl (C)]EEQAK[DimethLys4]_	3	694.344	0
PDAP1	_[DimethNter0]SLDSDESEDEEDDYQQK[DimethLys0]_	2	1044.42	0
PDAP1	_[DimethNter4]SLDSDESEDEEDDYQQK[DimethLys4]_	2	1048.45	0
PDAP1	_[DimethNter8]SLDSDESEDEEDDYQQK[DimethLys8]_	2	1052.47
RCC2	_[DimethNter8]NHTLALTETGSVFAFGENK[DimethLys8]_	3	703.391	0.000302755
POLD3	_[DimethNter0]VYESESC[Carbamidomethyl (C)]TDSEEELNMK[DimethLys0]_	2	1053.45	0.00222505
POLD3	_[DimethNter4]VYESESC[Carbamidomethyl (C)]TDSEEELNMK[DimethLys4]_	2	1057.47	0.000460511
POLD3	_[DimethNter8]VYESESC[Carbamidomethyl (C)]TDSEEELNMK[DimethLys8]_	2	1061.49
TGFB1	_[DimethNter0]VAGESAEPEPEPEADYYAK[DimethLys0]_	2	1054.49	0
TGFB1	_[DimethNter4]VAGESAEPEPEPEADYYAK[DimethLys4]_	2	1058.51	0
TGFB1	_[DimethNter8]VAGESAEPEPEPEADYYAK[DimethLys8]_	2	1062.53	0
TGFB1	_[DimethNter0]VAGESAEPEPEPEADYYAK[DimethLys0]_	3	703.328	0.000302755
TGFB1	_[DimethNter4]VAGESAEPEPEPEADYYAK[DimethLys4]_	3	706.012
TGFB1	_[DimethNter8]VAGESAEPEPEPEADYYAK[DimethLys8]_	3	708.691
TES	_[DimethNter0]C[Carbamidomethyl (C)]GQEEHDVLLSNEEDRK[DimethLys0]_	4	529.251	0
TES	_[DimethNter4]C[Carbamidomethyl (C)]GQEEHDVLLSNEEDRK[DimethLys4]_	4	531.263	0
TES	_[DimethNter8]C[Carbamidomethyl (C)]GQEEHDVLLSNEEDRK[DimethLys8]_	4	533.273
PKM	_[DimethNter0]EAEAAIYHLQLFEELRR_	3	706.044
PDS5A	_[DimethNter0]SIEGTADDEEEGVSPDTAIR_	2	1059.99	0
PDS5A	_[DimethNter4]SIEGTADDEEEGVSPDTAIR_	2	1062	0
[truncated: 87,279 more rows]

## Sheet: Benchmark_for DIA-NN
Supplemental Data S5. Precursor m/z in spectral libraries (Benchmark_DDA_8Fractions_LightOnly_DIA-NN)
Genes	LabelledPeptide	PrecursorCharge	PrecursorMz	ReferenceRunQvalue
PSMA3	[Dimethyl]DIREEAEK[Dimethyl]	3	349.189	0.00643883
COL11A1	[Dimethyl]DGPAGLR_	2	357.201	0.00114221
TLN1	[Dimethyl]DVAGGLR_	2	358.208	0.00270416
CACYBP	[Dimethyl]DALTAEK[Dimethyl]	2	402.229	0.00170648
FNBP1L	[Dimethyl]GFADSER_	2	405.193	0.00320856
COL1A2	[Dimethyl]GDQGPVGR_	2	407.214	0.00114221
LAMTOR4	[Dimethyl]GREPIDV_	2	407.227	0.000948767
WDR1	[Dimethyl]FSPDGNR_	2	410.701	0.00114221
ACTR1A	[Dimethyl]ISAPQER_	2	414.732	0.00643883
PPIF	[Dimethyl]EGMDVVK[Dimethyl]	2	417.225	0
GARS1	[Dimethyl]QQGDLVR_	2	422.238	0.00114221
CCT8	[Dimethyl]ELAQTTR_	2	423.738	0.00170648
PRDX1	[Dimethyl]SVDETLR_	2	424.23	0.00114221
AP2M1	[Dimethyl]SGIYETR_	2	427.224	0.00114221
TLN1	[Dimethyl]VLVEDTK[Dimethyl]	2	430.26	0.00114221
EML4	[Dimethyl]ETLSSAAK[Dimethyl]	2	431.748	0
PSMA4	[Dimethyl]EGEMTLK[Dimethyl]	2	432.231	0
DDX39B	[Dimethyl]GMPQEER_	2	437.708	0.00114221
RBMX	[Dimethyl]DSYGGPPR_	2	438.714	0
EIF2S3	[Dimethyl]DFTSEPR_	2	440.214	0
CAP1	[Dimethyl]GYADSPSK[Dimethyl]	2	440.724	0.00114221
CAP1	[Dimethyl]HVSDDMK[Dimethyl]	2	444.218	0.00114221
CCDC12	[Dimethyl]LEEEALR_	2	444.245	0.00114221
PPIB	[Dimethyl]IGDEDVGR_	2	444.725	0
HSPA8	[Dimethyl]MVQEAEK[Dimethyl]	2	445.736	0.00114221
AARS1	[Dimethyl]VMDDLDR_	2	446.216	0.00114221
UBE2L3	[Dimethyl]NAEEFTK[Dimethyl]	2	447.732	0.00681929
CKMT1A	[Dimethyl]SGYFDER_	2	451.206	0
PPID	[Dimethyl]AVIETADR_	2	451.751	0.00320856
KIF5B	[Dimethyl]GLEETVAK[Dimethyl]	2	451.763	0.00114221
NCL	[Dimethyl]QGTEIDGR_	2	452.23	0.00114221
FLNA	[Dimethyl]VTGDDSMR_	2	454.711	0.00114221
PSME3	[Dimethyl]SSNAETLY_	2	456.719	0.00360082
NAA15	[Dimethyl]EELIPEK[Dimethyl]	2	457.266	0.00114221
C3	[Dimethyl]NEQVEIR_	2	458.248	0.00114221
AP1G1	[Dimethyl]DLAGEVEK[Dimethyl]	2	458.753	0
EFTUD2	[Dimethyl]TATITEPR_	2	458.759	0
TLN1	[Dimethyl]ELIEC[Carbamidomethyl (C)]AR_	2	459.739	0.00114221
AMPD2	[Dimethyl]VTISGEEK[Dimethyl]	2	459.761	0.00114221
FLNC	[Dimethyl]ITGDDSMR_	2	461.719	0.00320856
EIF3L	[Dimethyl]QDLAYER_	2	461.735	0.00114221
CARS1	[Dimethyl]TVMEEMR_	2	462.22	0.00114221
LUC7L2	[Dimethyl]EAEEVYR_	2	462.227	0
NCOA5	[Dimethyl]DYAESVGR_	2	462.725	0
CORO7-PAM16;CORO7	[Dimethyl]LAVAGEDAR_	2	465.256	0.00114221
AMPD2	[Dimethyl]SLAESELR_	2	466.756	0.00114221
PLEC	[Dimethyl]SNAEDTLR_	2	467.235	0
USP39	[Dimethyl]EFEPASAR_	2	467.735	0.00114221
EIF3A	[Dimethyl]QSVYEEK[Dimethyl]	2	469.745	0.00681929
EIF3A	[Dimethyl]ELEIEER_	2	473.248	0.00360082
SF3A1	[Dimethyl]NGPEFEAR_	2	474.233	0
MCM5	[Dimethyl]SDASPSSIR_	2	474.243	0
RNF20	[Dimethyl]MADEDALR_	2	474.726	0.00643883
HADH	[Dimethyl]AGDEFVEK[Dimethyl]	2	475.745	0
EIF3C	[Dimethyl]MDEEFTK[Dimethyl]	2	478.226	0.00270416
FTO	[Dimethyl]EGLPVEQR_	2	478.264	0
FSCN1	[Dimethyl]EVPGPDC[Carbamidomethyl (C)]R_	2	479.227	0.00406504
SORD	[Dimethyl]ESPQEIAR_	2	479.254	0
COPB1	[Dimethyl]EAADPLASK[Dimethyl]	2	479.266	0
CCT4	[Dimethyl]IDDVVNTR_	2	480.261	0.00270416
VIM	[Dimethyl]LLEGEESR_	2	480.753	0.00114221
ENO1	[Dimethyl]IEEELGSK[Dimethyl]	2	480.766	0.00360082
LUC7L3	[Dimethyl]SDLGPC[Carbamidomethyl (C)]EK[Dimethyl]	2	481.237	0.00114221
ACTG1;ACTB;ACTG1	[Dimethyl]C[Carbamidomethyl (C)]DVDIRK[Dimethyl]	2	481.26	0.00270416
COPS3	[Dimethyl]C[Carbamidomethyl (C)]IELDER_	2	481.734	0.00114221
RNASEH2B	[Dimethyl]ELSDDLSK[Dimethyl]	2	481.756	0
SPTBN1	[Dimethyl]SAATWDER_	2	482.23	0.00114221
CAPZA1	[Dimethyl]ESC[Carbamidomethyl (C)]DSALR_	2	483.221	0.00114221
SFPQ	[Dimethyl]EEEMMIR_	2	483.225	0.00114221
SMARCA5	[Dimethyl]DDIENIAR_	2	487.251	0
PDCD6IP	[Dimethyl]EGLENDLK[Dimethyl]	2	487.264	0
APP	[Dimethyl]EWEEAER_	2	488.722	0.00114221
MCTS1	[Dimethyl]MSAEDIEK[Dimethyl]	2	489.744	0.00406504
HSP90AB1	[Dimethyl]ADHGEPIGR_	3	327.17	0.00114221
HSP90AB1	[Dimethyl]ADHGEPIGR_	2	490.251	0.00114221
SFPQ	[Dimethyl]EMEEQMR_	2	490.712	0.00114221
USP7	[Dimethyl]FDDDVVSR_	2	490.738	0.00360082
EZR	[Dimethyl]LQDYEEK[Dimethyl]	2	490.75	0.00406504
PKM	[Dimethyl]IENHEGVR_	2	491.259	0.00360082
CFL2	[Dimethyl]QIIVEEAK[Dimethyl]	2	493.3	0
IQGAP1	[Dimethyl]TALQEEIK[Dimethyl]	2	494.29	0
PSMC1	[Dimethyl]DDLSGADIK[Dimethyl]	2	495.261	0
APP	[Dimethyl]TEEISEVK[Dimethyl]	2	495.771	0.00270416
HNRNPK	[Dimethyl]ENTQTTIK[Dimethyl]	2	495.777	0.00114221
HSP90AA1	[Dimethyl]TDTGEPMGR_	2	496.229	0.00114221
CCN2	[Dimethyl]C[Carbamidomethyl (C)]PDGEVMK[Dimethyl]	2	496.233	0.00114221
LZTFL1	[Dimethyl]LAQYEPED_	2	496.732	0
ACTR1A	[Dimethyl]DWNDMER_	2	497.208	0
ALDOA	[Dimethyl]AAQEEYVK[Dimethyl]	2	497.266	0.00114221
ROCK2	[Dimethyl]AEDYDVVK[Dimethyl]	2	497.758	0
SORD	[Dimethyl]ENDEFC[Carbamidomethyl (C)]K[Dimethyl]	2	499.218	0.00114221
NAE1	[Dimethyl]EGQGNLPVR_	2	499.275	0
SWAP70	[Dimethyl]QQELEAVR_	2	500.775	0
BAG5	[Dimethyl]EVVEDINK[Dimethyl]	2	501.279	0
LMNA	[Dimethyl]LLEGEEER_	2	501.759	0.00643883
CCT3	[Dimethyl]EILSEVER_	2	501.777	0.00114221
HSPA1B;HSPA1A;HSPA1B	[Dimethyl]SAVEDEGLK[Dimethyl]	2	502.269	0.00114221
ACTG1;ACTB;ACTG1	[Dimethyl]AGFAGDDAPR_	2	502.743	0
FLNC	[Dimethyl]YADQEVPR_	2	503.254	0.00114221
PLCG1	[Dimethyl]C[Carbamidomethyl (C)]NEFEMR_	2	507.213	0
CSE1L	[Dimethyl]YDEEFQR_	2	507.73	0.00114221
SRC	[Dimethyl]EVLDQVER_	2	508.275	0.00114221
ROCK1	[Dimethyl]ESDIEQLR_	2	509.264	0.00114221
PLEC	[Dimethyl]SAEAELQSK[Dimethyl]	2	509.774	0
DHX9	[Dimethyl]MGGEEAEIR_	2	510.245	0.00114221
XRN2	[Dimethyl]EGMEAAVEK[Dimethyl]	2	510.258	0
FLNB	[Dimethyl]YADEEIPR_	2	510.753	0.00114221
LIN7C	[Dimethyl]VLEEMESR_	2	510.755	0.00114221
TARS1	[Dimethyl]SK[Dimethyl]QAEEEF_	2	512.253	0.00224972
DYNC1H1	[Dimethyl]EGEEVMFK[Dimethyl]	2	512.755	0
HNRNPK	[Dimethyl]DYDDMSPR_	2	513.713	0
HNRNPK	[Dimethyl]DYDDM[Oxidation (M)]SPR_	2	521.711	0
PLEC	[Dimethyl]QLAEEDAAR_	2	515.762	0
HARS1	[Dimethyl]EDLVEEIK[Dimethyl]	2	515.787	0
RPL17;RPL17;RPL17-C18orf32;RPL17;RPL17;RPL17;RPL17;RPL17	[Dimethyl]NAESNAELK[Dimethyl]	2	516.272	0
DDB1	[Dimethyl]EATADDLIK[Dimethyl]	2	516.285	0
NAA15	[Dimethyl]EEAYELVR_	2	518.769	0
TPT1	[Dimethyl]DGLEMEK[Dimethyl]C[Carbamidomethyl (C)]_	2	519.236	0
EEF2	[Dimethyl]GEGQLGPAER_	2	521.27	0
PAICS	[Dimethyl]DQITAGNAAR_	2	522.775	0
GART	[Dimethyl]EQTEQILR_	2	522.788	0
S100A11	[Dimethyl]ISSPTETER_	2	524.269	0.00114221
APOH	[Dimethyl]TDASDVK[Dimethyl]PC[Carbamidomethyl (C)]_	2	524.753	0.00224972
CAMK2D	[Dimethyl]QETVDC[Carbamidomethyl (C)]LK[Dimethyl]	2	524.771	0.00270416
EXOSC2	[Dimethyl]SAEDELAMR_	2	525.25	0.00114221
PLEC	[Dimethyl]FLQEEAEK[Dimethyl]	2	525.279	0
DYNC1H1	[Dimethyl]VDNEFDQR_	2	525.746	0.00114221
TUBA1A	[Dimethyl]EDAANNYAR_	2	526.244	0
CNBP	[Dimethyl]TSEVNC[Carbamidomethyl (C)]YR_	2	528.743	0.00114221
C9	[Dimethyl]VVEESELAR_	2	530.288	0.00114221
TGFB2	[Dimethyl]SDEEYYAK[Dimethyl]	2	530.745	0.00114221
KRT1	[Dimethyl]TLLEGEESR_	2	531.277	0.00114221
VCP	[Dimethyl]DHFEEAMR_	2	531.737	0
VCP	[Dimethyl]DHFEEAMR_	3	354.827	0.00114221
LRRC59	[Dimethyl]VAGDC[Carbamidomethyl (C)]LDEK[Dimethyl]	2	531.76	0.00114221
PLAT	[Dimethyl]C[Carbamidomethyl (C)]AQESSVVR_	2	532.264	0
NUDC	[Dimethyl]LSDLDSETR_	2	532.267	0
METAP2	[Dimethyl]EVVSRGDDY_	2	534.254	0.00114221
SPTBN1	[Dimethyl]AFEDEMSGR_	2	535.235	0.00114221
CLTC	[Dimethyl]ENPYYDSR_	2	536.241	0
PYGB	[Dimethyl]VEDVEALDR_	2	537.277	0.00114221
SAE1	[Dimethyl]NRAEASLER_	2	537.289	0.00114221
SFPQ	[Dimethyl]AELDDTPMR_	2	538.258	0
SFPQ	[Dimethyl]AELDDTPM[Oxidation (M)]R_	2	546.256	0.00114221
STIP1	[Dimethyl]EGLQNMEAR_	2	538.264	0
SNRNP200	[Dimethyl]MEADPELSK[Dimethyl]	2	538.271	0
SNRNP200	[Dimethyl]EGSASTEVLR_	2	538.783	0
EIF4G2	[Dimethyl]LQDEFENR_	2	539.762	0.00114221
NAA15	[Dimethyl]LEDAADVYR_	2	540.272	0.00224972
NUDT4	[Dimethyl]EVYEEAGVK[Dimethyl]	2	540.285	0.00270416
MTHFD1	[Dimethyl]TTTESEVMK[Dimethyl]	2	541.276	0.00114221
UBE2L3	[Dimethyl]ADLAEEYSK[Dimethyl]	2	541.274	0.00114221
PGK1	[Dimethyl]DC[Carbamidomethyl (C)]VGPEVEK[Dimethyl]	2	544.768	0
SMC3	[Dimethyl]DK[Dimethyl]MEDIER_	2	546.274	0.00643883
TUBB3	[Dimethyl]VREEYPDR_	2	546.278	0
TUBB3	[Dimethyl]VREEYPDR_	3	364.521	0.00114221
PLEC	[Dimethyl]GC[Carbamidomethyl (C)]LDEETSR_	2	547.743	0.00114221
RTRAF	[Dimethyl]LEYGDNAEK[Dimethyl]	2	547.772	0.00114221
TRIP10	[Dimethyl]TEVEQAYAK[Dimethyl]	2	547.79	0.00643883
AP2A2	[Dimethyl]NADVELQQR_	2	550.788	0.00114221
COL6A3	[Dimethyl]NADQEELVK[Dimethyl]	2	551.293	0
OLA1	[Dimethyl]LQELSAEER_	2	551.791	0.00114221
PPP1R12A	[Dimethyl]TYDETYQR_	2	552.254	0.00114221
VCP	[Dimethyl]LAGESESNLR_	2	552.288	0.00114221
TUBB4B	[Dimethyl]IREEYPDR_	3	369.193	0
TUBB4B	[Dimethyl]IREEYPDR_	2	553.285	0
PLEC	[Dimethyl]LAEDEAFQR_	2	553.777	0
SNRNP70	[Dimethyl]VNYDTTESK[Dimethyl]	2	556.777	0.00114221
TRAPPC3	[Dimethyl]IEDNLPAGEE_	2	557.767	0.00114221
VIM	[Dimethyl]QDVDNASLAR_	2	558.786	0
RABEP1	[Dimethyl]EQVSEELVR_	2	558.798	0
WDR18	[Dimethyl]VTELEDEVR_	2	559.29	0.00114221
ANXA1	[Dimethyl]SEIDM[Oxidation (M)]NDIK[Dimethyl]	2	568.779	0
CCT8	[Dimethyl]ETEGDVTSVK[Dimethyl]	2	560.79	0.00114221
IQGAP1	[Dimethyl]LTAEEMDER_	2	561.261	0.00114221
STK26	[Dimethyl]NQAIEELEK[Dimethyl]	2	565.309	0.00114221
CUL1	[Dimethyl]C[Carbamidomethyl (C)]GEAALNDPK[Dimethyl]	2	565.779	0.00360082
RABGAP1	[Dimethyl]ESPQDSAITR_	2	566.286	0
STXBP3	[Dimethyl]IENESDMIR_	2	567.777	0.00360082
HNRNPK	[Dimethyl]NTDEM[Oxidation (M)]VELR_	2	575.774	0.00114221
TSG101	[Dimethyl]DGTISEDTIR_	2	567.785	0
RIOX2	[Dimethyl]EYSVEAEER_	2	570.264	0.00114221
DDI2	[Dimethyl]VLVEQQQDR_	2	571.812	0.00114221
VCP	[Dimethyl]GGNIGDGGGAADR_	2	572.771	0
ACIN1	[Dimethyl]SQEQEVLER_	2	573.293	0.00114221
IST1	[Dimethyl]TNQIGTVNDR_	2	573.299	0
CSE1L	[Dimethyl]DLEGSDIDTR_	2	574.775	0
TES	[Dimethyl]EGDPAIYAER_	2	574.783	0.00114221
GOLGA3	[Dimethyl]TMVEEDLQR_	2	574.784	0.00114221
YTHDF2	[Dimethyl]SYSEDDIHR_	2	575.262	0.00114221
RRP9	[Dimethyl]AFEEDQVAGR_	2	575.28	0.00114221
SRSF1	[Dimethyl]DGYDYDGYR_	2	576.236	0.00114221
EIF3E	[Dimethyl]MFEDPETTR_	2	577.263	0.00360082
EIF3E	[Dimethyl]M[Oxidation (M)]FEDPETTR_	2	585.261	0.00360082
HGS	[Dimethyl]ESDAMFAAER_	2	577.761	0.00270416
CCT2	[Dimethyl]EAVAMESYAK[Dimethyl]	2	577.792	0
GTF2IRD1	[Dimethyl]NPNTYDIHR_	3	386.528	0.00114221
APEX1	[Dimethyl]GAVAEDGDELR_	2	580.283	0
SNRNP70	[Dimethyl]QQEVETELK[Dimethyl]	2	580.314	0
PTBP1	[Dimethyl]EGQEDQGLTK[Dimethyl]	2	580.793	0
EIF3A	[Dimethyl]NLTQDEMQR_	2	581.78	0
LDHA	[Dimethyl]VTLTSEEEAR_	2	581.801	0
SMC3	[Dimethyl]DFVEDDTTHG_	2	582.246	0
ECPAS	[Dimethyl]MSEQQDLER_	2	582.272	0
AKAP8	[Dimethyl]SFDDEEIQK[Dimethyl]	2	583.782	0.00114221
UBL4A	[Dimethyl]VLLEEGEAQR_	2	586.32	0
PICALM	[Dimethyl]QAALEEEQAR_	2	586.799	0
ARHGEF1	[Dimethyl]ADLISEDVQR_	2	587.309	0
CHD1	[Dimethyl]GSVEEDILER_	2	587.801	0.00114221
EIF4G1	[Dimethyl]AALSEEELEK[Dimethyl]	2	587.814	0.00114221
PRKAA1	[Dimethyl]SIDDEITEAK[Dimethyl]	2	588.803	0.00114221
SH3PXD2B	[Dimethyl]DQDEMNLER_	2	589.261	0.00114221
XRCC6	[Dimethyl]VEYSEEELK[Dimethyl]	2	591.3	0.00114221
HNRNPK	[Dimethyl]RDYDDMSPR_	3	394.845	0
HNRNPK	[Dimethyl]RDYDDMSPR_	2	591.764	0.00114221
EIF3J	[Dimethyl]RLEEPEEPK[Dimethyl]	3	394.884	0
CORO1A	[Dimethyl]ADQC[Carbamidomethyl (C)]YEDVR_	2	592.256	0
WBP11	[Dimethyl]SEDDSAVPLAK[Dimethyl]	2	594.311	0
MTDH	[Dimethyl]TVEVAEGEAVR_	2	594.317	0.00114221
ENO2	[Dimethyl]IEEELGDEAR_	2	594.791	0.00114221
PABPC1	[Dimethyl]NLDDGIDDER_	2	595.27	0.00114221
TLN1	[Dimethyl]EGTETFADHR_	3	397.519	0
SRSF1	[Dimethyl]SHEGETAYIR_	2	595.794	0.00114221
PLEC	[Dimethyl]QLEMSAEAER_	2	596.287	0
STXBP1	[Dimethyl]LNK[Dimethyl]TDEEISS_	2	596.309	0.00114221
HSPA1B;HSPA1A;HSPA1B	[Dimethyl]YK[Dimethyl]AEDEVQR_	3	398.544	0.000948767
HSPA1B;HSPA1A;HSPA1B	[Dimethyl]YK[Dimethyl]AEDEVQR_	2	597.312	0.00643883
PLEC	[Dimethyl]SYVDPSTDER_	2	598.775	0.00114221
CLTC	[Dimethyl]ESNC[Carbamidomethyl (C)]YDPER_	2	599.246	0
PTPRF	[Dimethyl]TDEDVPSGPPR_	2	599.291	0
TPR	[Dimethyl]K[Dimethyl]LENEVEQR_	2	600.833	0
U2AF1L5;U2AF1	[Dimethyl]QYEMGEC[Carbamidomethyl (C)]TR_	2	601.252	0.00114221
DNAJC7	[Dimethyl]EALGDAQQSVR_	2	601.312	0
NCAPH	[Dimethyl]EAALAEVADEK[Dimethyl]	2	601.319	0.00114221
EIF3A	[Dimethyl]RGMDDDRGPR_	3	401.528	0
RCCD1	[Dimethyl]NLAEDGETVAR_	2	601.804	0
ARF5	[Dimethyl]VQESADELQK[Dimethyl]	2	601.817	0
NAPA	[Dimethyl]TIQGDEEDLR_	2	602.296	0.00114221
SMC2	[Dimethyl]TEEADLLQTK[Dimethyl]	2	602.327	0.00114221
RPL36A;RPL36A-HNRNPH2;RPL36A;RPL36A;RPL36AL	[Dimethyl]LEC[Carbamidomethyl (C)]VEPNC[Carbamidomethyl (C)]R_	2	602.776	0.00114221
TMF1	[Dimethyl]DSEAQEAALSR_	2	602.794	0.00114221
LARS1	[Dimethyl]QGDNC[Carbamidomethyl (C)]DSIIR_	2	603.283	0.00114221
HSPA4	[Dimethyl]FQESEERPK[Dimethyl]	3	402.544	0.00114221
NCL	[Dimethyl]EVFEDAAEIR_	2	603.804	0
ADAMTSL1	[Dimethyl]NGEEVQFSDR_	2	604.781	0
PTPRS	[Dimethyl]TDEDVPSAPPR_	2	606.299	0
NCBP1	[Dimethyl]DGVLEEQIER_	2	608.314	0
MAGEA4	[Dimethyl]EAALLEEEEGV_	2	608.801	0.00114221
KIF5B	[Dimethyl]TGAEGAVLDEAK[Dimethyl]	2	608.825	0
COL6A3	[Dimethyl]GYPGDEGGPGER_	2	609.773	0
NUDCD1	[Dimethyl]DSAQC[Carbamidomethyl (C)]AAIAER_	2	610.29	0
FAF1	[Dimethyl]TGDVEDSTVLK[Dimethyl]	2	610.324	0
FGG	[Dimethyl]DNC[Carbamidomethyl (C)]C[Carbamidomethyl (C)]ILDER_	2	611.763	0
DCTN1	[Dimethyl]DLETSC[Carbamidomethyl (C)]SDIR_	2	612.282	0
DYNC1H1	[Dimethyl]TEYLSNADER_	2	613.288	0.00114221
CORO1C	[Dimethyl]NDQC[Carbamidomethyl (C)]YDDIR_	2	613.759	0
G3BP1	[Dimethyl]EAGEQGDIEPR_	2	614.794	0
SEC23B	[Dimethyl]AESEEGPDVLR_	2	615.304	0
EIF3A	[Dimethyl]ELEIEERER_	3	410.882	0.00114221
NUMA1	[Dimethyl]QQEQADSLER_	2	616.299	0.00270416
UBE2N	[Dimethyl]TNEAQAIETAR_	2	616.317	0
HSPA1B;HSPA1A;HSPA1B	[Dimethyl]GGSGSGPTIEEVD_	2	616.786	0
HNRNPL	[Dimethyl]ISRPGDSDDSR_	3	411.534	0.00114221
SMC2	[Dimethyl]TIEESEETLK[Dimethyl]	2	617.824	0
EEF2	[Dimethyl]EGALC[Carbamidomethyl (C)]EENMR_	2	618.771	0.00114221
EEF2	[Dimethyl]EGALC[Carbamidomethyl (C)]EENM[Oxidation (M)]R_	2	626.768	0.00114221
LTBP1	[Dimethyl]C[Carbamidomethyl (C)]EYC[Carbamidomethyl (C)]DSGYR_	2	619.234	0
SLFN14	[Dimethyl]C[Carbamidomethyl (C)]IQEEEDMR_	2	619.263	0.00360082
SEC23A	[Dimethyl]AETEEGPDVLR_	2	622.312	0
MSN	[Dimethyl]AQM[Oxidation (M)]VQEDLEK[Dimethyl]	2	631.818	0
MYH10	[Dimethyl]VEGELEEMER_	2	624.792	0
HNRNPA2B1	[Dimethyl]QEMQEVQSSR_	2	625.296	0
HNRNPA2B1	[Dimethyl]QEM[Oxidation (M)]QEVQSSR_	2	633.293	0.00114221
CLU	[Dimethyl]EGDDDRTVC[Carbamidomethyl (C)]R_	3	417.519	0.00114221
GLG1	[Dimethyl]LSSDC[Carbamidomethyl (C)]EDQIR_	2	625.788	0.00114221
PMPCA	[Dimethyl]LTDEEVEMTR_	2	625.8	0
EXOC4	[Dimethyl]REEEEDFIR_	3	417.539	0
TLN1	[Dimethyl]ALDGAFTEENR_	2	625.804	0
ACTG1;ACTB;ACTG1	[Dimethyl]DSYVGDEAQSK[Dimethyl]	2	627.796	0.00114221
PABPC1	[Dimethyl]NFGEDMDDER_	2	628.248	0
FKBP3	[Dimethyl]SEETLDEGPPK[Dimethyl]	2	629.314	0
HK2	[Dimethyl]NVELVEGEEGR_	2	629.817	0
LMNA	[Dimethyl]VAVEEVDEEGK[Dimethyl]	2	630.322	0.00360082
MYH10	[Dimethyl]ELEAELEDER_	2	630.801	0
COL1A2	[Dimethyl]GEAGAAGPAGPAGPR_	2	632.326	0
LRRC47	[Dimethyl]QLQLEAEEQR_	2	636.333	0
SETD3	[Dimethyl]QNQIPTEDGSR_	2	636.813	0.00114221
ATIC	[Dimethyl]NIPEDNADM[Oxidation (M)]AR_	2	645.293	0.00114221
ADSL	[Dimethyl]QEGGDNDLIER_	2	637.305	0.00114221
SWAP70	[Dimethyl]QQMEEQVAQK[Dimethyl]	2	637.824	0.00114221
CCDC12	[Dimethyl]NYVPEDEDLK[Dimethyl]	2	639.317	0.00360082
MYH9	[Dimethyl]EMEAELEDER_	2	639.78	0
PM20D2	[Dimethyl]SAEC[Carbamidomethyl (C)]IDEAAER_	2	639.785	0.00114221
AK1	[Dimethyl]EVQQGEEFER_	2	639.802	0
TSNAX	[Dimethyl]TEMIDQEEGIS_	2	640.29	0.00114221
DDX21	[Dimethyl]SDAGLESDTAMK[Dimethyl]	2	640.806	0
SAE1	[Dimethyl]VSQGVEDGPDTK[Dimethyl]	2	644.325	0.00114221
SPTBN1	[Dimethyl]EIGQSVDEVEK[Dimethyl]	2	644.835	0
KRT10	[Dimethyl]SLLEGEGSSGGGGR_	2	645.818	0
EIF3I	[Dimethyl]SYSSGGEDGYVR_	2	652.791	0
CSE1L	[Dimethyl]DLEGSDIDTRR_	3	435.553	0
SSB	[Dimethyl]QK[Dimethyl]LEEDAEMK[Dimethyl]	3	435.564	0.00114221
SSB	[Dimethyl]QK[Dimethyl]LEEDAEMK[Dimethyl]	2	652.842	0.00114221
VASP	[Dimethyl]QQPGPSEHIER_	3	435.89	0.00114221
VASP	[Dimethyl]QQPGPSEHIER_	2	653.331	0.00816131
PLXNB2	[Dimethyl]EASPNPEDGIVR_	2	656.331	0
RBBP7	[Dimethyl]EMFEDTVEER_	2	656.79	0
RBBP7	[Dimethyl]EM[Oxidation (M)]FEDTVEER_	2	664.787	0.00643883
EEF1A2	[Dimethyl]MDSTEPAYSEK[Dimethyl]	2	657.3	0
CLU	[Dimethyl]ELDESLQVAER_	2	658.838	0
RPS3A	[Dimethyl]ADGYEPPVQESV_	2	659.812	0
PSMC5	[Dimethyl]LEGGSGGDSEVQR_	2	659.815	0.00114221
RRBP1	[Dimethyl]SVEEEEQVWR_	2	659.817	0
MACF1	[Dimethyl]LDIEASEAEC[Carbamidomethyl (C)]R_	2	660.809	0.00114221
PRKAR1A	[Dimethyl]SENEEFVEVGR_	2	661.815	0
OPA1	[Dimethyl]ESVEQQADSFK[Dimethyl]	2	662.325	0
TMA7	[Dimethyl]EMDEEDK[Dimethyl]AFK[Dimethyl]	3	442.548	0.00114221
CCDC50	[Dimethyl]AAQVAQDEEIAR_	2	664.844	0
CCDC80	[Dimethyl]VVDDEDLVDQR_	2	665.828	0
MYH10	[Dimethyl]QLEEAEEEATR_	2	666.818	0
NUMA1	[Dimethyl]EAEQMGNELER_	2	667.306	0.00114221
FARSA	[Dimethyl]VVDSMEDEVQR_	2	667.816	0
PA2G4	[Dimethyl]SEMEVQDAELK[Dimethyl]	2	667.829	0
PA2G4	[Dimethyl]SEM[Oxidation (M)]EVQDAELK[Dimethyl]	2	675.827	0
CNOT11	[Dimethyl]TLDTGETPSETK[Dimethyl]	2	667.838	0.00114221
SPTBN1	[Dimethyl]ALVADSHPESER_	3	446.893	0
HSP90AA1	[Dimethyl]EDQTEYLEER_	2	670.304	0.00114221
TPM3	[Dimethyl]AADAEAEVASLNR_	2	672.841	0.00270416
TGFB2	[Dimethyl]ERSDEEYYAK[Dimethyl]	2	673.317	0.00114221
TGFB2	[Dimethyl]ERSDEEYYAK[Dimethyl]	3	449.214	0
LAP3	[Dimethyl]TIQVDNTDAEGR_	2	673.831	0
PGAM5	[Dimethyl]NVESGEEELASK[Dimethyl]	2	674.336	0
SDF4	[Dimethyl]DLGGFDEDAEPR_	2	674.804	0
CAND1	[Dimethyl]DSIK[Dimethyl]LDDDSER_	3	450.225	0
PPFIBP1	[Dimethyl]SPSASITDEDSNV_	2	675.307	0.00114221
SND1	[Dimethyl]EVEVEVESMDK[Dimethyl]	2	675.329	0
SND1	[Dimethyl]EVEVEVESM[Oxidation (M)]DK[Dimethyl]	2	683.326	0
ACTN1	[Dimethyl]RDQALTEEHAR_	3	451.901	0.00114221
SMYD5	[Dimethyl]TANEEEEIVHK[Dimethyl]	3	452.233	0
KRT10	[Dimethyl]NHEEEMK[Dimethyl]DLR_	3	452.891	0.00114221
SMC3	[Dimethyl]EENAEQQALAAK[Dimethyl]	2	679.352	0
MYH9	[Dimethyl]QLEEAEEEAQR_	2	680.323	0
NCL	[Dimethyl]EAMEDGEIDGNK[Dimethyl]	2	682.306	0
AHSG	[Dimethyl]C[Carbamidomethyl (C)]DSSPDSAEDVR_	2	683.283	0
DHX57	[Dimethyl]TAFEEVEEDLR_	2	683.33	0.00114221
CDC37	[Dimethyl]AMK[Dimethyl]EYEEEER_	3	457.215	0.00114221
PHF14	[Dimethyl]NSAEEEVLSSEK[Dimethyl]	2	689.341	0
PLEC	[Dimethyl]DSQDAGGFGPEDR_	2	689.797	0
NCL	[Dimethyl]GLSEDTTEETLK[Dimethyl]	2	689.851	0
MARCKSL1	[Dimethyl]AAATPESQEPQAK[Dimethyl]	2	692.359	0
EZR	[Dimethyl]EDEVEEWQHR_	3	462.209	0
RTF2	[Dimethyl]SIADSEESEAYK[Dimethyl]	2	692.828	0
BMP4	[Dimethyl]EQVDQGPDWER_	2	693.818	0
HMGN1	[Dimethyl]VSSAEGAAK[Dimethyl]EEPK[Dimethyl]	3	462.921	0
PURB	[Dimethyl]GGGEQETQELASK[Dimethyl]	2	695.346	0
RPL3	[Dimethyl]NNASTDYDLSDK[Dimethyl]	2	699.823	0
APP	[Dimethyl]VESLEQEAANER_	2	701.844	0
VCL	[Dimethyl]EVENSEDPK[Dimethyl]FR_	3	469.237	0
HAPLN3	[Dimethyl]EAC[Carbamidomethyl (C)]QEDDATIAK[Dimethyl]	2	703.827	0
USP14	[Dimethyl]RVEIM[Oxidation (M)]EEESEQ_	2	711.824	0.00114221
PSMC2	[Dimethyl]FDDGAGGDNEVQR_	2	704.31	0
CTNNB1	[Dimethyl]TMQNTNDVETAR_	2	704.33	0
ARCN1	[Dimethyl]TFTEMDSHEEK[Dimethyl]	3	470.547	0
SRA1	[Dimethyl]SLFSEEAANEEK[Dimethyl]	2	705.343	0
ACTG1;ACTB;ACTG1	[Dimethyl]DSYVGDEAQSK[Dimethyl]R_	2	705.847	0
ACTG1;ACTB;ACTG1	[Dimethyl]DSYVGDEAQSK[Dimethyl]R_	3	470.9	0.00114221
CACYBP	[Dimethyl]IYEDGDDDMK[Dimethyl]R_	3	471.55	0.00114221
CACYBP	[Dimethyl]IYEDGDDDMK[Dimethyl]R_	2	706.822	0.00114221
CLIC4	[Dimethyl]NSRPEANEALER_	2	707.358	0
MYH10	[Dimethyl]ELEAELEDERK[Dimethyl]	3	472.912	0
ACIN1	[Dimethyl]EFK[Dimethyl]EEGEEIPR_	3	473.577	0
MACF1	[Dimethyl]EQYEALQEETR_	2	712.339	0
PDIA3	[Dimethyl]SEPIPESNDGPVK[Dimethyl]	2	712.867	0
LMNB1	[Dimethyl]SMYEEEINETR_	2	714.819	0
ABCE1	[Dimethyl]VAETANEEEVK[Dimethyl]K[Dimethyl]	3	477.596	0.00114221
DCTN1	[Dimethyl]ELTNQQEASVER_	2	716.357	0
MYH9	[Dimethyl]EMEAELEDERK[Dimethyl]	3	478.898	0
CUL4A	[Dimethyl]ETVEEQVSTTER_	2	718.349	0
RANBP1	[Dimethyl]TLEEDEEELFK[Dimethyl]	2	719.353	0
LUZP1	[Dimethyl]EK[Dimethyl]LEEEENLTR_	3	482.588	0
LUZP1	[Dimethyl]EK[Dimethyl]LEEEENLTR_	2	723.378	0.00681929
NELFE	[Dimethyl]SISADDDLQESSR_	2	725.836	0
PABPC1	[Dimethyl]NLDDGIDDERLR_	3	486.911	0
PAFAH1B1	[Dimethyl]EAELDVNEELDK[Dimethyl]	2	730.362	0
HMCN1	[Dimethyl]DGQPLLEDDHHK[Dimethyl]	3	487.244	0.00270416
EML4	[Dimethyl]SHNSWENSDDSR_	3	487.871	0
CEP131	[Dimethyl]TRK[Dimethyl]EEAWLLNR_	2	736.423	0.00114221
PLEC	[Dimethyl]LRAETEQGEQQR_	3	491.587	0.00114221
CLU	[Dimethyl]RELDESLQVAER_	3	491.595	0
MYO18A	[Dimethyl]LGDLQADSEESQR_	2	738.352	0.00114221
CLASP2	[Dimethyl]EGGAGAVDEDDFIK[Dimethyl]	2	739.854	0
PRKAR1A	[Dimethyl]RSENEEFVEVGR_	3	493.579	0
NCL	[Dimethyl]TEADAEK[Dimethyl]TFEEK[Dimethyl]	3	494.584	0
PSME3	[Dimethyl]LDEC[Carbamidomethyl (C)]EEAFQGTK[Dimethyl]	2	741.843	0
DYNC1H1	[Dimethyl]SIPLDEGEDEAQR_	2	743.855	0
EIF5	[Dimethyl]SDNK[Dimethyl]DDDIDIDAI_	2	752.854	0
EIF4G2	[Dimethyl]ENPLLPEEEEQR_	2	755.873	0
HGS	[Dimethyl]APDWVDAEEC[Carbamidomethyl (C)]HR_	3	504.889	0
PLEC	[Dimethyl]QQEELLAEENQR_	2	757.876	0
AHSG	[Dimethyl]C[Carbamidomethyl (C)]DSSPDSAEDVRK[Dimethyl]	3	507.9	0
AHSG	[Dimethyl]C[Carbamidomethyl (C)]DSSPDSAEDVRK[Dimethyl]	2	761.346	0
THRAP3	[Dimethyl]TEELEEESFPER_	2	761.849	0
GIPC1	[Dimethyl]APPLVENEEAEPGR_	2	768.389	0.00114221
IGF2BP3	[Dimethyl]DQTPDENDQVVVK[Dimethyl]	2	771.886	0
SHTN1	[Dimethyl]SLDPENSETELER_	2	773.865	0
MYH10	[Dimethyl]ELDDATEANEGLSR_	2	774.363	0
APP	[Dimethyl]EVC[Carbamidomethyl (C)]SEQAETGPC[Carbamidomethyl (C)]R_	2	775.832	0
IGF2BP1	[Dimethyl]DQTPDENDQVIVK[Dimethyl]	2	778.894	0
LTBP4	[Dimethyl]GPGAPC[Carbamidomethyl (C)]QDVDEC[Carbamidomethyl (C)]AR_	2	780.332	0
PDCD6IP	[Dimethyl]LLDEEEATDNDLR_	2	780.873	0
YWHAQ	[Dimethyl]AVTEQGAELSNEER_	2	780.879	0
THAP12	[Dimethyl]SELPTDNSETVENT_	2	782.355	0
IGF2BP2	[Dimethyl]DQTPDENEEVIVR_	2	786.381	0.00114221
PGM1	[Dimethyl]YDYEEVEAEGANK[Dimethyl]	2	786.857	0
PSMD11	[Dimethyl]DIQENDEEAVQVK[Dimethyl]	2	786.891	0
EIF4G1	[Dimethyl]NHDEESLEC[Carbamidomethyl (C)]LC[Carbamidomethyl (C)]R_	3	530.561	0.00114221
DTD1	[Dimethyl]SASSGAEGDVSSEREP_	2	796.855	0
EFHD2	[Dimethyl]FEEEIK[Dimethyl]AEQEER_	3	531.598	0
MYH9	[Dimethyl]ELEDATETADAMNR_	3	531.907	0
MYH9	[Dimethyl]YAEERDRAEAEAR_	4	399.196	0.00114221
CLINT1	[Dimethyl]GEFK[Dimethyl]DEEETVTTK[Dimethyl]	3	532.938	0
CAST	[Dimethyl]C[Carbamidomethyl (C)]GEDDETIPSEYR_	2	799.836	0.00114221
CAPZA1	[Dimethyl]EASDPQPEEADGGLK[Dimethyl]	2	799.881	0
FLNC	[Dimethyl]TDTYVTDNGDGTYR_	2	803.355	0
KIF5B	[Dimethyl]SAEIDSDDTGGSAAQK[Dimethyl]	2	804.373	0
WNK1	[Dimethyl]SQQQDDIEELETK[Dimethyl]	2	809.894	0
GTF2F1	[Dimethyl]TLTAEEAEEEWER_	2	810.873	0
HSP90AA1	[Dimethyl]EGLELPEDEEEK[Dimethyl]K[Dimethyl]	3	543.614	0.00114221
LUC7L	[Dimethyl]AEQLGAEGNVDESQK[Dimethyl]	2	815.9	0
SMARCC2	[Dimethyl]TLTDEVNSPDSDRR_	3	544.932	0
DBNL	[Dimethyl]AEEDVEPEC[Carbamidomethyl (C)]IMEK[Dimethyl]	2	817.868	0
RBM25	[Dimethyl]EDINAIEMEEDK[Dimethyl]R_	3	549.935	0
UBA2	[Dimethyl]ADPEAAWEPTEAEAR_	2	835.886	0
PLEC	[Dimethyl]RQQEELLAEENQR_	3	557.62	0.00114221
LUC7L2	[Dimethyl]VEQLGAEGNVEESQK[Dimethyl]	2	836.923	0
DHX29	[Dimethyl]SLEEEEK[Dimethyl]FDPNER_	3	559.937	0
FLNA	[Dimethyl]IEC[Carbamidomethyl (C)]DDK[Dimethyl]GDGSC[Carbamidomethyl (C)]DVR_	3	561.243	0.00114221
RANBP2	[Dimethyl]TGEEDEEEFFC[Carbamidomethyl (C)]NR_	2	845.338	0
AKAP12	[Dimethyl]SDEVDEQVAC[Carbamidomethyl (C)]QEVK[Dimethyl]	2	846.393	0
SND1	[Dimethyl]EADGSETPEPFAAEAK[Dimethyl]	2	852.902	0
FRYL	[Dimethyl]EAESASENEEIDISK[Dimethyl]	2	853.902	0.00114221
MYH9	[Dimethyl]EMEAELEDERK[Dimethyl]QR_	3	573.617	0.00114221
OXR1	[Dimethyl]VVSSTSEEEEAFTEK[Dimethyl]	2	864.415	0
EPHA7	[Dimethyl]GTC[Carbamidomethyl (C)]VSSAEEEAENAPR_	3	578.925	0
EPHA7	[Dimethyl]GTC[Carbamidomethyl (C)]VSSAEEEAENAPR_	2	867.884	0
NUDT9	[Dimethyl]DAHWSEDSEADC[Carbamidomethyl (C)]HAL_	3	590.906	0
HSP90AA1	[Dimethyl]EGLELPEDEEEK[Dimethyl]K[Dimethyl]K[Dimethyl]	3	595.656	0
NMD3	[Dimethyl]DSAIPVESDTDDEGAPR_	2	901.408	0
CAPNS1	[Dimethyl]THYSNIEANESEEVR_	3	602.615	0.00114221
CAPNS1	[Dimethyl]THYSNIEANESEEVR_	2	903.419	0.00114221
MYH9	[Dimethyl]QEEEMMAK[Dimethyl]EEELVK[Dimethyl]	3	602.967	0
SART3	[Dimethyl]EAALVQQEEEK[Dimethyl]AEQR_	3	605.315	0
LIG1	[Dimethyl]VLGSEGEEEDEALSPAK[Dimethyl]	2	908.447	0
RBM19	[Dimethyl]ILGENEEEEDLAESGR_	2	909.424	0.00114221
KPNB1	[Dimethyl]QDENDDDDDWNPC[Carbamidomethyl (C)]K[Dimethyl]	2	911.347	0
SMARCA5	[Dimethyl]TEQEEDEELLTESSK[Dimethyl]	2	911.926	0
APEX1	[Dimethyl]GAVAEDGDELRTEPEAK[Dimethyl]	3	614.974	0
APEX1	[Dimethyl]GAVAEDGDELRTEPEAK[Dimethyl]	2	921.958	0.00114221
VIM	[Dimethyl]DGQVINETSQHHDDLE_	3	622.282	0
PA2G4	[Dimethyl]TAENATSGETLEENEAGD_	2	933.398	0
HAT1	[Dimethyl]VDENFDC[Carbamidomethyl (C)]VEADDVEGK[Dimethyl]	2	948.912	0
MYH10	[Dimethyl]IAEC[Carbamidomethyl (C)]SSQLAEEEEK[Dimethyl]AK[Dimethyl]	3	635.987	0.00114221
MCM2	[Dimethyl]GLLYDSDEEDEERPAR_	3	641.297	0
YBX1	[Dimethyl]AADPPAENSSAPEAEQGGAE_	2	963.422	0
PTPN23	[Dimethyl]REESEAVEAGDPPEELR_	3	647.645	0
CCDC25	[Dimethyl]VENMSSNQDGNDSDEFM_	2	973.873	0
CBX5	[Dimethyl]TADSSSSEDEEEYVVEK[Dimethyl]	2	980.431	0
SMARCA5	[Dimethyl]RTEQEEDEELLTESSK[Dimethyl]	3	660.32	0
CCT5	[Dimethyl]QMAEIAVNAVLTVADMER_	3	663.676	0
DARS1	[Dimethyl]EAGVEMGDEDDLSTPNEK[Dimethyl]	3	664.63	0
DARS1	[Dimethyl]EAGVEMGDEDDLSTPNEK[Dimethyl]	2	996.441	0
DARS1	[Dimethyl]EAGVEM[Oxidation (M)]GDEDDLSTPNEK[Dimethyl]	2	1004.44	0
EIF3C	[Dimethyl]RLDEEEEDNEGGEWER_	3	673.956	0
HNRNPD	[Dimethyl]IDASK[Dimethyl]NEEDEGHSNSSPR_	4	507.737	0.00114221
CBX1	[Dimethyl]VEEVLEEEEEEYVVEK[Dimethyl]	2	1018.99	0
PDAP1	[Dimethyl]SLDSDESEDEEDDYQQK[Dimethyl]	2	1044.42	0
TGFB1	[Dimethyl]VAGESAEPEPEPEADYYAK[Dimethyl]	3	703.328	0
TES	[Dimethyl]C[Carbamidomethyl (C)]GQEEHDVLLSNEEDRK[Dimethyl]	4	529.251	0
PDS5A	[Dimethyl]SIEGTADDEEEGVSPDTAIR_	2	1059.99	0.00114221
ACIN1	[Dimethyl]LSEGSQPAEEEEDQETPSR_	2	1073.47	0.00114221
EIF3C	[Dimethyl]SEQDQAENEGEDSAVLMER_	2	1082.97	0
FKBP4	[Dimethyl]AEASSGDHPTDTEMK[Dimethyl]EEQK[Dimethyl]	4	544.253	0
AKAP12	[Dimethyl]GLAEVQQDGEAEEGATSDGEK[Dimethyl]	2	1088.5	0
AKAP12	[Dimethyl]GLAEVQQDGEAEEGATSDGEK[Dimethyl]	3	726.001	0.00114221
HDAC1	[Dimethyl]IAC[Carbamidomethyl (C)]EEEFSDSEEEGEGGRK[Dimethyl]	3	738.655	0
PSMA1	[Dimethyl]AQPAQPADEPAEK[Dimethyl]ADEPMEH_	3	739.676	0
SAE1	[Dimethyl]VEK[Dimethyl]EEAGGGISEEEAAQYDR_	3	741.685	0
PDAP1	[Dimethyl]SLDSDESEDEEDDYQQK[Dimethyl]R_	3	748.652	0.00114221
RBM8A	[Dimethyl]MREDYDSVEQDGDEPGPQR_	3	750.99	0.00114221
HMGA1	[Dimethyl]K[Dimethyl]LEK[Dimethyl]EEEEGISQESSEEEQ_	3	774.367	0
HSP90AA1	[Dimethyl]EGLELPEDEEEK[Dimethyl]K[Dimethyl]K[Dimethyl]QEEK[Dimethyl]	4	582.561	0
LTBP4	[Dimethyl]LEC[Carbamidomethyl (C)]IDNDEC[Carbamidomethyl (C)]ADEEPAC[Carbamidomethyl (C)]EGGR_	2	1183.96	0
TUBA1A	[Dimethyl]DYEEVGVDSVEGEGEEEGEEY_	2	1188.97	0
LTBP4	[Dimethyl]GSAC[Carbamidomethyl (C)]EEDVDEC[Carbamidomethyl (C)]AQEPPPC[Carbamidomethyl (C)]GPGR_	2	1222.99	0
LTBP4	[Dimethyl]GSAC[Carbamidomethyl (C)]EEDVDEC[Carbamidomethyl (C)]AQEPPPC[Carbamidomethyl (C)]GPGR_	3	815.663	0
TCOF1	[Dimethyl]VSDPISTSESSEEEEEAEAETAK[Dimethyl]	2	1255.56	0.00114221
PRIM1	[Dimethyl]ELDAISTNEEEK[Dimethyl]EENEAESDVK[Dimethyl]	3	864.74	0
EIF2S1	[Dimethyl]LERENAEVDGDDDAEEMEAK[Dimethyl]AED_	3	879.377	0
HSD17B12	[Dimethyl]M[Oxidation (M)]ININILSVC[Carbamidomethyl (C)]K[Dimethyl]M[Oxidation (M)]TQLVLPGMVER_	3	916.495	0.00816131
NUCKS1	[Dimethyl]EMLMEDVGSEEEQEEEDEAPFQEK[Dimethyl]	3	971.744	0.00114221
MARCKSL1	[Dimethyl]EGGGDSSASSPTEEEQEQGEIGAC[Carbamidomethyl (C)]SDEGTAQEGK[Dimethyl]	3	1157.15	0.00114221
RAB11B	[Dimethyl]AVPTDEAR_	2	443.735	0.00681929
XRN2	[Dimethyl]QAAYEMR_	2	448.718	0.00360082
CHMP2A	[Dimethyl]QGQMDAVR_	2	466.735	0.00114221
PDIA4	[Dimethyl]TQEEIVAK[Dimethyl]	2	487.282	0.00406504
RPL26L1;;RPL26;RPL26;RPL26;RPL26;RPL26L1	[Dimethyl]DDEVQVVR_	2	494.259	0.00114221
SF3B3	[Dimethyl]NVSEELDR_	2	495.249	0.00114221
DCTN1	[Dimethyl]NQELEVVR_	2	507.783	0.00114221
QARS1	[Dimethyl]DVLNDTAPR_	2	514.772	0.00554715
NUMA1	[Dimethyl]AEELGQELK[Dimethyl]	2	536.798	0.00320856
TNPO1	[Dimethyl]NQVGDENWR_	2	573.27	0
RSU1	[Dimethyl]NQPEVDMSDR_	2	609.775	0.00114221
RABGGTA	[Dimethyl]DSTTDEQLFR_	2	620.296	0.00114221
EPRS1	[Dimethyl]LTVAENEAETK[Dimethyl]	2	630.838	0.00360082
PDIA3	[Dimethyl]DGEEAGAYDGPR_	2	632.776	0.00114221
SND1	[Dimethyl]ADDADEFGYSR_	2	637.27	0.00114221
SMC1A	[Dimethyl]ADQDRLDLEER_	3	463.232	0
COL6A3	[Dimethyl]SDDEVDDPAVELK[Dimethyl]	2	744.359	0
GNAI2	[Dimethyl]IIHEDGYSEEEC[Carbamidomethyl (C)]R_	3	555.579	0
APEX1	[Dimethyl]VSYGIGDEEHDQEGR_	3	573.592	0
TRMT6	[Dimethyl]SNASTLESHETEEPAAK[Dimethyl]	3	619.634	0.00681929
NUMBL	[Dimethyl]RWIC[Carbamidomethyl (C)]HC[Carbamidomethyl (C)]FLALK[Dimethyl]DSGER_	3	702.024	0.00643883
VCL	[Dimethyl]EILGTC[Carbamidomethyl (C)]K[Dimethyl]	2	438.747	0.00816131
KIF2A	[Dimethyl]DSFIGENSR_	2	526.754	0
SF3A2	[Dimethyl]EAPAQPAPEK[Dimethyl]	2	547.298	0.00360082
MORF4L2	[Dimethyl]ADPTVESEEAFK[Dimethyl]	2	689.84	0.00114221
OSBPL9	[Dimethyl]K[Dimethyl]LEDQNEYESR_	3	489.576	0.00455927
UPF2	[Dimethyl]LLDEQEQEDEEASTGSHLK[Dimethyl]	3	738.685	0
PTBP1	[Dimethyl]SAGVPSR_	2	351.201	0.00195367
ATIC	[Dimethyl]DAGLAVR_	2	365.216	0.000565931
DPYSL5	[Dimethyl]DIGAIAR_	2	372.224	0.00327044
CCT4	[Dimethyl]TAGINVR_	2	379.73	0.0034662
CLU	[Dimethyl]SGSGLVGR_	2	380.719	0.000565931
PKM	[Dimethyl]SGMNVAR_	2	381.7	0.00582176
FLNA	[Dimethyl]AGGPGLER_	2	392.719	0.00218043
ARHGAP1	[Dimethyl]DAAITLK[Dimethyl]	2	394.25	0
LMNA	[Dimethyl]TLDSVAK[Dimethyl]	2	395.239	0.0034662
S100A11	[Dimethyl]DPGVLDR_	2	400.219	0.00032457
UBA1	[Dimethyl]LVVADTR_	2	401.245	0.000565931
FLNC	[Dimethyl]DLSDGLR_	2	402.217	0
CCT8	[Dimethyl]ANEVISK[Dimethyl]	2	408.745	0.000565931
CHMP1B	[Dimethyl]SMDATLK[Dimethyl]	2	411.225	0.00257268
COL1A2	[Dimethyl]GEIGNPGR_	2	414.222	0
WDR1	[Dimethyl]IAVVGEGR_	2	414.751	0.0034662
SNRNP70	[Dimethyl]GGADVNIR_	2	415.23	0
TLN1	[Dimethyl]DVDNALR_	2	415.722	0.00542741
PRKDC	[Dimethyl]IAGFDER_	2	418.219	0.00542741
MDK	[Dimethyl]DC[Carbamidomethyl (C)]GVGFR_	2	419.697	0.00582176
HSPG2	[Dimethyl]VQVSPER_	2	421.74	0.000565931
CORO1B	[Dimethyl]EAYVPSK[Dimethyl]	2	425.239	0
TLN1	[Dimethyl]ILADATAK[Dimethyl]	2	429.768	0.00195367
RPS4X	[Dimethyl]LTIAEER_	2	430.248	0.00784656
CUX2	[Dimethyl]TELSILK[Dimethyl]	2	430.279	0
NPM1	[Dimethyl]M[Oxidation (M)]QASIEK[Dimethyl]	2	439.736	0.00784656
PSMD2	[Dimethyl]YGEPTLR_	2	432.235	0.0042735
STAM2	[Dimethyl]DFATEVR_	2	433.224	0
MSN	[Dimethyl]SGYLAGDK[Dimethyl]	2	433.735	0
ENO1	[Dimethyl]AVEHINK[Dimethyl]	2	433.758	0
ROBO1	[Dimethyl]GDPVPTVR_	2	434.748	0.000565931
LARP1	[Dimethyl]NLDIDPK[Dimethyl]	2	435.75	0
ANXA2	[Dimethyl]SEVDMLK[Dimethyl]	2	439.239	0
COL11A1	[Dimethyl]GETGFQGK[Dimethyl]	2	440.232	0.00784656
COL11A1	[Dimethyl]GLPGEAGPR_	2	441.246	0
SERPINE1	[Dimethyl]GAVDQLTR_	2	444.251	0
IPO7	[Dimethyl]GTMDPALR_	2	444.734	0
PSMD14	[Dimethyl]EMLELAK[Dimethyl]	2	445.257	0.000565931
PPIF	[Dimethyl]TDWLDGK[Dimethyl]	2	445.735	0.00195367
CAP1	[Dimethyl]EIGGDVQK[Dimethyl]	2	451.253	0.0034662
PPP2R2A	[Dimethyl]SLEIEEK[Dimethyl]	2	452.255	0.00482315
TRNT1	[Dimethyl]IDVTTDGR_	2	452.74	0.00542741
PPIA	[Dimethyl]TEWLDGK[Dimethyl]	2	452.742	0
SMG8	[Dimethyl]DDPFDIK[Dimethyl]	2	453.234	0
PPP5C	[Dimethyl]DYENAIK[Dimethyl]	2	454.74	0.00446954
EIF4E	[Dimethyl]EAVTHIGR_	3	304.175	0
EIF4E	[Dimethyl]EAVTHIGR_	2	455.759	0
ACLY	[Dimethyl]TASFSESR_	2	456.725	0
HSPA8	[Dimethyl]GTLDPVEK[Dimethyl]	2	457.763	0
HDLBP	[Dimethyl]DLIIEQR_	2	457.769	0.00387879
USP14	[Dimethyl]LQEEITK[Dimethyl]	2	458.771	0.00387879
HSP90AA1	[Dimethyl]EMLQQSK[Dimethyl]	2	460.25	0.000565931
HSP90AA1	[Dimethyl]EM[Oxidation (M)]LQQSK[Dimethyl]	2	468.247	0.00112899
LIMA1;LIMA1;LIMD2;LIMD2;LIMA1	[Dimethyl]TVYPMER_	2	462.236	0
EZR	[Dimethyl]SGYLSSER_	2	463.733	0
HK1	[Dimethyl]LVPDSDVR_	2	464.759	0.00257268
VCL	[Dimethyl]QILDEAGK[Dimethyl]	2	465.269	0
TBCD	[Dimethyl]DAAAVLVSR_	2	465.274	0
MACF1	[Dimethyl]SATVELEK[Dimethyl]	2	466.769	0
ANXA1	[Dimethyl]ALYEAGER_	2	468.743	0.000565931
SORD	[Dimethyl]VAIEPGAPR_	2	469.277	0
PHF6	[Dimethyl]YIENMSR_	2	470.731	0
DYNC1H1	[Dimethyl]ADLAAVEAK[Dimethyl]	2	472.277	0
PRPS2	[Dimethyl]ENIAEWK[Dimethyl]	2	473.256	0
LMNA	[Dimethyl]DLEDSLAR_	2	473.746	0
TWF2	[Dimethyl]TEISVESK[Dimethyl]	2	474.766	0.0042735
FARSB	[Dimethyl]TAEFQVAR_	2	475.259	0
EEF2	[Dimethyl]SDPVVSYR_	2	475.751	0
AAR2	[Dimethyl]SYQEGLAR_	2	476.248	0
CAPZB	[Dimethyl]SVQTFADK[Dimethyl]	2	476.261	0
COL1A2	[Dimethyl]GPAGPSGPAGK[Dimethyl]	2	476.267	0.000565931
RBM8A	[Dimethyl]GFGSEEGSR_	2	477.22	0.00032457
LMNA	[Dimethyl]LEAALGEAK[Dimethyl]	2	479.284	0.000565931
HSPA1B;HSPA1A;HSPA1B	[Dimethyl]STLEPVEK[Dimethyl]	2	479.776	0.00368098
PGK1	[Dimethyl]ALM[Oxidation (M)]DEVVK[Dimethyl]	2	488.773	0.00582176
FUBP1	[Dimethyl]SISQQSGAR_	2	481.257	0
HNRNPF	[Dimethyl]SYSDPPLK[Dimethyl]	2	481.763	0
NECAP2	[Dimethyl]QQC[Carbamidomethyl (C)]EFAK[Dimethyl]	2	483.739	0
VCL	[Dimethyl]DYLIDGSR_	2	483.748	0
COL11A1	[Dimethyl]GPPGAAGAEGR_	2	484.251	0.000565931
RPL3	[Dimethyl]FQTMEEK[Dimethyl]	2	484.742	0.00237217
PHF5A	[Dimethyl]TDLFYER_	2	486.245	0
CFL1	[Dimethyl]NIILEEGK[Dimethyl]	2	486.292	0.000565931
CHST14	[Dimethyl]AGDADLQVR_	2	486.759	0
TPR	[Dimethyl]ESLLAEQR_	2	487.269	0.00542741
AP1M1	[Dimethyl]SVELEDVK[Dimethyl]	2	487.774	0
FLNC	[Dimethyl]AEIAFEDR_	2	489.748	0
COL6A3	[Dimethyl]SFGDLQEK[Dimethyl]	2	490.258	0
FLNA	[Dimethyl]AEFTVETR_	2	490.756	0.0042735
CUL5	[Dimethyl]AYLDSTER_	2	491.746	0
HSPA9	[Dimethyl]VLENAEGAR_	2	493.767	0.00327044
NPM1	[Dimethyl]GPSSVEDIK[Dimethyl]	2	494.271	0.000565931
FASN	[Dimethyl]TGTVSLEVR_	2	495.285	0
COL6A3	[Dimethyl]GIPGEDGYR_	2	496.246	0.000565931
GOLGA4	[Dimethyl]AAFEELEK[Dimethyl]	2	496.769	0
RPL10A	[Dimethyl]DTLYEAVR_	2	497.764	0.00195367
CNN2	[Dimethyl]NFDDATMK[Dimethyl]	2	499.237	0
RPS5	[Dimethyl]AQC[Carbamidomethyl (C)]PIVER_	2	500.766	0
STMN1	[Dimethyl]K[Dimethyl]LEAAEER_	2	501.285	0
PCNA	[Dimethyl]SEGFDTYR_	2	501.73	0.000565931
IQGAP1	[Dimethyl]TDPVDIYK[Dimethyl]	2	503.776	0
WDR1	[Dimethyl]DYSGQGVVK[Dimethyl]	2	504.772	0.000565931
SRSF1	[Dimethyl]EDMTYAVR_	2	506.742	0
EIF3J	[Dimethyl]DDFTEFGK[Dimethyl]	2	507.743	0.00032457
RPS6	[Dimethyl]LIEVDDER_	2	508.767	0
GMPS	[Dimethyl]TVGVQGDC[Carbamidomethyl (C)]R_	2	510.251	0
PGM3	[Dimethyl]VISTTDAER_	2	510.272	0.00446954
UBE2L3	[Dimethyl]YGEK[Dimethyl]RPVD_	2	510.28	0.00237217
KHSRP	[Dimethyl]DAFADAVQR_	2	510.759	0.000565931
KRT10	[Dimethyl]YENEVALR_	2	511.269	0
PTK7	[Dimethyl]VFTAGSEER_	2	512.259	0
IQGAP1	[Dimethyl]DHINDIIK[Dimethyl]	2	512.295	0.000565931
HNRNPU	[Dimethyl]DIDIHEVR_	2	512.775	0
HNRNPK	[Dimethyl]GGDLM[Oxidation (M)]AYDR_	2	521.237	0
CSE1L	[Dimethyl]TLDPDPAIR_	2	513.285	0
RARS1	[Dimethyl]GESFYQDR_	2	515.235	0
PTPN11	[Dimethyl]INAAEIESR_	2	515.78	0
ARHGEF7	[Dimethyl]NWEGDDIK[Dimethyl]	2	516.753	0
RTN4R	[Dimethyl]LHTLHLDR_	3	344.87	0.0042735
DKK1	[Dimethyl]GQEGSVC[Carbamidomethyl (C)]LR_	2	517.258	0
NUMA1	[Dimethyl]VEMLETER_	2	517.763	0
PACSIN2	[Dimethyl]GPQYGTVEK[Dimethyl]	2	517.779	0.000565931
PA2G4	[Dimethyl]SDQDYILK[Dimethyl]	2	519.279	0
HMGA1	[Dimethyl]EPSEVPTPK[Dimethyl]	2	520.287	0.000565931
PRPF8	[Dimethyl]ASGFEESMK[Dimethyl]	2	521.25	0
PSMD12	[Dimethyl]EEMIHNLQ_	2	521.255	0.000565931
PPP5C	[Dimethyl]TQANDYFK[Dimethyl]	2	521.764	0.00464468
DNAJC17	[Dimethyl]TLEQEIER_	2	523.28	0.0042735
RPL15	[Dimethyl]SLQSVAEER_	2	523.777	0.00237217
ANP32B	[Dimethyl]ELVLDNC[Carbamidomethyl (C)]K[Dimethyl]	2	523.781	0
PKM	[Dimethyl]GSGTAEVELK[Dimethyl]	2	523.79	0.00032457
BZW1	[Dimethyl]ELQEQMSR_	2	524.758	0.00257268
CCT6A	[Dimethyl]SETDTSLIR_	2	525.277	0
NCL	[Dimethyl]NSTWSGESK[Dimethyl]	2	526.256	0.00280756
MT1X	[Dimethyl]C[Carbamidomethyl (C)]AQGC[Carbamidomethyl (C)]IC[Carbamidomethyl (C)]K[Dimethyl]	2	526.738	0.00582176
NARS1	[Dimethyl]NDPSLPEPK[Dimethyl]	2	526.785	0
CAPRIN1	[Dimethyl]DGYQQNFK[Dimethyl]	2	528.261	0
FLNC	[Dimethyl]C[Carbamidomethyl (C)]SGPGLGAGVR_	2	529.774	0
CACYBP	[Dimethyl]VRDALTAEK[Dimethyl]	3	353.545	0
HSPA1B;HSPA1A;HSPA1B	[Dimethyl]LSK[Dimethyl]EEIER_	2	530.306	0.00237217
HSPA1B;HSPA1A;HSPA1B	[Dimethyl]LSK[Dimethyl]EEIER_	3	353.873	0.00784656
NHLRC2	[Dimethyl]VTVDQVTDR_	2	530.785	0
COL11A1	[Dimethyl]DGLPGHPGQR_	3	354.521	0
MSH2	[Dimethyl]DIYQDLNR_	2	532.772	0
ARL8B	[Dimethyl]DLPNALDEK[Dimethyl]	2	535.79	0
FLNC	[Dimethyl]GTEEPVK[Dimethyl]VR_	3	357.545	0.000565931
FLNC	[Dimethyl]GTEEPVK[Dimethyl]VR_	2	535.814	0.00542741
LANCL1	[Dimethyl]ELLQQMER_	2	537.784	0
PSMD13	[Dimethyl]GSIDEVDK[Dimethyl]R_	2	537.793	0.00464468
SPTBN1	[Dimethyl]ETASELLMR_	2	539.284	0
SUPT6H	[Dimethyl]ALDTTDMER_	2	540.256	0
TRIM28	[Dimethyl]LRPEREPR_	3	360.881	0.00826446
KLC1	[Dimethyl]LGPDDPNVAK[Dimethyl]	2	541.298	0
CAST	[Dimethyl]TYAGGTASATK[Dimethyl]	2	542.288	0.000565931
UBA1	[Dimethyl]NRAEVSQPR_	3	362.2	0
ATXN2L	[Dimethyl]TLEPQELAR_	2	542.803	0
FLNC	[Dimethyl]GAGGQGQLDVR_	2	543.289	0
RALY	[Dimethyl]LEQIAAEQK[Dimethyl]	2	543.314	0
POLR1A	[Dimethyl]DLDNAGELGR_	2	544.273	0
LMNB2	[Dimethyl]EGELTVAQGR_	2	544.291	0.00327044
GAK	[Dimethyl]ALVEEEITR_	2	544.303	0
TUBB6	[Dimethyl]IREEFPDR_	3	363.861	0
ANXA11	[Dimethyl]SETDLLDIR_	2	545.293	0
PSMC2	[Dimethyl]TYGQSTYSR_	2	545.762	0
HNRNPM	[Dimethyl]FESPEVAER_	2	546.272	0
SRSF6;SRSF6;SRSF6;;SRSF6	[Dimethyl]TNEGVIEFR_	2	546.788	0
ANXA1	[Dimethyl]ALYEAGERR_	3	364.865	0.000565931
TBC1D5	[Dimethyl]ENEQLLYK[Dimethyl]	2	546.8	0
CKAP5	[Dimethyl]DEYIEQLK[Dimethyl]	2	547.292	0
UBQLN4	[Dimethyl]EFK[Dimethyl]EEISR_	3	365.201	0
TP53I3	[Dimethyl]EDFSEATLK[Dimethyl]	2	548.282	0
CHID1	[Dimethyl]DAREPVVGAR_	3	366.54	0
TUBA4A	[Dimethyl]EIIDPVLDR_	2	549.314	0
CAST	[Dimethyl]QAEPELDLR_	2	549.793	0
HDGF	[Dimethyl]AGDLLEDSPK[Dimethyl]	2	550.795	0
FSCN1	[Dimethyl]YSVQTADHR_	2	552.775	0.0042735
FSCN1	[Dimethyl]YSVQTADHR_	3	368.853	0
SUPT16H	[Dimethyl]EDGELNLMK[Dimethyl]	2	552.784	0
PLEC	[Dimethyl]SMVEEGTGLR_	2	553.779	0
COL1A2	[Dimethyl]DYEVDATLK[Dimethyl]	2	555.29	0.000565931
YEATS4	[Dimethyl]NEDMSAYVK[Dimethyl]	2	556.768	0.00464468
TRIM25	[Dimethyl]DEFEFLEK[Dimethyl]	2	556.779	0
ANXA2	[Dimethyl]AYTNFDAER_	2	557.762	0
YTHDF2	[Dimethyl]DTQEVPLEK[Dimethyl]	2	557.803	0
IGFBP2	[Dimethyl]HHLGLEEPK[Dimethyl]	3	372.545	0
CLTC	[Dimethyl]TGQIK[Dimethyl]EVER_	3	372.552	0.000565931
AARS1	[Dimethyl]GLEVTDDSPK[Dimethyl]	2	558.793	0
VIM	[Dimethyl]K[Dimethyl]LLEGEESR_	3	372.88	0
VIM	[Dimethyl]K[Dimethyl]LLEGEESR_	2	558.817	0.00218043
CKAP5	[Dimethyl]ELEEEWVK[Dimethyl]	2	559.292	0
LMNA	[Dimethyl]SLETENAGLR_	2	559.296	0.00667705
MMP10	[Dimethyl]GNEVQAGYPR_	2	559.783	0
RDX	[Dimethyl]EK[Dimethyl]EELMER_	2	560.289	0
RDX	[Dimethyl]EK[Dimethyl]EELMER_	3	373.862	0.00257268
ANXA1	[Dimethyl]SEIDMNDIK[Dimethyl]	2	560.781	0
DNAJB1	[Dimethyl]DGSDVIYPAR_	2	560.785	0
CCT5	[Dimethyl]IADGYEQAAR_	2	561.283	0.00218043
ASMTL	[Dimethyl]VDASAC[Carbamidomethyl (C)]GMER_	2	562.247	0
POLR1B	[Dimethyl]SEFIDLSEK[Dimethyl]	2	562.298	0.0034662
SEMA3D	[Dimethyl]AC[Carbamidomethyl (C)]ADC[Carbamidomethyl (C)]C[Carbamidomethyl (C)]LAR_	2	562.736	0.00525474
CDK2	[Dimethyl]VVPPLDEDGR_	2	562.801	0
SCRN1	[Dimethyl]MDAEHPELR_	3	375.85	0
HNRNPK	[Dimethyl]GSDFDC[Carbamidomethyl (C)]ELR_	2	563.745	0
SMARCA5	[Dimethyl]FEDSPSYVK[Dimethyl]	2	564.285	0
BNC2	[Dimethyl]EGQAVAVPSSK[Dimethyl]	2	564.817	0
PLEC	[Dimethyl]QLAEGTAQQR_	2	565.302	0.00168681
PRKDC	[Dimethyl]LQETLSAADR_	2	566.304	0.00464468
XPOT	[Dimethyl]LMLAQDEER_	2	566.787	0.000565931
MAPK1	[Dimethyl]ELIFEETAR_	2	568.303	0
SERPINE1	[Dimethyl]QVDFSEVER_	2	568.783	0
FSCN1	[Dimethyl]VAFRDC[Carbamidomethyl (C)]EGR_	3	379.854	0.000565931
CAST	[Dimethyl]SSSMNPTETK[Dimethyl]	2	569.276	0.000565931
SEMA3A	[Dimethyl]AC[Carbamidomethyl (C)]AEC[Carbamidomethyl (C)]C[Carbamidomethyl (C)]LAR_	2	569.744	0.0042735
FLNC	[Dimethyl]EVGEHVVSVR_	3	380.212	0
NCOA5	[Dimethyl]QYFEEIQR_	2	570.788	0.000565931
PSMA7	[Dimethyl]ILNPEEIEK[Dimethyl]	2	570.829	0.000565931
SMU1	[Dimethyl]TTEC[Carbamidomethyl (C)]SNTFK[Dimethyl]	2	572.271	0
MACF1	[Dimethyl]EQVDPLQMK[Dimethyl]	2	572.308	0
FAM207A	[Dimethyl]QMQLEDGGQL_	2	573.777	0.000565931
DNAJC9	[Dimethyl]GSEEELADIK[Dimethyl]	2	573.798	0
VCP	[Dimethyl]ESIESEIRR_	3	382.875	0
VCP	[Dimethyl]ESIESEIRR_	2	573.809	0
CCN2	[Dimethyl]C[Carbamidomethyl (C)]PDGEVMK[Dimethyl]K[Dimethyl]	3	383.2	0.00542741
EIF3A	[Dimethyl]NMDDDRLSR_	2	575.269	0.00464468
EIF3A	[Dimethyl]NMDDDRLSR_	3	383.849	0.00257268
KPNB1	[Dimethyl]ANFDK[Dimethyl]ESER_	3	384.528	0.00542741
MED4	[Dimethyl]DGEFQELMK[Dimethyl]	2	576.784	0
GRB2	[Dimethyl]ATADDELSFK[Dimethyl]	2	576.793	0
HSPA4	[Dimethyl]DK[Dimethyl]LSGEYEK[Dimethyl]	3	384.876	0
SRRT	[Dimethyl]VALSEPQPER_	2	577.314	0.0042735
CSRP2	[Dimethyl]C[Carbamidomethyl (C)]GDSVYAAEK[Dimethyl]	2	578.271	0
ALDH9A1	[Dimethyl]IGDPLLEDTR_	2	578.814	0
PSMC2	[Dimethyl]IINADSEDPK[Dimethyl]	2	579.306	0
HDGF	[Dimethyl]IDEMPEAAVK[Dimethyl]	2	579.807	0
HDGF	[Dimethyl]IDEM[Oxidation (M)]PEAAVK[Dimethyl]	2	587.805	0.000565931
PSMD5	[Dimethyl]ELTGEDVLVR_	2	579.822	0
SLK	[Dimethyl]ALGSEVQDASK[Dimethyl]	2	580.812	0
CTPS1	[Dimethyl]FVGQDVEGER_	2	582.288	0.0042735
ALB	[Dimethyl]C[Carbamidomethyl (C)]C[Carbamidomethyl (C)]TESLVNR_	2	583.768	0
RDX	[Dimethyl]QRIDEFEAM_	2	583.779	0
RDX	[Dimethyl]QRIDEFEAM[Oxidation (M)]_	2	591.777	0.00237217
EEF2	[Dimethyl]YEWDVAEAR_	2	583.777	0
RPL6	[Dimethyl]YYPTEDVPR_	2	584.288	0
TARS1	[Dimethyl]AEHDSILAEK[Dimethyl]	3	390.212	0
HSP90AB1	[Dimethyl]LGIHEDSTNR_	2	585.299	0
HSP90AB1	[Dimethyl]LGIHEDSTNR_	3	390.535	0.000565931
ACTN1	[Dimethyl]ATLPDADK[Dimethyl]ER_	3	391.215	0.000565931
MSN	[Dimethyl]RALELEQER_	2	586.325	0
CCN2	[Dimethyl]SGESFQSSC[Carbamidomethyl (C)]K[Dimethyl]	2	586.766	0
RNH1	[Dimethyl]LDDC[Carbamidomethyl (C)]GLTEAR_	2	589.28	0
PSMD13	[Dimethyl]SSDEAVILC[Carbamidomethyl (C)]K[Dimethyl]	2	589.31	0
PA2G4	[Dimethyl]AFEDEK[Dimethyl]K[Dimethyl]AR_	3	393.224	0.000565931
HSP90B1	[Dimethyl]EAESSPFVER_	2	589.788	0
FLNC	[Dimethyl]TPC[Carbamidomethyl (C)]EEVYVK[Dimethyl]	2	590.8	0
MSN	[Dimethyl]QRIDEFESM[Oxidation (M)]_	2	599.774	0
SPTAN1	[Dimethyl]SSEEIESAFR_	2	591.785	0
CSRP1	[Dimethyl]C[Carbamidomethyl (C)]SQAVYAAEK[Dimethyl]	2	591.795	0
SNRPA1	[Dimethyl]GGPSPGDVEAIK[Dimethyl]	2	591.822	0
PLEC	[Dimethyl]DVAEVDTVRR_	3	396.551	0
HNRNPM	[Dimethyl]ADILEDK[Dimethyl]DGK[Dimethyl]	3	396.555	0
ENO1	[Dimethyl]IEEELGSK[Dimethyl]AK[Dimethyl]	3	396.568	0
TLN1	[Dimethyl]EGTETFADHR_	2	595.775	0
DNMT1	[Dimethyl]DTMSDLPEVR_	2	595.79	0
SRSF1	[Dimethyl]SHEGETAYIR_	3	397.532	0.000565931
H4C1	[Dimethyl]DAVTYTEHAK[Dimethyl]	2	595.806	0.00237217
H4C1	[Dimethyl]DAVTYTEHAK[Dimethyl]	3	397.54	0.000565931
PSMD2	[Dimethyl]FGGSGSQVDSAR_	2	598.289	0
CCDC6	[Dimethyl]MAQYLEEER_	2	598.784	0.00032457
HSP90AA1	[Dimethyl]LGIHEDSQNR_	2	598.805	0.000565931
PRPF8	[Dimethyl]TSYEEFTHK[Dimethyl]	3	399.864	0
S100A11	[Dimethyl]NQK[Dimethyl]DPGVLDR_	3	399.891	0
S100A11	[Dimethyl]NQK[Dimethyl]DPGVLDR_	2	599.333	0.00032457
FNBP1L	[Dimethyl]EVVAEEMAHR_	3	400.201	0
FNBP1L	[Dimethyl]EVVAEEMAHR_	2	599.798	0
CGN	[Dimethyl]GLVDGGEAVEAR_	2	600.815	0
EIF3A	[Dimethyl]RGM[Oxidation (M)]DDDRGPR_	3	406.86	0.00257268
PLEC	[Dimethyl]C[Carbamidomethyl (C)]VEDPETGLR_	2	602.287	0
FBLN1	[Dimethyl]GYHLNEEGTR_	3	401.863	0
NCOA5	[Dimethyl]MADEAILQER_	2	602.306	0
SUPT16H	[Dimethyl]VMEIVDADEK[Dimethyl]	2	602.81	0.000565931
WFS1	[Dimethyl]QLSSETDLER_	2	603.304	0.000565931
NIBAN2	[Dimethyl]TDMDQIITSK[Dimethyl]	2	604.316	0.00542741
FLNC	[Dimethyl]VNVGEGSHPER_	2	604.805	0.000565931
FLNC	[Dimethyl]VNVGEGSHPER_	3	403.539	0.00218043
SNX6	[Dimethyl]SLVDYENANK[Dimethyl]	2	604.812	0
ST6GAL1	[Dimethyl]EIDDHDAVLR_	3	404.207	0
DCTN3	[Dimethyl]YLDPEYIDR_	2	606.301	0.000565931
DHX15	[Dimethyl]EAMNDPLLER_	2	608.306	0
DHX15	[Dimethyl]EAM[Oxidation (M)]NDPLLER_	2	616.303	0.000565931
PRPF40A	[Dimethyl]TLLEQLDDDQ_	2	609.298	0
DCD	[Dimethyl]DAVEDLESVGK[Dimethyl]	2	609.317	0
DRAP1	[Dimethyl]IMQTDEEIGK[Dimethyl]	2	610.316	0.000565931
HNRNPA0	[Dimethyl]SGGGGGGGGSSWGGR_	2	610.774	0
RACK1	[Dimethyl]DETNYGIPQR_	2	610.799	0
IGFBPL1	[Dimethyl]C[Carbamidomethyl (C)]LGAEGASC[Carbamidomethyl (C)]GGR_	2	611.769	0
SEC31A	[Dimethyl]VNFEDDSRGK[Dimethyl]	3	408.207	0.00032457
YARS1	[Dimethyl]GQPDEELK[Dimethyl]PK[Dimethyl]	3	408.899	0
HMOX1	[Dimethyl]VQDSAPVETPR_	2	613.822	0
EFTUD2	[Dimethyl]EGPLC[Carbamidomethyl (C)]DELIR_	2	615.313	0
FLNB	[Dimethyl]VAVTEGC[Carbamidomethyl (C)]QPSR_	2	616.309	0
CBX3	[Dimethyl]DSDEADLVLAK[Dimethyl]	2	616.324	0
NAGK	[Dimethyl]SEVLLVSEDGK[Dimethyl]	2	616.343	0.00464468
SERBP1	[Dimethyl]EFDRHSGSDR_	3	411.858	0.00542741
LYN	[Dimethyl]VIEDNEYTAR_	2	619.307	0.0034662
EZR	[Dimethyl]LQDYEEK[Dimethyl]TK[Dimethyl]	3	413.227	0
EZR	[Dimethyl]LQDYEEK[Dimethyl]TK[Dimethyl]	2	619.337	0
ANXA1	[Dimethyl]DITSDTSGDFR_	2	621.286	0
COPS3	[Dimethyl]VQLSGPQEAEK[Dimethyl]	2	621.34	0
PAXX	[Dimethyl]LAAAEETAVSPR_	2	621.838	0
PLEC	[Dimethyl]RQELEAELAK[Dimethyl]	3	414.907	0
PLEC	[Dimethyl]RQELEAELAK[Dimethyl]	2	621.856	0.000565931
HSP90AA1	[Dimethyl]DNSTM[Oxidation (M)]GYMAAK[Dimethyl]	2	630.784	0.00218043
MSN	[Dimethyl]AQMVQEDLEK[Dimethyl]	2	623.821	0
TPD52L2	[Dimethyl]TQETLSQAGQK[Dimethyl]	2	623.836	0
RABGAP1	[Dimethyl]EMELELAQTK[Dimethyl]	2	624.331	0
LMNB2	[Dimethyl]ISEK[Dimethyl]EEVTTR_	3	416.566	0
NCL	[Dimethyl]IVTDRETGSSK[Dimethyl]	2	624.843	0.00387879
NCL	[Dimethyl]IVTDRETGSSK[Dimethyl]	3	416.898	0.00464468
FLNA	[Dimethyl]EATTEFSVDAR_	2	627.304	0
NLE1	[Dimethyl]YLASGSGDTTVR_	2	627.82	0
AP2B1	[Dimethyl]DC[Carbamidomethyl (C)]EDPNPLIR_	2	628.801	0
RABGGTB	[Dimethyl]SDAPDTLLLEK[Dimethyl]	2	629.35	0
PDCD6IP	[Dimethyl]EREGLENDLK[Dimethyl]	3	420.226	0
EIF3A	[Dimethyl]IADEDRGNWR_	3	420.542	0
MSN	[Dimethyl]AQQELEEQTR_	2	630.315	0
MYH10	[Dimethyl]ALEQQVEEMR_	2	630.816	0
PLEC	[Dimethyl]EGLTSIEEVTK[Dimethyl]	2	631.348	0
HSP90AA1	[Dimethyl]DQVANSAFVER_	2	632.32	0
SET;SETSIP;SET	[Dimethyl]VEVTEFEDIK[Dimethyl]	2	632.837	0.0042735
HSPA8	[Dimethyl]VQVEYK[Dimethyl]GETK[Dimethyl]	2	632.861	0
IGF2BP2	[Dimethyl]IAPAEGPDVSER_	2	634.828	0
APLP1	[Dimethyl]TGRWEPDPQR_	3	423.883	0
LMNA	[Dimethyl]LLEGEEERLR_	3	424.57	0.000565931
LMNA	[Dimethyl]LLEGEEERLR_	2	636.351	0.00482315
ANXA2	[Dimethyl]TNQELQEINR_	2	636.831	0
SCRN1	[Dimethyl]AIIESDQEQGR_	2	637.323	0
DHX9	[Dimethyl]VAFERGEEPGK[Dimethyl]	3	425.563	0.000565931
RPS18	[Dimethyl]AGELTEDEVER_	2	638.307	0
APOE	[Dimethyl]QQTEWQSGQR_	2	638.307	0
CDC73	[Dimethyl]TDLDDDITALK[Dimethyl]	2	638.338	0
LDHB	[Dimethyl]VIGSGC[Carbamidomethyl (C)]NLDSAR_	2	638.819	0.00905758
ANXA2	[Dimethyl]TPAQYDASELK[Dimethyl]	2	639.832	0
VIM	[Dimethyl]LGDLYEEEMR_	2	641.803	0
COL5A2	[Dimethyl]NSVGYMDDQAK[Dimethyl]	2	642.3	0
COL5A2	[Dimethyl]NSVGYM[Oxidation (M)]DDQAK[Dimethyl]	2	650.298	0
B4GALNT1	[Dimethyl]SYQTNTADTVR_	2	642.315	0
YARS1	[Dimethyl]NSEPEEVIPSR_	2	642.825	0.00218043
CNOT9	[Dimethyl]NLQEGQVTDPR_	2	642.831	0
PLEC	[Dimethyl]SK[Dimethyl]EQAELEAAR_	2	644.349	0.00257268
PLEC	[Dimethyl]SK[Dimethyl]EQAELEAAR_	3	429.902	0
HS6ST1	[Dimethyl]AGGVEVDEDTIR_	2	644.823	0
APLP2	[Dimethyl]EWEEAELQAK[Dimethyl]	2	644.825	0.000565931
TNPO1	[Dimethyl]ESQSPDTTIQR_	2	645.32	0
MSN	[Dimethyl]ESEAVEWQQK[Dimethyl]	2	645.322	0
ANXA1	[Dimethyl]TPAQFDADELR_	2	645.82	0
SMC1A	[Dimethyl]NMDAIIVDSEK[Dimethyl]	2	645.834	0
CAP1	[Dimethyl]NSLDC[Carbamidomethyl (C)]EIVSAK[Dimethyl]	2	646.332	0
IARS1	[Dimethyl]LESDYEILER_	2	647.83	0.000565931
TIA1	[Dimethyl]DTSSSTVVSTQR_	2	648.326	0
PPP2R1A	[Dimethyl]ELVSDANQHVK[Dimethyl]	3	432.57	0
PPP2R1A	[Dimethyl]ELVSDANQHVK[Dimethyl]	2	648.351	0.000565931
THRAP3	[Dimethyl]EESAASGGAAYTK[Dimethyl]	2	649.317	0
EZR	[Dimethyl]RITEAEK[Dimethyl]NER_	3	434.577	0.00327044
KPNB1	[Dimethyl]NSLTSK[Dimethyl]DPDIK[Dimethyl]	3	434.582	0.000565931
PRPF6	[Dimethyl]AAQDLC[Carbamidomethyl (C)]EEALR_	2	652.319	0.000565931
CNN2	[Dimethyl]YDPQK[Dimethyl]EAELR_	3	435.566	0
PPIA	[Dimethyl]EGMNIVEAM[Oxidation (M)]ER_	2	661.808	0.00923341
RPS21	[Dimethyl]RMGESDDSILR_	3	436.219	0
HNRNPM	[Dimethyl]QGGGGGGGSVPGIER_	2	656.834	0
IGF2R	[Dimethyl]SYEEC[Carbamidomethyl (C)]IIESR_	2	657.306	0
CAPRIN1	[Dimethyl]LGDDEVRTDLK[Dimethyl]	3	439.573	0
AP1B1	[Dimethyl]DC[Carbamidomethyl (C)]PLNAEAASSK[Dimethyl]	2	659.819	0
ABRAXAS2	[Dimethyl]VVESC[Carbamidomethyl (C)]QAEVNK[Dimethyl]	2	659.837	0.00464468
TENM3	[Dimethyl]TTTPESDLGTLR_	2	659.846	0
PDIA4	[Dimethyl]MDATANDVPSDR_	2	660.298	0
SFPQ	[Dimethyl]SLDEMEK[Dimethyl]QQR_	3	440.559	0
GCN1	[Dimethyl]NAPNDASYDAVR_	2	660.813	0
KRT1	[Dimethyl]TNAENEFVTIK[Dimethyl]	2	661.354	0
EIF4B	[Dimethyl]VAPAQPSEEGPGR_	2	661.839	0
PFDN4	[Dimethyl]FGSNINLEADES_	2	662.307	0
PLEC	[Dimethyl]GGELVYTDSEAR_	2	662.823	0
GEMIN5	[Dimethyl]EGC[Carbamidomethyl (C)]LAFGTDDGK[Dimethyl]	2	663.306	0
UTRN	[Dimethyl]LLEEYGSDDTR_	2	663.315	0
HDLBP	[Dimethyl]IEGDPQGVQQAK[Dimethyl]	2	663.357	0
FBLN1	[Dimethyl]DC[Carbamidomethyl (C)]SLPYATESK[Dimethyl]	2	663.816	0
MCM7	[Dimethyl]QIAEEDFYEK[Dimethyl]	2	664.324	0
RUVBL1	[Dimethyl]QAASGLVGQENAR_	2	664.849	0
CAND1	[Dimethyl]AADIDQEVK[Dimethyl]ER_	3	443.905	0
CAND1	[Dimethyl]AADIDQEVK[Dimethyl]ER_	2	665.354	0
SPTAN1	[Dimethyl]VLETAEDIQER_	2	665.846	0.000565931
MCM2	[Dimethyl]VAVGELTDEDVK[Dimethyl]	2	665.859	0
EIF4G1	[Dimethyl]AALSEEELEK[Dimethyl]K[Dimethyl]	3	444.254	0
VCL	[Dimethyl]QQELTHQEHR_	3	445.225	0
TAGLN2	[Dimethyl]NFSDNQLQEGK[Dimethyl]	2	668.331	0.000565931
VAC14	[Dimethyl]QAEPTPDDALPK[Dimethyl]	2	669.351	0
HARS1	[Dimethyl]ASAELIEEEVAK[Dimethyl]	2	672.866	0
CRKL	[Dimethyl]IFDPQNPDENE_	2	673.299	0
MET	[Dimethyl]ETLDAQTFHTR_	3	449.561	0
HSPG2	[Dimethyl]PEEVC[Carbamidomethyl (C)]GPTQFR_	2	674.322	0.00464468
ATG16L1	[Dimethyl]TTEENQELVTR_	2	674.341	0
HSP90AA1	[Dimethyl]ELISNSSDALDK[Dimethyl]	2	674.354	0
PPP2R1A	[Dimethyl]NLC[Carbamidomethyl (C)]SDDTPM[Oxidation (M)]VR_	2	676.303	0
UBE2L3	[Dimethyl]ADLAEEYSK[Dimethyl]DR_	3	451.561	0
NRBP1	[Dimethyl]TPTPEPAEVETR_	2	677.846	0
HNRNPA1	[Dimethyl]SESPK[Dimethyl]EPEQLR_	3	452.577	0
HNRNPA1	[Dimethyl]SESPK[Dimethyl]EPEQLR_	2	678.362	0
NONO	[Dimethyl]QLELRQEEER_	3	453.241	0.000565931
KRT14;KRT16	[Dimethyl]ALEEANADLEVK[Dimethyl]	2	679.364	0
CCT2	[Dimethyl]GATQQILDEAER_	2	679.849	0
MCM6	[Dimethyl]MHC[Carbamidomethyl (C)]C[Carbamidomethyl (C)]DEVQPK[Dimethyl]	3	453.867	0
VCL	[Dimethyl]ETVREAEAASIK[Dimethyl]	3	453.921	0
PPP2R2A	[Dimethyl]LFEEPEDPSNR_	2	680.823	0
ACTR2	[Dimethyl]DLMVGDEASELR_	2	681.832	0
ACTR2	[Dimethyl]DLM[Oxidation (M)]VGDEASELR_	2	689.83	0
NAP1L1	[Dimethyl]FYEEVHDLER_	2	682.828	0.000565931
COL11A1	[Dimethyl]GTSGGDGPPGPPGER_	2	683.323	0
EIF3H	[Dimethyl]GEPPLPEEDLSK[Dimethyl]	2	683.859	0
HMGB2	[Dimethyl]SEHPGLSIGDTAK[Dimethyl]	3	456.577	0
RPS8	[Dimethyl]LTPEEEEILNK[Dimethyl]	2	685.874	0
DKK1	[Dimethyl]SSDC[Carbamidomethyl (C)]ASGLC[Carbamidomethyl (C)]C[Carbamidomethyl (C)]AR_	2	686.276	0
CUL4B	[Dimethyl]QATGIEDGELRR_	3	458.244	0.00464468
MED23	[Dimethyl]TVLSAESEELNR_	2	688.357	0
EIF2S1	[Dimethyl]VVTDTDETELAR_	2	688.849	0
HNRNPK	[Dimethyl]SRNTDEMVELR_	2	689.343	0.000565931
HNRNPK	[Dimethyl]SRNTDEM[Oxidation (M)]VELR_	3	465.23	0
PGD	[Dimethyl]SAVENC[Carbamidomethyl (C)]QDSWR_	2	690.304	0
ACTR3	[Dimethyl]EFNK[Dimethyl]YDTDGSK[Dimethyl]	2	694.341	0.00387879
ACTR3	[Dimethyl]EFNK[Dimethyl]YDTDGSK[Dimethyl]	3	463.23	0.00237217
LMNB1	[Dimethyl]NQNSWGTGEDVK[Dimethyl]	2	695.834	0
TIPRL	[Dimethyl]VAC[Carbamidomethyl (C)]AEEWQESR_	2	696.814	0
CCT8	[Dimethyl]GSTDNLMDDIER_	2	697.317	0
CCT8	[Dimethyl]GSTDNLM[Oxidation (M)]DDIER_	2	705.314	0
RUVBL2	[Dimethyl]ARDYDAMGSQTK[Dimethyl]	3	466.894	0
EPRS1	[Dimethyl]NSEPAGLETPEAK[Dimethyl]	2	699.859	0
PSMA1	[Dimethyl]ETLPAEQDLTTK[Dimethyl]	2	701.377	0
TOP2A	[Dimethyl]YLEESDEDDLF_	2	701.798	0
NELFB	[Dimethyl]VSAIASEGK[Dimethyl]AEER_	3	468.256	0.00237217
TOMM20	[Dimethyl]IVSAQSLAEDDVE_	2	702.349	0
VCL	[Dimethyl]EVENSEDPK[Dimethyl]FR_	2	703.352	0.00784656
PALLD	[Dimethyl]QGSEIQDSPDFR_	2	703.831	0
TCEA1	[Dimethyl]MTAEEMASDELK[Dimethyl]	2	705.828	0
CCT7	[Dimethyl]GGAEQFMEETER_	2	706.312	0.000565931
CCT7	[Dimethyl]GGAEQFM[Oxidation (M)]EETER_	2	714.309	0
RRBP1	[Dimethyl]LLATEQEDAAVAK[Dimethyl]	2	707.893	0
PUF60	[Dimethyl]QGEEEDAEIIVK[Dimethyl]	2	708.367	0
PRRC2C	[Dimethyl]QQVADEDEIWK[Dimethyl]	2	708.854	0
TXLNA	[Dimethyl]LRQENMELAER_	3	472.914	0.00844339
TRMT1	[Dimethyl]EVQETTVTEGAAK[Dimethyl]	2	709.872	0
COL5A2	[Dimethyl]GDPGTVGPPGPVGER_	2	710.365	0
NAA25	[Dimethyl]FIEDRITEESK[Dimethyl]	3	474.921	0
EPRS1	[Dimethyl]AYVDDTPAEQMK[Dimethyl]	2	712.342	0
EPRS1	[Dimethyl]AYVDDTPAEQM[Oxidation (M)]K[Dimethyl]	2	720.34	0
DPH2	[Dimethyl]ASPDPDLDPDLSR_	2	713.346	0
SMARCE1	[Dimethyl]IAAEIAQAEEQAR_	2	714.378	0
LRRC47	[Dimethyl]QLQLEAEEQRK[Dimethyl]	3	476.6	0
PARP1	[Dimethyl]LQLLEDDK[Dimethyl]ENR_	3	476.928	0
MARCKSL1	[Dimethyl]GDVTAEEAAGASPAK[Dimethyl]	2	715.362	0
ADAMTSL1	[Dimethyl]EPAEENLC[Carbamidomethyl (C)]VTSR_	2	716.84	0.00446954
CCDC12	[Dimethyl]NYVPEDEDLK[Dimethyl]K[Dimethyl]	3	478.589	0
ANGPT2	[Dimethyl]DAPLEYDDSVQR_	2	718.339	0
KRT10	[Dimethyl]ALEESNYELEGK[Dimethyl]	2	719.359	0
USP24	[Dimethyl]DSIPSEVDYETR_	2	719.838	0
SFPQ	[Dimethyl]SEEK[Dimethyl]ISDSEGFK[Dimethyl]	2	720.367	0.00032457
SFPQ	[Dimethyl]SEEK[Dimethyl]ISDSEGFK[Dimethyl]	3	480.58	0
HNRNPH3	[Dimethyl]DGMDNQGGYGSVGR_	2	720.812	0
MACF1	[Dimethyl]SEIFGTC[Carbamidomethyl (C)]GEEQK[Dimethyl]	2	720.837	0
DHX15	[Dimethyl]EVDDLGPEVGDIK[Dimethyl]	2	721.375	0
BASP1	[Dimethyl]ETPAATEAPSSTPK[Dimethyl]	2	721.872	0
CCT5	[Dimethyl]IDDIRK[Dimethyl]PGESEE_	3	481.916	0
CCT5	[Dimethyl]IDDIRK[Dimethyl]PGESEE_	2	722.37	0.00032457
ROCK2	[Dimethyl]EQEFPVEPVGEK[Dimethyl]	2	722.372	0
FASN	[Dimethyl]ADEASELAC[Carbamidomethyl (C)]PTPK[Dimethyl]	2	722.853	0
ARHGEF7	[Dimethyl]NMNDPAWDETNL_	2	724.312	0
CHD4	[Dimethyl]APEPTPQQVAQQQ_	2	725.37	0
SRRM2	[Dimethyl]SC[Carbamidomethyl (C)]FESSPDPELK[Dimethyl]	2	726.34	0
RPS3	[Dimethyl]ELAEDGYSGVEVR_	2	726.354	0
HNRNPH2	[Dimethyl]EGRPSGEAFVELESEEEVK[Dimethyl]	3	726.358	0
RPS14	[Dimethyl]IEDVTPIPSDSTR_	2	729.378	0
TMPO	[Dimethyl]VIEEEWQQVDR_	2	729.865	0.000565931
ESYT1	[Dimethyl]QLLDDEEQLTAK[Dimethyl]	2	729.888	0
CCS	[Dimethyl]SLIIDEGEDDLGR_	2	730.367	0
VCL	[Dimethyl]ETVQTTEDQILK[Dimethyl]	2	730.896	0
STARD10	[Dimethyl]ESVQVPDDQDFR_	2	731.844	0
TUBB3	[Dimethyl]EVDEQM[Oxidation (M)]LAIQSK[Dimethyl]	2	731.877	0
BAG6	[Dimethyl]DLEAPEVQESYR_	2	732.354	0
KATNAL1	[Dimethyl]QELLEEYEQVK[Dimethyl]	2	732.385	0
RBM3	[Dimethyl]YSGGNYRDNYDN_	2	733.303	0.00411722
EPRS1	[Dimethyl]DQDLEPGAPSMGAK[Dimethyl]	2	736.358	0
FLNA	[Dimethyl]MDC[Carbamidomethyl (C)]QEC[Carbamidomethyl (C)]PEGYR_	2	736.784	0
EEF1G	[Dimethyl]LDPGSEETQTLVR_	2	736.883	0
CLU	[Dimethyl]RELDESLQVAER_	2	736.889	0
NSUN2	[Dimethyl]NNSGEEFDC[Carbamidomethyl (C)]AFR_	2	737.307	0
UBA1	[Dimethyl]DNPGVVTC[Carbamidomethyl (C)]LDEAR_	2	737.354	0
RTF1	[Dimethyl]AMAEDLGDQDK[Dimethyl]AK[Dimethyl]	3	492.585	0
GPHN	[Dimethyl]DTASLSTTPSESPR_	2	738.862	0
SSB	[Dimethyl]AELMEISEDK[Dimethyl]TK[Dimethyl]	3	493.265	0
HSPA1B;HSPA1A;HSPA1B	[Dimethyl]YK[Dimethyl]AEDEVQRER_	3	493.591	0
HSPA1B;HSPA1A;HSPA1B	[Dimethyl]YK[Dimethyl]AEDEVQRER_	4	370.445	0.00237217
CLEC3B	[Dimethyl]TFHEASEDC[Carbamidomethyl (C)]ISR_	3	493.889	0
EEF2	[Dimethyl]FTDTRK[Dimethyl]DEQER_	3	494.251	0.0042735
EML4	[Dimethyl]VQQQEDEITVLK[Dimethyl]	2	743.412	0
DDX23	[Dimethyl]ELAQQIEEETIK[Dimethyl]	2	743.904	0
USP9X	[Dimethyl]MDTIDQDDELIR_	2	746.353	0
VCL	[Dimethyl]DPSASPGDAGEQAIR_	2	749.86	0
TCP1	[Dimethyl]GANDFMC[Carbamidomethyl (C)]DEMER_	2	751.789	0
TCP1	[Dimethyl]GANDFMC[Carbamidomethyl (C)]DEM[Oxidation (M)]ER_	2	759.787	0
TCP1	[Dimethyl]GANDFM[Oxidation (M)]C[Carbamidomethyl (C)]DEM[Oxidation (M)]ER_	2	767.784	0
SET;SETSIP;SET	[Dimethyl]EFHLNESGDPSSK[Dimethyl]	3	501.576	0
TUBB4B	[Dimethyl]EVDEQM[Oxidation (M)]LNVQNK[Dimethyl]	2	759.877	0
EWSR1	[Dimethyl]GDATVSYEDPPTAK[Dimethyl]	2	753.87	0
MTHFD1	[Dimethyl]VVGDVAYDEAK[Dimethyl]ER_	3	502.931	0
EPHA4	[Dimethyl]VLEDDPEAAYTTR_	2	754.367	0
AARS1	[Dimethyl]VGAEDADGIDMAYR_	2	755.846	0
AARS1	[Dimethyl]VGAEDADGIDM[Oxidation (M)]AYR_	2	763.843	0.00582176
PACS1	[Dimethyl]SEPPVSEQLDVAGR_	2	756.389	0
HNRNPA1	[Dimethyl]SESPK[Dimethyl]EPEQLRK[Dimethyl]	4	378.716	0.000565931
HTT	[Dimethyl]C[Carbamidomethyl (C)]DQGQADPVVAVAR_	2	757.375	0
EML4	[Dimethyl]ATLLEDQQDPSPSS_	2	758.362	0
MCM2	[Dimethyl]DTVDPVQDEMLAR_	2	758.869	0
MCM2	[Dimethyl]DTVDPVQDEM[Oxidation (M)]LAR_	2	766.867	0
TP53BP1	[Dimethyl]VDVSC[Carbamidomethyl (C)]EPLEGVEK[Dimethyl]	2	758.882	0
FARSA	[Dimethyl]LDAEPRPPPTQEAA_	2	760.391	0
PKN2	[Dimethyl]ASSLGEIDESSELR_	2	760.876	0
FLYWCH2	[Dimethyl]AIEAAPQEPEQK[Dimethyl]R_	3	508.279	0.000565931
PABPC1	[Dimethyl]NFGEDMDDERLK[Dimethyl]	3	508.905	0
HNRNPAB	[Dimethyl]EVYQQQQYGSGGR_	2	764.363	0
GEMIN5	[Dimethyl]ELNEDVSADVEER_	2	766.857	0
MTHFD1	[Dimethyl]TDPTTLTDEEINR_	2	766.876	0
MAP4	[Dimethyl]C[Carbamidomethyl (C)]SLPAEEDSVLEK[Dimethyl]	2	766.879	0
RAD21	[Dimethyl]DVIDEPIIEEPSR_	2	770.399	0
POLR1A	[Dimethyl]DSEPLGIEEAQIGK[Dimethyl]	2	771.407	0
RTF1	[Dimethyl]QIQDQLNELEER_	2	771.892	0
ACTG1;ACTB;ACTG1	[Dimethyl]QEYDESGPSIVHR_	3	515.583	0
ACTG1;ACTB;ACTG1	[Dimethyl]QEYDESGPSIVHR_	2	772.871	0
SEPTIN7	[Dimethyl]NLEAQHK[Dimethyl]ELEEK[Dimethyl]	3	517.951	0
UBA1	[Dimethyl]NGSEADIDEGLYSR_	2	777.358	0
SBNO1	[Dimethyl]VVSNDDGSISYESR_	2	778.365	0
BCLAF1	[Dimethyl]SSFYPDGGDQETAK[Dimethyl]	2	779.357	0
CCT2	[Dimethyl]AAHSEGNTTAGLDMR_	2	779.868	0
CCT2	[Dimethyl]AAHSEGNTTAGLDM[Oxidation (M)]R_	3	525.579	0.00032457
CHMP4A	[Dimethyl]EAIENATTNAEVLR_	2	779.907	0
PRPF40A	[Dimethyl]EPAFEDITLESER_	2	782.38	0
TENM2	[Dimethyl]C[Carbamidomethyl (C)]EEGWTGAAC[Carbamidomethyl (C)]DQR_	2	784.317	0
PAF1	[Dimethyl]EGDGVYYNELETR_	2	786.862	0
NUDT3	[Dimethyl]SESEEEVLLVSSSR_	2	789.896	0
CTNNA1	[Dimethyl]AAAGEFADDPC[Carbamidomethyl (C)]SSVK[Dimethyl]	2	790.867	0
TLN1	[Dimethyl]EQGVEEHETLLLR_	3	527.614	0
WDR48	[Dimethyl]DGTQC[Carbamidomethyl (C)]LSGSSDGTIR_	2	791.362	0
SPAG7	[Dimethyl]EFAPSDEELDSYR_	2	793.354	0
CAD	[Dimethyl]VLGTSPEAIDSAENR_	3	529.606	0
MACF1	[Dimethyl]ELNPEEGEMVEEK[Dimethyl]	2	794.874	0
CBX3	[Dimethyl]VEEAEPEEFVVEK[Dimethyl]	2	795.401	0
MAP4	[Dimethyl]EAQTLDSQIQETSI_	2	795.896	0
TENM3	[Dimethyl]C[Carbamidomethyl (C)]EEGWTGPAC[Carbamidomethyl (C)]NQR_	2	796.833	0
IQGAP1	[Dimethyl]FDVPGDENAEMDAR_	2	797.346	0
MYH9	[Dimethyl]ELEDATETADAMNR_	2	797.357	0
MYH9	[Dimethyl]ELEDATETADAM[Oxidation (M)]NR_	2	805.354	0
ADRM1	[Dimethyl]SQSAAVTPSSTTSSTR_	2	798.397	0
DARS1	[Dimethyl]EIMDAAEDYAK[Dimethyl]ER_	3	532.924	0
NPM1	[Dimethyl]VDNDENEHQLSLR_	3	532.925	0
NPM1	[Dimethyl]VDNDENEHQLSLR_	2	798.884	0
RNF213	[Dimethyl]TEDAAQELLLPESK[Dimethyl]	2	800.427	0
NUDC	[Dimethyl]TDFFIGGEEGM[Oxidation (M)]AEK[Dimethyl]	2	801.871	0
MCM6	[Dimethyl]ELRDEEQTAESIK[Dimethyl]	3	535.277	0
ANKRD17	[Dimethyl]SLAEAC[Carbamidomethyl (C)]SEGDVNAVR_	2	803.38	0
TGFB2	[Dimethyl]SDEEYYAK[Dimethyl]EVYK[Dimethyl]	3	536.599	0
SPTAN1	[Dimethyl]DMDDEESWIK[Dimethyl]EK[Dimethyl]	2	804.877	0
SPTAN1	[Dimethyl]DMDDEESWIK[Dimethyl]EK[Dimethyl]	3	536.92	0
PDS5A	[Dimethyl]AAVGQESPGGLEAGNAK[Dimethyl]	3	537.949	0
CCAR2	[Dimethyl]ADSWVEK[Dimethyl]EEPAPSN_	2	807.886	0
PAFAH1B1	[Dimethyl]EAELDVNEELDK[Dimethyl]K[Dimethyl]	3	539.286	0
PAFAH1B1	[Dimethyl]EAELDVNEELDK[Dimethyl]K[Dimethyl]	2	808.425	0
ACIN1	[Dimethyl]TTSPLEEEEREIK[Dimethyl]	3	539.617	0
XPO5	[Dimethyl]SC[Carbamidomethyl (C)]DPGLEDPC[Carbamidomethyl (C)]GLNR_	2	809.353	0
RPL5	[Dimethyl]YLMEEDEDAYK[Dimethyl]K[Dimethyl]	3	539.929	0.00032457
RPL5	[Dimethyl]YLM[Oxidation (M)]EEDEDAYK[Dimethyl]K[Dimethyl]	3	545.26	0
STX2	[Dimethyl]AIEQSFDQDESGNR_	2	812.366	0
PCNP	[Dimethyl]AGAAGGPEEEAEK[Dimethyl]PVK[Dimethyl]	3	541.958	0
RBM15	[Dimethyl]SSGAASSAPGGGDGAEYK[Dimethyl]	2	812.876	0
SNX2	[Dimethyl]VGK[Dimethyl]EDSSSTEFVEK[Dimethyl]	3	542.614	0
HDGFL2	[Dimethyl]LAGEELAGEEAPQEK[Dimethyl]	2	813.915	0
HSP90AA1	[Dimethyl]EGLELPEDEEEK[Dimethyl]K[Dimethyl]	2	814.917	0
PRDX6	[Dimethyl]DINAYNC[Carbamidomethyl (C)]EEPTEK[Dimethyl]	2	819.869	0
PSME3	[Dimethyl]RLDEC[Carbamidomethyl (C)]EEAFQGTK[Dimethyl]	3	546.931	0
NOTCH3	[Dimethyl]C[Carbamidomethyl (C)]EAPAAAPEVSEEPR_	2	820.883	0
SACS	[Dimethyl]ELIQNAEDAGATEVK[Dimethyl]	2	822.428	0
STXBP1	[Dimethyl]VEQDLAMGTDAEGEK[Dimethyl]	2	824.89	0
APLP2	[Dimethyl]GSGVGEQDGGLIGAEEK[Dimethyl]	2	829.915	0
LMNA	[Dimethyl]VAVEEVDEEGK[Dimethyl]FVR_	3	554.63	0
GINS1	[Dimethyl]ALYEQNQSDVNEAK[Dimethyl]	2	832.91	0
DYNC1LI2	[Dimethyl]K[Dimethyl]PDSMVTNSSTENEA_	2	833.385	0
PDIA3	[Dimethyl]SDVLELTDDNFESR_	2	834.392	0
NARF	[Dimethyl]ELFNEDVEEVTYR_	2	835.899	0
DNMT1	[Dimethyl]SQAC[Carbamidomethyl (C)]EPSEPEIEIK[Dimethyl]	2	836.909	0.000565931
CHID1	[Dimethyl]NVLDSEDEIEELSK[Dimethyl]	2	838.417	0.00446954
FLNB	[Dimethyl]VDIQTEDLEDGTC[Carbamidomethyl (C)]K[Dimethyl]	2	839.896	0
LMNA	[Dimethyl]LQEK[Dimethyl]EDLQELNDR_	3	562.628	0
PFN2	[Dimethyl]DSLYVDGDC[Carbamidomethyl (C)]TM[Oxidation (M)]DIR_	2	852.366	0
PRKDC	[Dimethyl]AQEPESGLSEETQVK[Dimethyl]	2	844.423	0
MAP4	[Dimethyl]K[Dimethyl]C[Carbamidomethyl (C)]SLPAEEDSVLEK[Dimethyl]	3	563.631	0
DIS3	[Dimethyl]LAC[Carbamidomethyl (C)]LSEEGNEIESGK[Dimethyl]	2	846.411	0
EIF4G1	[Dimethyl]VEYTLGEESEAPGQR_	2	846.907	0
VPS26A	[Dimethyl]FESPESQASAEQPEM_	2	847.864	0
VPS26A	[Dimethyl]FESPESQASAEQPEM[Oxidation (M)]_	2	855.862	0
TRMT112	[Dimethyl]GPVEGYEENEEFLR_	2	848.397	0
PITPNB	[Dimethyl]MEDETQK[Dimethyl]ELETMR_	3	565.936	0
EZR	[Dimethyl]RK[Dimethyl]EDEVEEWQHR_	3	566.285	0.00237217
MACF1	[Dimethyl]LLDAEDVDVPSPDEK[Dimethyl]	3	566.621	0
MMP10	[Dimethyl]FDENSQSM[Oxidation (M)]EQGFPR_	2	858.37	0
HSPA1B;HSPA1A;HSPA1B	[Dimethyl]ATAGDTHLGGEDFDNR_	2	852.385	0
HSPA1B;HSPA1A;HSPA1B	[Dimethyl]ATAGDTHLGGEDFDNR_	3	568.592	0
CSDE1	[Dimethyl]EAEDGIIAYDDC[Carbamidomethyl (C)]GVK[Dimethyl]	2	855.898	0
AKAP8L	[Dimethyl]GIPGLDVEDDEEGGGGAP_	2	856.386	0
NELFA	[Dimethyl]ENPC[Carbamidomethyl (C)]QEQGDVIQIK[Dimethyl]	2	857.427	0
VIM	[Dimethyl]VEVERDNLAEDIMR_	3	572.958	0.000565931
MACF1	[Dimethyl]AELVAISSSEDEGNLR_	2	859.434	0
HSPA8	[Dimethyl]STAGDTHLGGEDFDNR_	2	860.382	0
HSPA8	[Dimethyl]STAGDTHLGGEDFDNR_	3	573.924	0
VARS1	[Dimethyl]VQGSDSDEEVVVATTR_	2	860.423	0
PFDN4	[Dimethyl]AAAEDVNVTFEDQQK[Dimethyl]	2	860.923	0
PFDN4	[Dimethyl]AAAEDVNVTFEDQQK[Dimethyl]	3	574.284	0
HNRNPA1	[Dimethyl]NQGGYGGSSSSSSYGSGR_	2	861.869	0
DPF2	[Dimethyl]TGQPEELVSC[Carbamidomethyl (C)]SDC[Carbamidomethyl (C)]GR_	2	861.875	0
ROCK2	[Dimethyl]VIQQSLEQEEAEHK[Dimethyl]	3	575.3	0
DCTN1	[Dimethyl]AK[Dimethyl]EEQQDDTVYMGK[Dimethyl]	3	575.95	0
FLNA	[Dimethyl]VK[Dimethyl]MDC[Carbamidomethyl (C)]QEC[Carbamidomethyl (C)]PEGYR_	3	576.59	0
OLA1	[Dimethyl]YEDFK[Dimethyl]EEGSENAVK[Dimethyl]	3	576.949	0
EIF3C	[Dimethyl]QPLLLSEDEEDTK[Dimethyl]R_	2	864.954	0
EIF3C	[Dimethyl]QPLLLSEDEEDTK[Dimethyl]R_	3	576.972	0
IGBP1	[Dimethyl]QLLDEVEVATEPAGSR_	2	871.452	0
CBX3	[Dimethyl]K[Dimethyl]VEEAEPEEFVVEK[Dimethyl]	2	873.464	0
SMARCD1	[Dimethyl]SDAEDGEGTVASWELR_	2	875.4	0
NASP	[Dimethyl]AAVEGTVEAGATVESTAC[Carbamidomethyl (C)]_	2	875.912	0.00032457
BPTF	[Dimethyl]TETSETEITTTEIIK[Dimethyl]	2	876.462	0
ROCK2	[Dimethyl]SIAEEQYSDLEK[Dimethyl]EK[Dimethyl]	2	876.949	0
ARID1A	[Dimethyl]VDENHSEFTLYESR_	3	585.272	0
ACLY	[Dimethyl]EAYPEEAYIADLDAK[Dimethyl]	2	877.43	0
ACLY	[Dimethyl]EAYPEEAYIADLDAK[Dimethyl]	3	585.289	0
DYNC1I2	[Dimethyl]EAVAPVQEESDLEK[Dimethyl]K[Dimethyl]	2	878.472	0
DYNC1I2	[Dimethyl]EAVAPVQEESDLEK[Dimethyl]K[Dimethyl]	3	585.984	0
APOE	[Dimethyl]SELEEQLTPVAEETR_	2	879.941	0
HSPG2	[Dimethyl]C[Carbamidomethyl (C)]EQC[Carbamidomethyl (C)]QPGYYGDAQR_	2	880.362	0
CDC37	[Dimethyl]EGEEAGPGDPLLEAVPK[Dimethyl]	2	882.457	0
HNRNPF	[Dimethyl]QSGEAFVELGSEDDVK[Dimethyl]	2	883.428	0
DNMT1	[Dimethyl]C[Carbamidomethyl (C)]GVC[Carbamidomethyl (C)]EVC[Carbamidomethyl (C)]QQPEC[Carbamidomethyl (C)]GK[Dimethyl]	2	883.87	0
ANXA1	[Dimethyl]SEDFGVNEDLADSDAR_	2	884.387	0
RSL24D1	[Dimethyl]MVQQLQEDVDMEDAP_	2	888.395	0
GTF2F1	[Dimethyl]TLTAEEAEEEWERR_	3	592.951	0
EPRS1	[Dimethyl]AYVDDTPAEQMK[Dimethyl]AER_	3	593.958	0
FEN1	[Dimethyl]QLQQAQAAGAEQEVEK[Dimethyl]	2	892.463	0
HSP90AA1	[Dimethyl]EGLELPEDEEEK[Dimethyl]K[Dimethyl]K[Dimethyl]	4	446.994	0
MYH10	[Dimethyl]QEEELQAK[Dimethyl]DEELLK[Dimethyl]	3	595.988	0
ZMYM3	[Dimethyl]EIYEELGRPGEEDLD_	2	896.418	0
SPTAN1	[Dimethyl]LSDDNTIGK[Dimethyl]EEIQQR_	3	601.315	0
GNAS	[Dimethyl]YTTPEDATPEPGEDPR_	2	901.908	0
CNBP	[Dimethyl]DC[Carbamidomethyl (C)]DLQEDAC[Carbamidomethyl (C)]YNC[Carbamidomethyl (C)]GR_	2	902.34	0
MYH9	[Dimethyl]LEEEQIILEDQNC[Carbamidomethyl (C)]K[Dimethyl]	2	908.953	0
COPS3	[Dimethyl]SMGSQEDDSGNK[Dimethyl]PSSYS_	2	916.386	0
GCN1	[Dimethyl]LASQADSTEQVDDTILT_	2	917.949	0
USO1	[Dimethyl]SSQTSGTNEQSSAIVSAR_	2	919.448	0
AP1S2	[Dimethyl]AIEQADLLQEEAETPR_	3	614.314	0
CLTC	[Dimethyl]EDK[Dimethyl]LEC[Carbamidomethyl (C)]SEELGDLVK[Dimethyl]	3	616.648	0
YBX1	[Dimethyl]SVGDGETVEFDVVEGEK[Dimethyl]	2	926.447	0
FLNC	[Dimethyl]VEAAEIVEGEDSAYSVR_	3	617.971	0
FLNC	[Dimethyl]VEAAEIVEGEDSAYSVR_	2	926.452	0
MYH9	[Dimethyl]QLEEAEEEAQRANASR_	3	620.301	0
CKAP5	[Dimethyl]EIVEPELSIEVC[Carbamidomethyl (C)]EEK[Dimethyl]	2	929.971	0
OGFR	[Dimethyl]EQPPTEPGPQSASEVEK[Dimethyl]	2	933.46	0
AP1S1	[Dimethyl]AIEQADLLQEEDESPR_	2	935.955	0
SRR	[Dimethyl]VYAAEPSNADDC[Carbamidomethyl (C)]YQSK[Dimethyl]	2	937.417	0
RANBP2	[Dimethyl]QNQTTSAVSTPASSETSK[Dimethyl]	2	940.466	0
ATXN10	[Dimethyl]LASEEPPDDEEALATIR_	3	628.646	0
ATXN10	[Dimethyl]LASEEPPDDEEALATIR_	2	942.465	0
USP9X	[Dimethyl]EYINEC[Carbamidomethyl (C)]DSDYHEER_	3	629.588	0
RSF1	[Dimethyl]MYIEEQDDQDGSSWK[Dimethyl]	2	943.909	0.0042735
MYH14	[Dimethyl]EAQAALAEAQEDLESER_	2	944.45	0
TGFB2	[Dimethyl]ERSDEEYYAK[Dimethyl]EVYK[Dimethyl]	3	631.647	0.00387879
TGFB2	[Dimethyl]ERSDEEYYAK[Dimethyl]EVYK[Dimethyl]	4	473.987	0
LTBP1	[Dimethyl]MTC[Carbamidomethyl (C)]VDVNEC[Carbamidomethyl (C)]DELNNR_	2	948.898	0
BOLA2B;BOLA2	[Dimethyl]DLEAEHVEVEDTTLNR_	3	633.309	0
BOLA2B;BOLA2	[Dimethyl]DLEAEHVEVEDTTLNR_	2	949.461	0.00784656
EXOC4	[Dimethyl]SGELQGGPDDNLIEGGGTK[Dimethyl]	2	950.468	0
RRP9	[Dimethyl]MNEEISSDSESESLAPR_	2	954.928	0
YBX3	[Dimethyl]AGEAPTENPAPPTQQSSAE_	2	955.442	0
PARP1	[Dimethyl]GGSDDSSK[Dimethyl]DPIDVNYEK[Dimethyl]	3	637.306	0
SF3B3	[Dimethyl]LPPNTNDEVDEDPTGNK[Dimethyl]	3	637.637	0
HARS1	[Dimethyl]EEVDVRREDLVEEIK[Dimethyl]	4	479.26	0.00237217
CSE1L	[Dimethyl]AADEEAFEDNSEEYIR_	2	958.413	0
PDS5B	[Dimethyl]AESPESSAIESTQSTPQK[Dimethyl]	3	644.985	0
ANXA2	[Dimethyl]AEDGSVIDYELIDQDAR_	3	646.309	0
ANXA2	[Dimethyl]AEDGSVIDYELIDQDAR_	2	968.96	0
TRAP1	[Dimethyl]EGIVTATEQEVK[Dimethyl]EDIAK[Dimethyl]	3	648.689	0
TRAP1	[Dimethyl]EGIVTATEQEVK[Dimethyl]EDIAK[Dimethyl]	2	972.53	0
TBCB	[Dimethyl]YNEEERAQQEAEAAQR_	3	650.636	0.00257268
DCPS	[Dimethyl]VNEASGDGDGEDAVVILEK[Dimethyl]	3	658.329	0
DCPS	[Dimethyl]VNEASGDGDGEDAVVILEK[Dimethyl]	2	986.989	0
TCP1	[Dimethyl]DDK[Dimethyl]HGSYEDAVHSGALND_	3	662.633	0.00525474
SPAG9	[Dimethyl]ETDYPAGEDLSESGQVDK[Dimethyl]	2	998.455	0
BLOC1S3	[Dimethyl]ESAEEAWGTEEAPAPAPAR_	2	998.966	0
TGFB2	[Dimethyl]AAAC[Carbamidomethyl (C)]ERERSDEEYYAK[Dimethyl]	4	501.734	0.00257268
RPLP2	[Dimethyl]K[Dimethyl]EESEESDDDMGFGLFD_	2	1003.41	0
RPLP2	[Dimethyl]K[Dimethyl]EESEESDDDM[Oxidation (M)]GFGLFD_	2	1011.41	0
MYH9	[Dimethyl]TQLEELEDELQATEDAK[Dimethyl]	3	673.332	0.000565931
PSIP1	[Dimethyl]IQVEQTRDEDLDTDSLD_	2	1010.47	0
OXR1	[Dimethyl]K[Dimethyl]IEESETIEDSSNQAAAR_	3	678.671	0
CNPY3	[Dimethyl]ELGGLEGDPSPEEDEGIQK[Dimethyl]	2	1027.99	0
MACF1	[Dimethyl]DDSGSGSK[Dimethyl]TEQSVALLEQK[Dimethyl]	3	688.355	0
DDX21	[Dimethyl]SDK[Dimethyl]TEEIAEEEETVFPK[Dimethyl]	3	689.012	0
TP53RK	[Dimethyl]ATTPADGEEPAPEAEALAAAR_	2	1033.51	0
TP53RK	[Dimethyl]ATTPADGEEPAPEAEALAAAR_	3	689.339	0
CSE1L	[Dimethyl]AADEEAFEDNSEEYIRR_	2	1036.46	0
CSE1L	[Dimethyl]AADEEAFEDNSEEYIRR_	3	691.312	0
SND1	[Dimethyl]ANNPEQNRLSEC[Carbamidomethyl (C)]EEQAK[Dimethyl]	3	691.66	0
DYNC1I2	[Dimethyl]TLAEINANRADAEEEAATR_	3	691.678	0
DYNC1H1	[Dimethyl]MQMLEDEDDLAYAETEK[Dimethyl]	2	1043.96	0
DYNC1H1	[Dimethyl]MQMLEDEDDLAYAETEK[Dimethyl]	3	696.311	0
HMGA2	[Dimethyl]GEGAGQPSTSAQGQPAAPAPQK[Dimethyl]	3	697.687	0
KPNA3	[Dimethyl]NVPQEESLEDSDVDADFK[Dimethyl]	2	1046.98	0
ANXA2	[Dimethyl]RAEDGSVIDYELIDQDAR_	3	698.343	0
ANXA1	[Dimethyl]GDRSEDFGVNEDLADSDAR_	3	699.31	0
ANXA1	[Dimethyl]GDRSEDFGVNEDLADSDAR_	2	1048.46	0
EIF4B	[Dimethyl]YAALSVDGEDENEGEDYAE_	2	1052.43	0
POLD3	[Dimethyl]VYESESC[Carbamidomethyl (C)]TDSEEELNMK[Dimethyl]	2	1053.45	0
SPTBN1	[Dimethyl]TQTAIASEDMPNTLTEAEK[Dimethyl]	2	1053.52	0
TGFB1	[Dimethyl]VAGESAEPEPEPEADYYAK[Dimethyl]	2	1054.49	0
NUDC	[Dimethyl]ELTDEEAERLQLEIDQK[Dimethyl]	3	705.699	0.00482315
PHF14	[Dimethyl]NSADDEELTNDSLTLSQSK[Dimethyl]	2	1062	0
HSPA4	[Dimethyl]LEDTENWLYEDGEDQPK[Dimethyl]	3	712.992	0
RPL7	[Dimethyl]TTHFVEGGDAGNREDQINR_	4	536.758	0
MACF1	[Dimethyl]DAYRPTTDADK[Dimethyl]IEDEVTR_	3	717.69	0.00218043
TKFC	[Dimethyl]VAPAEPQEAPDSTAAGGSASK[Dimethyl]R_	3	718.366	0
THOP1	[Dimethyl]VDQALHTQTDADPAEEYAR_	3	720.006	0
VCP	[Dimethyl]QTNPSAMEVEEDDPVPEIR_	2	1092.51	0
NUF2	[Dimethyl]ESLNLEDQIESDESELK[Dimethyl]K[Dimethyl]	3	730.706	0
CBX1	[Dimethyl]K[Dimethyl]VEEVLEEEEEEYVVEK[Dimethyl]	3	731.707	0
CBX1	[Dimethyl]K[Dimethyl]VEEVLEEEEEEYVVEK[Dimethyl]	2	1097.06	0.00257268
STEEP1	[Dimethyl]FSSVTVSTIDEEEEEIEAR_	2	1099.52	0
CCT3	[Dimethyl]K[Dimethyl]GESQTDIEITREEDFTR_	4	553.279	0
CCAR2	[Dimethyl]EAAPDAGAEPITADSDPAYSSK[Dimethyl]	2	1110.02	0
FLNC	[Dimethyl]QQEGEASSQDMTAQVTSPSGK[Dimethyl]	3	741.346	0
FLNC	[Dimethyl]QQEGEASSQDMTAQVTSPSGK[Dimethyl]	2	1111.52	0.00237217
PACSIN2	[Dimethyl]AGDELTK[Dimethyl]MEDEDEQGWC[Carbamidomethyl (C)]K[Dimethyl]	3	742.329	0.00032457
HSPA5	[Dimethyl]LYGSAGPPPTGEEDTAEK[Dimethyl]DEL_	2	1116.53	0
KIF5B	[Dimethyl]QLDDK[Dimethyl]DEEINQQSQLVEK[Dimethyl]	3	748.385	0
TUBGCP3	[Dimethyl]EIEGQWGVTAAEEEEENK[Dimethyl]R_	3	754.029	0
EGLN1	[Dimethyl]AAAGGQGSAVAAEAEPGK[Dimethyl]EEPPAR_	3	759.721	0
UBR4	[Dimethyl]TGSTSSK[Dimethyl]EDDYESDAATIVQK[Dimethyl]	3	772.708	0.00237217
RPLP0	[Dimethyl]VEAK[Dimethyl]EESEESDEDM[Oxidation (M)]GFGLFD_	2	1167.99	0
HSP90AA1	[Dimethyl]EGLELPEDEEEK[Dimethyl]K[Dimethyl]K[Dimethyl]QEEK[Dimethyl]	5	466.25	0.00218043
HSP90AA1	[Dimethyl]EGLELPEDEEEK[Dimethyl]K[Dimethyl]K[Dimethyl]QEEK[Dimethyl]	3	776.412	0.000565931
PRKAR2A	[Dimethyl]ADEHVIDQGDDGDNFYVIER_	3	779.021	0
NCL	[Dimethyl]TEADAEK[Dimethyl]TFEEK[Dimethyl]QGTEIDGR_	3	780.052	0.00844339
NCL	[Dimethyl]TEADAEK[Dimethyl]TFEEK[Dimethyl]QGTEIDGR_	4	585.291	0
CBX1	[Dimethyl]K[Dimethyl]K[Dimethyl]VEEVLEEEEEEYVVEK[Dimethyl]	3	783.749	0
TGFB1	[Dimethyl]DRVAGESAEPEPEPEADYYAK[Dimethyl]	3	793.704	0
ANK2	[Dimethyl]IDMTSEK[Dimethyl]NPQDEQERIEER_	4	601.542	0
EEF1G	[Dimethyl]AAAPAPEEEMDEC[Carbamidomethyl (C)]EQALAAEPK[Dimethyl]	3	805.035	0
EEF1G	[Dimethyl]AAAPAPEEEMDEC[Carbamidomethyl (C)]EQALAAEPK[Dimethyl]	2	1207.05	0
EEF1G	[Dimethyl]AAAPAPEEEM[Oxidation (M)]DEC[Carbamidomethyl (C)]EQALAAEPK[Dimethyl]	3	810.366	0
EEF1G	[Dimethyl]AAAPAPEEEM[Oxidation (M)]DEC[Carbamidomethyl (C)]EQALAAEPK[Dimethyl]	2	1215.05	0
HSP90AB1	[Dimethyl]EGLELPEDEEEK[Dimethyl]K[Dimethyl]K[Dimethyl]MEESK[Dimethyl]	4	605.065	0
HSP90AB1	[Dimethyl]EGLELPEDEEEK[Dimethyl]K[Dimethyl]K[Dimethyl]MEESK[Dimethyl]	5	484.253	0.000565931
HSP90AB1	[Dimethyl]EGLELPEDEEEK[Dimethyl]K[Dimethyl]K[Dimethyl]MEESK[Dimethyl]	3	806.417	0
HSP90AB1	[Dimethyl]EGLELPEDEEEK[Dimethyl]K[Dimethyl]K[Dimethyl]M[Oxidation (M)]EESK[Dimethyl]	5	487.452	0.000565931
HSP90AB1	[Dimethyl]EGLELPEDEEEK[Dimethyl]K[Dimethyl]K[Dimethyl]M[Oxidation (M)]EESK[Dimethyl]	4	609.063	0
YWHAZ	[Dimethyl]DNLTLWTSDTQGDEAEAGEGGEN_	2	1219.02	0
CDKN2AIP	[Dimethyl]NAGDLAPAGGAASASTDEAADAESGTR_	2	1231.06	0.00218043
C11orf58;C11orf58;SMAP	[Dimethyl]SASPDDDLGSSNWEAADLGNEER_	2	1232.03	0
VCP	[Dimethyl]ERQTNPSAMEVEEDDPVPEIR_	3	823.724	0
PPME1	[Dimethyl]SIVEGIIEEEEEDEEGSESISK[Dimethyl]	2	1247.08	0
PPME1	[Dimethyl]SIVEGIIEEEEEDEEGSESISK[Dimethyl]	3	831.725	0
TPR	[Dimethyl]AADSQNSGEGNTGAAESSFSQEVSR_	2	1257.55	0
WDHD1	[Dimethyl]AAELTATQVEEEEEEEDFRK[Dimethyl]K[Dimethyl]	4	642.07	0.00411722
RANBP2	[Dimethyl]NRPDYVSEEEEDDEDFETAVK[Dimethyl]	3	858.045	0
WASF2	[Dimethyl]IAVEYSDSEDDSSEFDEDDWSD_	2	1291.99	0
EEF1G	[Dimethyl]K[Dimethyl]AAAPAPEEEM[Oxidation (M)]DEC[Carbamidomethyl (C)]EQALAAEPK[Dimethyl]	3	862.408	0
EEF1G	[Dimethyl]K[Dimethyl]AAAPAPEEEMDEC[Carbamidomethyl (C)]EQALAAEPK[Dimethyl]	3	857.077	0
PPME1	[Dimethyl]SIVEGIIEEEEEDEEGSESISK[Dimethyl]R_	3	883.759	0
CNBP	[Dimethyl]C[Carbamidomethyl (C)]GESGHLAK[Dimethyl]DC[Carbamidomethyl (C)]DLQEDAC[Carbamidomethyl (C)]YNC[Carbamidomethyl (C)]GR_	4	693.537	0
MRTO4	[Dimethyl]FQQMGDDLPESASESTEESDSEDDD_	2	1396.03	0
HDGF	[Dimethyl]EAENPEGEEK[Dimethyl]EAATLEVERPLPM[Oxidation (M)]EVEK[Dimethyl]	4	789.143	0
IPO5	[Dimethyl]RQDEDYDEQVEESLQDEDDNDVYILTK[Dimethyl]	3	1120.5	0
EIF1AY	[Dimethyl]INETDTFGPGDDDEIQFDDIGDDDEDIDDI_	3	1129.46	0
HDGF	[Dimethyl]GPPQEEEEEEDEEEEATK[Dimethyl]EDAEAPGIRDHESL_	4	920.653	0.000565931
NCL	[Dimethyl]AAAAAPASEDEDDEDDEDDEDDDDDEEDDSEEEAMETTPAK[Dimethyl]	3	1501.55	0
FN1	[Dimethyl]SEPLIGR_	2	400.237	0.00237217
GAPDH	[Dimethyl]TVDGPSGK[Dimethyl]	2	408.727	0.0034662
CNOT3	[Dimethyl]EGLGLAQK[Dimethyl]	2	436.266	0.00218043
ROBO1	[Dimethyl]DQVVALGR_	2	443.261	0
SNRPN;SNRPB;SNRPN	[Dimethyl]C[Carbamidomethyl (C)]ILQDGR_	2	445.232	0
SEMA3D	[Dimethyl]TYDPLIK[Dimethyl]	2	453.271	0
CLTC	[Dimethyl]AYEFAER_	2	457.224	0
SGTA	[Dimethyl]EMPQDLR_	2	458.731	0.0042735
MAPKAPK3	[Dimethyl]VDYDQVK[Dimethyl]	2	461.748	0
COL6A3	[Dimethyl]QDVVNAVR_	2	464.764	0
FLNB	[Dimethyl]DEPC[Carbamidomethyl (C)]LLK[Dimethyl]	2	465.752	0.0034662
AKAP12	[Dimethyl]AATIIEER_	2	465.766	0
KRT9	[Dimethyl]M[Oxidation (M)]TLDDFR_	2	471.223	0.0042735
YTHDF2	[Dimethyl]DVPNSQLR_	2	478.762	0.00218043
LOXL2	[Dimethyl]ELGYVEAK[Dimethyl]	2	482.771	0
PSMB7	[Dimethyl]GTTAVLTEK[Dimethyl]	2	488.29	0
PA2G4	[Dimethyl]QHVIDGEK[Dimethyl]	2	491.272	0
PA2G4	[Dimethyl]QHVIDGEK[Dimethyl]	3	327.85	0.00784656
VCP	[Dimethyl]ESIESEIR_	2	495.759	0.00257268
UBE2Z	[Dimethyl]NYNEC[Carbamidomethyl (C)]IR_	2	498.732	0
OLA1	[Dimethyl]FNTPQQPK[Dimethyl]	2	508.282	0.000565931
SLK	[Dimethyl]TLEEEFAR_	2	511.761	0
KARS1	[Dimethyl]QLFEEQAK[Dimethyl]	2	524.787	0
SNRPD2	[Dimethyl]EM[Oxidation (M)]WTEVPK[Dimethyl]	2	546.276	0
RPL35A	[Dimethyl]DETEFYLGK[Dimethyl]	2	579.29	0.00482315
PLEC	[Dimethyl]NLLDEELQR_	2	579.312	0
GARS1	[Dimethyl]GEFTIETEGK[Dimethyl]	2	583.801	0
SERBP1	[Dimethyl]EETQPPVALK[Dimethyl]	2	584.335	0.000565931
HDGF	[Dimethyl]DLFPYEESK[Dimethyl]	2	592.298	0
ROBO1	[Dimethyl]DGVLVSTQDSR_	2	602.812	0.000565931
CCDC22	[Dimethyl]SIEEVEADMK[Dimethyl]	2	603.8	0
COPB2	[Dimethyl]HSEVQQANLK[Dimethyl]	2	605.333	0.00257268
ADAMTSL1	[Dimethyl]SC[Carbamidomethyl (C)]NLDPC[Carbamidomethyl (C)]PAR_	2	609.274	0
RAB21	[Dimethyl]MIETAQVDER_	2	610.303	0.0042735
HPF1	[Dimethyl]TIVEAASDEER_	2	624.309	0
CRYL1	[Dimethyl]VPDDPEHLAAR_	3	416.551	0
YWHAE	[Dimethyl]EAAENSLVAYK[Dimethyl]	2	625.835	0.000565931
PDCD10	[Dimethyl]IPDEINDRVR_	3	418.898	0.00542741
TRAPPC3	[Dimethyl]RIEDNLPAGEE_	2	635.817	0.00032457
SUPT16H	[Dimethyl]ELAAQLNEEAK[Dimethyl]	2	636.346	0.000565931
ATIC	[Dimethyl]NIPEDNADMAR_	2	637.296	0
SLK	[Dimethyl]EAAIWELEER_	2	637.325	0
PLP2	[Dimethyl]HTAAPTDPADGPV_	2	638.812	0.00112899
MACF1	[Dimethyl]TEQSVALLEQK[Dimethyl]	2	651.369	0.000565931
SERBP1	[Dimethyl]RPDQQLQGEGK[Dimethyl]	3	437.905	0.000565931
EIF1AY	[Dimethyl]EDGQEYAQVIK[Dimethyl]	2	668.343	0.00032457
SEC23A	[Dimethyl]YIDTEHGGSQAR_	3	454.553	0
UTRN	[Dimethyl]METC[Carbamidomethyl (C)]PLDDDVK[Dimethyl]	2	689.815	0
UGDH	[Dimethyl]VLIGGDETPEGQR_	2	699.865	0
WBP2	[Dimethyl]AEAGGGWEGSASYK[Dimethyl]	2	713.336	0
OPA1	[Dimethyl]EVLEDFAEDGEK[Dimethyl]	2	718.843	0
HPF1	[Dimethyl]TIVEAASDEERLK[Dimethyl]	3	506.279	0.0042735
UBR4	[Dimethyl]ASAQGDPDVPEC[Carbamidomethyl (C)]LK[Dimethyl]	2	771.877	0.000565931
PARP1	[Dimethyl]VVDRDSEEAEIIR_	3	520.274	0
EIF4G1	[Dimethyl]NHDEESLEC[Carbamidomethyl (C)]LC[Carbamidomethyl (C)]R_	2	795.338	0.00032457
TNPO1	[Dimethyl]NIRDNEEK[Dimethyl]DSAFR_	4	413.212	0.00667705
EIF3A	[Dimethyl]TK[Dimethyl]NETDEDGWTTVR_	3	569.944	0
RRM1	[Dimethyl]EQGPYETYEGSPVSK[Dimethyl]	2	863.912	0
LMNB1	[Dimethyl]LQEK[Dimethyl]EELRELNDR_	4	432.738	0.0042735
FOXK2	[Dimethyl]EGSPAPLEPEPGAAQPK[Dimethyl]	2	865.952	0
VARS1	[Dimethyl]ITPAHDQNDYEVGQR_	3	590.952	0
SEMA3D	[Dimethyl]ESSQEGSTSDK[Dimethyl]TILSR_	3	594.302	0
HNRNPK	[Dimethyl]TDYNASVSVPDSSGPER_	2	904.918	0
HNRNPK	[Dimethyl]TDYNASVSVPDSSGPER_	3	603.615	0
MCM6	[Dimethyl]EIESEIDSEEELINK[Dimethyl]	2	916.954	0
MCM6	[Dimethyl]EIESEIDSEEELINK[Dimethyl]	3	611.639	0
NUMA1	[Dimethyl]SNRDELELELAENRK[Dimethyl]	4	468.751	0.00237217
RPL22	[Dimethyl]YFQINQDEEEEEDED_	2	980.384	0
VCP	[Dimethyl]QTNPSAMEVEEDDPVPEIRR_	3	780.709	0
SWAP70	[Dimethyl]LQEALEDERQARQDEETVR_	4	586.544	0.00032457
AKAP8	[Dimethyl]VAPAPAAADAEVEQTDAESK[Dimethyl]DAVPTE_	3	880.096	0
MAGEA4	[Dimethyl]QPNEGSSSQEEEGPSTSPDAESLFR_	3	898.398	0
XPO5	[Dimethyl]SLLC[Carbamidomethyl (C)]GEDEAADENPESQEM[Oxidation (M)]LEEQLVR_	3	1012.45	0.000565931
HSP90AA1	[Dimethyl]LGLGIDEDDPTADDTSAAVTEEM[Oxidation (M)]PPLEGDDDTSRM[Oxidation (M)]EEVD_	3	1404.27	0
HSP90AA1	[Dimethyl]LGLGIDEDDPTADDTSAAVTEEM[Oxidation (M)]PPLEGDDDTSRMEEVD_	3	1398.93	0
HSPA8	[Dimethyl]DNNLLGK[Dimethyl]	2	415.243	0.000565931
LIMS1	[Dimethyl]GGFAPAEK[Dimethyl]	2	416.732	0
TCP1	[Dimethyl]DC[Carbamidomethyl (C)]LINAAK[Dimethyl]	2	480.763	0
DYNC1I2	[Dimethyl]SELK[Dimethyl]AELER_	3	377.552	0
FLNA	[Dimethyl]DAPQDFHPDR_	3	409.191	0
EEF1A1	[Dimethyl]MDSTEPPYSQK[Dimethyl]	2	669.816	0
KIF5B	[Dimethyl]DQDNMQAELNR_	2	681.309	0
CHID1	[Dimethyl]SQFSDK[Dimethyl]PVQDR_	3	454.905	0.0034662
NCDN	[Dimethyl]LQAGEETASHYR_	3	463.897	0.00280756
PLEC	[Dimethyl]ARSDEGQLSPATR_	3	472.579	0
PSMA4	[Dimethyl]QDYK[Dimethyl]EGEMTLK[Dimethyl]	3	475.915	0
CSRP2	[Dimethyl]TVYHAEEVQC[Carbamidomethyl (C)]DGR_	3	531.244	0
HNRNPD	[Dimethyl]HSEAATAQREEWK[Dimethyl]	3	533.602	0.000565931
MORF4L2	[Dimethyl]ADPTVESEEAFK[Dimethyl]NR_	3	550.277	0.00195367
TUBGCP3	[Dimethyl]EGDTGGTMEITEAALVR_	2	889.435	0.00257268
CTNNA1	[Dimethyl]TSVQTEDDQLIAGQSAR_	3	616.31	0
CTNNA1	[Dimethyl]TSVQTEDDQLIAGQSAR_	2	923.961	0
TMEM132A	[Dimethyl]VPGPAEGPAEPAAEASDEAER_	3	693.327	0.00237217
CAPZA2	[Dimethyl]EATDPRPC[Carbamidomethyl (C)]EVENAVESWR_	3	725.004	0.000565931
MAPRE1	[Dimethyl]AGPGVVR_	2	342.214	0.00257268
HSPE1	[Dimethyl]DGDILGK[Dimethyl]	2	387.224	0.0042735
TARS1	[Dimethyl]VTLPDGK[Dimethyl]	2	393.242	0
QSOX1	[Dimethyl]ALAEDVK[Dimethyl]	2	401.239	0
COL11A1	[Dimethyl]VAISVEK[Dimethyl]	2	401.258	0.000565931
DNAJC8	[Dimethyl]DSVLTSK[Dimethyl]	2	403.237	0.000565931
CCT7	[Dimethyl]TLVDIAK[Dimethyl]	2	408.265	0
PRKDC	[Dimethyl]DYVAVAR_	2	411.229	0.00482315
CYFIP1	[Dimethyl]EGDLLTK[Dimethyl]	2	416.245	0.00368098
CSE1L	[Dimethyl]AAC[Carbamidomethyl (C)]DLVR_	2	416.721	0.00218043
DNAJC8	[Dimethyl]AFEAVDK[Dimethyl]	2	418.232	0.0034662
XRCC5	[Dimethyl]EGLEIVK[Dimethyl]	2	422.263	0.00446954
APOM	[Dimethyl]DGLC[Carbamidomethyl (C)]VPR_	2	422.721	0.00032457
H2BC12;H2BS1;H2BC5;H2BC4;H2BC18;H2BC9;H2BC15;H2BC14;H2BC13;H2BC15	[Dimethyl]EIQTAVR_	2	422.748	0.00237217
PDCD6IP	[Dimethyl]FGEEIAR_	2	425.227	0
USP14	[Dimethyl]QSPTLQR_	2	429.246	0.00280756
EZR	[Dimethyl]QAVDQIK[Dimethyl]	2	429.258	0.00582176
MRI1	[Dimethyl]DLADVAAR_	2	429.738	0
ALYREF	[Dimethyl]AAVHYDR_	2	430.225	0.00257268
STIP1	[Dimethyl]DFDTALK[Dimethyl]	2	433.237	0
EIF4G1	[Dimethyl]GGPGGELPR_	2	434.238	0.00032457
EEF1A1	[Dimethyl]K[Dimethyl]LEDGPK[Dimethyl]	2	435.768	0
SARS1	[Dimethyl]DVTLENR_	2	437.735	0
RBMX	[Dimethyl]DVYLSPR_	2	439.243	0.00368098
COL1A2	[Dimethyl]VGAPGPAGAR_	2	440.754	0.00387879
GAPDH	[Dimethyl]QASEGPLK[Dimethyl]	2	443.256	0.00728316
RPL11	[Dimethyl]AEEILEK[Dimethyl]	2	444.258	0.00464468
TGFB1	[Dimethyl]GGEIEGFR_	2	446.73	0
LSM4	[Dimethyl]EVIC[Carbamidomethyl (C)]TSR_	2	446.731	0.00032457
COCH	[Dimethyl]DFLESQQ_	2	447.714	0.00686144
GGH	[Dimethyl]YLESAGAR_	2	447.738	0.00686144
EDF1	[Dimethyl]QAILAAQR_	2	449.777	0.000565931
ABCE1	[Dimethyl]ILEDDLK[Dimethyl]	2	451.266	0.00237217
PDIA4	[Dimethyl]LAPEYEK[Dimethyl]	2	453.253	0
H3-3B;H3-3A	[Dimethyl]EIAQDFK[Dimethyl]	2	453.75	0.000565931
SFPQ	[Dimethyl]SLDEMEK[Dimethyl]	2	454.226	0
PIN4	[Dimethyl]IMEAMEK[Dimethyl]	2	454.235	0.00237217
PCYT1A	[Dimethyl]YVDEVVR_	2	454.248	0
PPP5C	[Dimethyl]DYETVVK[Dimethyl]	2	455.25	0
RCC2	[Dimethyl]ESTMYPK[Dimethyl]	2	456.231	0
APOE	[Dimethyl]ELQAAQAR_	2	457.756	0.00237217
MSN	[Dimethyl]EALLQASR_	2	458.267	0
TRAP1	[Dimethyl]TDAPLNIR_	2	464.267	0
EIF2S1	[Dimethyl]VSPEEAIK[Dimethyl]	2	464.771	0
STIP1	[Dimethyl]ELIEQLR_	2	464.777	0.00582176
CORO1B	[Dimethyl]RGTLVAER_	2	465.28	0
DCTN1	[Dimethyl]SLSDTVEK[Dimethyl]	2	467.758	0.000565931
RTRAF	[Dimethyl]DVNC[Carbamidomethyl (C)]PFK[Dimethyl]	2	468.236	0.000565931
CAMK2D	[Dimethyl]SGSPTVPIK[Dimethyl]	2	471.287	0.00707182
SYMPK	[Dimethyl]MADSEIPR_	2	473.737	0
RBBP7	[Dimethyl]VINEEYK[Dimethyl]	2	475.763	0.000565931
CBFB	[Dimethyl]EYVDLER_	2	476.243	0
CSTF3	[Dimethyl]EYETVMK[Dimethyl]	2	478.244	0
KIF5B	[Dimethyl]MMLEQER_	2	482.733	0.0034662
EIF3M	[Dimethyl]EGERPSLR_	3	324.514	0.00464468
FSCN1	[Dimethyl]YFGGTEDR_	2	486.725	0.00257268
VPS29	[Dimethyl]ESYDYLK[Dimethyl]	2	487.247	0
PPP2R1A	[Dimethyl]DK[Dimethyl]AVESLR_	2	487.287	0.00237217
ACLY	[Dimethyl]SINNPDMR_	2	487.74	0.00195367
SEPTIN7	[Dimethyl]TVQVEQSK[Dimethyl]	2	487.779	0.00237217
TARS1	[Dimethyl]TISETIER_	2	488.769	0
KTN1	[Dimethyl]STYVTEVR_	2	491.764	0.00237217
CCT4	[Dimethyl]LVIEEAER_	2	493.779	0.00218043
DEK	[Dimethyl]SGVNSELVK[Dimethyl]	2	494.787	0.0042735
SND1	[Dimethyl]TDAVDSVVR_	2	495.267	0.00482315
TENM3	[Dimethyl]LDEDGFLR_	2	496.756	0.00032457
PSME2	[Dimethyl]GEEK[Dimethyl]PSMY_	2	498.739	0
UBA2	[Dimethyl]DQQVLDVK[Dimethyl]	2	500.787	0
RDX	[Dimethyl]ALELDQER_	2	501.267	0.000565931
YARS1	[Dimethyl]IDVGEAEPR_	2	507.267	0.000565931
CNBP	[Dimethyl]C[Carbamidomethyl (C)]GESGHLAR_	3	338.831	0
PRPF8	[Dimethyl]QQIAEIEK[Dimethyl]	2	507.795	0
NSUN2	[Dimethyl]GAEQLAEGGR_	2	508.262	0
PYGL	[Dimethyl]IDDVAALDK[Dimethyl]	2	508.287	0
CLTA	[Dimethyl]LEALDANSR_	2	508.772	0.00464468
FLNA	[Dimethyl]VK[Dimethyl]ETADFK[Dimethyl]	3	341.202	0.00464468
AHSA1	[Dimethyl]GIPAPEEER_	2	513.267	0.00218043
PHF14	[Dimethyl]QLSPEAQAR_	2	514.28	0
MTHFD1	[Dimethyl]EHGAFDAVK[Dimethyl]	3	343.85	0
TMA16	[Dimethyl]DAC[Carbamidomethyl (C)]ELIER_	2	517.253	0
PYGB	[Dimethyl]VEHTPDGVK[Dimethyl]	3	346.526	0.00237217
HMCN1	[Dimethyl]SDGSLHIER_	3	347.849	0
PLEC	[Dimethyl]LSVAAQEAAR_	2	522.296	0.00582176
RDX	[Dimethyl]QIEEQTIK[Dimethyl]	2	522.8	0
COL6A3	[Dimethyl]NIDSEEVGK[Dimethyl]	2	523.772	0
APEX1	[Dimethyl]NAGFTPQER_	2	524.265	0.000565931
EIF3D	[Dimethyl]TLNEWDSR_	2	524.757	0.000565931
SRSF3	[Dimethyl]DSC[Carbamidomethyl (C)]PLDC[Carbamidomethyl (C)]K[Dimethyl]	2	525.733	0
MRE11	[Dimethyl]TGEEINFGK[Dimethyl]	2	525.777	0
TMEM123	[Dimethyl]TIDEHDAII_	2	527.774	0.000565931
COPG2	[Dimethyl]VVLENEAVR_	2	528.806	0
PPP2R1A	[Dimethyl]M[Oxidation (M)]AGDPVANVR_	2	537.274	0
TPR	[Dimethyl]LLEEDVK[Dimethyl]R_	3	353.213	0
RCC1	[Dimethyl]LGLGEGAEEK[Dimethyl]	2	529.79	0
MAP7D1	[Dimethyl]MREEQLAR_	3	354.19	0.000565931
FERMT2	[Dimethyl]MDASTGDAIK[Dimethyl]	2	532.768	0
SERBP1	[Dimethyl]EAGGGGVGGPGAK[Dimethyl]	2	535.285	0
TRIP10	[Dimethyl]LQQQLEER_	2	536.293	0.0042735
CCT7	[Dimethyl]STVDAPTAAGR_	2	537.283	0.00257268
SAE1	[Dimethyl]NRAEASLER_	3	358.528	0.0034662
EIF4A3	[Dimethyl]DELTLEGIK[Dimethyl]	2	537.308	0
FARSB	[Dimethyl]LIITEETAK[Dimethyl]	2	537.326	0.00237217
VIM	[Dimethyl]QQYESVAAK[Dimethyl]	2	540.29	0.00257268
CHERP	[Dimethyl]EQGIQDPIK[Dimethyl]	2	542.306	0
PALLD	[Dimethyl]DAVIQDLER_	2	543.793	0
VCP	[Dimethyl]RSVSDNDIR_	3	363.86	0
CARS1	[Dimethyl]ALC[Carbamidomethyl (C)]DNVDTR_	2	546.261	0
TBCB	[Dimethyl]LGEYEDVSR_	2	548.269	0.00218043
PKM	[Dimethyl]K[Dimethyl]ASDVHEVR_	3	366.208	0
SEPTIN2	[Dimethyl]ADTLTLK[Dimethyl]ER_	3	368.22	0
HMCN1	[Dimethyl]DVALEC[Carbamidomethyl (C)]QVK[Dimethyl]	2	559.3	0
ACBD3	[Dimethyl]EDAMVEFVK[Dimethyl]	2	562.289	0
COL11A1	[Dimethyl]RGPPGAAGAEGR_	2	562.302	0.00218043
PSAP	[Dimethyl]DGGFC[Carbamidomethyl (C)]EVC[Carbamidomethyl (C)]K[Dimethyl]	2	564.247	0
PGK1	[Dimethyl]NNQITNNQR_	2	565.289	0
EIF3A	[Dimethyl]GPAEESSSWR_	2	567.265	0
GLMN	[Dimethyl]STSEENIGIK[Dimethyl]	2	567.306	0
ATP6V1C1	[Dimethyl]TC[Carbamidomethyl (C)]QQTWEK[Dimethyl]	2	568.774	0.00387879
COPG1	[Dimethyl]VVLEHEEVR_	3	379.88	0
DYNC1H1	[Dimethyl]YEFGESDLR_	2	572.269	0
PPP2R1A	[Dimethyl]QAAEDK[Dimethyl]SWR_	2	573.799	0.00218043
CD2AP	[Dimethyl]SNLEMEIEK[Dimethyl]	2	574.797	0
YTHDF2	[Dimethyl]SYSEDDIHR_	3	383.844	0.000565931
TRIM28	[Dimethyl]SGEGEVSGLMR_	2	575.282	0.00237217
MYH10	[Dimethyl]EQEVAELK[Dimethyl]K[Dimethyl]	3	386.564	0.00387879
NUMA1	[Dimethyl]AADALEEQQR_	2	579.791	0
TBCE	[Dimethyl]EIELENDLK[Dimethyl]	2	579.816	0
CHST14	[Dimethyl]YLVDEDPER_	2	582.283	0.000565931
EIF3L	[Dimethyl]SEEEIDFLR_	2	583.29	0
NSF	[Dimethyl]YVGESEANIR_	2	583.296	0
PLCG2	[Dimethyl]SESSPEAYIR_	2	583.788	0
EIF4G3	[Dimethyl]GPVQQPLEDR_	2	583.812	0
TCERG1	[Dimethyl]SSDVSWSDTR_	2	584.267	0.0034662
EIF3A	[Dimethyl]RADDDRFPR_	3	392.535	0.00446954
GMPS	[Dimethyl]ESQSVEEALK[Dimethyl]	2	588.311	0
LMNA	[Dimethyl]ITESEEVVSR_	2	588.809	0.00387879
WBP11	[Dimethyl]ADDTSAATIEK[Dimethyl]	2	589.301	0.00032457
PYGL	[Dimethyl]MSLIEEEGSK[Dimethyl]	2	589.802	0.00257268
PAK2	[Dimethyl]MTDEEIMEK[Dimethyl]	2	591.275	0
KRT1	[Dimethyl]AEAESLYQSK[Dimethyl]	2	591.306	0.00032457
GNE	[Dimethyl]ETGENVLHVR_	3	394.547	0
EIF3A	[Dimethyl]RGLDDDRGPR_	3	395.543	0
PPP1CA	[Dimethyl]GNHEC[Carbamidomethyl (C)]ASINR_	3	395.852	0
RRP9	[Dimethyl]LK[Dimethyl]EDVLEQR_	3	395.899	0
CDC42BPB	[Dimethyl]EMLRDPELR_	3	396.213	0.00237217
SPTBN1	[Dimethyl]VLDNAIETEK[Dimethyl]	2	594.33	0.00464468
NAA15	[Dimethyl]EEAYELVRR_	3	398.216	0.00482315
LMNA	[Dimethyl]AAYEAELGDAR_	2	597.293	0
RPS11	[Dimethyl]EAIEGTYIDK[Dimethyl]	2	597.816	0
SWAP70	[Dimethyl]FSTELEREK[Dimethyl]	3	398.884	0
BLVRB	[Dimethyl]LQAVTDDHIR_	3	399.219	0
PLOD1	[Dimethyl]VGVDYEGGGC[Carbamidomethyl (C)]R_	2	598.772	0.000565931
AP3B1	[Dimethyl]SFTSEDDLVK[Dimethyl]	2	598.806	0
DIABLO	[Dimethyl]LAEAQIEELR_	2	600.335	0
WASHC4	[Dimethyl]NSAEGTEYFK[Dimethyl]	2	601.29	0
SBDS	[Dimethyl]GEVQVSDK[Dimethyl]ER_	3	401.551	0
SMARCA5	[Dimethyl]C[Carbamidomethyl (C)]NELQDIEK[Dimethyl]	2	602.798	0
CLEC11A	[Dimethyl]DFEAQAAAQAR_	2	603.299	0
USP5	[Dimethyl]SSENPNEVFR_	2	603.791	0
CBX1	[Dimethyl]NSDEADLVPAK[Dimethyl]	2	607.817	0
EIF2S3	[Dimethyl]GVTIK[Dimethyl]PTVDDD_	2	608.327	0
SEPTIN7	[Dimethyl]SPLAQMEEER_	2	609.295	0
SMARCA1	[Dimethyl]LITDNTVEER_	2	609.322	0.0034662
FLNC	[Dimethyl]VGVTEGC[Carbamidomethyl (C)]DPTR_	2	609.793	0.00032457
CARS2	[Dimethyl]AALADDFDTPR_	2	610.301	0
PDIA3	[Dimethyl]LAPEYEAAATR_	2	610.32	0
ILF3	[Dimethyl]EATDAIGHLDR_	3	409.211	0
EIF3A	[Dimethyl]K[Dimethyl]GPEADSEWR_	2	615.809	0
RAB6B	[Dimethyl]QITIEEGEQR_	2	615.82	0
LASP1	[Dimethyl]QQSELQSQVR_	2	615.825	0
SNX2	[Dimethyl]NEIREWEAK[Dimethyl]	3	410.887	0.000565931
HNRNPL	[Dimethyl]ISRPGDSDDSR_	2	616.797	0
HSPG2	[Dimethyl]ASYAQQPAESR_	2	618.304	0
MCMBP	[Dimethyl]AVEDDFVEMR_	2	619.79	0
XRN2	[Dimethyl]NSPGSQVASNPR_	2	621.315	0
PEDS1-UBE2V1;UBE2V1	[Dimethyl]LLEELEEGQK[Dimethyl]	2	622.343	0
CSK	[Dimethyl]NVLVSEDNVAK[Dimethyl]	2	622.348	0
MARS1	[Dimethyl]LENDQIESLR_	2	622.828	0
DNMT1	[Dimethyl]GSNLDAPEPYR_	2	623.807	0
PELO	[Dimethyl]EALC[Carbamidomethyl (C)]DPTVASR_	2	623.808	0
SNRPD2	[Dimethyl]SEMTPEELQK[Dimethyl]	2	624.313	0
APOE	[Dimethyl]LGADMEDVC[Carbamidomethyl (C)]GR_	2	625.779	0
FUBP1	[Dimethyl]NPPPNADPNMK[Dimethyl]	2	625.814	0.000565931
SEPTIN11	[Dimethyl]SYELQESNVR_	2	626.812	0
LRRC47	[Dimethyl]LHEDLC[Carbamidomethyl (C)]EK[Dimethyl]R_	3	419.22	0.00195367
SRI	[Dimethyl]SGTVDPQELQK[Dimethyl]	2	629.338	0
VCP	[Dimethyl]LAGESESNLRK[Dimethyl]	3	420.57	0.00032457
TJP1	[Dimethyl]EEPDIYQIAK[Dimethyl]	2	631.337	0.00327044
PLEC	[Dimethyl]RLAEDEAFQR_	3	421.554	0
COL11A1	[Dimethyl]GDRGEVGQIGPR_	3	423.562	0.00218043
PPP1CC	[Dimethyl]NVQLQENEIR_	2	635.841	0
SWAP70	[Dimethyl]QLAEQEELER_	2	636.825	0
PSMA5	[Dimethyl]EELEEVIK[Dimethyl]DI_	2	636.85	0
ARF3;ARF1	[Dimethyl]VNEAREELMR_	2	637.83	0.00582176
EIF3A	[Dimethyl]RGPEEDRFSR_	3	426.218	0.00218043
PRRC2C	[Dimethyl]SESSDFEVVPK[Dimethyl]	2	640.324	0
AHSA1	[Dimethyl]GIPAPEEERTR_	2	641.841	0
TJP1	[Dimethyl]EGLEEGDQILR_	2	643.833	0
DPCD	[Dimethyl]EVVVAESELQK[Dimethyl]	2	643.864	0
TRIM25	[Dimethyl]ALLDASETTSTR_	2	646.838	0.00257268
PTPN11	[Dimethyl]SGMVQTEAQYR_	2	649.314	0
TPT1	[Dimethyl]GK[Dimethyl]LEEQRPER_	3	433.246	0
BCR	[Dimethyl]SVGDIEQELER_	2	651.83	0
CSE1L	[Dimethyl]DLEGSDIDTRR_	2	652.826	0.000565931
ARPC3	[Dimethyl]NYEIK[Dimethyl]NEADR_	3	436.558	0
USP24	[Dimethyl]TLLSESSSQSSK[Dimethyl]	2	655.346	0
MDK	[Dimethyl]YNAQC[Carbamidomethyl (C)]QETIR_	2	655.812	0
EML1	[Dimethyl]DQVDSYSLEAK[Dimethyl]	2	655.827	0
SNRNP70	[Dimethyl]RQQEVETELK[Dimethyl]	3	439.245	0
DRG1	[Dimethyl]GGGGGGPGEGFDVAK[Dimethyl]	2	659.325	0
NUMA1	[Dimethyl]DSAQTSVTQAQR_	2	660.331	0
SPTAN1	[Dimethyl]DMDDEESWIK[Dimethyl]	2	662.292	0
DDX5	[Dimethyl]TTYLVLDEADR_	2	662.343	0
UBQLN4	[Dimethyl]DK[Dimethyl]EEIVIC[Carbamidomethyl (C)]DR_	2	666.845	0.00257268
PM20D2	[Dimethyl]LQEEQFVNAVE_	2	667.335	0
FBLN1	[Dimethyl]MC[Carbamidomethyl (C)]VDVNEC[Carbamidomethyl (C)]QR_	2	669.784	0
EIF4EBP1	[Dimethyl]AGGEESQFEMDI_	2	670.787	0
SSB	[Dimethyl]FSGDLDDQTC[Carbamidomethyl (C)]R_	2	671.291	0
GLRX3	[Dimethyl]LEAEGVPEVSEK[Dimethyl]	2	671.859	0.00327044
MTMR12	[Dimethyl]EQDDGILQIQK[Dimethyl]	2	671.864	0
GOLGB1	[Dimethyl]VLLDDTQSEAAR_	2	673.352	0.000565931
NRG1	[Dimethyl]C[Carbamidomethyl (C)]ETSSEYSSLR_	2	673.798	0.00667705
PPME1	[Dimethyl]QC[Carbamidomethyl (C)]EGITSPEGSK[Dimethyl]	2	674.824	0
SAE1	[Dimethyl]EALEVDWSSEK[Dimethyl]	2	674.835	0
LMNA	[Dimethyl]AAYEAELGDARK[Dimethyl]	3	450.574	0
RPS11	[Dimethyl]EAIEGTYIDK[Dimethyl]K[Dimethyl]	2	675.879	0
RPS11	[Dimethyl]EAIEGTYIDK[Dimethyl]K[Dimethyl]	3	450.922	0
KIF5B	[Dimethyl]QAVEQQIQSHR_	3	451.241	0
RTCB	[Dimethyl]VEQHVVDGK[Dimethyl]ER_	3	451.249	0
SEMA3C	[Dimethyl]SEDQVFM[Oxidation (M)]IDSK[Dimethyl]	2	685.829	0
XPO7	[Dimethyl]QLYETTDTTTR_	2	678.836	0
hCG_2043426;DDX19B;DDX19A;DDX19A;DDX19A;DDX19B	[Dimethyl]LDTDDLDEIEK[Dimethyl]	2	681.338	0
ELP1	[Dimethyl]C[Carbamidomethyl (C)]GDC[Carbamidomethyl (C)]PSADPTVK[Dimethyl]	2	681.805	0.000565931
CCT2	[Dimethyl]VAEIEHAEK[Dimethyl]EK[Dimethyl]	3	456.257	0
CDC37	[Dimethyl]AMK[Dimethyl]EYEEEER_	2	685.319	0.000565931
DYNC1I2	[Dimethyl]ADAEEEAATRIPA_	2	686.341	0
ATG3	[Dimethyl]TDAGGEDAILQTR_	2	687.847	0
VPS13C	[Dimethyl]EALSTATVQAAER_	2	687.865	0
PYGB	[Dimethyl]MSVIEEGDC[Carbamidomethyl (C)]K[Dimethyl]R_	3	460.56	0
TBL3	[Dimethyl]LDDHALTGASDSR_	3	462.56	0
PPM1G	[Dimethyl]NTAELQPESGK[Dimethyl]R_	3	462.584	0.00257268
DDX3X	[Dimethyl]QSSGASSSSFSSSR_	2	695.316	0
PCNP	[Dimethyl]DTPTSAGPNSFNK[Dimethyl]	2	696.344	0
KRT10	[Dimethyl]SQYEQLAEQNR_	2	697.339	0
ALDH7A1	[Dimethyl]QASVADYEETVK[Dimethyl]	2	698.354	0
RPA1	[Dimethyl]VK[Dimethyl]VETYNDESR_	3	465.909	0
HEXB	[Dimethyl]DVRDMDDAYDR_	3	466.87	0
GATAD2B	[Dimethyl]ALQQEQEIEQR_	2	700.362	0
THOC7	[Dimethyl]LLIDGDGAGDDRR_	3	467.576	0.00218043
EML1	[Dimethyl]EPVFSAEEGYVK[Dimethyl]	2	705.861	0
CIAPIN1	[Dimethyl]EPLTPEEVQSVR_	2	706.375	0.0042735
FLNB	[Dimethyl]MDC[Carbamidomethyl (C)]QETPEGYK[Dimethyl]	2	707.305	0
AFDN	[Dimethyl]SMDAETYVEGQR_	2	707.319	0
RRAS2	[Dimethyl]QVTQEEGQQLAR_	2	707.868	0
PLEC	[Dimethyl]LK[Dimethyl]QSAEEQAQAR_	3	472.26	0.00257268
MSN	[Dimethyl]K[Dimethyl]AQQELEEQTR_	3	472.588	0
MSN	[Dimethyl]K[Dimethyl]AQQELEEQTR_	2	708.378	0.0034662
UCHL5	[Dimethyl]NQMLIEEEVQK[Dimethyl]	2	708.874	0
RNF152	[Dimethyl]ERALLPGDM[Oxidation (M)]GC[Carbamidomethyl (C)]R_	2	709.848	0
KRT10	[Dimethyl]QSLEASLAETEGR_	2	709.86	0
SLC9A3R1	[Dimethyl]SVDPDSPAEASGLR_	2	714.852	0
SMC3	[Dimethyl]K[Dimethyl]AEEELGELEAK[Dimethyl]	3	477.264	0
SMC3	[Dimethyl]K[Dimethyl]AEEELGELEAK[Dimethyl]	2	715.393	0
NUMA1	[Dimethyl]QQNQELQEQLR_	2	721.373	0.000565931
PFDN4	[Dimethyl]NLQEEIDALESR_	2	722.868	0
CRK	[Dimethyl]LLDQQNPDEDFS_	2	724.831	0
CLTC	[Dimethyl]ESNC[Carbamidomethyl (C)]YDPERVK[Dimethyl]	3	484.898	0
TSC22D2	[Dimethyl]ATDYGPEEVC[Carbamidomethyl (C)]ER_	2	727.317	0
PABPC1	[Dimethyl]NLDDGIDDERLR_	2	729.863	0
CCT8	[Dimethyl]ETEGDVTSVK[Dimethyl]DAK[Dimethyl]	2	731.885	0
CCT8	[Dimethyl]ETEGDVTSVK[Dimethyl]DAK[Dimethyl]	3	488.259	0.0042735
TBPL1	[Dimethyl]IIC[Carbamidomethyl (C)]TGATSEEEAK[Dimethyl]	2	732.866	0
SLK	[Dimethyl]QYDQEIENLEK[Dimethyl]	2	732.864	0
HMCN1	[Dimethyl]TC[Carbamidomethyl (C)]QDIDEC[Carbamidomethyl (C)]ALGR_	2	733.324	0
HSD17B4	[Dimethyl]AVANYDSVEEGEK[Dimethyl]	2	733.854	0
HSP90AA1	[Dimethyl]EGLELPEDEEEK[Dimethyl]	2	736.854	0
CCT6A	[Dimethyl]EM[Oxidation (M)]DRETLIDVAR_	3	497.921	0
RNF20	[Dimethyl]AAVEDSGTTVETIK[Dimethyl]	2	738.893	0.000565931
HNRNPD	[Dimethyl]ESESVDK[Dimethyl]VMDQK[Dimethyl]	3	493.585	0
BAG5	[Dimethyl]YLDLEEEADTTK[Dimethyl]	2	741.864	0
GOLGA3	[Dimethyl]VLELEDELQESR_	2	744.383	0
USP39	[Dimethyl]EYLSEEVQAVHK[Dimethyl]	3	496.596	0
NCOA5	[Dimethyl]MADEAILQERER_	3	496.921	0
HSP90AA1	[Dimethyl]EK[Dimethyl]YIDQEELNK[Dimethyl]	3	498.268	0
HSP90AA1	[Dimethyl]EDQTEYLEERR_	2	748.355	0.000565931
HUWE1	[Dimethyl]DLSMSEEDQMMR_	2	750.312	0
RELA	[Dimethyl]DGFYEAELC[Carbamidomethyl (C)]PDR_	2	750.327	0
LTBP4	[Dimethyl]AAEC[Carbamidomethyl (C)]LDVDEC[Carbamidomethyl (C)]HR_	3	501.55	0
SMC3	[Dimethyl]DLQDELAGNSEQR_	2	751.858	0
SDF4	[Dimethyl]DLGGFDEDAEPRR_	3	502.239	0
MAP4	[Dimethyl]EAQTLDSQIQETN_	2	752.86	0
SF3A1	[Dimethyl]IGEEEIQK[Dimethyl]PEEK[Dimethyl]	3	504.943	0
TRIP12	[Dimethyl]NTAGAQPQDDSIGGR_	2	757.863	0
EIF3A	[Dimethyl]QRELEIEERER_	4	379.453	0.00464468
RDX	[Dimethyl]IEREK[Dimethyl]EELMER_	4	380.205	0.00542741
FSTL3	[Dimethyl]C[Carbamidomethyl (C)]EC[Carbamidomethyl (C)]APDC[Carbamidomethyl (C)]SGLPAR_	2	760.818	0
EZR	[Dimethyl]THNDIIHNENMR_	4	381.186	0.00542741
PSMC6	[Dimethyl]FSEGTSADREIQR_	2	762.376	0
HUWE1	[Dimethyl]GSGTASDDEFENLR_	2	763.342	0
ACIN1	[Dimethyl]GVPAGNSDTEGGQPGR_	2	763.863	0
ELAC2	[Dimethyl]ELAGGLEDGEPQQK[Dimethyl]	2	763.888	0
LMNB2	[Dimethyl]TVLVNADGEEVAM[Oxidation (M)]R_	2	774.39	0
SMARCA5	[Dimethyl]EIQEPDPTYEEK[Dimethyl]	2	767.37	0
FXR1	[Dimethyl]EISEGDEVEVYSR_	2	770.362	0
SF1	[Dimethyl]QGIETPEDQNDLR_	2	771.873	0
DYNC1H1	[Dimethyl]K[Dimethyl]YTGEDFDEDLR_	3	515.247	0
PRPSAP2	[Dimethyl]VQVYQEPNRETR_	3	516.271	0.000565931
RNH1	[Dimethyl]ELSLAGNELGDEGAR_	2	779.889	0
MSN	[Dimethyl]ALTSELANARDESK[Dimethyl]	2	780.915	0.000565931
MSN	[Dimethyl]ALTSELANARDESK[Dimethyl]	3	520.946	0
ERO1A	[Dimethyl]LGAVDESLSEETQK[Dimethyl]	2	781.401	0
VCL	[Dimethyl]REVENSEDPK[Dimethyl]FR_	3	521.27	0
USP25	[Dimethyl]LAQEDTPPETDYR_	2	781.87	0
DNAJC9	[Dimethyl]TYK[Dimethyl]GSEEELADIK[Dimethyl]	3	522.947	0
CACYBP	[Dimethyl]K[Dimethyl]IYEDGDDDMK[Dimethyl]R_	3	523.592	0
MYH10	[Dimethyl]IGQLEEQLEQEAK[Dimethyl]	2	785.92	0
OTUB1	[Dimethyl]EYAEDDNIYQQK[Dimethyl]	2	786.365	0
LRRFIP1	[Dimethyl]SAVEAQNEVTENPK[Dimethyl]	2	786.399	0
MSN	[Dimethyl]K[Dimethyl]AQQELEEQTRR_	3	524.622	0.00464468
YWHAZ	[Dimethyl]SVTEQGAELSNEER_	2	788.876	0
ATP6AP2	[Dimethyl]YGEDSEQFRDASK[Dimethyl]	3	529.914	0
CHMP4B	[Dimethyl]EALENANTNTEVLK[Dimethyl]	2	801.423	0
SMC2	[Dimethyl]TIEESEETLK[Dimethyl]NTK[Dimethyl]	3	535.958	0
KDM1A	[Dimethyl]EK[Dimethyl]DEMVEQEFNR_	3	537.256	0
ADAMTSL1	[Dimethyl]C[Carbamidomethyl (C)]NITPC[Carbamidomethyl (C)]ENMEC[Carbamidomethyl (C)]R_	2	806.323	0
KTN1	[Dimethyl]TAEHEAAQQDLQSK[Dimethyl]	3	537.937	0
DHX36	[Dimethyl]AESC[Carbamidomethyl (C)]GSGNSTGYQIR_	2	807.862	0
VPS29	[Dimethyl]GDFDENLNYPEQK[Dimethyl]	2	812.878	0
PSMD1	[Dimethyl]TPEASPEPK[Dimethyl]DQTLK[Dimethyl]	3	542.298	0
HIP1R	[Dimethyl]SQVNALEGELEEQR_	2	815.408	0
CUL5	[Dimethyl]MREEENEGIVQLR_	3	544.279	0
NUMA1	[Dimethyl]AALMESQGQQQEER_	2	816.886	0
SEC23IP	[Dimethyl]AAYWEEEPAEVRR_	3	545.27	0
MYH10	[Dimethyl]QTK[Dimethyl]VEGELEEMER_	3	545.275	0
MACF1	[Dimethyl]DIMEIEGEPAPDHR_	3	546.259	0
RANBP2	[Dimethyl]SGEEDEEILFK[Dimethyl]ER_	3	546.274	0
EPHA7	[Dimethyl]TYIDPETYEDPNR_	2	820.876	0
CXADR	[Dimethyl]TQYNQVPSEDFER_	2	820.881	0
DYNC1H1	[Dimethyl]SIPLDEGEDEAQRR_	2	821.905	0.00446954
LUC7L2	[Dimethyl]LAETQEEISAEVAAK[Dimethyl]	2	822.938	0
SEC24A	[Dimethyl]VDNLSDEGALNISDR_	2	823.405	0
MYH9	[Dimethyl]NTDQASMPDNTAAQK[Dimethyl]	2	824.386	0
RANBP3	[Dimethyl]LNDMASTDDGTLQSR_	2	826.383	0
RCOR1	[Dimethyl]MPEEEDEAPVLDVR_	2	828.893	0
THRAP3	[Dimethyl]K[Dimethyl]TEELEEESFPER_	3	560.277	0
IPO9	[Dimethyl]VK[Dimethyl]GEEIYSMDEGIR_	3	561.287	0
AIP	[Dimethyl]TLHSDDEGTVLDDSR_	3	563.264	0
AIP	[Dimethyl]TLHSDDEGTVLDDSR_	2	844.392	0
SPTLC1	[Dimethyl]VVVTVEQTEEELER_	2	844.441	0
TXNL1	[Dimethyl]IDQYQGADAVGLEEK[Dimethyl]	2	846.428	0
PDCD6IP	[Dimethyl]QSNNEANLREEVLK[Dimethyl]	3	567.304	0
MYH10	[Dimethyl]ELEAELEDERK[Dimethyl]QR_	3	567.632	0.00257268
NUMA1	[Dimethyl]VEMLETERGQQEAK[Dimethyl]	3	568.626	0
DDX21	[Dimethyl]TEEIAEEEETVFPK[Dimethyl]	2	853.922	0
FLNB	[Dimethyl]IEYNDQNDGSC[Carbamidomethyl (C)]DVK[Dimethyl]	2	856.875	0
GTF2F1	[Dimethyl]TTPNSGDVQVTEDAVR_	2	858.924	0
APEX1	[Dimethyl]VSYGIGDEEHDQEGR_	2	859.884	0.000565931
PHF6	[Dimethyl]C[Carbamidomethyl (C)]GFC[Carbamidomethyl (C)]HVGEEENEAR_	2	861.354	0
HSPB1	[Dimethyl]AQLGGPEAAK[Dimethyl]SDETAAK[Dimethyl]	3	576.644	0
;SPAG5;SPAG5	[Dimethyl]LASTIADNQEQDLEK[Dimethyl]	2	865.944	0
PLAT	[Dimethyl]VVPGEEEQK[Dimethyl]FEVEK[Dimethyl]	3	577.645	0
DHX16	[Dimethyl]LLEDSEESSEETVSR_	2	869.405	0.00280756
EIF3H	[Dimethyl]QSRGEPPLPEEDLSK[Dimethyl]	3	579.972	0
EPHA2	[Dimethyl]VLEDDPEATYTTSGGK[Dimethyl]	2	869.923	0
THRAP3	[Dimethyl]NREEEWDPEYTPK[Dimethyl]	3	583.609	0
ADAMTSL1	[Dimethyl]TC[Carbamidomethyl (C)]SNVDC[Carbamidomethyl (C)]PPEAGDFR_	2	876.869	0
SMARCA5	[Dimethyl]ESEITDEDIDGILER_	2	881.423	0
CPSF1	[Dimethyl]ESLAEEHEGLVGEGQR_	3	589.955	0
KIF5B	[Dimethyl]MEENEK[Dimethyl]ELAAC[Carbamidomethyl (C)]QLR_	3	592.959	0.00237217
ZC3HC1	[Dimethyl]QSSQPAETDSMSLSEK[Dimethyl]	2	890.917	0
CBX1	[Dimethyl]NSDEADLVPAK[Dimethyl]EANVK[Dimethyl]	3	595.319	0
MYH9	[Dimethyl]QTLENERGELANEVK[Dimethyl]	3	595.983	0
PDCD6IP	[Dimethyl]LLDEEEATDNDLRAK[Dimethyl]	3	596.639	0.000565931
PDCD6IP	[Dimethyl]LLDEEEATDNDLRAK[Dimethyl]	2	894.455	0
HNRNPK	[Dimethyl]RPAEDMEEEQAFK[Dimethyl]R_	4	448.723	0
PSMA7	[Dimethyl]NYTDEAIETDDLTIK[Dimethyl]	2	898.944	0
HSPA4L	[Dimethyl]TSFEDGSGEC[Carbamidomethyl (C)]EVFC[Carbamidomethyl (C)]K[Dimethyl]	2	904.379	0
LRRFIP1	[Dimethyl]IAAESSENVDC[Carbamidomethyl (C)]PENPK[Dimethyl]	2	908.425	0
EPRS1	[Dimethyl]DTGEK[Dimethyl]LTVAENEAETK[Dimethyl]	3	606.983	0
CLASP2	[Dimethyl]RAQTGSGGADPTTDVSGQS_	2	910.424	0
CASK	[Dimethyl]TQSSSC[Carbamidomethyl (C)]EDLPSTTQPK[Dimethyl]	2	911.43	0.000565931
POLR2H	[Dimethyl]VYRIEGDETSTEAATR_	3	609.302	0
EPS15	[Dimethyl]LQQETAELEESVESGK[Dimethyl]	2	916.96	0.00387879
GTF2I	[Dimethyl]YC[Carbamidomethyl (C)]VEEEEK[Dimethyl]AAEMHK[Dimethyl]	4	459.968	0
APEX1	[Dimethyl]EAAGEGPALYEDPPDQK[Dimethyl]	2	921.941	0
COL1A2	[Dimethyl]GEPGSAGPQGPPGPSGEEGK[Dimethyl]	2	924.442	0
SND1	[Dimethyl]READGSETPEPFAAEAK[Dimethyl]	3	620.971	0
FAT1	[Dimethyl]GNTPESNRDESFVIDR_	3	621.966	0
VIM	[Dimethyl]DGQVINETSQHHDDLE_	2	932.919	0
MACF1	[Dimethyl]IAEQEHTQEDLQQLR_	3	622.65	0
POLR2B	[Dimethyl]TVTLPENEDELESTNR_	2	937.953	0
POLR1C	[Dimethyl]NQGDEEGTEIDTLQFR_	2	940.437	0
DBN1	[Dimethyl]LREDENAEPVGTTYQK[Dimethyl]	3	635.99	0
WDR11	[Dimethyl]DLLNELESPK[Dimethyl]EEPIEE_	2	970.491	0
LOXL2	[Dimethyl]FNAESQGC[Carbamidomethyl (C)]NHEEDAGVR_	3	649.947	0
LOXL2	[Dimethyl]ASFC[Carbamidomethyl (C)]LEDTEC[Carbamidomethyl (C)]EGDIQK[Dimethyl]	2	979.43	0
CPOX	[Dimethyl]ATSLGRPEEEEDELAHR_	4	492.492	0
EIF5B	[Dimethyl]INSSGESGDESDEFLQSR_	2	992.94	0.00032457
IGFBP4	[Dimethyl]EDARPVPQGSC[Carbamidomethyl (C)]QSELHR_	3	665.322	0
PLXNB2	[Dimethyl]VGVSQQPEDSQQDLPGER_	2	998.982	0
APEX1	[Dimethyl]K[Dimethyl]GAVAEDGDELRTEPEAK[Dimethyl]	3	667.016	0
PRKCI	[Dimethyl]ELVNDDEDIDWVQTEK[Dimethyl]	2	1002.48	0
OGFR	[Dimethyl]TGTQEVGGQDPGEAVQPC[Carbamidomethyl (C)]R_	2	1007.47	0
MACF1	[Dimethyl]ELNPEEGEMVEEK[Dimethyl]YQK[Dimethyl]	3	679.335	0
RBM25	[Dimethyl]EYSSELNAPSQESDSHPR_	3	687.643	0
SMG8	[Dimethyl]TEAGAVGEAGGAEDPGAAAGGSVR_	2	1043	0
EIF5	[Dimethyl]VETVK[Dimethyl]SDNK[Dimethyl]DDDIDIDAI_	3	697.023	0.00237217
AKAP12	[Dimethyl]SATLSSTESTASEMQEEMK[Dimethyl]	2	1051.98	0
PDS5B	[Dimethyl]SIDGTADDEDEGVPTDQAIR_	2	1066.48	0
MYH9	[Dimethyl]QAQQERDELADEIANSSGK[Dimethyl]	3	715.685	0
HNRNPH1	[Dimethyl]EGRPSGEAFVELESEDEVK[Dimethyl]	3	721.687	0
PAF1	[Dimethyl]DQEEEMDYAPDDVYDYK[Dimethyl]	2	1090.95	0
RTCB	[Dimethyl]EGYAWAEDK[Dimethyl]EHC[Carbamidomethyl (C)]EEYGR_	3	728.981	0
RTCB	[Dimethyl]EGYAWAEDK[Dimethyl]EHC[Carbamidomethyl (C)]EEYGR_	4	546.988	0
ACBD3	[Dimethyl]GPGASGEQPEPGEAAAGGAAEEAR_	2	1097.5	0
ACBD3	[Dimethyl]GPGASGEQPEPGEAAAGGAAEEAR_	3	732.005	0
RBM8A	[Dimethyl]MREDYDSVEQDGDEPGPQR_	2	1125.98	0.00446954
UBAP2L	[Dimethyl]TATEEWGTEDWNEDLSETK[Dimethyl]	2	1149.01	0
CAST	[Dimethyl]SESELIDELSEDFDRSEC[Carbamidomethyl (C)]K[Dimethyl]	3	782.021	0.00218043
WASHC2A	[Dimethyl]GLFDDEDEESDLFTEAPQDR_	2	1178.51	0
WDHD1	[Dimethyl]AAELTATQVEEEEEEEDFRK[Dimethyl]	3	803.715	0
YWHAQ	[Dimethyl]DNLTLWTSDSAGEEC[Carbamidomethyl (C)]DAAEGAEN_	2	1242.01	0
LUC7L2	[Dimethyl]VEQLGAEGNVEESQK[Dimethyl]VMDEVEK[Dimethyl]	3	844.423	0.00237217
PUF60	[Dimethyl]NMVDPK[Dimethyl]DIDDDLEGEVTEEC[Carbamidomethyl (C)]GK[Dimethyl]	3	864.728	0
HLA-A	[Dimethyl]DGEDQTQDTELVETRPAGDGTFQK[Dimethyl]	3	898.423	0
DHX9	[Dimethyl]DK[Dimethyl]DDDGGEDDDANC[Carbamidomethyl (C)]NLIC[Carbamidomethyl (C)]GDEYGPETR_	3	1034.41	0
CCAR2	[Dimethyl]AAEAAPPTQEAQGETEPTEQAPDALEQAADTSR_	3	1136.86	0
PLCG1	[Dimethyl]IYYSEETSSDQGNEDEEEPK[Dimethyl]EVSSSTELHSNEK[Dimethyl]	4	965.93	0
APRT	[Dimethyl]AELEIQK[Dimethyl]	2	443.766	0.000565931
SND1	[Dimethyl]YTIENPR_	2	460.745	0.00542741
FERMT2	[Dimethyl]YGIQADAK[Dimethyl]	2	461.256	0.00257268
MAP4	[Dimethyl]TQPTSLPK[Dimethyl]	2	464.279	0.000565931
RPL8	[Dimethyl]DIIHDPGR_	3	317.507	0.0034662
LARS1	[Dimethyl]DNGVVPVVK[Dimethyl]	2	491.8	0
COL6A2	[Dimethyl]GPQGALGEPGK[Dimethyl]	2	533.798	0
TATDN1	[Dimethyl]TEANLEVLK[Dimethyl]	2	536.816	0.00542741
LARS1	[Dimethyl]SGPASTFNDR_	2	540.259	0
LTBP4	[Dimethyl]C[Carbamidomethyl (C)]IDVDEC[Carbamidomethyl (C)]R_	2	547.734	0
KRT2	[Dimethyl]AQYEEIAQR_	2	568.291	0
NAA15	[Dimethyl]DLEGYRETR_	3	389.532	0.00582176
PLEC	[Dimethyl]SDEGQLSPATR_	2	594.796	0
CHD4	[Dimethyl]WQDIQNDPR_	2	600.294	0
RPP38	[Dimethyl]NTTDFVDEVR_	2	612.299	0
MVB12B	[Dimethyl]DSTEAAIC[Carbamidomethyl (C)]DIR_	2	639.803	0
CMC1	[Dimethyl]C[Carbamidomethyl (C)]SEQVQDFTK[Dimethyl]	2	649.308	0.000565931
TPR	[Dimethyl]ASTALSNEQQAR_	2	652.334	0
CLUH	[Dimethyl]DWNEELQTTR_	2	660.315	0
RAB5C	[Dimethyl]GVDLQENNPASR_	2	664.334	0.0042735
HBB	[Dimethyl]VNVDEVGGEALGR_	2	671.852	0
NCBP1	[Dimethyl]K[Dimethyl]DGVLEEQIER_	3	457.921	0.00218043
ILF3	[Dimethyl]EDITQSAQHALR_	2	698.863	0.00032457
ENSA	[Dimethyl]EGILPERAEEAK[Dimethyl]	3	466.593	0
GIPC1	[Dimethyl]NPDELAEALDER_	2	700.339	0
SRSF9	[Dimethyl]EAGDVC[Carbamidomethyl (C)]YADVQK[Dimethyl]	2	705.832	0.00387879
PLEC	[Dimethyl]QRGGAEGELQALR_	3	471.592	0
OGT	[Dimethyl]EYQAGDFEAAER_	2	707.318	0.000565931
BUB3	[Dimethyl]LNQPPEDGISSVK[Dimethyl]	2	720.391	0.00667705
VPS35	[Dimethyl]C[Carbamidomethyl (C)]FSEENHEPLR_	3	482.554	0
ETF1	[Dimethyl]TELSQSDMFDQR_	2	742.838	0
TOP1	[Dimethyl]LEVQATDREENK[Dimethyl]	3	496.595	0.00482315
LASP1	[Dimethyl]MGPSGGEGMEPERR_	3	506.566	0.000565931
KIF5B	[Dimethyl]RDQDNMQAELNR_	3	506.576	0
DST	[Dimethyl]SEAYQQQIEMER_	2	770.359	0
GNPNAT1	[Dimethyl]VEDVVVSDEC[Carbamidomethyl (C)]RGK[Dimethyl]	3	516.596	0.0034662
DCUN1D3	[Dimethyl]GALSSGPEGLC[Carbamidomethyl (C)]PEEQT_	2	830.38	0.00032457
RPS3A	[Dimethyl]VERADGYEPPVQESV_	2	851.918	0
GCFC2	[Dimethyl]ELPVPGSAEEEPPSGGGR_	2	896.939	0
MTMR9	[Dimethyl]RQLAELETEDGMQESP_	2	930.936	0
MYH9	[Dimethyl]MEDSVGC[Carbamidomethyl (C)]LETAEEVK[Dimethyl]R_	3	636.973	0.00368098
VCP	[Dimethyl]ERQTNPSAMEVEEDDPVPEIRR_	4	657.07	0
MSN	[Dimethyl]TAMSTPHVAEPAENEQDEQDENGAEASADLR_	3	1114.16	0
MARCKSL1	[Dimethyl]GAEASAASEEEAGPQATEPSTPSGPESGPTPASAEQNE_	3	1218.53	0
EIF2A	[Dimethyl]GAPSFVR_	2	381.219	0.00280756
GSPT1	[Dimethyl]QDQVC[Carbamidomethyl (C)]IAR_	2	509.261	0.000565931
EPHA2	[Dimethyl]NGVSGLVTSR_	2	509.288	0.00218043
ERC1	[Dimethyl]EAQWEELK[Dimethyl]	2	544.785	0.000565931
DNMT1	[Dimethyl]SQGFPDTYR_	2	549.764	0.0034662
UBE3A	[Dimethyl]EREDYSPLIR_	3	435.898	0.00387879
MACF1	[Dimethyl]DQEPIPQNIDR_	2	676.844	0.000565931
LEO1	[Dimethyl]K[Dimethyl]YVISDEEEEDDD_	2	821.354	0
BASP1	[Dimethyl]AAEAAAAPAESAAPAAGEEPSK[Dimethyl]EEGEPK[Dimethyl]	3	907.447	0.00032457
COL1A2	[Dimethyl]GLPGADGR_	2	385.711	0.00200861
EEF1G	[Dimethyl]AVLGEVK[Dimethyl]	2	386.252	0.000193424
PKM	[Dimethyl]VVEVGSK[Dimethyl]	2	387.242	0.00123552
FASN	[Dimethyl]GDLSSIR_	2	388.219	0.000385951
COL1A2	[Dimethyl]GAAGIPGGK[Dimethyl]	2	392.24	0.000538213
CCAR1	[Dimethyl]SLSGELR_	2	395.227	0.00971241
A2M	[Dimethyl]GEAFTLK[Dimethyl]	2	411.242	0.000193424
DCPS	[Dimethyl]ADDPLLK[Dimethyl]	2	414.247	0.00123552
PLCG2	[Dimethyl]DGTFLVR_	2	418.237	0.000538213
NCL	[Dimethyl]LELQGPR_	2	420.751	0.00191543
SEPTIN2	[Dimethyl]VIPGAAEK[Dimethyl]	2	420.763	0.0011218
UBA1	[Dimethyl]GGIVSQVK[Dimethyl]	2	422.269	0.00101215
MMP10	[Dimethyl]DSNLIVK[Dimethyl]	2	422.761	0.000538213
EIF3A	[Dimethyl]SLEDVVR_	2	423.24	0.0029511
ALDH1A1	[Dimethyl]SLDDVIK[Dimethyl]	2	423.253	0.0011218
FLNC	[Dimethyl]YTPPGAGR_	2	423.727	0.00792231
CBSL;CBS	[Dimethyl]ALGAEIVR_	2	428.766	0.000193424
PAPSS1	[Dimethyl]LTPTELK[Dimethyl]	2	429.271	0.00321994
SUGT1	[Dimethyl]QFVADVK[Dimethyl]	2	431.755	0.000193424
ATXN10	[Dimethyl]VGFEVEK[Dimethyl]	2	432.247	0.000538213
MACF1	[Dimethyl]QDVVLIK[Dimethyl]	2	435.787	0.000538213
PSMC3	[Dimethyl]LLDSEIK[Dimethyl]	2	437.268	0.0061891
PYGB	[Dimethyl]TITEYAR_	2	441.24	0.00101215
CNN2	[Dimethyl]LQPGSVPK[Dimethyl]	2	441.276	0.00123552
TLN1	[Dimethyl]GTPQDLAR_	2	443.243	0.000538213
PHF6	[Dimethyl]TVLQEIK[Dimethyl]	2	443.784	0.00321994
LYPLA2	[Dimethyl]FGALTAEK[Dimethyl]	2	446.761	0.000193424
RDX	[Dimethyl]NISFNDK[Dimethyl]	2	447.24	0.000193424
FBLN1	[Dimethyl]DSFDIIK[Dimethyl]	2	447.253	0.000193424
EEF1A1	[Dimethyl]EVSTYIK[Dimethyl]	2	448.26	0.000193424
COL1A2	[Dimethyl]GPSGPQGIR_	2	448.751	0.00268551
TCEA1	[Dimethyl]EMLAAALR_	2	451.76	0.000538213
AHSG	[Dimethyl]C[Carbamidomethyl (C)]NLLAEK[Dimethyl]	2	452.252	0.000193424
HK1	[Dimethyl]DMLLEVK[Dimethyl]	2	452.265	0.000193424
HSP90B1	[Dimethyl]TFEINPR_	2	452.748	0.00675851
CAPZA2	[Dimethyl]TSVETALR_	2	452.759	0.00151126
VCL	[Dimethyl]TDAGFTLR_	2	454.745	0.000193424
SPTBN1	[Dimethyl]DLVAIEAK[Dimethyl]	2	457.781	0.000193424
SBDS	[Dimethyl]EIDELIK[Dimethyl]	2	458.274	0.000538213
RCC2	[Dimethyl]LPEYNPR_	2	458.748	0.00281532
SF3A3	[Dimethyl]IQAEFEK[Dimethyl]	2	460.758	0.00321994
AHSA1	[Dimethyl]QTFGYGAR_	2	464.238	0.0011218
PFKP	[Dimethyl]GGTPSAFDR_	2	468.233	0.000538213
TRIM28	[Dimethyl]VLVNDAQK[Dimethyl]	2	471.785	0.0011218
NPEPPS	[Dimethyl]QILSADLR_	2	472.282	0.00191543
MACF1	[Dimethyl]LTVEEAVR_	2	472.774	0.0011218
GARS1	[Dimethyl]ELSEALTR_	2	473.764	0.000193424
NAA15	[Dimethyl]K[Dimethyl]YDEAIK[Dimethyl]	2	475.781	0.00255392
GART	[Dimethyl]GYPGDYTK[Dimethyl]	2	478.74	0.00101215
DNAJA2	[Dimethyl]VIEPGC[Carbamidomethyl (C)]VR_	2	479.263	0.0011218
GTF2F2	[Dimethyl]GELDLTGAK[Dimethyl]	2	480.274	0.000193424
PGK1	[Dimethyl]ALMDEVVK[Dimethyl]	2	480.775	0.000193424
ACLY	[Dimethyl]YQDTPGVK[Dimethyl]	2	482.261	0.00151126
NCAPD2	[Dimethyl]EAVLNAYR_	2	482.267	0
IQGAP1	[Dimethyl]EEYLLLR_	2	482.279	0.000193424
EEF2	[Dimethyl]K[Dimethyl]VEDMMK[Dimethyl]	2	482.764	0.0061891
STIP1	[Dimethyl]GDYPQAMK[Dimethyl]	2	483.242	0.000193424
ADAMTSL1	[Dimethyl]QVFC[Carbamidomethyl (C)]QTR_	2	483.745	0.00151126
PAFAH1B2	[Dimethyl]GEK[Dimethyl]PNPLR_	3	322.863	0.00418693
PGM3	[Dimethyl]YLEEVMK[Dimethyl]	2	484.262	0.00333658
PAIP1	[Dimethyl]FC[Carbamidomethyl (C)]LESER_	2	484.729	0.00333658
LUC7L3	[Dimethyl]VDDHLMGK[Dimethyl]	3	324.172	0.000193424
RPS26	[Dimethyl]NIVEAAAVR_	2	485.788	0
STIP1	[Dimethyl]ILK[Dimethyl]EQER_	2	486.298	0.00357585
ACTR2	[Dimethyl]VLK[Dimethyl]GDVEK[Dimethyl]	2	486.31	0.000193424
ACTR2	[Dimethyl]VLK[Dimethyl]GDVEK[Dimethyl]	3	324.543	0.0011218
TKT	[Dimethyl]AVELAANTK[Dimethyl]	2	486.79	0.000193424
EPHA7	[Dimethyl]EVLLLDSK[Dimethyl]	2	486.802	0.000193424
EEF1A2	[Dimethyl]NVSVK[Dimethyl]DIR_	2	493.803	0.00200861
DENR	[Dimethyl]LDADYPLR_	2	495.766	0.0011218
RPS3	[Dimethyl]GC[Carbamidomethyl (C)]EVVVSGK[Dimethyl]	2	495.768	0.000193424
CAND1	[Dimethyl]EVEMGPFK[Dimethyl]	2	496.76	0.000538213
IARS1	[Dimethyl]SDTPLIYK[Dimethyl]	2	496.787	0.000193424
ANXA1	[Dimethyl]VYREELK[Dimethyl]	2	496.792	0.00865691
EIF3L	[Dimethyl]VYELQASR_	2	497.272	0.00123552
BCLAF1	[Dimethyl]TIAPQNAPR_	2	498.285	0.000709597
COL11A1	[Dimethyl]QAQLSAPTK[Dimethyl]	2	500.295	0.000193424
COPE	[Dimethyl]LDRLDLAR_	3	333.87	0.000193424
ACAT1	[Dimethyl]EVVIVSATR_	2	501.303	0.000193424
NUDC	[Dimethyl]DMVVDIQR_	2	502.266	0.000193424
ARPC4	[Dimethyl]IVAEEFLK[Dimethyl]	2	502.805	0.00200861
YTHDF2	[Dimethyl]SINNYNPK[Dimethyl]	2	503.272	0.00971241
PDCD6IP	[Dimethyl]K[Dimethyl]FGEEIAR_	2	503.29	0.0061891
RPL10	[Dimethyl]MLSC[Carbamidomethyl (C)]AGADR_	2	504.734	0.00151126
COL5A2	[Dimethyl]LGPQGAPGQR_	2	504.783	0.00214715
HMGB1	[Dimethyl]GK[Dimethyl]FEDMAK[Dimethyl]	2	505.273	0.000193424
HMGB1	[Dimethyl]GK[Dimethyl]FEDMAK[Dimethyl]	3	337.184	0.000193424
CLU	[Dimethyl]FMETVAEK[Dimethyl]	2	505.765	0.000193424
CLU	[Dimethyl]FM[Oxidation (M)]ETVAEK[Dimethyl]	2	513.762	0.000193424
RABGGTB	[Dimethyl]VNVQPELVS_	2	506.787	0.001381
PDLIM1	[Dimethyl]VAASIGNAQK[Dimethyl]	2	507.801	0.00200861
TES	[Dimethyl]QMNIPGGDR_	2	508.253	0.00101215
SF3B3	[Dimethyl]IHQETFGK[Dimethyl]	3	339.191	0.000538213
RAN	[Dimethyl]HLTGEFEK[Dimethyl]	2	508.774	0.000193424
WDR43	[Dimethyl]VWETANNR_	2	509.259	0.00268551
PTBP1	[Dimethyl]HQNVQLPR_	2	510.291	0.000193424
IMPDH2	[Dimethyl]VRDVFEAK[Dimethyl]	3	340.534	0.000193424
HNRNPU	[Dimethyl]DIDIHEVR_	3	342.186	0.000193424
HNRNPK	[Dimethyl]GGDLMAYDR_	2	513.24	0.000193424
COL6A3	[Dimethyl]ELPNIEER_	2	514.275	0.000193424
MCM6	[Dimethyl]HVEEFSPR_	2	514.762	0.000538213
NCL	[Dimethyl]NDLAVVDVR_	2	514.79	0.000193424
RPS18	[Dimethyl]VLNTNIDGR_	2	515.288	0.00792231
RDX	[Dimethyl]QLFDQVVK[Dimethyl]	2	516.808	0.000193424
THOC1	[Dimethyl]TAPEDFLGK[Dimethyl]	2	517.282	0
CCAR1	[Dimethyl]SEWETLSR_	2	518.259	0.00101215
SF3B1	[Dimethyl]MVMETIEK[Dimethyl]	2	518.774	0.000193424
QARS1	[Dimethyl]FSEGEATLR_	2	519.267	0.00281532
MCM4	[Dimethyl]DMFEEALR_	2	519.75	0
HMGB2	[Dimethyl]SK[Dimethyl]FEDMAK[Dimethyl]	3	347.188	0.000193424
[truncated: 19,306 more rows]

## Sheet: Application_EV_for Spectronaut
Supplemental Data S5. Precursor m/z in spectral libraries (Application_CCLP_RBE_AG120_EV_DDA_8Fractions_Spectronaut19)
Genes	LabeledPeptide	PrecursorCharge	PrecursorMz	ReferenceRunQvalue
COL11A1	_[DimethNter0]DGPAGLR_	2	357.201	0.00945307
COL11A1	_[DimethNter4]DGPAGLR_	2	359.213
COL11A1	_[DimethNter8]DGPAGLR_	2	361.223
STMN1	_[DimethNter0]DK[DimethLys0]HIEEVR_	3	361.205	0
STMN1	_[DimethNter4]DK[DimethLys4]HIEEVR_	3	363.888	0.000578536
STMN1	_[DimethNter4]DK[DimethLys4]HIEEVR_	2	545.329
STMN1	_[DimethNter8]DK[DimethLys8]HIEEVR_	2	549.348
H2BC5	_[DimethNter0]IAGEASR_	2	366.206	0.00372535
H2BC5	_[DimethNter4]IAGEASR_	2	368.219	0.00538701
H2BC5	_[DimethNter8]IAGEASR_	2	370.228	0.00121328
HMGN2	_[DimethNter8]VK[DimethLys8]DEPQRR_	3	367.243	0
KRT8	_[DimethNter0]VSTSGPR_	2	366.206
SRSF3	_[DimethNter0]DAADAVR_	2	373.196	0.00132857
SRSF3	_[DimethNter4]DAADAVR_	2	375.208
SRSF3	_[DimethNter8]DAADAVR_	2	377.218
HSPD1	_[DimethNter8]DGVTVAK[DimethLys8]_	2	381.271	0.000578536
PKM	_[DimethNter8]SGMNVAR_	2	385.722
HNRNPDL	_[DimethNter0]TDPVTGR_	2	387.211	0.00325829
HNRNPDL	_[DimethNter8]TDPVTGR_	2	391.233	0.000513769
HNRNPDL	_[DimethNter4]TDPVTGR_	2	389.224
HSPE1	_[DimethNter8]DGDILGK[DimethLys8]_	2	395.268	0
CAPN3	_[DimethNter0]DGDGIIK[DimethLys0]_	2	387.224	0.00155165
ALDOA	_[DimethNter0]DGADFAK[DimethLys0]_	2	390.2	0.000352692
ALDOA	_[DimethNter4]DGADFAK[DimethLys4]_	2	394.225	0.000267809
ALDOA	_[DimethNter8]DGADFAK[DimethLys8]_	2	398.245	0.000267809
RPL12	_[DimethNter4]VGDDIAK[DimethLys4]_	2	391.249	0.0028212
RPL12	_[DimethNter0]VGDDIAK[DimethLys0]_	2	387.224
FLNA	_[DimethNter0]AGGPGLER_	2	392.719	0.00709513
EIF4H	_[DimethNter4]VDIAEGR_	2	396.232	0.00552408
EIF4H	_[DimethNter0]VDIAEGR_	2	394.219	0.00286922
EIF4H	_[DimethNter8]VDIAEGR_	2	398.241	0.00340312
GDI2	_[DimethNter4]SEGEIAR_	2	397.221	0.00132857
GDI2	_[DimethNter0]SEGEIAR_	2	395.209
GDI2	_[DimethNter8]SEGEIAR_	2	399.231
MAP4	_[DimethNter4]TEAPLAK[DimethLys4]_	2	397.267	0.00224789
MAP4	_[DimethNter8]TEAPLAK[DimethLys8]_	2	401.286	0.000578536
MAP4	_[DimethNter0]TEAPLAK[DimethLys0]_	2	393.242	0.000921234
SLC25A13	_[DimethNter0]ADPAELR_	2	400.219	0.000513769
SLC25A13	_[DimethNter4]ADPAELR_	2	402.232
SLC25A13	_[DimethNter8]ADPAELR_	2	404.241
SEPTIN9	_[DimethNter4]TPEPAPR_	2	400.234	0.00132857
SEPTIN9	_[DimethNter0]TPEPAPR_	2	398.222
SEPTIN9	_[DimethNter8]TPEPAPR_	2	402.244
TPM3	_[DimethNter0]AELAESR_	2	402.217	0.00219298
TPM3	_[DimethNter4]AELAESR_	2	404.229	0.00219298
EIF2B2	_[DimethNter0]GSELSER_	2	403.206	0.000352692
EIF2B2	_[DimethNter4]GSELSER_	2	405.219
EIF2B2	_[DimethNter8]GSELSER_	2	407.228
UBA1	_[DimethNter4]VGPDTER_	2	403.221	0.00683324
UBA1	_[DimethNter0]VGPDTER_	2	401.209	0.00219298
UBA1	_[DimethNter8]VGPDTER_	2	405.231
RFC4	_[DimethNter4]VSEGDLR_	2	404.229	0.000352692
RFC4	_[DimethNter8]VSEGDLR_	2	406.239
EEF1A1	_[DimethNter8]EAAEMGK[DimethLys8]_	2	404.246	0.000921234
EEF1A1	_[DimethNter4]EAAEMGK[DimethLys4]_	2	400.227	0.00882732
CACYBP	_[DimethNter4]DALTAEK[DimethLys4]_	2	406.254	0.00121328
CACYBP	_[DimethNter8]DALTAEK[DimethLys8]_	2	410.273	0.00178051
CACYBP	_[DimethNter0]DALTAEK[DimethLys0]_	2	402.229	0.00132857
TPI1	_[DimethNter4]EAGITEK[DimethLys4]_	2	406.254	0.000578536
TPI1	_[DimethNter8]EAGITEK[DimethLys8]_	2	410.273	0.00237986
GLRX3	_[DimethNter4]GTPQEPR_	2	408.729	0.00129578
GLRX3	_[DimethNter8]GTPQEPR_	2	410.739
PAICS	_[DimethNter0]GPDETLR_	2	408.217	0.00499822
PAICS	_[DimethNter4]GPDETLR_	2	410.229	0.00155165
PAICS	_[DimethNter8]GPDETLR_	2	412.239	0.00191556
HDGFL2	_[DimethNter4]VDSPDVK[DimethLys4]_	2	412.254
HDGFL2	_[DimethNter8]VDSPDVK[DimethLys8]_	2	416.273
CTNNA1	_[DimethNter0]DVDGLDR_	2	409.206	0.00632867
CTNNA1	_[DimethNter8]DVDGLDR_	2	413.228	0.000760746
P4HB	_[DimethNter0]TAAESFK[DimethLys0]_	2	405.224	0.00346608
EZR	_[DimethNter0]VSAQEVR_	2	408.732
EZR	_[DimethNter8]VSAQEVR_	2	412.755
NPEPPS	_[DimethNter4]ATLEEAR_	2	411.237	0.00132857
NPEPPS	_[DimethNter0]ATLEEAR_	2	409.224
NPEPPS	_[DimethNter8]ATLEEAR_	2	413.247
UBFD1	_[DimethNter4]GLVPEDK[DimethLys4]_	2	411.265	0.000993049
S100A10	_[DimethNter4]DPLAVDK[DimethLys4]_	2	411.265	0.000513769
FLNA	_[DimethNter8]AEGPGLSR_	2	411.747	0.000578536
FLNA	_[DimethNter4]AEGPGLSR_	2	409.737	0.00538701
FLNA	_[DimethNter0]AEGPGLSR_	2	407.725
UBA1	_[DimethNter8]AEVSQPR_	2	411.747	0.00191556
UBA1	_[DimethNter4]AEVSQPR_	2	409.737
TMED4	_[DimethNter0]QYGSEGR_	2	412.698	0.000513769
TMED4	_[DimethNter4]QYGSEGR_	2	414.711
TMED4	_[DimethNter8]QYGSEGR_	2	416.721
EIF3D	_[DimethNter8]DSSVEVR_	2	414.236	0
EIF3D	_[DimethNter4]DSSVEVR_	2	412.227	0.000578536
EIF3D	_[DimethNter0]DSSVEVR_	2	410.214
LYPLA1	_[DimethNter0]QAAENIK[DimethLys0]_	2	415.243	0.000454339
LYPLA1	_[DimethNter4]QAAENIK[DimethLys4]_	2	419.268
LYPLA1	_[DimethNter8]QAAENIK[DimethLys8]_	2	423.287
HNRNPM	_[DimethNter4]VGQTIER_	2	417.753	0.00741097
TOR1AIP1	_[DimethNter0]DAEEALR_	2	416.214	0.00219298
TOR1AIP1	_[DimethNter4]DAEEALR_	2	418.227	0.000454339
TOR1AIP1	_[DimethNter8]DAEEALR_	2	420.236	0.00286922
LMNB2	_[DimethNter0]VLDETAR_	2	416.232	0.00237986
LMNB2	_[DimethNter8]VLDETAR_	2	420.254	0.00132857
LMNB2	_[DimethNter4]VLDETAR_	2	418.245
MYH10	_[DimethNter4]SALLDEK[DimethLys4]_	2	420.27	0.00320107
MYH10	_[DimethNter8]SALLDEK[DimethLys8]_	2	424.289
LRPPRC	_[DimethNter8]GEIETVK[DimethLys8]_	2	424.289	0.00191556
P3H1	_[DimethNter0]ESLDVSR_	2	417.222	0.000513769
P3H1	_[DimethNter4]ESLDVSR_	2	419.234
P3H1	_[DimethNter8]ESLDVSR_	2	421.244
HSPA1B;HSPA1A;HSPA1B	_[DimethNter0]DNNLLGR_	2	415.23
NCOA5	_[DimethNter8]GGPEEGVR_	2	418.736	0.000513769
NCOA5	_[DimethNter0]GGPEEGVR_	2	414.714
NCOA5	_[DimethNter4]GGPEEGVR_	2	416.727
ALDH1A1	_[DimethNter0]TMDASER_	2	419.192	0.00320107
ALDH1A1	_[DimethNter4]TMDASER_	2	421.205	0.00114973
ALDH1A1	_[DimethNter8]TMDASER_	2	423.214
POLR2H	_[DimethNter4]DIDPEGK[DimethLys4]_	2	419.244	0.000454339
POLR2H	_[DimethNter0]DIDPEGK[DimethLys0]_	2	415.219	0.00107846
POLR2H	_[DimethNter8]DIDPEGK[DimethLys8]_	2	423.263
EIF4H	_[DimethNter8]TGPPMGSR_	2	419.735	0
EIF4H	_[DimethNter0]TGPPMGSR_	2	415.713
ITGB5	_[DimethNter4]EDFGSPR_	2	420.213	0.000513769
ITGB5	_[DimethNter0]EDFGSPR_	2	418.201
ITGB5	_[DimethNter8]EDFGSPR_	2	422.223
KRT19	_[DimethNter8]LAADDFR_	2	422.241	0.00121328
KRT19	_[DimethNter0]LAADDFR_	2	418.219
OLA1	_[DimethNter0]VPVPDER_	2	420.235	0.000578536
OLA1	_[DimethNter4]VPVPDER_	2	422.247	0.00405386
OLA1	_[DimethNter8]VPVPDER_	2	424.257
HADH	_[DimethNter8]GIEESLR_	2	420.254	0.00129578
PSMD10	_[DimethNter0]ESILADK[DimethLys0]_	2	416.245	0.000267809
SUPT16H	_[DimethNter0]LAESVEK[DimethLys0]_	2	416.245
THRAP3	_[DimethNter4]EAQVNVR_	2	424.25
THRAP3	_[DimethNter8]EAQVNVR_	2	426.26
RPS7	_[DimethNter0]EIEVGGGR_	2	422.73	0.00346608
STMN1	_[DimethNter0]LEAAEER_	2	423.222	0.00445979
STMN1	_[DimethNter4]LEAAEER_	2	425.234
STMN1	_[DimethNter8]LEAAEER_	2	427.244
PRKDC	_[DimethNter8]DSPLETK[DimethLys8]_	2	431.279	0.00132857
RRAS	_[DimethNter0]ADLESQR_	2	423.719	0.000921234
RRAS	_[DimethNter8]ADLESQR_	2	427.742	0
RRAS	_[DimethNter4]ADLESQR_	2	425.732
PRKDC	_[DimethNter8]GIAPGDER_	2	425.744	0.000352692
PRKDC	_[DimethNter0]GIAPGDER_	2	421.722
ILK	_[DimethNter4]EGNAVAVR_	2	424.25	0.000921234
ILK	_[DimethNter0]EGNAVAVR_	2	422.238
ILK	_[DimethNter8]EGNAVAVR_	2	426.26
DDX39A	_[DimethNter0]GMAQEER_	2	424.7	0
DDX39A	_[DimethNter4]GMAQEER_	2	426.713
DDX39A	_[DimethNter8]GMAQEER_	2	428.722
YWHAZ	_[DimethNter4]LAEQAER_	2	424.742	0.00219298
YWHAZ	_[DimethNter8]LAEQAER_	2	426.752	0.00320107
YWHAZ	_[DimethNter0]LAEQAER_	2	422.73	0.00320107
CCT8	_[DimethNter4]ELAQTTR_	2	425.75	0.00372535
CCT8	_[DimethNter0]ELAQTTR_	2	423.738	0.000267809
PRDX1	_[DimethNter8]SVDETLR_	2	428.252	0.000513769
PRDX1	_[DimethNter0]SVDETLR_	2	424.23	0.000849377
KRT19	_[DimethNter0]SEVTDLR_	2	424.23
GARS1	_[DimethNter0]QQGDLVR_	2	422.238
G6PD	_[DimethNter4]DLQSSDR_	2	426.722	0.00139849
G6PD	_[DimethNter0]DLQSSDR_	2	424.709
ATIC	_[DimethNter8]DTSLETR_	2	429.241	0.000352692
ATIC	_[DimethNter0]DTSLETR_	2	425.219	0.00132857
ATIC	_[DimethNter4]DTSLETR_	2	427.232	0.00155165
CALB2	_[DimethNter4]SDNFGEK[DimethLys4]_	2	430.734	0.00419227
CALB2	_[DimethNter0]SDNFGEK[DimethLys0]_	2	426.709	0.00132857
CALB2	_[DimethNter8]SDNFGEK[DimethLys8]_	2	434.753	0.00683324
SMARCAD1	_[DimethNter0]SDNDLLK[DimethLys0]_	2	430.74	0.000513769
SMARCAD1	_[DimethNter4]SDNDLLK[DimethLys4]_	2	434.765
SMARCAD1	_[DimethNter8]SDNDLLK[DimethLys8]_	2	438.784
FKBP4	_[DimethNter8]QDEGVLK[DimethLys8]_	2	430.787	0.000513769
FKBP4	_[DimethNter0]QDEGVLK[DimethLys0]_	2	422.742
HSPA5	_[DimethNter8]MVNDAEK[DimethLys8]_	2	439.765
EML4	_[DimethNter0]ETLSSAAK[DimethLys0]_	2	431.748	0.00224789
EML4	_[DimethNter4]ETLSSAAK[DimethLys4]_	2	435.773	0.00132857
EML4	_[DimethNter8]ETLSSAAK[DimethLys8]_	2	439.792
ANXA11	_[DimethNter4]TLEEAIR_	2	432.26	0.00219298
ANXA11	_[DimethNter0]TLEEAIR_	2	430.248
KRT19	_[DimethNter0]TK[DimethLys0]FETEQALR_	3	426.907
PSMB1	_[DimethNter8]EETVSLR_	2	435.26	0.00577831
ATAD3A	_[DimethNter4]ENADIIR_	2	431.75
DNAJB1	_[DimethNter4]YGEEGLK[DimethLys4]_	2	430.254	0.000578536
DNAJB1	_[DimethNter0]YGEEGLK[DimethLys0]_	2	426.229
ISG15	_[DimethNter0]SSTYEVR_	2	435.222	0.00224789
ISG15	_[DimethNter4]SSTYEVR_	2	437.234
ISG15	_[DimethNter8]SSTYEVR_	2	439.244
RBM22	_[DimethNter0]LDPPEDK[DimethLys0]_	2	435.234	0
RBM22	_[DimethNter8]LDPPEDK[DimethLys8]_	2	443.279
PPP6R3	_[DimethNter0]DLPDEVR_	2	436.23	0
PPP6R3	_[DimethNter4]DLPDEVR_	2	438.242	0
MAD2L1	_[DimethNter4]AIQDEIR_	2	438.758
MAD2L1	_[DimethNter8]AIQDEIR_	2	440.768
ATP5F1A	_[DimethNter8]EGDIVK[DimethLys8]R_	2	444.808
HNRNPC	_[DimethNter0]AAVAGEDGR_	2	437.225	0
HNRNPC	_[DimethNter4]AAVAGEDGR_	2	439.237	0.00132857
HNRNPC	_[DimethNter8]AAVAGEDGR_	2	441.247	0.00391986
QARS1	_[DimethNter0]LEADLEK[DimethLys0]_	2	437.25	0.000513769
QARS1	_[DimethNter4]LEADLEK[DimethLys4]_	2	441.275	0.00267666
QARS1	_[DimethNter8]LEADLEK[DimethLys8]_	2	445.294
DDX39B	_[DimethNter0]GMPQEER_	2	437.708	0.00132857
DDX39B	_[DimethNter8]GMPQEER_	2	441.73	0.00293123
DDX39B	_[DimethNter4]GMPQEER_	2	439.721	0.00224789
PFDN1	_[DimethNter0]EAEDNIR_	2	437.717	0.000849377
PFDN1	_[DimethNter4]EAEDNIR_	2	439.729	0.00219298
PFDN1	_[DimethNter8]EAEDNIR_	2	441.739
ANP32A	_[DimethNter0]LELSDNR_	2	437.735	0.00372535
ANP32A	_[DimethNter4]LELSDNR_	2	439.748	0.00340312
RBM4	_[DimethNter0]TAAEDAIR_	2	437.735	0.00121328
RBM4	_[DimethNter4]TAAEDAIR_	2	439.748	0.00132857
RAB6A	_[DimethNter4]TDLADK[DimethLys4]R_	2	441.778
RAB6A	_[DimethNter8]TDLADK[DimethLys8]R_	2	445.798
HSPA9	_[DimethNter8]DNMALQR_	2	442.246	0
HSPA9	_[DimethNter0]DNM[Oxidation (M)]ALQR_	2	446.221	0.00286922
HSPA9	_[DimethNter8]DNM[Oxidation (M)]ALQR_	2	450.243
ANXA4	_[DimethNter0]SLEDDIR_	2	438.227	0.00139849
ANXA4	_[DimethNter4]SLEDDIR_	2	440.24	0.000155497
ANXA4	_[DimethNter8]SLEDDIR_	2	442.249	0.000267809
VCL	_[DimethNter0]AASDELSK[DimethLys0]_	2	438.737	0.00139849
VCL	_[DimethNter8]AASDELSK[DimethLys8]_	2	446.782	0.00293123
CCDC9B	_[DimethNter0]EQIDLAR_	2	436.745
PA2G4	_[DimethNter0]M[Oxidation (M)]GGDIANR_	2	439.213	0.00714531
PA2G4	_[DimethNter8]M[Oxidation (M)]GGDIANR_	2	443.236
TPT1	_[DimethNter0]DGLEMEK[DimethLys0]_	2	439.22	0
TPT1	_[DimethNter4]DGLEMEK[DimethLys4]_	2	443.246	0
TPT1	_[DimethNter8]DGLEMEK[DimethLys8]_	2	447.265	0.000155497
GPI	_[DimethNter4]SPEDLER_	2	439.232	0.00121328
GPI	_[DimethNter8]SPEDLER_	2	441.241	0.00191556
PLEC	_[DimethNter8]GAQEVGER_	2	441.247
ANXA2	_[DimethNter0]SEVDM[Oxidation (M)]LK[DimethLys0]_	2	447.236	0.00114973
ANXA2	_[DimethNter4]SEVDM[Oxidation (M)]LK[DimethLys4]_	2	451.261	0.00121328
ANXA2	_[DimethNter8]SEVDM[Oxidation (M)]LK[DimethLys8]_	2	455.28
MYL6	_[DimethNter4]SDEMNVK[DimethLys4]_	2	443.743	0.00506528
MYL6	_[DimethNter8]SDEMNVK[DimethLys8]_	2	447.762	0.000921234
EIF2S3	_[DimethNter0]DFTSEPR_	2	440.214	0.0020694
EIF2S3	_[DimethNter8]DFTSEPR_	2	444.236	0.00114973
CAP1	_[DimethNter8]GYADSPSK[DimethLys8]_	2	448.769
RBMX	_[DimethNter8]DSYGGPPR_	2	442.736	0
RBMX	_[DimethNter0]DSYGGPPR_	2	438.714	0.000513769
KRT18	_[DimethNter4]SLETENR_	2	440.737	0.000352692
KRT18	_[DimethNter8]SLETENR_	2	442.747	0.000352692
KRT18	_[DimethNter0]SLETENR_	2	438.725
NNMT	_[DimethNter4]EAVEAAVK[DimethLys4]_	2	440.783	0.00185649
NNMT	_[DimethNter8]EAVEAAVK[DimethLys8]_	2	444.802	0.00970939
NNMT	_[DimethNter0]EAVEAAVK[DimethLys0]_	2	436.758
CTTN	_[DimethNter4]FGVEQDR_	2	441.735	0.000513769
CTTN	_[DimethNter8]FGVEQDR_	2	443.744	0.000267809
TRAPPC3	_[DimethNter8]GDGVTEIR_	2	441.757	0.00224789
VCL	_[DimethNter8]EAEAASIK[DimethLys8]_	2	445.792	0.00224789
EEF1A1	_[DimethNter4]K[DimethLys4]LEDGPK[DimethLys4]_	2	441.806	0.00798798
EEF1A1	_[DimethNter8]K[DimethLys8]LEDGPK[DimethLys8]_	2	447.835	0.00597624
EEF1A1	_[DimethNter0]K[DimethLys0]LEDGPK[DimethLys0]_	2	435.768	0.00219298
TMEM245	_[DimethNter8]DISEDLK[DimethLys8]_	2	446.284	0.000352692
TMEM245	_[DimethNter0]DISEDLK[DimethLys0]_	2	438.24	0.000352692
PSMA3	_[DimethNter4]EEASNFR_	2	442.724	0.00933378
PSMA3	_[DimethNter8]EEASNFR_	2	444.734	0.00121328
GAPDH	_[DimethNter4]QASEGPLK[DimethLys4]_	2	447.281	0.000352692
GAPDH	_[DimethNter8]QASEGPLK[DimethLys8]_	2	451.3	0
RAB11B	_[DimethNter0]AVPTDEAR_	2	443.735	0.00147541
RAB11B	_[DimethNter4]AVPTDEAR_	2	445.748	0.000993049
RAB11B	_[DimethNter8]AVPTDEAR_	2	447.757	0.00114973
SMAP2	_[DimethNter4]EDPQLPR_	2	443.75	0
SMAP2	_[DimethNter0]EDPQLPR_	2	441.738
SMAP2	_[DimethNter8]EDPQLPR_	2	445.76
MVP	_[DimethNter0]VEVVEER_	2	444.245	0.000155497
MVP	_[DimethNter4]VEVVEER_	2	446.258	0.000578536
MVP	_[DimethNter8]VEVVEER_	2	448.267	0.00260417
RPL11	_[DimethNter0]AEEILEK[DimethLys0]_	2	444.258	0.00132857
PPIB	_[DimethNter0]IGDEDVGR_	2	444.725	0.000513769
PPIB	_[DimethNter4]IGDEDVGR_	2	446.737	0.000993049
PPIB	_[DimethNter8]IGDEDVGR_	2	448.747	0.00107846
ITGB1	_[DimethNter0]DDLENVK[DimethLys0]_	2	444.737	0.000352692
ITGB1	_[DimethNter4]DDLENVK[DimethLys4]_	2	448.762	0.000513769
ITGB1	_[DimethNter8]DDLENVK[DimethLys8]_	2	452.782	0.000267809
PARK7	_[DimethNter0]DPVQC[Carbamidomethyl (C)]SR_	2	445.213	0
PARK7	_[DimethNter4]DPVQC[Carbamidomethyl (C)]SR_	2	447.226
PARK7	_[DimethNter8]DPVQC[Carbamidomethyl (C)]SR_	2	449.236
MCM6	_[DimethNter0]IEESIDR_	2	445.235	0.00632867
MCM6	_[DimethNter4]IEESIDR_	2	447.247
RAB7A	_[DimethNter0]EVMVDDR_	2	446.216	0
RAB7A	_[DimethNter8]EVMVDDR_	2	450.238	0.000352692
RAB7A	_[DimethNter4]EVMVDDR_	2	448.228	0.00191556
AARS1	_[DimethNter8]VM[Oxidation (M)]DDLDR_	2	458.235	0
AARS1	_[DimethNter0]VM[Oxidation (M)]DDLDR_	2	454.213	0.00245361
AARS1	_[DimethNter4]VM[Oxidation (M)]DDLDR_	2	456.226
SAP18	_[DimethNter0]EVYPEAR_	2	446.232	0.00114973
SAP18	_[DimethNter4]EVYPEAR_	2	448.245	0.00219298
SAP18	_[DimethNter8]EVYPEAR_	2	450.254	0.00378044
P4HB	_[DimethNter4]EEC[Carbamidomethyl (C)]PAVR_	2	446.728	0.00320107
P4HB	_[DimethNter0]EEC[Carbamidomethyl (C)]PAVR_	2	444.716	0.00191556
P4HB	_[DimethNter8]EEC[Carbamidomethyl (C)]PAVR_	2	448.738	0.00378044
LAMC1	_[DimethNter4]TAAEEALR_	2	446.755	0.000352692
LAMC1	_[DimethNter0]TAAEEALR_	2	444.743
LAMC1	_[DimethNter8]TAAEEALR_	2	448.765
MCM7	_[DimethNter4]FSEAEQR_	2	449.732	0.000993049
MCM7	_[DimethNter8]FSEAEQR_	2	451.742
APRT	_[DimethNter0]AELEIQK[DimethLys0]_	2	443.766
CANX	_[DimethNter0]TGIYEEK[DimethLys0]_	2	448.242	0.000921234
CANX	_[DimethNter4]TGIYEEK[DimethLys4]_	2	452.267	0.000513769
CANX	_[DimethNter8]TGIYEEK[DimethLys8]_	2	456.287	0.00219298
VCP	_[DimethNter8]AFEEAEK[DimethLys8]_	2	448.271	0.00155165
VCP	_[DimethNter4]AFEEAEK[DimethLys4]_	2	444.252	0.00114973
MSN	_[DimethNter4]AMLENEK[DimethLys4]_	2	449.761	0.00452619
MSN	_[DimethNter8]AMLENEK[DimethLys8]_	2	453.781
UGGT1	_[DimethNter8]TAVSSELR_	2	449.773	0.000993049
UGGT1	_[DimethNter0]TAVSSELR_	2	445.751
UGGT1	_[DimethNter4]TAVSSELR_	2	447.763
RRP1	_[DimethNter0]GVGADPEAR_	2	450.233	0.000155497
RRP1	_[DimethNter4]GVGADPEAR_	2	452.245	0.000155497
RRP1	_[DimethNter8]GVGADPEAR_	2	454.255
GANAB	_[DimethNter0]IDELEPR_	2	450.245	0.00139849
PSPC1	_[DimethNter4]ALDEMEK[DimethLys4]_	2	450.253	0.00132857
PSPC1	_[DimethNter8]ALDEMEK[DimethLys8]_	2	454.273
VIM	_[DimethNter8]SVSSSSYR_	2	454.747	0.00703012
KHSRP	_[DimethNter0]IQNDAGVR_	2	450.749	0.0020694
KHSRP	_[DimethNter8]IQNDAGVR_	2	454.771
PPP2R1A	_[DimethNter0]NEDVQLR_	2	451.241	0.0062203
PPP2R1A	_[DimethNter8]NEDVQLR_	2	455.263	0.00360029
SF3B6	_[DimethNter4]VGNTPETR_	2	453.253	0.00293123
TPMT	_[DimethNter0]VDAFEER_	2	447.222
SLC25A3	_[DimethNter0]MQVDPQK[DimethLys0]_	2	451.244	0
SLC25A3	_[DimethNter0]M[Oxidation (M)]QVDPQK[DimethLys0]_	2	459.242	0.00405386
SLC25A3	_[DimethNter4]M[Oxidation (M)]QVDPQK[DimethLys4]_	2	463.267	0.000155497
CAP1	_[DimethNter0]EIGGDVQK[DimethLys0]_	2	451.253	0.000267809
CAP1	_[DimethNter4]EIGGDVQK[DimethLys4]_	2	455.278	0.00132857
TSC22D1	_[DimethNter0]EEVEVLK[DimethLys0]_	2	451.266	0.000513769
CCT7	_[DimethNter8]VPEEDLK[DimethLys8]_	2	451.294	0.00219298
CCT7	_[DimethNter4]VPEEDLK[DimethLys4]_	2	447.275	0.00132857
;KLC1;KLC1;KLC1;KLC1;KLC1;KLC1	_[DimethNter0]EAEPLC[Carbamidomethyl (C)]K[DimethLys0]_	2	451.736	0.000513769
;KLC1;KLC1;KLC1;KLC1;KLC1;KLC1	_[DimethNter4]EAEPLC[Carbamidomethyl (C)]K[DimethLys4]_	2	455.761
;KLC1;KLC1;KLC1;KLC1;KLC1;KLC1	_[DimethNter8]EAEPLC[Carbamidomethyl (C)]K[DimethLys8]_	2	459.781
SMS	_[DimethNter4]ADGETILK[DimethLys4]_	2	455.788
SMS	_[DimethNter8]ADGETILK[DimethLys8]_	2	459.808
NCL	_[DimethNter8]QGTEIDGR_	2	456.252	0
RPLP0	_[DimethNter0]EDLTEIR_	2	452.243	0
RPLP0	_[DimethNter4]EDLTEIR_	2	454.255	0.000513769
RPLP0	_[DimethNter8]EDLTEIR_	2	456.265	0.000267809
RPL13	_[DimethNter0]VITEEEK[DimethLys0]_	2	452.255	0.000921234
RPL13	_[DimethNter8]VITEEEK[DimethLys8]_	2	460.3	0.000921234
BAIAP2L1	_[DimethNter8]EALLEEK[DimethLys8]_	2	452.302	0.00132857
BAIAP2L1	_[DimethNter4]EALLEEK[DimethLys4]_	2	448.283	0.000760746
IGF2BP1	_[DimethNter4]AEQEIMK[DimethLys4]_	2	456.769
IGF2BP1	_[DimethNter8]AEQEIMK[DimethLys8]_	2	460.788
SMARCE1	_[DimethNter0]VEVDMEK[DimethLys0]_	2	453.236	0.000454339
SMARCE1	_[DimethNter4]VEVDMEK[DimethLys4]_	2	457.261
SMARCE1	_[DimethNter8]VEVDMEK[DimethLys8]_	2	461.28
SPTAN1	_[DimethNter8]DAEELEK[DimethLys8]_	2	453.274	0.000267809
SPTAN1	_[DimethNter0]DAEELEK[DimethLys0]_	2	445.229	0.000513769
SPTAN1	_[DimethNter4]DAEELEK[DimethLys4]_	2	449.254	0.000513769
DDAH1	_[DimethNter4]GEEVDVAR_	2	453.745	0.000454339
DDAH1	_[DimethNter0]GEEVDVAR_	2	451.733
DDAH1	_[DimethNter8]GEEVDVAR_	2	455.755
H3C1;H3-4;H3C15	_[DimethNter4]EIAQDFK[DimethLys4]_	2	457.775	0.000993049
PRKCSH	_[DimethNter0]DMEESIR_	2	454.213	0
SFPQ	_[DimethNter0]SLDEMEK[DimethLys0]_	2	454.226	0.0028212
SFPQ	_[DimethNter4]SLDEMEK[DimethLys4]_	2	458.251	0.00286922
SFPQ	_[DimethNter8]SLDEMEK[DimethLys8]_	2	462.27	0.00677123
FLNA	_[DimethNter0]C[Carbamidomethyl (C)]SGPGLER_	2	452.221	0
SERF2	_[DimethNter4]DDGLSAAAR_	2	454.243	0
SERF2	_[DimethNter0]DDGLSAAAR_	2	452.23
UGDH	_[DimethNter0]EVVESC[Carbamidomethyl (C)]R_	2	453.721	0.00570905
UGDH	_[DimethNter8]EVVESC[Carbamidomethyl (C)]R_	2	457.743
EPRS1	_[DimethNter4]EDVDAAVK[DimethLys4]_	2	455.77	0.00121328
EPRS1	_[DimethNter8]EDVDAAVK[DimethLys8]_	2	459.789	0.000993049
EPRS1	_[DimethNter0]EDVDAAVK[DimethLys0]_	2	451.745	0
ASPH	_[DimethNter8]AELDAAEK[DimethLys8]_	2	459.789	0.000513769
SAP18	_[DimethNter0]VTQEEIK[DimethLys0]_	2	451.763
BCLAF1	_[DimethNter0]FTDEESR_	2	456.209	0.00933378
BCLAF1	_[DimethNter4]FTDEESR_	2	458.221	0.00466384
PPP2R2A	_[DimethNter4]SLEIEEK[DimethLys4]_	2	456.28	0.00849878
ACLY	_[DimethNter0]TASFSESR_	2	456.725	0
ACLY	_[DimethNter4]TASFSESR_	2	458.737	0.000513769
ACLY	_[DimethNter8]TASFSESR_	2	460.747
REEP5	_[DimethNter4]ETADAITK[DimethLys4]_	2	456.778	0.00132857
REEP5	_[DimethNter0]ETADAITK[DimethLys0]_	2	452.753
REEP5	_[DimethNter8]ETADAITK[DimethLys8]_	2	460.797
APRT	_[DimethNter4]DALEPGQR_	2	459.253	0.000155497
APRT	_[DimethNter8]DALEPGQR_	2	461.263	0
HSPA8	_[DimethNter4]M[Oxidation (M)]VQEAEK[DimethLys4]_	2	457.759	0.000352692
HSPA8	_[DimethNter0]M[Oxidation (M)]VQEAEK[DimethLys0]_	2	453.734	0.00597624
HSPA8	_[DimethNter8]M[Oxidation (M)]VQEAEK[DimethLys8]_	2	461.778
HSPA8	_[DimethNter0]MVQEAEK[DimethLys0]_	2	445.736	0.000454339
HSPA8	_[DimethNter0]GTLDPVEK[DimethLys0]_	2	457.763	0.000155497
HSPA8	_[DimethNter8]GTLDPVEK[DimethLys8]_	2	465.808	0.000267809
SRP68	_[DimethNter4]HAEELER_	2	458.245	0.000155497
SRP68	_[DimethNter0]HAEELER_	2	456.233	0.0028212
SRP68	_[DimethNter8]HAEELER_	2	460.255	0.00232234
HNRNPC	_[DimethNter0]GDDLQAIK[DimethLys0]_	2	458.261	0.00121328
HNRNPC	_[DimethNter4]GDDLQAIK[DimethLys4]_	2	462.286
COPA	_[DimethNter4]FEEAVEK[DimethLys4]_	2	458.267	0.000513769
COPA	_[DimethNter8]FEEAVEK[DimethLys8]_	2	462.287	0.00632867
COPA	_[DimethNter0]FEEAVEK[DimethLys0]_	2	454.242
H2AC4;H2AW;H2AC6	_[DimethNter0]NDEELNK[DimethLys0]_	2	459.232	0.00129578
H2AC4;H2AW;H2AC6	_[DimethNter4]NDEELNK[DimethLys4]_	2	463.257	0.00139849
H2AC4;H2AW;H2AC6	_[DimethNter8]NDEELNK[DimethLys8]_	2	467.277	0.00114973
ACOT9	_[DimethNter0]MAPSAEER_	2	459.721	0.00114973
ACOT9	_[DimethNter4]MAPSAEER_	2	461.734
ACOT9	_[DimethNter8]MAPSAEER_	2	463.743
VPS36	_[DimethNter0]DDSVEGLR_	2	459.73	0.00121328
VPS36	_[DimethNter8]DDSVEGLR_	2	463.752	0
VPS36	_[DimethNter4]DDSVEGLR_	2	461.743
PLEC	_[DimethNter0]MQEEVVR_	2	459.739	0.000578536
PLEC	_[DimethNter4]MQEEVVR_	2	461.752	0.000513769
PLEC	_[DimethNter8]MQEEVVR_	2	463.761	0.000993049
PLEC	_[DimethNter4]M[Oxidation (M)]QEEVVR_	2	469.749	0.000155497
PLEC	_[DimethNter0]M[Oxidation (M)]QEEVVR_	2	467.737
PLEC	_[DimethNter8]M[Oxidation (M)]QEEVVR_	2	471.759
RRS1	_[DimethNter4]VEEAIVAR_	2	459.781	0.00286922
RRS1	_[DimethNter0]VEEAIVAR_	2	457.769	0.000352692
ITGAV	_[DimethNter0]DDPLEFK[DimethLys0]_	2	460.242	0
HSP90AA1	_[DimethNter0]EM[Oxidation (M)]LQQSK[DimethLys0]_	2	468.247	0.00570905
ANXA5	_[DimethNter0]WGTDEEK[DimethLys0]_	2	460.722	0.000155497
ANXA5	_[DimethNter8]WGTDEEK[DimethLys8]_	2	468.766	0.00170344
DBN1	_[DimethNter0]TDAAVEMK[DimethLys0]_	2	460.742	0
DBN1	_[DimethNter4]TDAAVEMK[DimethLys4]_	2	464.767	0.000578536
DBN1	_[DimethNter8]TDAAVEMK[DimethLys8]_	2	468.786	0.00114973
PLEC	_[DimethNter4]ELAEEAAR_	2	460.753	0.000760746
PLEC	_[DimethNter8]ELAEEAAR_	2	462.763	0.00114973
PLEC	_[DimethNter0]ELAEEAAR_	2	458.74
HNRNPM	_[DimethNter0]M[Oxidation (M)]GANSLER_	2	461.227	0.0028212
HNRNPM	_[DimethNter8]M[Oxidation (M)]GANSLER_	2	465.249
DCTN1	_[DimethNter8]ETELELR_	2	463.273	0.00163265
PABPC1	_[DimethNter4]VMTDESGK[DimethLys4]_	2	465.756	0.000578536
PABPC1	_[DimethNter8]VMTDESGK[DimethLys8]_	2	469.776
S100A6	_[DimethNter0]LMEDLDR_	2	460.231
S100A6	_[DimethNter4]LM[Oxidation (M)]EDLDR_	2	470.241	0.000155497
S100A6	_[DimethNter8]LM[Oxidation (M)]EDLDR_	2	472.251	0.000993049
S100A6	_[DimethNter0]LM[Oxidation (M)]EDLDR_	2	468.229
NCL	_[DimethNter0]ESFDGSVR_	2	462.725	0.000760746
NCL	_[DimethNter4]ESFDGSVR_	2	464.737	0.0028212
NCL	_[DimethNter8]ESFDGSVR_	2	466.747	0.000352692
AP1G1	_[DimethNter8]DLAGEVEK[DimethLys8]_	2	466.797	0
AP1G1	_[DimethNter0]DLAGEVEK[DimethLys0]_	2	458.753	0.000513769
LMNB1	_[DimethNter4]EELMESR_	2	463.233	0.000155497
LMNB1	_[DimethNter0]EELMESR_	2	461.221	0
LMNB1	_[DimethNter8]EELMESR_	2	465.243	0.000578536
KRT18	_[DimethNter0]ASLENSLR_	2	459.256
CNBP	_[DimethNter4]EC[Carbamidomethyl (C)]TIEATA_	1	926.444	0.000267809
CNBP	_[DimethNter8]EC[Carbamidomethyl (C)]TIEATA_	1	930.463	0.000352692
PRKDC	_[DimethNter0]SDYSEAAK[DimethLys0]_	2	463.727	0.00121328
PRKDC	_[DimethNter8]SDYSEAAK[DimethLys8]_	2	471.771	0.000352692
PRKDC	_[DimethNter4]SDYSEAAK[DimethLys4]_	2	467.752
S100A13	_[DimethNter0]DVGSLDEK[DimethLys0]_	2	459.743
EPB41L2	_[DimethNter4]DSEGVDIK[DimethLys4]_	2	463.768	0.000578536
EPB41L2	_[DimethNter8]DSEGVDIK[DimethLys8]_	2	467.787	0.000760746
AMPD2	_[DimethNter4]VTISGEEK[DimethLys4]_	2	463.786	0
IGF2BP1	_[DimethNter4]TADEVPLK[DimethLys4]_	2	468.796
IGF2BP1	_[DimethNter8]TADEVPLK[DimethLys8]_	2	472.815
TAGLN2	_[DimethNter0]NM[Oxidation (M)]AC[Carbamidomethyl (C)]VQR_	2	461.715
FLNB	_[DimethNter0]DEPC[Carbamidomethyl (C)]LLK[DimethLys0]_	2	465.752	0.000352692
LUC7L2	_[DimethNter8]EAEEVYR_	2	466.249	0.00533428
LUC7L2	_[DimethNter4]EAEEVYR_	2	464.24	0.00114973
LUC7L2	_[DimethNter0]EAEEVYR_	2	462.227
MYH9	_[DimethNter8]GELANEVK[DimethLys8]_	2	466.305	0.00132857
DARS1	_[DimethNter0]ATVNQDTR_	2	466.743	0.000578536
DARS1	_[DimethNter4]ATVNQDTR_	2	468.756
TMSB4X	_[DimethNter0]ETIEQEK[DimethLys0]_	2	466.75	0.00132857
TMSB4X	_[DimethNter4]ETIEQEK[DimethLys4]_	2	470.775	0.00139849
TMSB4X	_[DimethNter8]ETIEQEK[DimethLys8]_	2	474.795	0.00306817
CFL1	_[DimethNter4]SSTPEEVK[DimethLys4]_	2	470.775	0.000155497
CFL1	_[DimethNter8]SSTPEEVK[DimethLys8]_	2	474.795	0.000513769
VIM	_[DimethNter0]GTNESLER_	2	467.235	0.000352692
VIM	_[DimethNter4]GTNESLER_	2	469.248	0.000352692
VIM	_[DimethNter8]GTNESLER_	2	471.258	0.000993049
TFG	_[DimethNter0]AQLGEDIR_	2	465.256	0.000921234
XRCC5	_[DimethNter0]VDEEQMK[DimethLys0]_	2	467.731	0.00147541
XRCC5	_[DimethNter8]VDEEQMK[DimethLys8]_	2	475.776	0.00432526
XRCC5	_[DimethNter4]VDEEQMK[DimethLys4]_	2	471.756	0.00714531
PLEC	_[DimethNter4]ELQNAGDR_	2	467.748	0.00114973
PLEC	_[DimethNter0]ELQNAGDR_	2	465.736
PLEC	_[DimethNter8]ELQNAGDR_	2	469.758
FDXR	_[DimethNter0]LDAEEVAR_	2	465.748
PSMA1	_[DimethNter0]QEC[Carbamidomethyl (C)]LDSR_	2	468.216	0.000993049
PSMA1	_[DimethNter4]QEC[Carbamidomethyl (C)]LDSR_	2	470.229	0.000578536
PSMA1	_[DimethNter8]QEC[Carbamidomethyl (C)]LDSR_	2	472.238
STIP1	_[DimethNter0]EAADGYQR_	2	469.222	0.000454339
STIP1	_[DimethNter8]EAADGYQR_	2	473.245
CTTNBP2NL	_[DimethNter0]DTFIEER_	2	469.235	0.000267809
CTTNBP2NL	_[DimethNter8]DTFIEER_	2	473.257	0.000155497
CTTNBP2NL	_[DimethNter4]DTFIEER_	2	471.247	0
RRAS2	_[DimethNter8]QC[Carbamidomethyl (C)]VIDDR_	2	471.249	0.00714531
SPTAN1	_[DimethNter4]ALC[Carbamidomethyl (C)]AEADR_	2	469.239	0.00353175
SPTAN1	_[DimethNter0]ALC[Carbamidomethyl (C)]AEADR_	2	467.227
IMMT	_[DimethNter4]VQEQELK[DimethLys4]_	2	469.294	0.00237986
IMMT	_[DimethNter0]VQEQELK[DimethLys0]_	2	465.269
KHDRBS1	_[DimethNter4]AK[DimethLys4]EEELR_	2	469.791	0.00378044
KHDRBS1	_[DimethNter0]AK[DimethLys0]EEELR_	2	465.766	0.0028212
KHDRBS1	_[DimethNter8]AK[DimethLys8]EEELR_	2	473.811	0.00139849
SDHB	_[DimethNter0]DDFTEER_	2	470.206	0.000267809
SDHB	_[DimethNter4]DDFTEER_	2	472.219	0.00114973
SDHB	_[DimethNter8]DDFTEER_	2	474.229
MICAL3	_[DimethNter8]ELELEDR_	2	470.262	0
MICAL3	_[DimethNter0]ELELEDR_	2	466.24
MICAL3	_[DimethNter4]ELELEDR_	2	468.253
VIM	_[DimethNter0]QESTEYR_	2	470.722	0.00267666
VIM	_[DimethNter8]QESTEYR_	2	474.744	0.00139849
VIM	_[DimethNter4]QESTEYR_	2	472.735
CNPY3	_[DimethNter8]SAFEETGK[DimethLys8]_	2	470.782	0.000513769
CNPY3	_[DimethNter0]SAFEETGK[DimethLys0]_	2	462.737
ATP5F1A	_[DimethNter4]ISEQSDAK[DimethLys4]_	2	471.273	0.000352692
ATP5F1A	_[DimethNter8]ISEQSDAK[DimethLys8]_	2	475.292	0.00170344
ATP5F1A	_[DimethNter0]ISEQSDAK[DimethLys0]_	2	467.248	0.00632867
KRT8	_[DimethNter0]SYTSGPGSR_	2	470.23
RAP1B	_[DimethNter0]EQGQNLAR_	2	472.251	0.00224789
HNRNPA2B1	_[DimethNter4]GGSDGYGSGR_	2	472.722	0.000513769
HNRNPA2B1	_[DimethNter8]GGSDGYGSGR_	2	474.732	0
HNRNPA2B1	_[DimethNter0]GGSDGYGSGR_	2	470.71	0
LRRC59	_[DimethNter4]AVQADQER_	2	474.756	0.00219298
LRRC59	_[DimethNter8]AVQADQER_	2	476.766
TPM2	_[DimethNter0]QLEEELR_	2	472.756	0.000921234
TPM2	_[DimethNter4]QLEEELR_	2	474.769
TPM2	_[DimethNter8]QLEEELR_	2	476.778
SNRPA1	_[DimethNter4]DRELDLR_	2	474.774	0.00703012
COMT	_[DimethNter0]EVVDGLEK[DimethLys0]_	2	472.769	0.000921234
SPAG9	_[DimethNter0]ELEEELR_	2	473.248	0.000513769
SPAG9	_[DimethNter4]ELEEELR_	2	475.261
EIF3A	_[DimethNter8]ELEIEER_	2	477.27	0.0036665
PSMD6	_[DimethNter0]NLGESEIR_	2	473.254	0.00325829
PSMD6	_[DimethNter8]NLGESEIR_	2	477.276	0.00129578
PSMD6	_[DimethNter4]NLGESEIR_	2	475.266	0.00245361
ATP2A2	_[DimethNter0]GAPEGVIDR_	2	471.256
PFKL	_[DimethNter0]DTDFEHR_	2	474.215	0.00191556
PFKL	_[DimethNter4]DTDFEHR_	2	476.227	0
PFKL	_[DimethNter8]DTDFEHR_	2	478.237
ETFDH	_[DimethNter4]DDSIPVNR_	2	474.258	0.000352692
ETFDH	_[DimethNter0]DDSIPVNR_	2	472.246
ETFDH	_[DimethNter8]DDSIPVNR_	2	476.268
RPL31	_[DimethNter0]EM[Oxidation (M)]GTPDVR_	2	474.726	0.000921234
RPL31	_[DimethNter4]EM[Oxidation (M)]GTPDVR_	2	476.739	0.00286922
RPL31	_[DimethNter8]EM[Oxidation (M)]GTPDVR_	2	478.749	0.00132857
RPL31	_[DimethNter8]EMGTPDVR_	2	470.751
DNAJC11	_[DimethNter0]EASSEELK[DimethLys0]_	2	474.748	0.000513769
DNAJC11	_[DimethNter4]EASSEELK[DimethLys4]_	2	478.773
DNAJC11	_[DimethNter8]EASSEELK[DimethLys8]_	2	482.792
MYH10	_[DimethNter4]TGLEDPER_	2	474.75	0
MYH10	_[DimethNter0]TGLEDPER_	2	472.738	0
MYH10	_[DimethNter8]TGLEDPER_	2	476.76	0
TWF2	_[DimethNter0]TEISVESK[DimethLys0]_	2	474.766	0.000578536
PLIN3	_[DimethNter4]TVC[Carbamidomethyl (C)]DAAEK[DimethLys4]_	2	479.262	0.000267809
PLIN3	_[DimethNter8]TVC[Carbamidomethyl (C)]DAAEK[DimethLys8]_	2	483.281
ALDH18A1	_[DimethNter4]DLEEAEGR_	2	475.74	0.00132857
ALDH18A1	_[DimethNter8]DLEEAEGR_	2	477.75	0
ALDH18A1	_[DimethNter0]DLEEAEGR_	2	473.727	0.00147541
HADH	_[DimethNter0]AGDEFVEK[DimethLys0]_	2	475.745	0.00219298
HADH	_[DimethNter8]AGDEFVEK[DimethLys8]_	2	483.789	0.000513769
HADH	_[DimethNter4]AGDEFVEK[DimethLys4]_	2	479.77	0.000513769
CBFB	_[DimethNter4]EYVDLER_	2	478.255
ALDH7A1	_[DimethNter8]ESGSDAWK[DimethLys8]_	2	476.271	0
ALDH7A1	_[DimethNter0]ESGSDAWK[DimethLys0]_	2	468.227	0.000267809
LRBA	_[DimethNter4]EAVEAQIR_	2	474.277	0.00121328
LRBA	_[DimethNter0]EAVEAQIR_	2	472.264
TPM3	_[DimethNter4]EM[Oxidation (M)]DEQIR_	2	484.736	0.000578536
TPM3	_[DimethNter0]EM[Oxidation (M)]DEQIR_	2	482.724
TPM3	_[DimethNter8]EM[Oxidation (M)]DEQIR_	2	486.746
RAD23B	_[DimethNter4]ASFNNPDR_	2	476.743	0.00538701
RAD23B	_[DimethNter0]ASFNNPDR_	2	474.73
PLEC	_[DimethNter4]AALEEVER_	2	474.769	0.000267809
CLTA	_[DimethNter4]QDEQLQK[DimethLys4]_	2	476.781	0
CLTA	_[DimethNter0]QDEQLQK[DimethLys0]_	2	472.756	0.00632867
CLTA	_[DimethNter8]QDEQLQK[DimethLys8]_	2	480.8
VCL	_[DimethNter8]ERDDILR_	2	476.784	0.000267809
VCL	_[DimethNter0]ERDDILR_	2	472.762
RBM8A	_[DimethNter0]GFGSEEGSR_	2	477.22	0.000513769
RBM8A	_[DimethNter8]GFGSEEGSR_	2	481.242	0.000352692
ACO2	_[DimethNter4]EHAALEPR_	3	318.848	0
ACO2	_[DimethNter8]EHAALEPR_	3	320.188	0.00139849
ACO2	_[DimethNter0]EHAALEPR_	3	317.507	0
EIF3C	_[DimethNter4]MDEEFTK[DimethLys4]_	2	482.251	0.000578536
EIF3C	_[DimethNter4]M[Oxidation (M)]DEEFTK[DimethLys4]_	2	490.248	0.000513769
EIF3C	_[DimethNter0]M[Oxidation (M)]DEEFTK[DimethLys0]_	2	486.223
EIF3C	_[DimethNter8]M[Oxidation (M)]DEEFTK[DimethLys8]_	2	494.268
MMUT	_[DimethNter4]GYDSDNPR_	2	478.225	0.000352692
MMUT	_[DimethNter8]GYDSDNPR_	2	480.234	0.000267809
MMUT	_[DimethNter0]GYDSDNPR_	2	476.212
PRDX2	_[DimethNter4]TDEGIAYR_	2	478.753	0
PRDX2	_[DimethNter8]TDEGIAYR_	2	480.763	0.000267809
PRDX2	_[DimethNter0]TDEGIAYR_	2	476.74
FSCN1	_[DimethNter4]EVPGPDC[Carbamidomethyl (C)]R_	2	481.239
FSCN1	_[DimethNter8]EVPGPDC[Carbamidomethyl (C)]R_	2	483.249
TPM1	_[DimethNter4]HIAEDADR_	2	479.748	0.00129578
TPM1	_[DimethNter8]HIAEDADR_	2	481.758	0.00121328
TPM1	_[DimethNter0]HIAEDADR_	2	477.736
SPTBN1	_[DimethNter0]QLQEDAAR_	2	479.751	0.000513769
SPTBN1	_[DimethNter4]QLQEDAAR_	2	481.764	0.00132857
SPTBN1	_[DimethNter8]QLQEDAAR_	2	483.773	0.000578536
PLEC	_[DimethNter0]EAIAELER_	2	479.764	0.000993049
PLEC	_[DimethNter4]EAIAELER_	2	481.776	0.000578536
PLEC	_[DimethNter8]EAIAELER_	2	483.786	0.00114973
SMARCA1	_[DimethNter0]DDIDNIAR_	2	480.243	0
SMARCA1	_[DimethNter4]DDIDNIAR_	2	482.256
SMARCA1	_[DimethNter8]DDIDNIAR_	2	484.265
CCT4	_[DimethNter0]IDDVVNTR_	2	480.261	0.00419227
SRP9	_[DimethNter0]TDQAQDVK[DimethLys0]_	2	480.753	0.00170344
SRP9	_[DimethNter4]TDQAQDVK[DimethLys4]_	2	484.779
SRP9	_[DimethNter8]TDQAQDVK[DimethLys8]_	2	488.798
KRT8	_[DimethNter4]LLEGEESR_	2	482.766	0.000578536
KRT8	_[DimethNter8]LLEGEESR_	2	484.776	0.000513769
ENO1	_[DimethNter8]IEEELGSK[DimethLys8]_	2	488.81	0.000352692
FUBP1	_[DimethNter8]SISQQSGAR_	2	485.279
TXLNA	_[DimethNter8]DVSEELSR_	2	485.765	0
TUBA1A	_[DimethNter0]EDMAALEK[DimethLys0]_	2	481.747	0
TUBA1A	_[DimethNter4]EDMAALEK[DimethLys4]_	2	485.772	0
TUBA1A	_[DimethNter8]EDMAALEK[DimethLys8]_	2	489.791	0.000352692
TUBA1A	_[DimethNter0]EDM[Oxidation (M)]AALEK[DimethLys0]_	2	489.744	0.00219298
TUBA1A	_[DimethNter8]EDM[Oxidation (M)]AALEK[DimethLys8]_	2	497.789	0.000267809
TUBA1A	_[DimethNter4]EDM[Oxidation (M)]AALEK[DimethLys4]_	2	493.769
RAP1B	_[DimethNter0]C[Carbamidomethyl (C)]DLEDER_	2	482.706	0
RAP1B	_[DimethNter4]C[Carbamidomethyl (C)]DLEDER_	2	484.718
RAP1B	_[DimethNter8]C[Carbamidomethyl (C)]DLEDER_	2	486.728
LMNA	_[DimethNter0]EELDFQK[DimethLys0]_	2	482.753	0.000513769
CBX5	_[DimethNter4]EQSNDIAR_	2	482.753	0.00132857
CBX5	_[DimethNter0]EQSNDIAR_	2	480.741	0.00353175
CBX5	_[DimethNter8]EQSNDIAR_	2	484.763
SFPQ	_[DimethNter0]EEEMMIR_	2	483.225	0.00114973
SFPQ	_[DimethNter4]EEEMMIR_	2	485.238	0.000352692
SFPQ	_[DimethNter8]EEEMMIR_	2	487.247	0.000352692
SFPQ	_[DimethNter0]EEEMM[Oxidation (M)]IR_	2	491.223	0.00132857
SFPQ	_[DimethNter4]EEEMM[Oxidation (M)]IR_	2	493.235
SFPQ	_[DimethNter8]EEEMM[Oxidation (M)]IR_	2	495.245
RPS18	_[DimethNter4]LREDLER_	2	481.782	0.000578536
TIMM10	_[DimethNter8]GESVC[Carbamidomethyl (C)]LDR_	2	486.254
PLEC	_[DimethNter4]QAEEIGEK[DimethLys4]_	2	484.281	0.00121328
PLEC	_[DimethNter8]QAEEIGEK[DimethLys8]_	2	488.3	0
PLEC	_[DimethNter0]QAEEIGEK[DimethLys0]_	2	480.256
STMN1	_[DimethNter4]SHEAEVLK[DimethLys4]_	2	488.799	0.00132857
STMN1	_[DimethNter0]SHEAEVLK[DimethLys0]_	3	323.519	0
STMN1	_[DimethNter4]SHEAEVLK[DimethLys4]_	3	326.202	0.00219298
CDC42	_[DimethNter4]DDPSTIEK[DimethLys4]_	2	484.773	0
CDC42	_[DimethNter8]DDPSTIEK[DimethLys8]_	2	488.792	0
TAF15	_[DimethNter0]SSGGGYSGDR_	2	485.715	0.00353175
TAF15	_[DimethNter4]SSGGGYSGDR_	2	487.727
TAF15	_[DimethNter8]SSGGGYSGDR_	2	489.737
CAPRIN1	_[DimethNter4]LDDYQER_	2	485.743	0.00219298
CAPRIN1	_[DimethNter0]LDDYQER_	2	483.73	0.00320107
CAPRIN1	_[DimethNter8]LDDYQER_	2	487.752
RNASEH2B	_[DimethNter4]ELSDDLSK[DimethLys4]_	2	485.781	0
RNASEH2B	_[DimethNter0]ELSDDLSK[DimethLys0]_	2	481.756	0.000155497
RNASEH2B	_[DimethNter8]ELSDDLSK[DimethLys8]_	2	489.8
SPTBN1	_[DimethNter0]SAATWDER_	2	482.23
CD44	_[DimethNter4]TEAADLC[Carbamidomethyl (C)]K[DimethLys4]_	2	486.27	0.00155165
CD44	_[DimethNter8]TEAADLC[Carbamidomethyl (C)]K[DimethLys8]_	2	490.289	0
CD44	_[DimethNter0]TEAADLC[Carbamidomethyl (C)]K[DimethLys0]_	2	482.244
RTN4	_[DimethNter4]SDEGHPFR_	2	488.743	0
LARP1	_[DimethNter4]GEPGPNDVR_	2	486.756	0
LARP1	_[DimethNter0]GEPGPNDVR_	2	484.743
LARP1	_[DimethNter8]GEPGPNDVR_	2	488.766
ADAR	_[DimethNter0]QEAADAALR_	2	486.759	0.000352692
ADAR	_[DimethNter8]QEAADAALR_	2	490.781
PRKDC	_[DimethNter0]TETVTSFR_	2	484.756
PDCD6IP	_[DimethNter0]EGLENDLK[DimethLys0]_	2	487.264	0.000155497
PDCD6IP	_[DimethNter8]EGLENDLK[DimethLys8]_	2	495.308	0.00132857
PDCD6IP	_[DimethNter4]EGLENDLK[DimethLys4]_	2	491.289	0.00170344
LMNB2	_[DimethNter4]AELDEVNK[DimethLys4]_	2	491.289	0.000513769
ANP32A	_[DimethNter8]ELVLDNSR_	2	491.291	0.000352692
ANP32A	_[DimethNter4]ELVLDNSR_	2	489.282	0
S100A4	_[DimethNter8]TDEAAFQK[DimethLys8]_	2	491.295	0
S100A4	_[DimethNter0]TDEAAFQK[DimethLys0]_	2	483.251
AHNAK	_[DimethNter4]ADVDISGPK[DimethLys4]_	2	483.291	0
RPL24	_[DimethNter8]GQSEEIQK[DimethLys8]_	2	495.806
CDC37	_[DimethNter0]EK[DimethLys0]EELDR_	2	487.761	0.000513769
CDC37	_[DimethNter4]EK[DimethLys4]EELDR_	2	491.786
DTD1	_[DimethNter4]VFEDESGK[DimethLys4]_	2	487.768	0
DTD1	_[DimethNter0]VFEDESGK[DimethLys0]_	2	483.743
DTD1	_[DimethNter8]VFEDESGK[DimethLys8]_	2	491.787
ANXA6	_[DimethNter4]SEISGDLAR_	2	490.271
ANXA6	_[DimethNter8]SEISGDLAR_	2	492.281
EIF3M	_[DimethNter4]EGERPSLR_	3	325.856	0.00275229
EIF3M	_[DimethNter0]EGERPSLR_	3	324.514	0.0060389
PSMD3	_[DimethNter0]DLESAEER_	2	488.733	0
PSMD3	_[DimethNter8]DLESAEER_	2	492.755	0.000578536
PSMD3	_[DimethNter4]DLESAEER_	2	490.745
RCC2	_[DimethNter4]SSTAAQEVK[DimethLys4]_	2	492.794
RCC2	_[DimethNter8]SSTAAQEVK[DimethLys8]_	2	496.813
DDX5	_[DimethNter0]RC[Carbamidomethyl (C)]DELTR_	2	489.245	0
DDX5	_[DimethNter4]RC[Carbamidomethyl (C)]DELTR_	2	491.258
DDX5	_[DimethNter8]RC[Carbamidomethyl (C)]DELTR_	2	493.267
SMARCA5	_[DimethNter4]DDIENIAR_	2	489.264	0
SMARCA5	_[DimethNter8]DDIENIAR_	2	491.273	0.000352692
SMARCA5	_[DimethNter0]DDIENIAR_	2	487.251
FLNC	_[DimethNter4]AEIAFEDR_	2	491.761
FLNC	_[DimethNter8]AEIAFEDR_	2	493.77
BANF1	_[DimethNter4]K[DimethLys4]DEDLFR_	2	493.791	0.00237986
HSP90AB1	_[DimethNter0]ADHGEPIGR_	3	327.17	0.000155497
HSP90AB1	_[DimethNter8]ADHGEPIGR_	3	329.851	0
HSP90AB1	_[DimethNter0]ADHGEPIGR_	2	490.251	0.00132857
GPD2	_[DimethNter4]TAEENLDR_	2	490.253	0.00132857
GPD2	_[DimethNter0]TAEENLDR_	2	488.241
GPD2	_[DimethNter8]TAEENLDR_	2	492.263
HEXIM1	_[DimethNter4]EYLELEK[DimethLys4]_	2	494.296	0.000578536
TPM3	_[DimethNter0]C[Carbamidomethyl (C)]LSAAEEK[DimethLys0]_	2	482.244	0.000578536
RPL10A	_[DimethNter0]EVLHGNQR_	3	327.514	0.000513769
RPL10A	_[DimethNter0]EVLHGNQR_	2	490.767	0.000921234
RPL10A	_[DimethNter8]EVLHGNQR_	2	494.789
CKAP4	_[DimethNter8]RLEEELR_	2	490.799	0.00224789
CKAP4	_[DimethNter4]RLEEELR_	2	488.79	0.00499822
CKAP4	_[DimethNter0]RLEEELR_	2	486.777
PKM	_[DimethNter0]IENHEGVR_	3	327.842	0.00191556
PKM	_[DimethNter4]IENHEGVR_	3	329.184	0.00121328
PKM	_[DimethNter8]IENHEGVR_	3	330.523
PKM	_[DimethNter0]IENHEGVR_	2	491.259
PLEC	_[DimethNter0]LQAEEAER_	2	487.251
STIP1	_[DimethNter4]ELGNDAYK[DimethLys4]_	2	487.276	0.00114973
PDIA4	_[DimethNter4]TQEEIVAK[DimethLys4]_	2	491.307	0.000267809
PDIA4	_[DimethNter8]TQEEIVAK[DimethLys8]_	2	495.326	0.000267809
STIP1	_[DimethNter0]HDSPEDVK[DimethLys0]_	2	491.746	0.00191556
STIP1	_[DimethNter8]HDSPEDVK[DimethLys8]_	2	499.79	0.00533428
STIP1	_[DimethNter4]HDSPEDVK[DimethLys4]_	2	495.771
LAMB1	_[DimethNter4]EALEEAEK[DimethLys4]_	2	491.781	0.000454339
LAMB1	_[DimethNter0]EALEEAEK[DimethLys0]_	2	487.756
LAMB1	_[DimethNter8]EALEEAEK[DimethLys8]_	2	495.8
NONO	_[DimethNter4]QQEEMMR_	2	492.233	0.00320107
NONO	_[DimethNter0]QQEEMMR_	2	490.22	0.00114973
NONO	_[DimethNter8]QQEEMMR_	2	494.243	0
NONO	_[DimethNter0]QQEEMM[Oxidation (M)]R_	2	498.218	0.00632867
NONO	_[DimethNter4]QQEEMM[Oxidation (M)]R_	2	500.23
NONO	_[DimethNter8]QQEEMM[Oxidation (M)]R_	2	502.24
BCLAF1	_[DimethNter4]NTEEEGLK[DimethLys4]_	2	492.278	0.00320107
BCLAF1	_[DimethNter8]NTEEEGLK[DimethLys8]_	2	496.298	0
BCLAF1	_[DimethNter0]NTEEEGLK[DimethLys0]_	2	488.253
PLEC	_[DimethNter4]TELATQEK[DimethLys4]_	2	492.297	0.000513769
PLEC	_[DimethNter0]TELATQEK[DimethLys0]_	2	488.271	0
PLEC	_[DimethNter8]TELATQEK[DimethLys8]_	2	496.316	0.00121328
RPL3	_[DimethNter0]FQTM[Oxidation (M)]EEK[DimethLys0]_	2	492.739	0.00325829
RPL3	_[DimethNter4]FQTM[Oxidation (M)]EEK[DimethLys4]_	2	496.764
RPL3	_[DimethNter8]FQTM[Oxidation (M)]EEK[DimethLys8]_	2	500.783
PRKDC	_[DimethNter8]TQEGSLSAR_	2	492.779	0.00286922
PRKDC	_[DimethNter0]TQEGSLSAR_	2	488.757	0.000578536
TXLNG	_[DimethNter0]EEIPGGEAR_	2	493.251	0
TXLNG	_[DimethNter4]EEIPGGEAR_	2	495.264
TXLNG	_[DimethNter8]EEIPGGEAR_	2	497.273
AHNAK	_[DimethNter0]GEGPEVDVK[DimethLys0]_	2	493.264	0.000513769
AHNAK	_[DimethNter4]GEGPEVDVK[DimethLys4]_	2	497.289	0.000578536
HSPA9	_[DimethNter0]VLENAEGAR_	2	493.767	0.00139849
HSPA9	_[DimethNter4]VLENAEGAR_	2	495.779	0
LMNB2	_[DimethNter0]ALELENDR_	2	494.259	0.000267809
LMNB2	_[DimethNter4]ALELENDR_	2	496.271	0.000267809
LMNB2	_[DimethNter8]ALELENDR_	2	498.281	0.000513769
RPL26	_[DimethNter8]DDEVQVVR_	2	498.281	0
ACIN1	_[DimethNter0]DLEPESDR_	2	494.733	0.000267809
ACIN1	_[DimethNter4]DLEPESDR_	2	496.745
ACIN1	_[DimethNter8]DLEPESDR_	2	498.755
EZR	_[DimethNter4]LQDYEEK[DimethLys4]_	2	494.775	0
EZR	_[DimethNter0]LQDYEEK[DimethLys0]_	2	490.75	0.000513769
PITRM1	_[DimethNter0]TIDEVVEK[DimethLys0]_	2	494.782	0.000513769
PITRM1	_[DimethNter4]TIDEVVEK[DimethLys4]_	2	498.807
PITRM1	_[DimethNter8]TIDEVVEK[DimethLys8]_	2	502.826
NDUFS3	_[DimethNter4]YDDEVK[DimethLys4]R_	2	494.781	0.000578536
NDUFS3	_[DimethNter0]YDDEVK[DimethLys0]R_	2	490.756
NDUFS3	_[DimethNter8]YDDEVK[DimethLys8]R_	2	498.8
ERP44	_[DimethNter0]SDPIQEIR_	2	493.269	0.000267809
PA2G4	_[DimethNter0]QHVIDGEK[DimethLys0]_	2	491.272	0.000454339
PA2G4	_[DimethNter8]QHVIDGEK[DimethLys8]_	2	499.316
PA2G4	_[DimethNter8]QHVIDGEK[DimethLys8]_	3	333.213	0
PA2G4	_[DimethNter0]QHVIDGEK[DimethLys0]_	3	327.85	0
PA2G4	_[DimethNter4]QHVIDGEK[DimethLys4]_	3	330.534	0.00114973
EZR	_[DimethNter8]EAQDDLVK[DimethLys8]_	2	495.308	0.000352692
IPO5	_[DimethNter0]NTTAAEEAR_	2	495.746	0
IPO5	_[DimethNter4]NTTAAEEAR_	2	497.759	0
IPO5	_[DimethNter8]NTTAAEEAR_	2	499.768
VCP	_[DimethNter0]ESIESEIR_	2	495.759	0.000352692
VCP	_[DimethNter4]ESIESEIR_	2	497.771	0.000267809
VCP	_[DimethNter8]ESIESEIR_	2	499.781	0.000352692
SAFB	_[DimethNter0]ELVEGEMK[DimethLys0]_	2	495.762	0.000513769
SAFB	_[DimethNter8]ELVEGEMK[DimethLys8]_	2	503.807	0.000921234
SAFB	_[DimethNter0]ELVEGEM[Oxidation (M)]K[DimethLys0]_	2	503.76	0.0081212
SAFB	_[DimethNter4]ELVEGEM[Oxidation (M)]K[DimethLys4]_	2	507.785
SAFB	_[DimethNter8]ELVEGEM[Oxidation (M)]K[DimethLys8]_	2	511.804
HNRNPK	_[DimethNter0]ENTQTTIK[DimethLys0]_	2	495.777	0.000849377
HNRNPK	_[DimethNter8]ENTQTTIK[DimethLys8]_	2	503.821	0
GUK1	_[DimethNter8]EALSEEIK[DimethLys8]_	2	495.818	0
GUK1	_[DimethNter0]EALSEEIK[DimethLys0]_	2	487.774
GUK1	_[DimethNter4]EALSEEIK[DimethLys4]_	2	491.799
HSP90AA1	_[DimethNter0]TDTGEPMGR_	2	496.229	0.00170344
HSP90AA1	_[DimethNter4]TDTGEPMGR_	2	498.242	0.000267809
HSP90AA1	_[DimethNter8]TDTGEPMGR_	2	500.251	0.000578536
HSP90AA1	_[DimethNter0]TDTGEPM[Oxidation (M)]GR_	2	504.227	0.000578536
HSP90AA1	_[DimethNter4]TDTGEPM[Oxidation (M)]GR_	2	506.239	0
HSP90AA1	_[DimethNter8]TDTGEPM[Oxidation (M)]GR_	2	508.249
NCL	_[DimethNter0]EALNSC[Carbamidomethyl (C)]NK[DimethLys0]_	2	496.247	0.00405386
NCL	_[DimethNter8]EALNSC[Carbamidomethyl (C)]NK[DimethLys8]_	2	504.292
PACSIN2	_[DimethNter4]AADAVEDLR_	2	496.271	0
PACSIN2	_[DimethNter0]AADAVEDLR_	2	494.259	0.000454339
NIPBL	_[DimethNter0]DTTLETEK[DimethLys0]_	2	496.761	0
NIPBL	_[DimethNter4]DTTLETEK[DimethLys4]_	2	500.786
NIPBL	_[DimethNter8]DTTLETEK[DimethLys8]_	2	504.805
PPP2CB	_[DimethNter0]ESNVQEVR_	2	494.757	0.00237986
PPP2CB	_[DimethNter8]ESNVQEVR_	2	498.779
ARGLU1	_[DimethNter4]LIEEETAR_	2	496.782	0.00191556
ARGLU1	_[DimethNter8]LIEEETAR_	2	498.791	0.000155497
ALDOA	_[DimethNter4]AAQEEYVK[DimethLys4]_	2	501.291	0
ALDOA	_[DimethNter8]AAQEEYVK[DimethLys8]_	2	505.311	0.00114973
CHMP1A	_[DimethNter4]SQEDQLSR_	2	497.759	0.000513769
CHMP1A	_[DimethNter0]SQEDQLSR_	2	495.746	0.000454339
CHMP1A	_[DimethNter8]SQEDQLSR_	2	499.768	0
TMCO1	_[DimethNter4]ETITESAGR_	2	498.269	0.000513769
TMCO1	_[DimethNter0]ETITESAGR_	2	496.256	0.000513769
TMCO1	_[DimethNter8]ETITESAGR_	2	500.279
CPD	_[DimethNter0]TSDDEVFK[DimethLys0]_	2	498.748	0.0020694
CPD	_[DimethNter4]TSDDEVFK[DimethLys4]_	2	502.773	0.000578536
CPD	_[DimethNter8]TSDDEVFK[DimethLys8]_	2	506.792
RPS13	_[DimethNter8]DSHGVAQVR_	2	502.787
RPS13	_[DimethNter8]DSHGVAQVR_	3	335.527
WARS1	_[DimethNter0]EVTDEIVK[DimethLys0]_	2	494.782	0.000513769
DDX3X	_[DimethNter8]SDYDGIGSR_	2	503.255	0.000267809
DDX3X	_[DimethNter4]SDYDGIGSR_	2	501.245
KRT19	_[DimethNter4]QNQEYQR_	2	499.254	0.000921234
KRT19	_[DimethNter8]QNQEYQR_	2	501.263	0.00132857
KRT19	_[DimethNter0]QNQEYQR_	2	497.241
KRT18	_[DimethNter4]AQYDELAR_	2	499.266	0.000513769
KRT18	_[DimethNter0]AQYDELAR_	2	497.254	0
SF3B3	_[DimethNter8]NVSEELDR_	2	499.271	0
APP	_[DimethNter4]TEEISEVK[DimethLys4]_	2	499.796	0.000352692
APP	_[DimethNter0]TEEISEVK[DimethLys0]_	2	495.771
APP	_[DimethNter8]TEEISEVK[DimethLys8]_	2	503.816
DHX15	_[DimethNter0]FEDC[Carbamidomethyl (C)]SSAK[DimethLys0]_	2	500.226	0.00545674
DHX15	_[DimethNter4]FEDC[Carbamidomethyl (C)]SSAK[DimethLys4]_	2	504.251	0.0062203
DHX15	_[DimethNter8]FEDC[Carbamidomethyl (C)]SSAK[DimethLys8]_	2	508.271
NSFL1C	_[DimethNter4]EHGAVAVER_	3	333.856	0
NSFL1C	_[DimethNter0]EHGAVAVER_	3	332.514
NSFL1C	_[DimethNter8]EHGAVAVER_	3	335.195
OXCT1	_[DimethNter0]SAK[DimethLys0]PGDDVR_	3	334.186	0.00132857
OXCT1	_[DimethNter4]SAK[DimethLys4]PGDDVR_	3	336.869
OXCT1	_[DimethNter8]SAK[DimethLys8]PGDDVR_	3	339.548
CHCHD3	_[DimethNter4]AAANEQLTR_	2	503.285
;KLC1;KLC1;KLC1;KLC1;KLC1;KLC1	_[DimethNter8]QALEDLEK[DimethLys8]_	2	509.324	0.000155497
STMN1	_[DimethNter0]K[DimethLys0]LEAAEER_	3	334.526	0
STMN1	_[DimethNter4]K[DimethLys4]LEAAEER_	3	337.209
STMN1	_[DimethNter8]K[DimethLys8]LEAAEER_	3	339.889
STMN1	_[DimethNter0]K[DimethLys0]LEAAEER_	2	501.285	0.00121328
STMN1	_[DimethNter8]K[DimethLys8]LEAAEER_	2	509.329	0.00499822
LMNA	_[DimethNter0]LLEGEEER_	2	501.759	0.000578536
LMNA	_[DimethNter8]LLEGEEER_	2	505.781	0.00224789
PLEC	_[DimethNter0]SLAQAEAEK[DimethLys0]_	2	501.777	0.000513769
FHL3	_[DimethNter0]ELFYEDR_	2	500.243
CNP	_[DimethNter0]GEEVGELSR_	2	502.256	0.00170344
CNP	_[DimethNter4]GEEVGELSR_	2	504.269	0.000352692
CNP	_[DimethNter8]GEEVGELSR_	2	506.279	0.000454339
ACTB	_[DimethNter8]AGFAGDDAPR_	2	506.766	0
TP53BP1	_[DimethNter0]LITSEEER_	2	502.767	0
TP53BP1	_[DimethNter4]LITSEEER_	2	504.779
TP53BP1	_[DimethNter8]LITSEEER_	2	506.789
SORD	_[DimethNter4]ENDEFC[Carbamidomethyl (C)]K[DimethLys4]_	2	503.244	0
SORD	_[DimethNter8]ENDEFC[Carbamidomethyl (C)]K[DimethLys8]_	2	507.263	0.000578536
SORD	_[DimethNter0]ENDEFC[Carbamidomethyl (C)]K[DimethLys0]_	2	499.218
PSMC1	_[DimethNter8]DDLSGADIK[DimethLys8]_	2	503.305	0
PSMC1	_[DimethNter0]DDLSGADIK[DimethLys0]_	2	495.261	0
PRKCA	_[DimethNter4]LGC[Carbamidomethyl (C)]GPEGER_	2	503.75	0.000352692
PRKCA	_[DimethNter0]LGC[Carbamidomethyl (C)]GPEGER_	2	501.737
PRKCA	_[DimethNter8]LGC[Carbamidomethyl (C)]GPEGER_	2	505.759
PDCD6IP	_[DimethNter4]EILDESLR_	2	503.789	0.000578536
PDIA3	_[DimethNter4]TEEEFK[DimethLys4]K[DimethLys4]_	2	503.814	0.00325829
PDIA3	_[DimethNter0]TEEEFK[DimethLys0]K[DimethLys0]_	2	497.776	0
PDIA3	_[DimethNter8]TEEEFK[DimethLys8]K[DimethLys8]_	2	509.843
IGF2BP1	_[DimethNter4]GAIENC[Carbamidomethyl (C)]C[Carbamidomethyl (C)]R_	2	506.236
IGF2BP1	_[DimethNter8]GAIENC[Carbamidomethyl (C)]C[Carbamidomethyl (C)]R_	2	508.246
PRPF8	_[DimethNter0]VDDESMQR_	2	504.227	0.0062203
RBM4	_[DimethNter0]EATEQEIR_	2	502.256
NARS1	_[DimethNter4]EAEDSLRR_	3	336.519	0.000267809
NARS1	_[DimethNter8]EAEDSLRR_	3	337.859	0.000352692
NARS1	_[DimethNter0]EAEDSLRR_	3	335.177	0.000578536
NARS1	_[DimethNter8]EAEDSLRR_	2	506.284	0.00714531
NARS1	_[DimethNter0]EAEDSLRR_	2	502.262	0.00132857
NARS1	_[DimethNter4]EAEDSLRR_	2	504.275	0.00372535
KRT19	_[DimethNter4]SEVTDLRR_	3	336.531	0.000993049
KRT19	_[DimethNter8]SEVTDLRR_	3	337.871	0.000578536
KRT19	_[DimethNter0]SEVTDLRR_	3	335.189
KRT19	_[DimethNter0]SEVTDLRR_	2	502.28
TARDBP	_[DimethNter8]QSQDEPLR_	2	504.779	0.000267809
TARDBP	_[DimethNter4]QSQDEPLR_	2	502.769	0.000267809
CAMK2D	_[DimethNter0]TMQSEETR_	2	505.235	0.000578536
CAMK2D	_[DimethNter4]TMQSEETR_	2	507.247
CAMK2D	_[DimethNter8]TMQSEETR_	2	509.257
SMU1	_[DimethNter0]EAYPDGSSK[DimethLys0]_	2	505.245	0.000267809
SMU1	_[DimethNter4]EAYPDGSSK[DimethLys4]_	2	509.271
SMU1	_[DimethNter8]EAYPDGSSK[DimethLys8]_	2	513.29
DIAPH1	_[DimethNter4]AEMDEVER_	2	505.742	0.000267809
DIAPH1	_[DimethNter0]AEMDEVER_	2	503.729
DIAPH1	_[DimethNter8]AEMDEVER_	2	507.751
ZMYM4	_[DimethNter0]EVHEELAK[DimethLys0]_	3	337.522	0.00132857
ZMYM4	_[DimethNter4]EVHEELAK[DimethLys4]_	3	340.205
ZMYM4	_[DimethNter8]EVHEELAK[DimethLys8]_	3	342.885
GAR1	_[DimethNter0]GQDQGPPER_	2	506.246	0
GAR1	_[DimethNter4]GQDQGPPER_	2	508.259
GAR1	_[DimethNter8]GQDQGPPER_	2	510.269
PSMD1	_[DimethNter0]TPEASPEPK[DimethLys0]_	2	506.271	0
PSMD1	_[DimethNter4]TPEASPEPK[DimethLys4]_	2	510.297	0.000155497
PSMD1	_[DimethNter8]TPEASPEPK[DimethLys8]_	2	514.316
HSPA1B;HSPA1A;HSPA1B	_[DimethNter4]SAVEDEGLK[DimethLys4]_	2	506.294	0
HSPA1B;HSPA1A;HSPA1B	_[DimethNter8]SAVEDEGLK[DimethLys8]_	2	510.313	0
PTGFRN	_[DimethNter8]EGEPFELR_	2	506.778	0.000267809
PTGFRN	_[DimethNter0]EGEPFELR_	2	502.756
RPS10-NUDT3	_[DimethNter0]GLEGERPAR_	3	338.189	0
ARF3;ARF1	_[DimethNter4]M[Oxidation (M)]LAEDELR_	2	512.768	0
ARF3;ARF1	_[DimethNter0]M[Oxidation (M)]LAEDELR_	2	510.755	0
TPM1	_[DimethNter4]SIDDLEEK[DimethLys4]_	2	506.786	0
TPM1	_[DimethNter8]SIDDLEEK[DimethLys8]_	2	510.805	0
TPM1	_[DimethNter0]SIDDLEEK[DimethLys0]_	2	502.761	0.000352692
YARS1	_[DimethNter0]IDVGEAEPR_	2	507.267	0.000267809
YARS1	_[DimethNter4]IDVGEAEPR_	2	509.279	0.000578536
CSE1L	_[DimethNter0]YDEEFQR_	2	507.73	0.000267809
CSE1L	_[DimethNter8]YDEEFQR_	2	511.752	0.000352692
CSE1L	_[DimethNter4]YDEEFQR_	2	509.743	0.000267809
CNBP	_[DimethNter0]C[Carbamidomethyl (C)]GESGHLAR_	3	338.831	0.000454339
CNBP	_[DimethNter4]C[Carbamidomethyl (C)]GESGHLAR_	3	340.173	0.00346608
CNBP	_[DimethNter8]C[Carbamidomethyl (C)]GESGHLAR_	3	341.512	0.00639066
TRMT5	_[DimethNter0]DANPAEDVR_	2	507.746	0.000267809
TRMT5	_[DimethNter4]DANPAEDVR_	2	509.759	0
TRMT5	_[DimethNter8]DANPAEDVR_	2	511.768
PLAA	_[DimethNter4]VFTESEDR_	2	507.756	0.00132857
PLAA	_[DimethNter0]VFTESEDR_	2	505.743
PLAA	_[DimethNter8]VFTESEDR_	2	509.765
DCTN1	_[DimethNter0]QLEEQNAR_	2	508.262	0.00132857
DCTN1	_[DimethNter4]QLEEQNAR_	2	510.275
DCTN1	_[DimethNter8]QLEEQNAR_	2	512.284
RPS6	_[DimethNter4]LIEVDDER_	2	510.779	0.000513769
SRSF7	_[DimethNter8]C[Carbamidomethyl (C)]YEC[Carbamidomethyl (C)]GEK[DimethLys8]_	2	509.251	0.000155497
SRSF7	_[DimethNter4]C[Carbamidomethyl (C)]YEC[Carbamidomethyl (C)]GEK[DimethLys4]_	2	505.232
CCAR2	_[DimethNter4]LAEAEETAR_	2	511.277	0.000578536
CCAR2	_[DimethNter8]LAEAEETAR_	2	513.286	0.00132857
PDLIM1	_[DimethNter4]QELNEPPK[DimethLys4]_	2	509.805	0
RPS3A	_[DimethNter4]EVQTNDLK[DimethLys4]_	2	505.802	0.000267809
GLS	_[DimethNter8]ELVASGENK[DimethLys8]_	2	509.821	0.00121328
GLS	_[DimethNter0]ELVASGENK[DimethLys0]_	2	501.777
GLS	_[DimethNter4]ELVASGENK[DimethLys4]_	2	505.802
TSC22D1	_[DimethNter4]ATDLGEPER_	2	510.269	0
TSC22D1	_[DimethNter0]ATDLGEPER_	2	508.256
TSC22D1	_[DimethNter8]ATDLGEPER_	2	512.279
BPNT2	_[DimethNter4]ESNVLHEK[DimethLys4]_	3	340.537	0.000513769
BPNT2	_[DimethNter0]ESNVLHEK[DimethLys0]_	3	337.854
BPNT2	_[DimethNter8]ESNVLHEK[DimethLys8]_	3	343.217
LANCL1	_[DimethNter0]QAEDC[Carbamidomethyl (C)]ITR_	2	510.743	0
LANCL1	_[DimethNter4]QAEDC[Carbamidomethyl (C)]ITR_	2	512.755	0.000578536
LANCL1	_[DimethNter8]QAEDC[Carbamidomethyl (C)]ITR_	2	514.765
SMS	_[DimethNter0]ELSQDSTGR_	2	510.751	0.000849377
SMS	_[DimethNter4]ELSQDSTGR_	2	512.764
SMS	_[DimethNter8]ELSQDSTGR_	2	514.774
UBTF	_[DimethNter0]EK[DimethLys0]QEFER_	3	341.182	0
UBTF	_[DimethNter4]EK[DimethLys4]QEFER_	3	343.865
UBTF	_[DimethNter8]EK[DimethLys8]QEFER_	3	346.545
CDC37	_[DimethNter8]TGDEK[DimethLys8]DVSV_	2	511.303	0.000267809
CDC37	_[DimethNter0]TGDEK[DimethLys0]DVSV_	2	503.259	0.000352692
SULT1A1	_[DimethNter0]FDADYAEK[DimethLys0]_	2	507.743
SRSF1	_[DimethNter0]DAEDAVYGR_	2	512.241	0.000352692
ATP6V0D1	_[DimethNter0]ADDYEQVK[DimethLys0]_	2	512.253	0.000513769
ATP6V0D1	_[DimethNter4]ADDYEQVK[DimethLys4]_	2	516.278	0.000513769
ATP6V0D1	_[DimethNter8]ADDYEQVK[DimethLys8]_	2	520.298	0.00432526
DHX9	_[DimethNter4]MGGEEAEIR_	2	512.258	0.000352692
DHX9	_[DimethNter8]MGGEEAEIR_	2	514.267	0.000513769
DHX9	_[DimethNter0]MGGEEAEIR_	2	510.245	0.000513769
DHX9	_[DimethNter8]M[Oxidation (M)]GGEEAEIR_	2	522.265	0.000267809
DHX9	_[DimethNter0]M[Oxidation (M)]GGEEAEIR_	2	518.242	0.000267809
NSUN2	_[DimethNter4]GAEQLAEGGR_	2	510.275
FBLIM1	_[DimethNter0]DVAVAEEVR_	2	508.275
PRKDC	_[DimethNter4]TSALSDETK[DimethLys4]_	2	508.292	0.000352692
PRKDC	_[DimethNter0]TSALSDETK[DimethLys0]_	2	504.266
DYNC1H1	_[DimethNter4]EGEEVMFK[DimethLys4]_	2	516.78	0
DYNC1H1	_[DimethNter4]EGEEVM[Oxidation (M)]FK[DimethLys4]_	2	524.777	0.00121328
DYNC1H1	_[DimethNter0]EGEEVM[Oxidation (M)]FK[DimethLys0]_	2	520.752
KRT7	_[DimethNter4]NEISEMNR_	2	512.755	0.000267809
KRT7	_[DimethNter8]NEISEM[Oxidation (M)]NR_	2	522.762	0.00139849
KRT7	_[DimethNter4]NEISEM[Oxidation (M)]NR_	2	520.753	0.00219298
KRT7	_[DimethNter0]NEISEM[Oxidation (M)]NR_	2	518.74
GARS1	_[DimethNter4]VDDSSGSIGR_	2	512.764	0.000578536
FLNB	_[DimethNter0]YADEEIPR_	2	510.753
GNAI1	_[DimethNter4]NLREDGEK[DimethLys4]_	3	342.201	0.000352692
GNAI1	_[DimethNter8]NLREDGEK[DimethLys8]_	3	344.88	0.00378044
GNAI1	_[DimethNter0]NLREDGEK[DimethLys0]_	3	339.517	0.000352692
AHSA1	_[DimethNter8]GIPAPEEER_	2	517.289	0.000155497
EIF3A	_[DimethNter0]VEERDPPR_	3	342.517	0
EIF3A	_[DimethNter4]VEERDPPR_	3	343.859	0.0036665
EIF3A	_[DimethNter8]VEERDPPR_	3	345.199
FDXR	_[DimethNter0]LEGVDEATR_	2	509.264
CDC5L	_[DimethNter4]NTEDEILK[DimethLys4]_	2	513.302	0.000352692
CDC5L	_[DimethNter0]NTEDEILK[DimethLys0]_	2	509.277	0.000513769
CDC5L	_[DimethNter8]NTEDEILK[DimethLys8]_	2	517.321	0.00170344
HNRNPK	_[DimethNter0]DYDDMSPR_	2	513.713	0.000352692
HNRNPK	_[DimethNter4]DYDDMSPR_	2	515.726	0
HNRNPK	_[DimethNter8]DYDDMSPR_	2	517.736	0
HNRNPK	_[DimethNter0]DYDDM[Oxidation (M)]SPR_	2	521.711	0
HNRNPK	_[DimethNter4]DYDDM[Oxidation (M)]SPR_	2	523.723	0.000513769
HNRNPK	_[DimethNter8]DYDDM[Oxidation (M)]SPR_	2	525.733	0.000513769
SEC63	_[DimethNter4]DTEEVELK[DimethLys4]_	2	513.794	0
SEC63	_[DimethNter0]DTEEVELK[DimethLys0]_	2	509.769
SEC63	_[DimethNter8]DTEEVELK[DimethLys8]_	2	517.813
CCDC124	_[DimethNter0]LLEEEDSK[DimethLys0]_	2	509.769	0.000578536
PLEC	_[DimethNter0]SAEAELQSK[DimethLys0]_	2	509.774
RAB14	_[DimethNter8]DVTYEEAK[DimethLys8]_	2	513.8	0.000352692
RAB14	_[DimethNter4]DVTYEEAK[DimethLys4]_	2	509.781	0.00121328
RAB14	_[DimethNter0]DVTYEEAK[DimethLys0]_	2	505.756	0.000267809
MAP1B	_[DimethNter0]DAYC[Carbamidomethyl (C)]SEVK[DimethLys0]_	2	514.242	0
KRT8	_[DimethNter4]TEISEM[Oxidation (M)]NR_	2	514.255	0.000578536
KRT8	_[DimethNter8]TEISEM[Oxidation (M)]NR_	2	516.265	0.00219298
KRT8	_[DimethNter0]TEISEM[Oxidation (M)]NR_	2	512.242
KRT8	_[DimethNter4]TEISEMNR_	2	506.258	0.00121328
KRT8	_[DimethNter8]TEISEMNR_	2	508.267	0.000513769
KRT8	_[DimethNter0]TEISEMNR_	2	504.245
XRN2	_[DimethNter4]EGMEAAVEK[DimethLys4]_	2	514.283	0
XRN2	_[DimethNter8]EGMEAAVEK[DimethLys8]_	2	518.302	0.00132857
NUDC	_[DimethNter4]DM[Oxidation (M)]VVDIQR_	2	512.276
HEXB	_[DimethNter0]DMDDAYDR_	2	514.703	0.000760746
HEXB	_[DimethNter8]DMDDAYDR_	2	518.725	0.000513769
HEXB	_[DimethNter4]DMDDAYDR_	2	516.716
GIGYF2	_[DimethNter0]QQQEEALR_	2	515.27	0.000578536
GIGYF2	_[DimethNter4]QQQEEALR_	2	517.282
GIGYF2	_[DimethNter8]QQQEEALR_	2	519.292
SF3A1	_[DimethNter0]GLVPEDDTK[DimethLys0]_	2	515.277	0
SF3A1	_[DimethNter4]GLVPEDDTK[DimethLys4]_	2	519.302	0
SF3A1	_[DimethNter8]GLVPEDDTK[DimethLys8]_	2	523.321
YES1	_[DimethNter0]EVLEQVER_	2	515.282	0.000513769
YES1	_[DimethNter4]EVLEQVER_	2	517.295	0.00121328
PGK1	_[DimethNter0]FHVEEEGK[DimethLys0]_	2	515.764	0.000513769
PGK1	_[DimethNter8]FHVEEEGK[DimethLys8]_	3	349.541	0
PGK1	_[DimethNter0]FHVEEEGK[DimethLys0]_	3	344.178	0.000267809
PGK1	_[DimethNter4]FHVEEEGK[DimethLys4]_	3	346.862	0.00121328
HTATSF1	_[DimethNter0]LLDEDEIR_	2	515.774	0.000352692
HTATSF1	_[DimethNter4]LLDEDEIR_	2	517.787	0.000267809
NPM1	_[DimethNter0]DSK[DimethLys0]PSSTPR_	3	344.189	0.00129578
NPM1	_[DimethNter4]DSK[DimethLys4]PSSTPR_	3	346.873
NPM1	_[DimethNter8]DSK[DimethLys8]PSSTPR_	3	349.552
EZR	_[DimethNter4]ELSEQIQR_	2	517.793	0.00121328
HARS1	_[DimethNter0]EDLVEEIK[DimethLys0]_	2	515.787	0.000267809
TPM4	_[DimethNter0]ELDGERER_	3	344.509	0.00191556
TPM4	_[DimethNter4]ELDGERER_	3	345.85	0.000578536
TPM4	_[DimethNter8]ELDGERER_	3	347.19
TPM4	_[DimethNter4]ELDGERER_	2	518.272	0.00155165
TPM4	_[DimethNter0]ELDGERER_	2	516.259
PLEC	_[DimethNter8]DVAEVDTVR_	2	520.294	0.000921234
PLEC	_[DimethNter4]DVAEVDTVR_	2	518.285	0
RPL17;RPL17-C18orf32;RPL17;RPL17;RPL17	_[DimethNter0]NAESNAELK[DimethLys0]_	2	516.272	0.000267809
RPL17;RPL17-C18orf32;RPL17;RPL17;RPL17	_[DimethNter8]NAESNAELK[DimethLys8]_	2	524.316	0
RPL17;RPL17-C18orf32;RPL17;RPL17;RPL17	_[DimethNter4]NAESNAELK[DimethLys4]_	2	520.297	0.000352692
ARHGEF7	_[DimethNter0]NWEGDDIK[DimethLys0]_	2	516.753	0
ARHGEF7	_[DimethNter4]NWEGDDIK[DimethLys4]_	2	520.779
ARHGEF7	_[DimethNter8]NWEGDDIK[DimethLys8]_	2	524.798
EIF3A	_[DimethNter4]GLDDDRGPR_	3	344.851	0.000267809
EIF3A	_[DimethNter8]GLDDDRGPR_	3	346.19	0
KRT7	_[DimethNter0]AQYEEMAK[DimethLys0]_	2	513.252
KRT7	_[DimethNter4]AQYEEM[Oxidation (M)]AK[DimethLys4]_	2	525.275	0.00671699
KRT7	_[DimethNter8]AQYEEM[Oxidation (M)]AK[DimethLys8]_	2	529.294	0.00570905
KRT7	_[DimethNter0]AQYEEM[Oxidation (M)]AK[DimethLys0]_	2	521.25
NPEPPS	_[DimethNter0]QADMQEEK[DimethLys0]_	2	517.745	0.000352692
NPEPPS	_[DimethNter4]QADMQEEK[DimethLys4]_	2	521.77
NPEPPS	_[DimethNter8]QADMQEEK[DimethLys8]_	2	525.789
HNRNPL	_[DimethNter8]YYGGGSEGGR_	2	519.755	0.00219298
CANX	_[DimethNter4]EIEDPEDR_	2	517.751	0.000267809
CANX	_[DimethNter0]EIEDPEDR_	2	515.738	0.000454339
PLEC	_[DimethNter4]QLAEEDAAR_	2	517.774	0
PLEC	_[DimethNter8]QLAEEDAAR_	2	519.784	0.000454339
PLEC	_[DimethNter0]QLAEEDAAR_	2	515.762	0.000267809
GANAB	_[DimethNter0]VTEGGEPYR_	2	518.259	0.00760795
GANAB	_[DimethNter4]VTEGGEPYR_	2	520.271	0
GANAB	_[DimethNter8]VTEGGEPYR_	2	522.281	0
HSPA9	_[DimethNter4]DDIENM[Oxidation (M)]VK[DimethLys4]_	2	522.28	0.000513769
HSPA9	_[DimethNter0]DDIENM[Oxidation (M)]VK[DimethLys0]_	2	518.255
HSPA9	_[DimethNter8]DDIENM[Oxidation (M)]VK[DimethLys8]_	2	526.299
PML	_[DimethNter4]DYEEMASR_	2	516.734	0
PML	_[DimethNter0]DYEEMASR_	2	514.721
TMX2	_[DimethNter4]TIDEELER_	2	518.777	0.00237986
TMX2	_[DimethNter8]TIDEELER_	2	520.786	0.000921234
TMX2	_[DimethNter0]TIDEELER_	2	516.764
SSB	_[DimethNter8]LEEDAEMK[DimethLys8]_	2	518.794	0.000578536
SSB	_[DimethNter0]LEEDAEMK[DimethLys0]_	2	510.75	0.00132857
SSB	_[DimethNter4]LEEDAEMK[DimethLys4]_	2	514.775	0
TPT1	_[DimethNter0]DGLEMEK[DimethLys0]C[Carbamidomethyl (C)]_	2	519.236	0.000352692
TPT1	_[DimethNter4]DGLEMEK[DimethLys4]C[Carbamidomethyl (C)]_	2	523.261	0.00224789
TPT1	_[DimethNter8]DGLEMEK[DimethLys8]C[Carbamidomethyl (C)]_	2	527.28	0
TPT1	_[DimethNter0]DGLEM[Oxidation (M)]EK[DimethLys0]C[Carbamidomethyl (C)]_	2	527.233	0.000267809
TPT1	_[DimethNter4]DGLEM[Oxidation (M)]EK[DimethLys4]C[Carbamidomethyl (C)]_	2	531.258
TPT1	_[DimethNter8]DGLEM[Oxidation (M)]EK[DimethLys8]C[Carbamidomethyl (C)]_	2	535.278
ATXN2	_[DimethNter0]DNSEEFLK[DimethLys0]_	2	519.261	0
ATXN2	_[DimethNter4]DNSEEFLK[DimethLys4]_	2	523.286	0.000513769
ATXN2	_[DimethNter8]DNSEEFLK[DimethLys8]_	2	527.305	0.00114973
STOM	_[DimethNter4]AMAAEAEASR_	2	519.763	0
STOM	_[DimethNter0]AMAAEAEASR_	2	517.75
STOM	_[DimethNter8]AM[Oxidation (M)]AAEAEASR_	2	529.77	0
STOM	_[DimethNter0]AM[Oxidation (M)]AAEAEASR_	2	525.748
PLEC	_[DimethNter4]QAEVELASR_	2	517.793	0
NDUFB7	_[DimethNter0]GQGPGEVDPK[DimethLys0]_	2	520.275	0.00121328
NDUFB7	_[DimethNter8]GQGPGEVDPK[DimethLys8]_	2	528.319
COPB1	_[DimethNter0]EEDRPPLR_	3	347.189	0.000155497
COPB1	_[DimethNter4]EEDRPPLR_	3	348.531	0.000513769
COPB1	_[DimethNter8]EEDRPPLR_	3	349.871
SMCHD1	_[DimethNter0]YVEDEMAR_	2	520.739	0.000513769
SMCHD1	_[DimethNter4]YVEDEMAR_	2	522.752
SMCHD1	_[DimethNter8]YVEDEMAR_	2	524.762
DDX5	_[DimethNter4]EANQAINPK[DimethLys4]_	2	524.815	0.00628316
PSMD12	_[DimethNter8]EEMIHNLQ_	2	525.278	0.0036665
SRSF9	_[DimethNter0]DAEDAIYGR_	2	519.249	0.000267809
TLN1	_[DimethNter8]SAQPASAEPR_	2	525.292	0.000352692
TLN1	_[DimethNter4]SAQPASAEPR_	2	523.282
EEF2	_[DimethNter0]GEGQLGPAER_	2	521.27	0.000513769
MATR3	_[DimethNter4]DDWEEK[DimethLys4]R_	2	521.276	0
MATR3	_[DimethNter0]DDWEEK[DimethLys0]R_	2	517.251	0.000267809
MATR3	_[DimethNter8]DDWEEK[DimethLys8]R_	2	525.295	0.000352692
CSDE1	_[DimethNter0]QEILPEER_	2	521.282	0
CSDE1	_[DimethNter4]QEILPEER_	2	523.295
CSDE1	_[DimethNter8]QEILPEER_	2	525.305
IK	_[DimethNter0]MEADGVEVK[DimethLys0]_	2	517.265	0.000352692
IK	_[DimethNter8]MEADGVEVK[DimethLys8]_	2	525.31
CAPZB	_[DimethNter0]LVEDM[Oxidation (M)]ENK[DimethLys0]_	2	525.263	0.000993049
CAPZB	_[DimethNter4]LVEDM[Oxidation (M)]ENK[DimethLys4]_	2	529.288
CAPZB	_[DimethNter8]LVEDM[Oxidation (M)]ENK[DimethLys8]_	2	533.307
HSDL2	_[DimethNter4]DSLSDDVVK[DimethLys4]_	2	521.299	0.000267809
HSDL2	_[DimethNter8]DSLSDDVVK[DimethLys8]_	2	525.319	0
HSDL2	_[DimethNter0]DSLSDDVVK[DimethLys0]_	2	517.274	0.000267809
EIF3J	_[DimethNter8]LEEPEEPK[DimethLys8]_	2	521.816	0.00219298
EIF3J	_[DimethNter0]LEEPEEPK[DimethLys0]_	2	513.771	0.000513769
EIF3J	_[DimethNter4]LEEPEEPK[DimethLys4]_	2	517.796	0.00219298
SAFB	_[DimethNter0]EGQHYPER_	3	348.502	0.000352692
SAFB	_[DimethNter4]EGQHYPER_	3	349.843	0.006095
SAFB	_[DimethNter8]EGQHYPER_	3	351.183
ACTN4	_[DimethNter4]QQSNEHLR_	3	348.523	0.00139849
ACTN4	_[DimethNter0]QQSNEHLR_	3	347.181
ACTN4	_[DimethNter8]QQSNEHLR_	3	349.862
P4HB	_[DimethNter0]K[DimethLys0]EEC[Carbamidomethyl (C)]PAVR_	2	522.779	0
P4HB	_[DimethNter4]K[DimethLys4]EEC[Carbamidomethyl (C)]PAVR_	2	526.804	0.000513769
P4HB	_[DimethNter4]K[DimethLys4]EEC[Carbamidomethyl (C)]PAVR_	3	351.538	0
P4HB	_[DimethNter8]K[DimethLys8]EEC[Carbamidomethyl (C)]PAVR_	3	354.218	0
P4HB	_[DimethNter0]K[DimethLys0]EEC[Carbamidomethyl (C)]PAVR_	3	348.855	0.00378044
NAA15	_[DimethNter8]EEAYELVR_	2	522.791	0.000513769
SNRNP200	_[DimethNter0]ESIEEPSAK[DimethLys0]_	2	523.274	0.000352692
SNRNP200	_[DimethNter4]ESIEEPSAK[DimethLys4]_	2	527.299	0
SNRNP200	_[DimethNter8]ESIEEPSAK[DimethLys8]_	2	531.319
PSMA3	_[DimethNter0]DIREEAEK[DimethLys0]_	3	349.189	0.000267809
PSMA3	_[DimethNter4]DIREEAEK[DimethLys4]_	3	351.872	0.000267809
PSMA3	_[DimethNter8]DIREEAEK[DimethLys8]_	3	354.552	0.000352692
PSMA3	_[DimethNter4]DIREEAEK[DimethLys4]_	2	527.305	0.000993049
PSMA3	_[DimethNter8]DIREEAEK[DimethLys8]_	2	531.324	0.00132857
PSMA3	_[DimethNter0]DIREEAEK[DimethLys0]_	2	523.28
SWAP70	_[DimethNter8]ELQAANESK[DimethLys8]_	2	531.324
NCAPG	_[DimethNter0]ETEQLEIK[DimethLys0]_	2	523.292	0.000267809
NCAPG	_[DimethNter4]ETEQLEIK[DimethLys4]_	2	527.318
NCAPG	_[DimethNter8]ETEQLEIK[DimethLys8]_	2	531.337
PYGB	_[DimethNter8]VEHTPDGVK[DimethLys8]_	3	351.889	0
PYGB	_[DimethNter0]VEHTPDGVK[DimethLys0]_	3	346.526
EIF3A	_[DimethNter0]GMDDDRGPR_	3	349.494	0.000155497
EIF3A	_[DimethNter4]GMDDDRGPR_	3	350.836	0.000454339
EIF3A	_[DimethNter8]GMDDDRGPR_	3	352.176	0.000513769
EIF3A	_[DimethNter0]GMDDDRGPR_	2	523.738	0.00132857
EIF3A	_[DimethNter4]GMDDDRGPR_	2	525.75
EIF3A	_[DimethNter8]GMDDDRGPR_	2	527.76
LASP1	_[DimethNter4]DSQDGSSYR_	2	523.738	0.000352692
LASP1	_[DimethNter0]DSQDGSSYR_	2	521.725
ATP2A2	_[DimethNter4]EYEPEMGK[DimethLys4]_	2	523.769	0.000155497
ATP2A2	_[DimethNter8]EYEPEMGK[DimethLys8]_	2	527.789	0.000155497
ATP2A2	_[DimethNter0]EYEPEMGK[DimethLys0]_	2	519.744
PPP1R2	_[DimethNter0]GNVDEELSK[DimethLys0]_	2	523.772	0
PPP1R2	_[DimethNter4]GNVDEELSK[DimethLys4]_	2	527.797	0
PPP1R2	_[DimethNter8]GNVDEELSK[DimethLys8]_	2	531.816
CPT2	_[DimethNter4]DELFTDDK[DimethLys4]_	2	523.778	0.000513769
CPT2	_[DimethNter0]DELFTDDK[DimethLys0]_	2	519.753
CPT2	_[DimethNter8]DELFTDDK[DimethLys8]_	2	527.797
UBA6	_[DimethNter8]VVQTDETAR_	2	527.8
BCL2L13	_[DimethNter0]TEIEEELK[DimethLys0]_	2	523.784	0.000267809
BCL2L13	_[DimethNter4]TEIEEELK[DimethLys4]_	2	527.81	0.00293123
BCL2L13	_[DimethNter8]TEIEEELK[DimethLys8]_	2	531.829
LONP1	_[DimethNter0]EAEDELSAR_	2	524.251	0.000352692
LONP1	_[DimethNter4]EAEDELSAR_	2	526.264	0.000267809
LONP1	_[DimethNter8]EAEDELSAR_	2	528.273
CAD	_[DimethNter4]ELSDLESAR_	2	526.282
CAD	_[DimethNter8]ELSDLESAR_	2	528.292
S100A11	_[DimethNter8]ISSPTETER_	2	528.292	0.000921234
HSPA9	_[DimethNter0]DSETGENIR_	2	524.749	0.000352692
HSPA9	_[DimethNter4]DSETGENIR_	2	526.761	0.00219298
KHSRP	_[DimethNter4]TSMTEEYR_	2	524.75	0.00121328
MANF	_[DimethNter0]DSQIC[Carbamidomethyl (C)]ELK[DimethLys0]_	2	524.771	0.000352692
PAICS	_[DimethNter4]DQITAGNAAR_	2	524.788	0.000352692
RNF214	_[DimethNter0]NIMEETER_	2	525.25	0.000352692
RNF214	_[DimethNter4]NIMEETER_	2	527.263
RNF214	_[DimethNter8]NIMEETER_	2	529.272
CAV1	_[DimethNter4]AM[Oxidation (M)]ADELSEK[DimethLys4]_	2	537.285	0.000352692
CAV1	_[DimethNter8]AM[Oxidation (M)]ADELSEK[DimethLys8]_	2	541.305	0.000578536
CAV1	_[DimethNter0]AM[Oxidation (M)]ADELSEK[DimethLys0]_	2	533.26
HSPA9	_[DimethNter0]YDDPEVQK[DimethLys0]_	2	525.261	0
HSPA9	_[DimethNter4]YDDPEVQK[DimethLys4]_	2	529.286	0.000352692
SORBS2	_[DimethNter4]NEDELELR_	2	525.274	0
SORBS2	_[DimethNter0]NEDELELR_	2	523.262	0.00185649
SORBS2	_[DimethNter8]NEDELELR_	2	527.284
SRSF3	_[DimethNter8]DSC[Carbamidomethyl (C)]PLDC[Carbamidomethyl (C)]K[DimethLys8]_	2	533.778	0.00185649
DYNC1H1	_[DimethNter0]VDNEFDQR_	2	525.746	0.000513769
DYNC1H1	_[DimethNter8]VDNEFDQR_	2	529.768	0.00570905
DYNC1H1	_[DimethNter4]VDNEFDQR_	2	527.759	0.000513769
RNMT	_[DimethNter0]EFEDDLVK[DimethLys0]_	2	525.771	0
HSPA9	_[DimethNter4]AM[Oxidation (M)]QDAEVSK[DimethLys4]_	2	529.786	0.000993049
HSPA9	_[DimethNter8]AM[Oxidation (M)]QDAEVSK[DimethLys8]_	2	533.805
MYH9	_[DimethNter0]QEEEMMAK[DimethLys0]_	2	526.244	0
MYH9	_[DimethNter8]QEEEMMAK[DimethLys8]_	2	534.288	0.00114973
MYH9	_[DimethNter4]QEEEMMAK[DimethLys4]_	2	530.269
TUBA1A	_[DimethNter0]EDAANNYAR_	2	526.244	0
TUBA1A	_[DimethNter4]EDAANNYAR_	2	528.256	0
TUBA1A	_[DimethNter8]EDAANNYAR_	2	530.266	0.000513769
PSME2	_[DimethNter0]DEAAYGELR_	2	526.256	0.000513769
PSME2	_[DimethNter8]DEAAYGELR_	2	530.279	0
PSME2	_[DimethNter4]DEAAYGELR_	2	528.269
NDUFS4	_[DimethNter0]EDAVSFAEK[DimethLys0]_	2	526.269	0
NDUFS4	_[DimethNter4]EDAVSFAEK[DimethLys4]_	2	530.294	0.000155497
NDUFS4	_[DimethNter8]EDAVSFAEK[DimethLys8]_	2	534.313	0.000267809
NARS1	_[DimethNter0]NDPSLPEPK[DimethLys0]_	2	526.785	0.000352692
CAND1	_[DimethNter4]AADIDQEVK[DimethLys4]_	2	526.807	0
CCT6A	_[DimethNter0]SETDTSLIR_	2	525.277	0.000849377
LASP1	_[DimethNter4]YHEEFEK[DimethLys4]_	3	349.186	0.000155497
LASP1	_[DimethNter0]YHEEFEK[DimethLys0]_	3	346.503
HSPA8	_[DimethNter4]LSK[DimethLys4]EDIER_	3	351.885	0.00219298
YWHAQ	_[DimethNter0]EK[DimethLys0]VESELR_	3	349.201	0.0020694
YWHAQ	_[DimethNter4]EK[DimethLys4]VESELR_	2	527.323	0.00178051
CASP6	_[DimethNter0]EMFDPAEK[DimethLys0]_	2	511.747	0.00793542
CASP6	_[DimethNter8]EMFDPAEK[DimethLys8]_	2	519.791
KRT7	_[DimethNter8]QEESEQIK[DimethLys8]_	2	531.816	0.00432526
FLNA	_[DimethNter4]DAEMPATEK[DimethLys4]_	2	528.28	0
FLNA	_[DimethNter8]DAEMPATEK[DimethLys8]_	2	532.299	0.000267809
FLNA	_[DimethNter0]DAEMPATEK[DimethLys0]_	2	524.255
KIF2A	_[DimethNter8]DSFIGENSR_	2	530.776	0
MAPK8	_[DimethNter8]EVMDLEER_	2	528.775	0.000513769
MAPK8	_[DimethNter0]EVMDLEER_	2	524.753	0.000267809
MAPK8	_[DimethNter4]EVMDLEER_	2	526.765
FABP5	_[DimethNter4]FEETTADGR_	2	529.259	0
FABP5	_[DimethNter0]FEETTADGR_	2	527.246
FABP5	_[DimethNter8]FEETTADGR_	2	531.268
EXOSC2	_[DimethNter0]SAEDELAM[Oxidation (M)]R_	2	533.248	0.006095
EXOSC2	_[DimethNter4]SAEDELAM[Oxidation (M)]R_	2	535.26	0.000513769
EXOSC2	_[DimethNter8]SAEDELAM[Oxidation (M)]R_	2	537.27
PABPC1	_[DimethNter0]EREAELGAR_	3	353.524	0.000267809
PABPC1	_[DimethNter4]EREAELGAR_	3	354.866	0
PABPC1	_[DimethNter8]EREAELGAR_	3	356.206
COX7C	_[DimethNter0]SHYEEGPGK[DimethLys0]_	3	353.842	0.00170344
COX7C	_[DimethNter8]SHYEEGPGK[DimethLys8]_	3	359.205	0.000513769
COX7C	_[DimethNter0]SHYEEGPGK[DimethLys0]_	2	530.259	0.00378044
COX7C	_[DimethNter8]SHYEEGPGK[DimethLys8]_	2	538.303	0.000513769
COX7C	_[DimethNter4]SHYEEGPGK[DimethLys4]_	2	534.284
TLN2	_[DimethNter0]ERELEEAR_	2	530.275	0.00132857
TLN2	_[DimethNter8]ERELEEAR_	2	534.297	0.0060389
TLN2	_[DimethNter4]ERELEEAR_	2	532.288
TLN2	_[DimethNter8]ERELEEAR_	3	356.534	0.00286922
TLN2	_[DimethNter0]ERELEEAR_	3	353.852	0.000454339
TLN2	_[DimethNter4]ERELEEAR_	3	355.194	0
EIF3G	_[DimethNter0]RADDNATIR_	2	530.281	0.000267809
EIF3G	_[DimethNter4]RADDNATIR_	2	532.293
EIF3G	_[DimethNter8]RADDNATIR_	2	534.303
DNAJB1	_[DimethNter0]GASDEEIK[DimethLys0]R_	3	354.193	0.000267809
DNAJB1	_[DimethNter4]GASDEEIK[DimethLys4]R_	3	356.876	0.0020694
DNAJB1	_[DimethNter8]GASDEEIK[DimethLys8]R_	3	359.556	0.000993049
PSMA5	_[DimethNter8]EELEEVIK[DimethLys8]_	2	530.839	0.000155497
PSMA5	_[DimethNter0]EELEEVIK[DimethLys0]_	2	522.795	0
PSMA5	_[DimethNter4]EELEEVIK[DimethLys4]_	2	526.82	0.000513769
VCP	_[DimethNter0]DHFEEAMR_	2	531.737	0
VCP	_[DimethNter4]DHFEEAMR_	2	533.75	0.000513769
VCP	_[DimethNter8]DHFEEAMR_	2	535.759	0.00538701
VCP	_[DimethNter0]DHFEEAM[Oxidation (M)]R_	2	539.735	0.000155497
VCP	_[DimethNter4]DHFEEAM[Oxidation (M)]R_	2	541.747
VCP	_[DimethNter8]DHFEEAM[Oxidation (M)]R_	2	543.757
LRRC59	_[DimethNter0]VAGDC[Carbamidomethyl (C)]LDEK[DimethLys0]_	2	531.76	0.000352692
LRRC59	_[DimethNter4]VAGDC[Carbamidomethyl (C)]LDEK[DimethLys4]_	2	535.786	0.000454339
LRRC59	_[DimethNter8]VAGDC[Carbamidomethyl (C)]LDEK[DimethLys8]_	2	539.805	0.00121328
SLTM	_[DimethNter0]REDPSFER_	2	532.262	0.000267809
SLTM	_[DimethNter4]REDPSFER_	2	534.275
SLTM	_[DimethNter8]REDPSFER_	2	536.284
FRG1	_[DimethNter0]TAGEEEMIK[DimethLys0]_	2	532.271	0.000155497
CALD1	_[DimethNter4]VLEEEEQR_	2	532.282	0.00129578
CALD1	_[DimethNter8]VLEEEEQR_	2	534.292	0.000849377
CALD1	_[DimethNter0]VLEEEEQR_	2	530.269
SARS1	_[DimethNter0]LQNM[Oxidation (M)]EVTDA_	2	532.75	0.000993049
SARS1	_[DimethNter4]LQNM[Oxidation (M)]EVTDA_	2	534.763
SARS1	_[DimethNter8]LQNM[Oxidation (M)]EVTDA_	2	536.772
SEPTIN9	_[DimethNter0]SVQPTSEER_	2	530.767
SEPTIN9	_[DimethNter8]SVQPTSEER_	2	534.789
PLEC	_[DimethNter8]TLK[DimethLys8]PEEQR_	3	358.236	0.000760746
USP48	_[DimethNter0]FNDEDIEK[DimethLys0]_	2	533.259	0
USP48	_[DimethNter4]FNDEDIEK[DimethLys4]_	2	537.284
USP48	_[DimethNter8]FNDEDIEK[DimethLys8]_	2	541.303
ARF5	_[DimethNter4]MLQEDELR_	2	533.281	0
ARF5	_[DimethNter8]MLQEDELR_	2	535.291
KRT1	_[DimethNter4]TLLEGEESR_	2	533.29	0.000155497
KRT1	_[DimethNter8]TLLEGEESR_	2	535.299	0.000578536
MAP1B	_[DimethNter8]GAESPFEEK[DimethLys8]_	2	533.305	0.000513769
PLEC	_[DimethNter8]QRLEAEAGR_	3	355.878	0
PLEC	_[DimethNter4]QRLEAEAGR_	3	354.538	0.00286922
PLEC	_[DimethNter0]QRLEAEAGR_	3	353.196
DIAPH1	_[DimethNter4]EIENEDMR_	2	534.252	0.00306817
DIAPH1	_[DimethNter0]EIENEDMR_	2	532.24	0.000267809
ANXA7	_[DimethNter4]SDTSGHFER_	3	356.507	0
ANXA7	_[DimethNter8]SDTSGHFER_	3	357.846	0.000352692
ANXA7	_[DimethNter0]SDTSGHFER_	3	355.165
RPS27A	_[DimethNter0]EGIPPDQQR_	2	534.278	0
RPS27A	_[DimethNter4]EGIPPDQQR_	2	536.29	0
MRRF	_[DimethNter4]DTVSEDTIR_	2	534.279	0.000267809
MRRF	_[DimethNter0]DTVSEDTIR_	2	532.267
MRRF	_[DimethNter8]DTVSEDTIR_	2	536.289
HSP90B1	_[DimethNter8]FDESEK[DimethLys8]TK[DimethLys8]_	3	364.57
NCL	_[DimethNter8]NSTWSGESK[DimethLys8]_	2	534.301	0
PSPH	_[DimethNter4]EEGIDELAK[DimethLys4]_	2	534.307	0.000267809
PSPH	_[DimethNter0]EEGIDELAK[DimethLys0]_	2	530.282
PSPH	_[DimethNter8]EEGIDELAK[DimethLys8]_	2	538.326
MIA2	_[DimethNter8]DLEEELER_	2	534.784	0
MIA2	_[DimethNter0]DLEEELER_	2	530.761
MIA2	_[DimethNter4]DLEEELER_	2	532.774
PPL	_[DimethNter8]DYELEAEK[DimethLys8]_	2	534.805	0.000454339
PPL	_[DimethNter0]DYELEAEK[DimethLys0]_	2	526.761
PPL	_[DimethNter4]DYELEAEK[DimethLys4]_	2	530.786
LAMC1	_[DimethNter4]VSDLENEAK[DimethLys4]_	2	534.805	0.000578536
LAMC1	_[DimethNter8]VSDLENEAK[DimethLys8]_	2	538.824	0.000513769
LAMC1	_[DimethNter0]VSDLENEAK[DimethLys0]_	2	530.78
SERBP1	_[DimethNter8]EAGGGGVGGPGAK[DimethLys8]_	2	543.33
CLTC	_[DimethNter8]ENPYYDSR_	2	540.263	0.000578536
CLTC	_[DimethNter4]ENPYYDSR_	2	538.253	0
HSPA14	_[DimethNter0]AGVVANDAGDR_	2	536.773	0
HSPA14	_[DimethNter4]AGVVANDAGDR_	2	538.785
HSPA14	_[DimethNter8]AGVVANDAGDR_	2	540.795
ENAH	_[DimethNter0]LEQEQLER_	2	536.785	0.000993049
ENAH	_[DimethNter8]LEQEQLER_	2	540.807	0.000513769
SPTBN1	_[DimethNter8]AFEDEMSGR_	2	539.257	0.000267809
SPTBN1	_[DimethNter0]AFEDEMSGR_	2	535.235
PLEC	_[DimethNter0]SLAAEEEAAR_	2	537.775	0
PLEC	_[DimethNter4]SLAAEEEAAR_	2	539.787	0
PLEC	_[DimethNter8]SLAAEEEAAR_	2	541.797	0.000267809
TRAPPC2L	_[DimethNter0]STPTENELK[DimethLys0]_	2	537.788	0.000454339
TRAPPC2L	_[DimethNter4]STPTENELK[DimethLys4]_	2	541.813
USO1	_[DimethNter0]DSEQVAELK[DimethLys0]_	2	537.788	0
SFPQ	_[DimethNter0]AELDDTPM[Oxidation (M)]R_	2	546.256	0.000155497
SFPQ	_[DimethNter4]AELDDTPM[Oxidation (M)]R_	2	548.268	0.000454339
SNRNP200	_[DimethNter0]MEADPELSK[DimethLys0]_	2	538.271	0.00293123
SNRNP200	_[DimethNter4]MEADPELSK[DimethLys4]_	2	542.296	0.00499822
SNRNP200	_[DimethNter0]M[Oxidation (M)]EADPELSK[DimethLys0]_	2	546.268	0.000760746
SNRNP200	_[DimethNter8]M[Oxidation (M)]EADPELSK[DimethLys8]_	2	554.312	0.000267809
SNRNP200	_[DimethNter4]M[Oxidation (M)]EADPELSK[DimethLys4]_	2	550.293	0
TNKS1BP1	_[DimethNter0]DEDGSTLFR_	2	534.254
ADSL	_[DimethNter0]TLDDSANRR_	3	359.188	0.000513769
ADSL	_[DimethNter4]TLDDSANRR_	3	360.53
ADSL	_[DimethNter8]TLDDSANRR_	3	361.869
ALDH18A1	_[DimethNter0]EEVEDLC[Carbamidomethyl (C)]R_	2	539.248	0
ALDH18A1	_[DimethNter8]EEVEDLC[Carbamidomethyl (C)]R_	2	543.27	0
ALDH18A1	_[DimethNter4]EEVEDLC[Carbamidomethyl (C)]R_	2	541.26	0
COLGALT1	_[DimethNter0]SYPDEEGPK[DimethLys0]_	2	539.259	0.00139849
COLGALT1	_[DimethNter4]SYPDEEGPK[DimethLys4]_	2	543.284	0.000155497
COLGALT1	_[DimethNter8]SYPDEEGPK[DimethLys8]_	2	547.303
DPYSL2	_[DimethNter4]AGGEPSVESGR_	2	539.277	0.000513769
DPYSL2	_[DimethNter0]AGGEPSVESGR_	2	537.265
DPYSL2	_[DimethNter8]AGGEPSVESGR_	2	541.287
TRIR	_[DimethNter0]TEDEVLTSK[DimethLys0]_	2	539.287	0
TRIR	_[DimethNter4]TEDEVLTSK[DimethLys4]_	2	543.312	0
TRIR	_[DimethNter8]TEDEVLTSK[DimethLys8]_	2	547.332	0.000352692
MYH9	_[DimethNter4]C[Carbamidomethyl (C)]QHLQAEK[DimethLys4]_	3	359.87	0.000155497
MYH9	_[DimethNter8]C[Carbamidomethyl (C)]QHLQAEK[DimethLys8]_	3	362.55	0.00683324
RANBP2	_[DimethNter8]SEEPDSITK[DimethLys8]_	2	539.316	0.000352692
RANBP2	_[DimethNter4]SEEPDSITK[DimethLys4]_	2	535.297
EIF4G2	_[DimethNter0]LQDEFENR_	2	539.762	0.000849377
EIF4G2	_[DimethNter4]LQDEFENR_	2	541.774	0.00499822
EIF4G2	_[DimethNter8]LQDEFENR_	2	543.784	0.00224789
PRKCSH	_[DimethNter0]NK[DimethLys0]FEEAER_	3	360.189	0
PRKCSH	_[DimethNter4]NK[DimethLys4]FEEAER_	3	362.873	0.000352692
PRKCSH	_[DimethNter8]NK[DimethLys8]FEEAER_	3	365.552	0.000454339
PRKCSH	_[DimethNter0]NK[DimethLys0]FEEAER_	2	539.78	0.00306817
PRKCSH	_[DimethNter4]NK[DimethLys4]FEEAER_	2	543.805	0.000993049
BAG2	_[DimethNter8]TLQQNAESR_	2	541.803	0.00466384
KRT7	_[DimethNter0]DVDAAYM[Oxidation (M)]SK[DimethLys0]_	2	536.255
KRT7	_[DimethNter0]DVDAAYMSK[DimethLys0]_	2	528.258
PHB	_[DimethNter0]EFTEAVEAK[DimethLys0]_	2	540.285	0
PHB	_[DimethNter4]EFTEAVEAK[DimethLys4]_	2	544.31	0.000352692
PHB	_[DimethNter8]EFTEAVEAK[DimethLys8]_	2	548.329	0
UTRN	_[DimethNter4]EGLPTEEIK[DimethLys4]_	2	540.325	0
UTRN	_[DimethNter0]EGLPTEEIK[DimethLys0]_	2	536.3
UTRN	_[DimethNter8]EGLPTEEIK[DimethLys8]_	2	544.345
CTNND1	_[DimethNter8]EQEAQFEK[DimethLys8]_	2	540.811	0.000155497
CTNND1	_[DimethNter0]EQEAQFEK[DimethLys0]_	2	532.767
UBE2L3	_[DimethNter0]ADLAEEYSK[DimethLys0]_	2	541.274	0
BCAP31	_[DimethNter0]K[DimethLys0]YDDVTEK[DimethLys0]_	2	541.292	0.00479565
MCCC2	_[DimethNter0]EYEAEGIAK[DimethLys0]_	2	533.277	0
SFPQ	_[DimethNter0]QREESYSR_	3	361.512	0.000454339
SFPQ	_[DimethNter8]QREESYSR_	3	364.194	0.000578536
SFPQ	_[DimethNter4]QREESYSR_	3	362.854
SFPQ	_[DimethNter0]QREESYSR_	2	541.765	0.00232234
SFPQ	_[DimethNter4]QREESYSR_	2	543.777
SFPQ	_[DimethNter8]QREESYSR_	2	545.787
MRE11	_[DimethNter0]ADTGLETSTR_	2	539.772	0.000352692
MRE11	_[DimethNter8]ADTGLETSTR_	2	543.795
KRT18	_[DimethNter0]VIDDTNITR_	2	537.793
LAMB1	_[DimethNter8]TLDGELDEK[DimethLys8]_	2	546.324	0
LAMB1	_[DimethNter0]TLDGELDEK[DimethLys0]_	2	538.28
SEPTIN9	_[DimethNter0]ADTLTLEER_	2	538.285	0
HSPA4	_[DimethNter0]VTYMEEER_	2	542.753	0.00970939
HSPA4	_[DimethNter4]VTYMEEER_	2	544.765	0.00132857
HSPA4	_[DimethNter0]VTYM[Oxidation (M)]EEER_	2	550.75	0.00838046
HSPA4	_[DimethNter4]VTYM[Oxidation (M)]EEER_	2	552.763	0.000578536
HSPA4	_[DimethNter8]VTYM[Oxidation (M)]EEER_	2	554.772
CNDP2	_[DimethNter4]YIDENQDR_	2	542.764	0.000578536
CNDP2	_[DimethNter8]YIDENQDR_	2	544.774	0
CNDP2	_[DimethNter0]YIDENQDR_	2	540.751
LMNA	_[DimethNter8]QLQDEM[Oxidation (M)]LR_	2	542.796	0.00191556
LMNA	_[DimethNter0]QLQDEM[Oxidation (M)]LR_	2	538.774
LMNA	_[DimethNter4]QLQDEM[Oxidation (M)]LR_	2	540.786
NEDD8-MDP1;NEDD8-MDP1;NEDD8;NEDD8;NEDD8-MDP1	_[DimethNter8]EGIPPQQQR_	2	544.816
MYH9	_[DimethNter4]LK[DimethLys4]QVEDEK[DimethLys4]_	3	362.238	0
MYH9	_[DimethNter0]LK[DimethLys0]QVEDEK[DimethLys0]_	3	358.213
LMNB2	_[DimethNter4]EQEMTEMR_	2	543.249	0.000267809
LMNB2	_[DimethNter0]EQEMTEMR_	2	541.236	0.00132857
LMNB2	_[DimethNter0]EQEM[Oxidation (M)]TEMR_	2	549.234	0.000267809
LMNB2	_[DimethNter4]EQEM[Oxidation (M)]TEMR_	2	551.246
LMNB2	_[DimethNter8]EQEM[Oxidation (M)]TEMR_	2	553.256
PHB2	_[DimethNter0]QVAQQEAQR_	2	543.289	0.000578536
PHB2	_[DimethNter4]QVAQQEAQR_	2	545.301	0
HSP90B1	_[DimethNter4]ESTAEK[DimethLys4]DEL_	2	543.294	0.000513769
HSP90B1	_[DimethNter0]ESTAEK[DimethLys0]DEL_	2	539.269	0.000578536
HSP90B1	_[DimethNter8]ESTAEK[DimethLys8]DEL_	2	547.314	0.00219298
PHB	_[DimethNter0]QVAQQEAER_	2	543.781	0.000760746
PHB	_[DimethNter4]QVAQQEAER_	2	545.793	0.000921234
TIMM50	_[DimethNter0]LEQEEQQR_	2	544.273	0.00219298
TIMM50	_[DimethNter8]LEQEEQQR_	2	548.295	0.00286922
TIMM50	_[DimethNter4]LEQEEQQR_	2	546.285
CNOT3	_[DimethNter8]YLEDRDLQ_	2	544.294	0.00114973
CNOT3	_[DimethNter4]YLEDRDLQ_	2	542.285
MYL12A;MYL12B;MYL12A	_[DimethNter0]ELLTTM[Oxidation (M)]GDR_	2	540.274
CORO7-PAM16	_[DimethNter0]ERLDEELK[DimethLys0]_	2	544.303	0.00219298
CORO7-PAM16	_[DimethNter4]ERLDEELK[DimethLys4]_	2	548.328	0.00219298
CORO7-PAM16	_[DimethNter8]ERLDEELK[DimethLys8]_	2	552.348
PGK1	_[DimethNter0]DC[Carbamidomethyl (C)]VGPEVEK[DimethLys0]_	2	544.768	0
PGK1	_[DimethNter4]DC[Carbamidomethyl (C)]VGPEVEK[DimethLys4]_	2	548.793	0
PGK1	_[DimethNter8]DC[Carbamidomethyl (C)]VGPEVEK[DimethLys8]_	2	552.813	0
ASPSCR1	_[DimethNter8]DEVTGEAALR_	2	548.805	0
ASPSCR1	_[DimethNter4]DEVTGEAALR_	2	546.795
YKT6	_[DimethNter0]VQAELDETK[DimethLys0]_	2	544.795	0.000513769
YKT6	_[DimethNter4]VQAELDETK[DimethLys4]_	2	548.82	0.00538701
YKT6	_[DimethNter8]VQAELDETK[DimethLys8]_	2	552.84	0.000352692
TMSB10	_[DimethNter0]ETIEQEK[DimethLys0]R_	2	544.801	0.00114973
TMSB10	_[DimethNter4]ETIEQEK[DimethLys4]R_	2	548.826	0.00293123
TMSB10	_[DimethNter8]ETIEQEK[DimethLys8]R_	2	552.845	0.000578536
TMSB10	_[DimethNter8]ETIEQEK[DimethLys8]R_	3	368.899	0.00121328
TMSB10	_[DimethNter4]ETIEQEK[DimethLys4]R_	3	366.22
TPT1	_[DimethNter4]LEEQRPER_	3	363.538	0.00139849
TPT1	_[DimethNter8]LEEQRPER_	3	364.878
DDX55	_[DimethNter4]ITEEEFEK[DimethLys4]_	2	544.802	0.000454339
DDX55	_[DimethNter8]ITEEEFEK[DimethLys8]_	2	548.821	0.000267809
DDX55	_[DimethNter0]ITEEEFEK[DimethLys0]_	2	540.777
NUMA1	_[DimethNter0]QELTSQAER_	2	545.28	0.000352692
NUMA1	_[DimethNter4]QELTSQAER_	2	547.293	0
NUMA1	_[DimethNter8]QELTSQAER_	2	549.303
PLAA	_[DimethNter8]DFVTTAEDR_	2	545.284	0
PLAA	_[DimethNter0]DFVTTAEDR_	2	541.262
PLAA	_[DimethNter4]DFVTTAEDR_	2	543.274
PHB	_[DimethNter0]QVSDDLTER_	2	545.772	0
PHB	_[DimethNter4]QVSDDLTER_	2	547.785	0
PHB	_[DimethNter8]QVSDDLTER_	2	549.795	0.000513769
TUBB3	_[DimethNter0]VREEYPDR_	3	364.521	0
TUBB3	_[DimethNter8]VREEYPDR_	3	367.202	0
TUBB3	_[DimethNter4]VREEYPDR_	3	365.863	0
TUBB3	_[DimethNter0]VREEYPDR_	2	546.278	0.000513769
TUBB3	_[DimethNter4]VREEYPDR_	2	548.29
TUBB3	_[DimethNter8]VREEYPDR_	2	550.3
RAB2A	_[DimethNter0]K[DimethLys0]EEGEAFAR_	3	364.861	0
RAB2A	_[DimethNter8]K[DimethLys8]EEGEAFAR_	3	370.224	0.000155497
RAB2A	_[DimethNter4]K[DimethLys4]EEGEAFAR_	3	367.544	0
RAB2A	_[DimethNter0]K[DimethLys0]EEGEAFAR_	2	546.788	0.00139849
RAB2A	_[DimethNter4]K[DimethLys4]EEGEAFAR_	2	550.813	0.000352692
RAB2A	_[DimethNter8]K[DimethLys8]EEGEAFAR_	2	554.832	0.000155497
TMED7-TICAM2;TMED7	_[DimethNter4]SRAEDLNTR_	3	365.201	0
TMED7-TICAM2;TMED7	_[DimethNter8]SRAEDLNTR_	3	366.541
VCP	_[DimethNter0]RSVSDNDIR_	3	363.86	0
TJP1	_[DimethNter4]TVEEVTVER_	2	547.306	0
ILK	_[DimethNter0]DFNEEC[Carbamidomethyl (C)]PR_	2	547.732	0.000155497
ILK	_[DimethNter4]DFNEEC[Carbamidomethyl (C)]PR_	2	549.745	0
ILK	_[DimethNter8]DFNEEC[Carbamidomethyl (C)]PR_	2	551.754	0
ADSL	_[DimethNter0]EMEEPFEK[DimethLys0]_	2	547.757	0
ADSL	_[DimethNter8]EMEEPFEK[DimethLys8]_	2	555.802	0
ADSL	_[DimethNter0]EM[Oxidation (M)]EEPFEK[DimethLys0]_	2	555.755	0
ADSL	_[DimethNter4]EM[Oxidation (M)]EEPFEK[DimethLys4]_	2	559.78	0.0028212
ADSL	_[DimethNter8]EM[Oxidation (M)]EEPFEK[DimethLys8]_	2	563.799
RTRAF	_[DimethNter4]LEYGDNAEK[DimethLys4]_	2	551.797	0
VIM	_[DimethNter4]LQEEM[Oxidation (M)]LQR_	2	547.794	0.00570905
VIM	_[DimethNter8]LQEEM[Oxidation (M)]LQR_	2	549.804
PLEC	_[DimethNter0]QELEAELAK[DimethLys0]_	2	543.806
CETN2	_[DimethNter4]LFDDDETGK[DimethLys4]_	2	552.289	0.000513769
CETN2	_[DimethNter8]LFDDDETGK[DimethLys8]_	2	556.308	0
VIM	_[DimethNter0]QESTEYRR_	3	366.184	0
VIM	_[DimethNter4]QESTEYRR_	3	367.526	0.00191556
VIM	_[DimethNter0]QESTEYRR_	2	548.773	0.00378044
VIM	_[DimethNter4]QESTEYRR_	2	550.785
MCAM	_[DimethNter0]EETGQVLER_	2	544.783
BCL2L1	_[DimethNter8]EAGDEFELR_	2	551.284	0
BCL2L1	_[DimethNter0]EAGDEFELR_	2	547.262
CD99	_[DimethNter4]NANAEPAVQR_	2	551.301
CD99	_[DimethNter8]NANAEPAVQR_	2	553.311
NSDHL	_[DimethNter0]THLTEDTPK[DimethLys0]_	3	366.533	0
NSDHL	_[DimethNter4]THLTEDTPK[DimethLys4]_	3	369.216
NSDHL	_[DimethNter8]THLTEDTPK[DimethLys8]_	3	371.896
ANXA11	_[DimethNter0]SETDLLDIR_	2	545.293
NASP	_[DimethNter4]VVTSENEAGK[DimethLys4]_	2	549.318	0.000849377
NASP	_[DimethNter8]VVTSENEAGK[DimethLys8]_	2	553.337
LGALS1	_[DimethNter4]VRGEVAPDAK[DimethLys4]_	3	369.232	0
MTHFD1	_[DimethNter8]TTTESEVMK[DimethLys8]_	2	549.32	0.000513769
MTHFD1	_[DimethNter0]TTTESEVMK[DimethLys0]_	2	541.276	0.00132857
MTHFD1	_[DimethNter4]TTTESEVMK[DimethLys4]_	2	545.301
PLEC	_[DimethNter4]GC[Carbamidomethyl (C)]LDEETSR_	2	549.755	0
PLEC	_[DimethNter8]GC[Carbamidomethyl (C)]LDEETSR_	2	551.765	0
P4HB	_[DimethNter0]TVIDYNGER_	2	547.777
KRT8	_[DimethNter4]TQEK[DimethLys4]EQIK[DimethLys4]_	3	367.242	0.00320107
KRT8	_[DimethNter8]TQEK[DimethLys8]EQIK[DimethLys8]_	3	371.261	0.00191556
KRT8	_[DimethNter0]TQEK[DimethLys0]EQIK[DimethLys0]_	3	363.217
RARS1	_[DimethNter4]FDTEEEFK[DimethLys4]_	2	554.786	0
P4HB	_[DimethNter0]NNFEGEVTK[DimethLys0]_	2	547.28	0.000352692
YJU2	_[DimethNter0]LLEEEEK[DimethLys0]R_	3	367.877	0
YJU2	_[DimethNter4]LLEEEEK[DimethLys4]R_	3	370.56	0.000352692
YJU2	_[DimethNter8]LLEEEEK[DimethLys8]R_	3	373.239
MESD	_[DimethNter4]DYNDADMAR_	2	551.742	0
MESD	_[DimethNter8]DYNDADMAR_	2	553.752	0
YWHAH	_[DimethNter0]YDDM[Oxidation (M)]ASAMK[DimethLys0]_	2	552.241	0.00882732
YWHAH	_[DimethNter4]YDDM[Oxidation (M)]ASAMK[DimethLys4]_	2	556.266
YWHAH	_[DimethNter8]YDDM[Oxidation (M)]ASAMK[DimethLys8]_	2	560.285
IMMT	_[DimethNter0]SEIQAEQDR_	2	552.27	0.00121328
IMMT	_[DimethNter4]SEIQAEQDR_	2	554.283	0.000849377
IMMT	_[DimethNter8]SEIQAEQDR_	2	556.292	0.000352692
HSP90AA1	_[DimethNter4]YESLTDPSK[DimethLys4]_	2	552.307	0.000155497
LGALS1	_[DimethNter4]DGGAWGTEQR_	2	554.77	0.000513769
VIM	_[DimethNter0]DNLAEDIM[Oxidation (M)]R_	2	560.769	0
VIM	_[DimethNter8]DNLAEDIM[Oxidation (M)]R_	2	564.791	0.000267809
VIM	_[DimethNter4]DNLAEDIM[Oxidation (M)]R_	2	562.781	0
HSP90B1	_[DimethNter4]EVEEDEYK[DimethLys4]_	2	552.781	0
HSP90B1	_[DimethNter8]EVEEDEYK[DimethLys8]_	2	556.8	0.000578536
HSP90B1	_[DimethNter0]EVEEDEYK[DimethLys0]_	2	548.756	0.00132857
KIF11	_[DimethNter8]EYTEEIER_	2	552.784	0
KIF11	_[DimethNter0]EYTEEIER_	2	548.761	0
KIF11	_[DimethNter4]EYTEEIER_	2	550.774	0.00114973
SCLY	_[DimethNter4]QAVAQLEDQA_	2	552.795	0.000352692
SCLY	_[DimethNter8]QAVAQLEDQA_	2	554.805	0.000849377
SCLY	_[DimethNter0]QAVAQLEDQA_	2	550.783
TUBB4B	_[DimethNter4]IREEYPDR_	3	370.534	0
TUBB4B	_[DimethNter8]IREEYPDR_	3	371.874	0
LRRFIP2	_[DimethNter0]ESLSEVEEK[DimethLys0]_	2	553.285	0.000155497
LRRFIP2	_[DimethNter8]ESLSEVEEK[DimethLys8]_	2	561.329	0
LRRFIP2	_[DimethNter4]ESLSEVEEK[DimethLys4]_	2	557.31	0
INF2	_[DimethNter4]QQLAEEEAR_	2	553.293	0.000513769
INF2	_[DimethNter8]QQLAEEEAR_	2	555.303	0.000155497
INF2	_[DimethNter0]QQLAEEEAR_	2	551.28
PLEC	_[DimethNter8]K[DimethLys8]ASDSELER_	2	553.835	0
PLEC	_[DimethNter0]K[DimethLys0]ASDSELER_	2	545.791	0
GNAI3	_[DimethNter4]IIHEDGYSEDEC[Carbamidomethyl (C)]K[DimethLys4]_	3	553.599	0
GNAI3	_[DimethNter0]IIHEDGYSEDEC[Carbamidomethyl (C)]K[DimethLys0]_	3	550.915	0
GNAI3	_[DimethNter8]IIHEDGYSEDEC[Carbamidomethyl (C)]K[DimethLys8]_	3	556.278
DNAJC3	_[DimethNter0]EVLSDPEMR_	2	552.274	0.000155497
KRT7	_[DimethNter0]LQAEIDNIK[DimethLys0]_	2	550.322
DDX24	_[DimethNter0]C[Carbamidomethyl (C)]LVVDEADR_	2	552.771
EFHD1	_[DimethNter0]EVDEDFDGK[DimethLys0]_	2	555.253	0
EFHD1	_[DimethNter4]EVDEDFDGK[DimethLys4]_	2	559.279
EFHD1	_[DimethNter8]EVDEDFDGK[DimethLys8]_	2	563.298
RABL6	_[DimethNter8]HPGGGDYEEL_	2	555.268	0.000513769
RABL6	_[DimethNter4]HPGGGDYEEL_	2	553.259	0.000513769
RABL6	_[DimethNter0]HPGGGDYEEL_	2	551.246
SMAD4	_[DimethNter4]QGGESETFAK[DimethLys4]_	2	559.302
SMAD4	_[DimethNter8]QGGESETFAK[DimethLys8]_	2	563.322
AARS2	_[DimethNter0]LAQEEAQHR_	3	370.528	0
AARS2	_[DimethNter4]LAQEEAQHR_	3	371.87
AARS2	_[DimethNter8]LAQEEAQHR_	3	373.21
RAB35	_[DimethNter8]VVETEDAYK[DimethLys8]_	2	563.334	0.00224789
SCAMP2	_[DimethNter4]QQEELDRK[DimethLys4]_	3	370.552	0
SCAMP2	_[DimethNter0]QQEELDRK[DimethLys0]_	3	367.868
SCAMP2	_[DimethNter8]QQEELDRK[DimethLys8]_	3	373.231
PLEC	_[DimethNter8]LAEDEAFQR_	2	557.8	0
S100A6	_[DimethNter0]EGDK[DimethLys0]HTLSK[DimethLys0]_	3	366.877
KRT8	_[DimethNter0]QLYEEEIR_	2	554.288
NOP14	_[DimethNter4]EDALELTEK[DimethLys4]_	2	556.32	0
NOP14	_[DimethNter8]EDALELTEK[DimethLys8]_	2	560.34	0
NOP14	_[DimethNter0]EDALELTEK[DimethLys0]_	2	552.295
CFL1	_[DimethNter8]K[DimethLys8]SSTPEEVK[DimethLys8]_	2	556.88	0.000993049
TUBB4B	_[DimethNter0]NM[Oxidation (M)]M[Oxidation (M)]AAC[Carbamidomethyl (C)]DPR_	2	563.228	0
TUBB4B	_[DimethNter4]NM[Oxidation (M)]M[Oxidation (M)]AAC[Carbamidomethyl (C)]DPR_	2	565.24	0.00844284
ARFGAP2	_[DimethNter8]EVDAEYEAR_	2	559.281	0
ARFGAP2	_[DimethNter0]EVDAEYEAR_	2	555.259
PDIA4	_[DimethNter4]GQAVDYEGSR_	2	557.277	0
PDIA4	_[DimethNter8]GQAVDYEGSR_	2	559.287
MSL1	_[DimethNter4]EK[DimethLys4]EIEELK[DimethLys4]_	3	371.91	0.000921234
MSL1	_[DimethNter8]EK[DimethLys8]EIEELK[DimethLys8]_	3	375.929	0.000578536
MSL1	_[DimethNter0]EK[DimethLys0]EIEELK[DimethLys0]_	3	367.885	0.00114973
MSL1	_[DimethNter8]EK[DimethLys8]EIEELK[DimethLys8]_	2	563.39	0.0062203
MSL1	_[DimethNter0]EK[DimethLys0]EIEELK[DimethLys0]_	2	551.324
MAGEA4	_[DimethNter0]EHTVYGEPR_	3	372.521	0.00147541
MAGEA4	_[DimethNter4]EHTVYGEPR_	3	373.863
MAGEA4	_[DimethNter8]EHTVYGEPR_	3	375.202
MAGEA4	_[DimethNter4]EHTVYGEPR_	2	560.29
MAGEA4	_[DimethNter8]EHTVYGEPR_	2	562.3
HDGF	_[DimethNter0]NSTPSEPGSGR_	2	558.768	0
HDGF	_[DimethNter4]NSTPSEPGSGR_	2	560.78	0.000578536
HDGF	_[DimethNter8]NSTPSEPGSGR_	2	562.79
;RPS17	_[DimethNter4]LQEEERER_	3	374.201	0.000921234
;RPS17	_[DimethNter8]LQEEERER_	3	375.541
EIF3A	_[DimethNter0]EK[DimethLys0]EELEQR_	3	372.868	0.000267809
EIF3A	_[DimethNter4]EK[DimethLys4]EELEQR_	3	375.551	0
EIF3A	_[DimethNter8]EK[DimethLys8]EELEQR_	3	378.231	0.000267809
EIF3A	_[DimethNter4]EK[DimethLys4]EELEQR_	2	562.824	0.00219298
EIF3A	_[DimethNter8]EK[DimethLys8]EELEQR_	2	566.843
KRT8	_[DimethNter0]K[DimethLys0]LLEGEESR_	3	372.88	0
KRT8	_[DimethNter4]K[DimethLys4]LLEGEESR_	3	375.564	0
KRT8	_[DimethNter8]K[DimethLys8]LLEGEESR_	3	378.243	0
LMNB1	_[DimethNter8]LQEK[DimethLys8]EELR_	3	372.911	0.000674439
WDR18	_[DimethNter0]VTELEDEVR_	2	559.29	0.000578536
RAB1A	_[DimethNter0]M[Oxidation (M)]GPGATAGGAEK[DimethLys0]_	2	559.779	0.000513769
RAB1A	_[DimethNter4]M[Oxidation (M)]GPGATAGGAEK[DimethLys4]_	2	563.804
RAB1A	_[DimethNter8]M[Oxidation (M)]GPGATAGGAEK[DimethLys8]_	2	567.824
TRAPPC3	_[DimethNter4]IEDNLPAGEE_	2	559.779	0
TRAPPC3	_[DimethNter0]IEDNLPAGEE_	2	557.767	0
TRAPPC3	_[DimethNter8]IEDNLPAGEE_	2	561.789
NUDC	_[DimethNter0]ELTDEEAER_	2	560.262	0.000155497
NUDC	_[DimethNter8]ELTDEEAER_	2	564.284	0.000267809
CTTN	_[DimethNter4]HC[Carbamidomethyl (C)]SQVDSVR_	2	560.279	0.000921234
SPTAN1	_[DimethNter0]GAC[Carbamidomethyl (C)]AGSEDAVK[DimethLys0]_	2	560.769	0.00178051
SPTAN1	_[DimethNter8]GAC[Carbamidomethyl (C)]AGSEDAVK[DimethLys8]_	2	568.813	0.000267809
SPTAN1	_[DimethNter4]GAC[Carbamidomethyl (C)]AGSEDAVK[DimethLys4]_	2	564.794	0.000993049
ANXA1	_[DimethNter0]SEIDM[Oxidation (M)]NDIK[DimethLys0]_	2	568.779	0.000155497
ANXA1	_[DimethNter4]SEIDM[Oxidation (M)]NDIK[DimethLys4]_	2	572.804	0.000267809
ANXA1	_[DimethNter8]SEIDM[Oxidation (M)]NDIK[DimethLys8]_	2	576.823	0.000513769
DNAJB1	_[DimethNter0]DGSDVIYPAR_	2	560.785	0.00533428
DNAJB1	_[DimethNter8]DGSDVIYPAR_	2	564.807
CANX	_[DimethNter4]AEEDEILNR_	2	560.793	0
CANX	_[DimethNter8]AEEDEILNR_	2	562.802	0
CANX	_[DimethNter0]AEEDEILNR_	2	558.78	0
CLUH	_[DimethNter4]TQLGEDHEK[DimethLys4]_	3	374.208	0
CLUH	_[DimethNter0]TQLGEDHEK[DimethLys0]_	3	371.524	0.00224789
CLUH	_[DimethNter8]TQLGEDHEK[DimethLys8]_	3	376.887
RABEP1	_[DimethNter4]EQVSEELVR_	2	560.811	0
RABEP1	_[DimethNter0]EQVSEELVR_	2	558.798
RABEP1	_[DimethNter8]EQVSEELVR_	2	562.821
CALM2;CALM1;CALM2;CALM3	_[DimethNter0]DTDSEEEIR_	2	561.251	0.000454339
CALM2;CALM1;CALM2;CALM3	_[DimethNter4]DTDSEEEIR_	2	563.264	0.000267809
CALM2;CALM1;CALM2;CALM3	_[DimethNter8]DTDSEEEIR_	2	565.274	0.000513769
DHX8	_[DimethNter0]TMLDEDDVK[DimethLys0]_	2	561.273	0
DHX8	_[DimethNter4]TMLDEDDVK[DimethLys4]_	2	565.298
DHX8	_[DimethNter8]TMLDEDDVK[DimethLys8]_	2	569.318
GCN1	_[DimethNter4]FDK[DimethLys4]EEEIR_	2	565.321
GCN1	_[DimethNter8]FDK[DimethLys8]EEEIR_	2	569.34
ALCAM	_[DimethNter0]DLGNMEENK[DimethLys0]_	2	553.263
ALCAM	_[DimethNter4]DLGNMEENK[DimethLys4]_	2	557.288
PLEC	_[DimethNter4]NDDIADGNPK[DimethLys4]_	2	561.797	0.000352692
PLEC	_[DimethNter0]NDDIADGNPK[DimethLys0]_	2	557.772
PLEC	_[DimethNter8]NDDIADGNPK[DimethLys8]_	2	565.817
DHX9	_[DimethNter8]EGETVEPYK[DimethLys8]_	2	562.326	0
RAB18	_[DimethNter0]EVDRNEGLK[DimethLys0]_	3	372.54	0.00632867
SCFD1	_[DimethNter0]SNPETDDYR_	2	562.746	0.00224789
SCFD1	_[DimethNter4]SNPETDDYR_	2	564.759	0.000267809
SCFD1	_[DimethNter8]SNPETDDYR_	2	566.769
TPM4	_[DimethNter8]HIAEEADRK[DimethLys8]_	3	380.903	0
PLEC	_[DimethNter0]VLADPSDDTK[DimethLys0]_	2	558.793	0.000849377
ARFGAP3	_[DimethNter0]QSQADYETR_	2	563.262	0
ARFGAP3	_[DimethNter4]QSQADYETR_	2	565.275
ARFGAP3	_[DimethNter8]QSQADYETR_	2	567.284
IQGAP1	_[DimethNter4]LTAEEMDER_	2	563.273	0.000352692
IQGAP1	_[DimethNter0]LTAEEMDER_	2	561.261	0.000155497
IQGAP1	_[DimethNter8]LTAEEMDER_	2	565.283	0.000578536
IQGAP1	_[DimethNter4]LTAEEM[Oxidation (M)]DER_	2	571.271	0.000352692
IQGAP1	_[DimethNter0]LTAEEM[Oxidation (M)]DER_	2	569.258	0
IQGAP1	_[DimethNter8]LTAEEM[Oxidation (M)]DER_	2	573.28
KRT18	_[DimethNter8]ETMQSLNDR_	2	565.289	0
KRT18	_[DimethNter0]ETMQSLNDR_	2	561.266
KRT18	_[DimethNter4]ETM[Oxidation (M)]QSLNDR_	2	571.276	0.00320107
KRT18	_[DimethNter0]ETM[Oxidation (M)]QSLNDR_	2	569.264
PLS1	_[DimethNter8]ALENDPDC[Carbamidomethyl (C)]K[DimethLys8]_	2	567.308	0.000760746
PLS1	_[DimethNter0]ALENDPDC[Carbamidomethyl (C)]K[DimethLys0]_	2	559.263
EIF4G3	_[DimethNter8]VLEEDESIR_	2	563.313	0
EIF4G3	_[DimethNter4]VLEEDESIR_	2	561.303
HNRNPK	_[DimethNter8]GSDFDC[Carbamidomethyl (C)]ELR_	2	567.767	0.00107846
NASP	_[DimethNter0]EAEGSSAEYK[DimethLys0]_	2	563.767	0.000993049
NASP	_[DimethNter4]EAEGSSAEYK[DimethLys4]_	2	567.792	0.00237986
NASP	_[DimethNter8]EAEGSSAEYK[DimethLys8]_	2	571.811
PLEC	_[DimethNter4]SM[Oxidation (M)]VEEGTGLR_	2	563.789	0
PLEC	_[DimethNter8]SM[Oxidation (M)]VEEGTGLR_	2	565.799	0.000760746
PLEC	_[DimethNter0]SM[Oxidation (M)]VEEGTGLR_	2	561.777
AK1	_[DimethNter4]VDDNEETIK[DimethLys4]_	2	563.808	0.000267809
AK1	_[DimethNter0]VDDNEETIK[DimethLys0]_	2	559.782
AK1	_[DimethNter8]VDDNEETIK[DimethLys8]_	2	567.827
RPS28	_[DimethNter4]VEFM[Oxidation (M)]DDTSR_	2	574.266	0.000578536
RPS28	_[DimethNter8]VEFM[Oxidation (M)]DDTSR_	2	576.275	0.000267809
RPS28	_[DimethNter0]VEFM[Oxidation (M)]DDTSR_	2	572.253	0
SEPTIN9	_[DimethNter0]SITHDIEEK[DimethLys0]_	2	564.301
FKBP4	_[DimethNter4]LAEEENK[DimethLys4]AK[DimethLys4]_	3	376.574	0
FKBP4	_[DimethNter8]LAEEENK[DimethLys8]AK[DimethLys8]_	3	380.593	0.00552408
SUPT16H	_[DimethNter4]EDGELNLM[Oxidation (M)]K[DimethLys4]_	2	564.806	0.000352692
SUPT16H	_[DimethNter0]EDGELNLM[Oxidation (M)]K[DimethLys0]_	2	560.781
SUPT16H	_[DimethNter8]EDGELNLM[Oxidation (M)]K[DimethLys8]_	2	568.826
TBCB	_[DimethNter4]AQQEAEAAQR_	2	567.296
TBCB	_[DimethNter8]AQQEAEAAQR_	2	569.306
RRBP1	_[DimethNter0]VGAAEEELQK[DimethLys0]_	2	565.309	0.00114973
RRBP1	_[DimethNter4]VGAAEEELQK[DimethLys4]_	2	569.334	0.000760746
RRBP1	_[DimethNter8]VGAAEEELQK[DimethLys8]_	2	573.353	0
GPS1	_[DimethNter0]AESTPEIAER_	2	565.788	0.000513769
GPS1	_[DimethNter8]AESTPEIAER_	2	569.81
PNN	_[DimethNter4]LEVQAEEER_	2	567.801	0.00346608
TNPO1	_[DimethNter8]LK[DimethLys8]SEDEPTR_	3	382.903	0
TNPO1	_[DimethNter0]LK[DimethLys0]SEDEPTR_	2	565.806	0.000578536
TNPO1	_[DimethNter4]LK[DimethLys4]SEDEPTR_	2	569.831	0
TNPO1	_[DimethNter8]LK[DimethLys8]SEDEPTR_	2	573.851
NOM1	_[DimethNter4]QAEETVDFK[DimethLys4]_	2	565.813	0.00132857
NOM1	_[DimethNter0]QAEETVDFK[DimethLys0]_	2	561.788
NOM1	_[DimethNter8]QAEETVDFK[DimethLys8]_	2	569.832
PEBP1	_[DimethNter8]C[Carbamidomethyl (C)]DEPILSNR_	2	570.299	0
PEBP1	_[DimethNter4]C[Carbamidomethyl (C)]DEPILSNR_	2	568.289	0.000993049
UBTF	_[DimethNter0]NNLPSNDSSK[DimethLys0]_	2	566.286	0
UBTF	_[DimethNter4]NNLPSNDSSK[DimethLys4]_	2	570.311
UBTF	_[DimethNter8]NNLPSNDSSK[DimethLys8]_	2	574.33
RABGAP1	_[DimethNter4]ESPQDSAITR_	2	568.298	0
RABGAP1	_[DimethNter8]ESPQDSAITR_	2	570.308
NEMP1	_[DimethNter0]VTQVENEEK[DimethLys0]_	2	566.298	0
NEMP1	_[DimethNter4]VTQVENEEK[DimethLys4]_	2	570.323
NEMP1	_[DimethNter8]VTQVENEEK[DimethLys8]_	2	574.343
MATR3	_[DimethNter0]SQESGYYDR_	2	566.749	0.000760746
MATR3	_[DimethNter4]SQESGYYDR_	2	568.761	0.000352692
MATR3	_[DimethNter8]SQESGYYDR_	2	570.771
COTL1	_[DimethNter0]AGGANYDAQTE_	2	562.746	0
SPTLC1	_[DimethNter4]HNDMADLER_	2	566.771	0.00121328
SPTLC1	_[DimethNter0]HNDMADLER_	2	564.759
SPTLC1	_[DimethNter8]HNDMADLER_	2	568.781
PRKDC	_[DimethNter0]EC[Carbamidomethyl (C)]REEILK[DimethLys0]_	3	378.206	0
PRKDC	_[DimethNter4]EC[Carbamidomethyl (C)]REEILK[DimethLys4]_	3	380.889	0
PRKDC	_[DimethNter8]EC[Carbamidomethyl (C)]REEILK[DimethLys8]_	3	383.569	0.000267809
hCG_2043426;DDX19B;DDX19A;DDX19A;DDX19B	_[DimethNter0]EEETLDTIK[DimethLys0]_	2	567.3	0
hCG_2043426;DDX19B;DDX19A;DDX19A;DDX19B	_[DimethNter4]EEETLDTIK[DimethLys4]_	2	571.326	0
hCG_2043426;DDX19B;DDX19A;DDX19A;DDX19B	_[DimethNter8]EEETLDTIK[DimethLys8]_	2	575.345	0.000454339
PGK1	_[DimethNter8]NNQITNNQR_	2	569.311	0.000454339
PLEC	_[DimethNter8]QLAEGTAQQR_	2	569.324	0
RBM7	_[DimethNter0]DDFFYEDR_	2	567.741	0
RBM7	_[DimethNter4]DDFFYEDR_	2	569.753	0
HNRNPK	_[DimethNter0]NTDEM[Oxidation (M)]VELR_	2	575.774	0.000578536
HNRNPK	_[DimethNter4]NTDEM[Oxidation (M)]VELR_	2	577.787	0.000578536
HNRNPK	_[DimethNter8]NTDEM[Oxidation (M)]VELR_	2	579.796	0.000578536
NONO	_[DimethNter0]RQQEEMMR_	3	379.183	0
NONO	_[DimethNter8]RQQEEMMR_	3	381.865	0
NONO	_[DimethNter0]RQQEEMM[Oxidation (M)]R_	3	384.515	0.000267809
NONO	_[DimethNter4]RQQEEMM[Oxidation (M)]R_	3	385.856
NONO	_[DimethNter8]RQQEEMM[Oxidation (M)]R_	3	387.196
RPL26	_[DimethNter4]YK[DimethLys4]EETIEK[DimethLys4]_	2	568.354	0.000267809
RPL26	_[DimethNter0]YK[DimethLys0]EETIEK[DimethLys0]_	2	562.316
AKAP12	_[DimethNter4]ESAK[DimethLys4]SELTES_	2	572.813
AKAP12	_[DimethNter8]ESAK[DimethLys8]SELTES_	2	576.832
COASY	_[DimethNter4]DGLSEAAAQSR_	2	568.796	0.000352692
PEA15	_[DimethNter8]QPSEEEIIK[DimethLys8]_	2	572.855	0.000993049
PEA15	_[DimethNter0]QPSEEEIIK[DimethLys0]_	2	564.811
PLEC	_[DimethNter0]QLLEEELAR_	2	564.817
STIP1	_[DimethNter0]HDSPEDVK[DimethLys0]R_	3	380.2	0
STIP1	_[DimethNter8]HDSPEDVK[DimethLys8]R_	3	385.563	0
TSG101	_[DimethNter4]DGTISEDTIR_	2	569.798	0.000267809
TSG101	_[DimethNter0]DGTISEDTIR_	2	567.785	0
MYBBP1A	_[DimethNter0]ELEAHSAEAR_	3	380.86	0
MYBBP1A	_[DimethNter4]ELEAHSAEAR_	3	382.201
MYBBP1A	_[DimethNter8]ELEAHSAEAR_	3	383.541
PSMD3	_[DimethNter4]TAAAAAEHSQR_	2	572.804
PSMD3	_[DimethNter8]TAAAAAEHSQR_	2	574.814
PSMD3	_[DimethNter4]TAAAAAEHSQR_	3	382.205
PSMD3	_[DimethNter8]TAAAAAEHSQR_	3	383.545
HSPB1	_[DimethNter8]QDEHGYISR_	2	570.795	0.000921234
HSPB1	_[DimethNter0]QDEHGYISR_	3	378.184	0.000155497
HSPB1	_[DimethNter4]QDEHGYISR_	3	379.526	0
HSPB1	_[DimethNter8]QDEHGYISR_	3	380.866	0
ATP5F1B	_[DimethNter0]ADK[DimethLys0]LAEEHSS_	3	381.528	0.00353175
ATP5F1B	_[DimethNter0]ADK[DimethLys0]LAEEHSS_	2	571.788	0.00286922
ATP5F1B	_[DimethNter8]ADK[DimethLys8]LAEEHSS_	2	579.832	0.00219298
HNRNPUL1	_[DimethNter4]QENESGYER_	2	572.264	0.00591383
HNRNPUL1	_[DimethNter0]QENESGYER_	2	570.252	0.000454339
HNRNPUL1	_[DimethNter8]QENESGYER_	2	574.274
RIOX2	_[DimethNter4]EYSVEAEER_	2	572.277	0
RIOX2	_[DimethNter0]EYSVEAEER_	2	570.264	0
RIOX2	_[DimethNter8]EYSVEAEER_	2	574.287
RDX	_[DimethNter4]EK[DimethLys4]EELM[Oxidation (M)]ER_	3	381.877	0.000513769
RDX	_[DimethNter8]EK[DimethLys8]EELM[Oxidation (M)]ER_	3	384.557	0.000578536
RDX	_[DimethNter0]EK[DimethLys0]EELM[Oxidation (M)]ER_	3	379.194	0.000513769
RDX	_[DimethNter8]EK[DimethLys8]EELMER_	3	379.225	0
RPL26	_[DimethNter0]K[DimethLys0]DDEVQVVR_	3	381.884	0
RPL26	_[DimethNter4]K[DimethLys4]DDEVQVVR_	3	384.567	0
RPL26	_[DimethNter8]K[DimethLys8]DDEVQVVR_	3	387.247	0
RPL26	_[DimethNter8]K[DimethLys8]DDEVQVVR_	2	580.366	0.000352692
TXNL1	_[DimethNter8]SM[Oxidation (M)]DFEEAER_	2	583.265	0.00132857
TXNL1	_[DimethNter4]SM[Oxidation (M)]DFEEAER_	2	581.255	0
TXNL1	_[DimethNter0]SM[Oxidation (M)]DFEEAER_	2	579.243
HDLBP	_[DimethNter0]ELQAEQEDR_	2	573.275	0
HDLBP	_[DimethNter4]ELQAEQEDR_	2	575.288	0.000454339
HDLBP	_[DimethNter8]ELQAEQEDR_	2	577.297	0.000155497
LMNB1	_[DimethNter0]NSQGEEVAQR_	2	573.281	0.000267809
LMNB1	_[DimethNter8]NSQGEEVAQR_	2	577.303	0
GAK	_[DimethNter0]EEQQDILSK[DimethLys0]_	2	573.306	0
GAK	_[DimethNter8]EEQQDILSK[DimethLys8]_	2	581.35	0.000513769
GAK	_[DimethNter4]EEQQDILSK[DimethLys4]_	2	577.331
EZR	_[DimethNter0]ITEAEK[DimethLys0]NER_	3	382.544	0.00139849
EZR	_[DimethNter4]ITEAEK[DimethLys4]NER_	3	385.227	0.00628316
EZR	_[DimethNter8]ITEAEK[DimethLys8]NER_	3	387.906	0.000993049
DNAJC9	_[DimethNter0]GSEEELADIK[DimethLys0]_	2	573.798	0
DNAJC9	_[DimethNter8]GSEEELADIK[DimethLys8]_	2	581.842
PLEC	_[DimethNter0]QSSEAEIQAK[DimethLys0]_	2	573.804	0.00178051
PLEC	_[DimethNter8]QSSEAEIQAK[DimethLys8]_	2	581.848	0.000352692
PLEC	_[DimethNter4]QSSEAEIQAK[DimethLys4]_	2	577.829	0
FAF2	_[DimethNter0]DLTQEQTEK[DimethLys0]_	2	574.296	0.000454339
FAF2	_[DimethNter4]DLTQEQTEK[DimethLys4]_	2	578.321	0.000760746
FAF2	_[DimethNter8]DLTQEQTEK[DimethLys8]_	2	582.34	0.000267809
RPL13	_[DimethNter4]K[DimethLys4]GDSSAEELK[DimethLys4]_	2	580.352	0
RPL13	_[DimethNter0]K[DimethLys0]GDSSAEELK[DimethLys0]_	3	383.212	0
RPL13	_[DimethNter4]K[DimethLys4]GDSSAEELK[DimethLys4]_	3	387.237
RPL13	_[DimethNter8]K[DimethLys8]GDSSAEELK[DimethLys8]_	3	391.256
CSE1L	_[DimethNter0]DLEGSDIDTR_	2	574.775	0.000352692
CSE1L	_[DimethNter4]DLEGSDIDTR_	2	576.788	0.000155497
CSE1L	_[DimethNter8]DLEGSDIDTR_	2	578.797	0.000993049
TPM4	_[DimethNter0]C[Carbamidomethyl (C)]GDLEEELK[DimethLys0]_	2	574.779	0
TPM4	_[DimethNter4]C[Carbamidomethyl (C)]GDLEEELK[DimethLys4]_	2	578.804	0
TPM4	_[DimethNter8]C[Carbamidomethyl (C)]GDLEEELK[DimethLys8]_	2	582.823	0
KRT8	_[DimethNter0]DVDEAYMNK[DimethLys0]_	2	570.766
KRT8	_[DimethNter0]DVDEAYM[Oxidation (M)]NK[DimethLys0]_	2	578.763
PPP1R10	_[DimethNter0]SSEDEELRK[DimethLys0]_	3	383.531	0
PPP1R10	_[DimethNter4]SSEDEELRK[DimethLys4]_	3	386.215
PPP1R10	_[DimethNter8]SSEDEELRK[DimethLys8]_	3	388.894
YTHDF2	_[DimethNter4]SYSEDDIHR_	3	385.186	0.000352692
SRRT	_[DimethNter0]MEGGTENDLR_	2	575.264	0.00286922
SRRT	_[DimethNter4]MEGGTENDLR_	2	577.276	0.00405386
SRRT	_[DimethNter8]MEGGTENDLR_	2	579.286	0.000267809
RRP9	_[DimethNter0]AFEEDQVAGR_	2	575.28	0.00132857
RRP9	_[DimethNter4]AFEEDQVAGR_	2	577.293	0.000513769
RRP9	_[DimethNter8]AFEEDQVAGR_	2	579.303
GTF2I	_[DimethNter4]YC[Carbamidomethyl (C)]VEEEEK[DimethLys4]_	2	575.283	0
GTF2I	_[DimethNter0]YC[Carbamidomethyl (C)]VEEEEK[DimethLys0]_	2	571.258	0
GTF2I	_[DimethNter8]YC[Carbamidomethyl (C)]VEEEEK[DimethLys8]_	2	579.302
PLEC	_[DimethNter4]QSAEEQAQAR_	2	575.293	0.000513769
PEPD	_[DimethNter4]TDM[Oxidation (M)]ELEVLR_	2	577.307
UGDH	_[DimethNter0]VTVVDVNESR_	2	573.312
RPS21	_[DimethNter8]M[Oxidation (M)]GESDDSILR_	2	587.794	0.000921234
RPS21	_[DimethNter4]M[Oxidation (M)]GESDDSILR_	2	585.784	0
RPS21	_[DimethNter0]M[Oxidation (M)]GESDDSILR_	2	583.772	0.000352692
C1orf198	_[DimethNter4]DPGDSEELTR_	2	575.78	0
C1orf198	_[DimethNter0]DPGDSEELTR_	2	573.767
C1orf198	_[DimethNter8]DPGDSEELTR_	2	577.789
VCP	_[DimethNter4]ESIESEIRR_	2	575.822	0.0060389
VCP	_[DimethNter0]ESIESEIRR_	3	382.875	0.000513769
THRAP3	_[DimethNter0]ESEFDDEPK[DimethLys0]_	2	576.259	0.000352692
THRAP3	_[DimethNter8]ESEFDDEPK[DimethLys8]_	2	584.303	0.000352692
THRAP3	_[DimethNter4]ESEFDDEPK[DimethLys4]_	2	580.284	0.000921234
EIF3E	_[DimethNter0]M[Oxidation (M)]FEDPETTR_	2	585.261	0.000513769
EIF3E	_[DimethNter8]M[Oxidation (M)]FEDPETTR_	2	589.283	0.000993049
HGS	_[DimethNter8]ESDAMFAAER_	2	581.783
HGS	_[DimethNter0]ESDAM[Oxidation (M)]FAAER_	2	585.758	0.000267809
HGS	_[DimethNter4]ESDAM[Oxidation (M)]FAAER_	2	587.771
HGS	_[DimethNter8]ESDAM[Oxidation (M)]FAAER_	2	589.781
TRIR	_[DimethNter4]EAPGPAGGGGGGSR_	2	579.794
TRIR	_[DimethNter8]EAPGPAGGGGGGSR_	2	581.803
SVIL	_[DimethNter4]ESQMTIEER_	2	577.787	0
SVIL	_[DimethNter0]ESQMTIEER_	2	575.774
G6PD	_[DimethNter4]GPTEADELM[Oxidation (M)]K[DimethLys4]_	2	585.812	0
G6PD	_[DimethNter8]GPTEADELM[Oxidation (M)]K[DimethLys8]_	2	589.831	0
G6PD	_[DimethNter0]GPTEADELM[Oxidation (M)]K[DimethLys0]_	2	581.787
ADD1	_[DimethNter8]GSEENLDEAR_	2	578.287	0
ADD1	_[DimethNter0]GSEENLDEAR_	2	574.265
ADD1	_[DimethNter4]GSEENLDEAR_	2	576.277
SNUPN	_[DimethNter4]LPEEEGLGEK[DimethLys4]_	2	582.834
SNUPN	_[DimethNter8]LPEEEGLGEK[DimethLys8]_	2	586.853
SF3B3	_[DimethNter0]RNDLDDPER_	2	579.281	0
SF3B3	_[DimethNter4]RNDLDDPER_	2	581.293
SF3B3	_[DimethNter8]RNDLDDPER_	2	583.303
MRPL58	_[DimethNter4]QADSDIPLDR_	2	581.306	0.00419227
SND1	_[DimethNter4]LSEC[Carbamidomethyl (C)]EEQAK[DimethLys4]_	2	579.302	0.000578536
SND1	_[DimethNter8]LSEC[Carbamidomethyl (C)]EEQAK[DimethLys8]_	2	583.321	0.000513769
SND1	_[DimethNter0]LSEC[Carbamidomethyl (C)]EEQAK[DimethLys0]_	2	575.276	0.000578536
LMNA	_[DimethNter0]K[DimethLys0]LLEGEEER_	2	579.822	0
LMNA	_[DimethNter4]K[DimethLys4]LLEGEEER_	2	583.847	0.000352692
LMNA	_[DimethNter8]K[DimethLys8]LLEGEEER_	2	587.866	0.000352692
LMNA	_[DimethNter4]K[DimethLys4]LLEGEEER_	3	389.567	0
LMNA	_[DimethNter8]K[DimethLys8]LLEGEEER_	3	392.247	0
LMNA	_[DimethNter0]K[DimethLys0]LLEGEEER_	3	386.884	0
KRT19	_[DimethNter0]LEQEIATYR_	2	575.809
LMNA	_[DimethNter0]EDLQELNDR_	2	580.283	0
PTMA	_[DimethNter0]EVVEEAENGR_	2	580.283	0.000849377
PTMA	_[DimethNter8]EVVEEAENGR_	2	584.305	0.000267809
PTMA	_[DimethNter4]EVVEEAENGR_	2	582.296	0.000454339
LPCAT1	_[DimethNter0]AAPASSAGASDAR_	2	580.289	0
SLC30A1	_[DimethNter8]LDPADPENPR_	2	580.31	0
SLC30A1	_[DimethNter0]LDPADPENPR_	2	576.288
SLC30A1	_[DimethNter4]LDPADPENPR_	2	578.301
KPNB1	_[DimethNter4]ANFDK[DimethLys4]ESER_	3	387.211	0
SNRNP70	_[DimethNter8]QQEVETELK[DimethLys8]_	2	588.358	0.000513769
PSMA3	_[DimethNter8]LYEEGSNK[DimethLys8]R_	3	389.903
PTBP1	_[DimethNter0]EGQEDQGLTK[DimethLys0]_	2	580.793	0.000513769
PTBP1	_[DimethNter4]EGQEDQGLTK[DimethLys4]_	2	584.818	0.000352692
PTBP1	_[DimethNter8]EGQEDQGLTK[DimethLys8]_	2	588.838	0.000578536
PRPF38B	_[DimethNter4]DRDYDK[DimethLys4]ER_	3	387.543	0
PRPF38B	_[DimethNter8]DRDYDK[DimethLys8]ER_	3	390.223	0.00990566
PRPF38B	_[DimethNter0]DRDYDK[DimethLys0]ER_	3	384.86
PLEC	_[DimethNter8]ELAEQELEK[DimethLys8]_	2	580.853	0.000578536
PLEC	_[DimethNter0]ELAEQELEK[DimethLys0]_	2	572.808	0.000267809
PLEC	_[DimethNter4]ELAEQELEK[DimethLys4]_	2	576.834	0.000352692
JPT1	_[DimethNter4]EDLESSGLQR_	2	583.303	0.00132857
ANXA6	_[DimethNter4]DAISGIGTDEK[DimethLys4]_	2	585.329
ANXA6	_[DimethNter8]DAISGIGTDEK[DimethLys8]_	2	589.348
LMNB2	_[DimethNter0]ELEEAMAGER_	2	581.774	0
LMNB2	_[DimethNter8]ELEEAM[Oxidation (M)]AGER_	2	593.794	0
LMNB2	_[DimethNter4]ELEEAM[Oxidation (M)]AGER_	2	591.784	0.00132857
LMNB2	_[DimethNter0]ELEEAM[Oxidation (M)]AGER_	2	589.772	0.00499822
NAA10	_[DimethNter0]GLAAEDSGGDSK[DimethLys0]_	2	581.783	0
LDHA	_[DimethNter0]VTLTSEEEAR_	2	581.801	0.000267809
NUMA1	_[DimethNter4]AADALEEQQR_	2	581.804	0
NUMA1	_[DimethNter0]AADALEEQQR_	2	579.791	0
SMC3	_[DimethNter0]DFVEDDTTHG_	2	582.246	0
SMC3	_[DimethNter4]DFVEDDTTHG_	2	584.259	0.000578536
SMC3	_[DimethNter8]DFVEDDTTHG_	2	586.268	0.000352692
EFNB2	_[DimethNter4]VGQDASSAGSTR_	2	584.299
EFNB2	_[DimethNter8]VGQDASSAGSTR_	2	586.308
CTIF	_[DimethNter4]SQEIEELER_	2	582.806	0.000155497
CTIF	_[DimethNter8]SQEIEELER_	2	584.816	0.000921234
IDH2	_[DimethNter8]C[Carbamidomethyl (C)]ATITPDEAR_	2	585.304	0
PLEC	_[DimethNter0]NLLDEELQR_	2	579.312
SPTAN1	_[DimethNter8]QEQIDNQTR_	2	584.311	0.000993049
SPTAN1	_[DimethNter4]QEQIDNQTR_	2	582.301	0
SPTAN1	_[DimethNter0]QEQIDNQTR_	2	580.289
HSPA4	_[DimethNter0]VEPPK[DimethLys0]EEQK[DimethLys0]_	3	389.892	0.000993049
HSPA4	_[DimethNter4]VEPPK[DimethLys4]EEQK[DimethLys4]_	3	393.917	0
HSPA4	_[DimethNter8]VEPPK[DimethLys8]EEQK[DimethLys8]_	3	397.937	0
UBE2O	_[DimethNter0]C[Carbamidomethyl (C)]SMNTEDGAK[DimethLys0]_	2	584.752	0.000352692
UBE2O	_[DimethNter4]C[Carbamidomethyl (C)]SMNTEDGAK[DimethLys4]_	2	588.777
UBE2O	_[DimethNter8]C[Carbamidomethyl (C)]SMNTEDGAK[DimethLys8]_	2	592.797
TOP2A	_[DimethNter0]NYEDEDSLK[DimethLys0]_	2	584.772	0.000578536
TOP2A	_[DimethNter8]NYEDEDSLK[DimethLys8]_	2	592.816	0.000513769
GHITM	_[DimethNter4]EAALEPSMEK[DimethLys4]_	2	584.822	0.000267809
GHITM	_[DimethNter0]EAALEPSMEK[DimethLys0]_	2	580.797
ESYT2	_[DimethNter0]GEGPEAGAGGAGGR_	2	585.779	0.000578536
ESYT2	_[DimethNter8]GEGPEAGAGGAGGR_	2	589.801
FRG1	_[DimethNter4]C[Carbamidomethyl (C)]NEAGDIEAK[DimethLys4]_	2	585.799	0
FRG1	_[DimethNter8]C[Carbamidomethyl (C)]NEAGDIEAK[DimethLys8]_	2	589.818	0
TTLL12	_[DimethNter8]DLDTGEEVTR_	2	585.805	0.000267809
TTLL12	_[DimethNter0]DLDTGEEVTR_	2	581.783	0
TTLL12	_[DimethNter4]DLDTGEEVTR_	2	583.796	0
AASDHPPT	_[DimethNter4]SIQPEEK[DimethLys4]ER_	3	393.899
AASDHPPT	_[DimethNter8]SIQPEEK[DimethLys8]ER_	3	396.578
NAP1L4	_[DimethNter8]AAATAEEPDPK[DimethLys8]_	2	586.343	0.00129578
NAP1L4	_[DimethNter0]AAATAEEPDPK[DimethLys0]_	2	578.298	0.00132857
NAP1L4	_[DimethNter4]AAATAEEPDPK[DimethLys4]_	2	582.323	0.000454339
LZIC	_[DimethNter0]QNLEEQLDR_	2	586.799	0.00155165
LZIC	_[DimethNter4]QNLEEQLDR_	2	588.811
LZIC	_[DimethNter8]QNLEEQLDR_	2	590.821
CORO7-PAM16	_[DimethNter0]IQAQEDREK[DimethLys0]_	3	391.547	0.000267809
CORO7-PAM16	_[DimethNter4]IQAQEDREK[DimethLys4]_	3	394.231
CORO7-PAM16	_[DimethNter8]IQAQEDREK[DimethLys8]_	3	396.91
ATP6V1E1	_[DimethNter4]AEEEFNIEK[DimethLys4]_	2	586.818	0
ATP6V1E1	_[DimethNter0]AEEEFNIEK[DimethLys0]_	2	582.793
ATP6V1E1	_[DimethNter8]AEEEFNIEK[DimethLys8]_	2	590.837
ATP1A1	_[DimethNter8]EQPLDEELK[DimethLys8]_	2	586.853	0.00224789
ATP1A1	_[DimethNter0]EQPLDEELK[DimethLys0]_	2	578.808	0
ATP1A1	_[DimethNter4]EQPLDEELK[DimethLys4]_	2	582.834	0.000352692
FLOT2	_[DimethNter0]DADIGVAEAER_	2	587.291	0
FLOT2	_[DimethNter4]DADIGVAEAER_	2	589.303	0.000921234
FLOT2	_[DimethNter8]DADIGVAEAER_	2	591.313	0
NECTIN2	_[DimethNter8]TDATLSC[Carbamidomethyl (C)]DVR_	2	587.302	0
NECTIN2	_[DimethNter0]TDATLSC[Carbamidomethyl (C)]DVR_	2	583.28
HMGN1	_[DimethNter0]QAEVANQETK[DimethLys0]_	2	587.309	0.00219298
HMGN1	_[DimethNter4]QAEVANQETK[DimethLys4]_	2	591.334
HMGN1	_[DimethNter8]QAEVANQETK[DimethLys8]_	2	595.354
EIF4G3	_[DimethNter0]AALSEEELER_	2	587.801	0
EIF4G3	_[DimethNter8]AALSEEELER_	2	591.823	0
EIF4G3	_[DimethNter4]AALSEEELER_	2	589.814
FLNC	_[DimethNter4]DTVEVALEDK[DimethLys4]_	2	591.839
FLNC	_[DimethNter8]DTVEVALEDK[DimethLys8]_	2	595.858
EIF4G1	_[DimethNter0]AALSEEELEK[DimethLys0]_	2	587.814	0.000267809
HDGF	_[DimethNter4]IDEM[Oxidation (M)]PEAAVK[DimethLys4]_	2	591.83	0.000155497
HUWE1	_[DimethNter0]AESPEEVAC[Carbamidomethyl (C)]R_	2	588.272	0.000155497
HUWE1	_[DimethNter4]AESPEEVAC[Carbamidomethyl (C)]R_	2	590.284	0.000513769
HUWE1	_[DimethNter8]AESPEEVAC[Carbamidomethyl (C)]R_	2	592.294
DDX18	_[DimethNter4]MVNDAEPDTK[DimethLys4]_	2	592.309	0.00237986
DDX18	_[DimethNter8]MVNDAEPDTK[DimethLys8]_	2	596.329
UBA2	_[DimethNter8]ASNEDGDIK[DimethLys8]R_	3	392.898	0
UBA2	_[DimethNter0]ASNEDGDIK[DimethLys0]R_	3	387.535
UBA2	_[DimethNter4]ASNEDGDIK[DimethLys4]R_	3	390.218
RNH1	_[DimethNter0]LDDC[Carbamidomethyl (C)]GLTEAR_	2	589.28	0.000267809
SEC62	_[DimethNter8]ESVVDYC[Carbamidomethyl (C)]NR_	2	589.289	0
SEC62	_[DimethNter4]ESVVDYC[Carbamidomethyl (C)]NR_	2	587.279	0
P3H1	_[DimethNter4]TAIEEVQAER_	2	589.322	0.000352692
P3H1	_[DimethNter8]TAIEEVQAER_	2	591.331	0.00293123
HSP90B1	_[DimethNter4]EAESSPFVER_	2	591.801	0
CCT2	_[DimethNter4]EAVAM[Oxidation (M)]ESYAK[DimethLys4]_	2	589.814	0.000352692
PDIA6	_[DimethNter8]GESPVDYDGGR_	2	594.29	0
PPP1R12A	_[DimethNter0]ISEM[Oxidation (M)]EEELK[DimethLys0]_	2	590.294	0.00844284
PPP1R12A	_[DimethNter4]ISEM[Oxidation (M)]EEELK[DimethLys4]_	2	594.319	0.00191556
PPP1R12A	_[DimethNter8]ISEM[Oxidation (M)]EEELK[DimethLys8]_	2	598.339
PPP1R12A	_[DimethNter0]ISEMEEELK[DimethLys0]_	2	582.297
SHTN1	_[DimethNter4]GC[Carbamidomethyl (C)]ESAVDELK[DimethLys4]_	2	586.309	0
GNL1	_[DimethNter4]EQLMSQEER_	2	591.292	0.00132857
XRCC6	_[DimethNter0]VEYSEEELK[DimethLys0]_	2	591.3	0
IMMT	_[DimethNter8]ERPPEEVAAR_	2	595.339
IMMT	_[DimethNter4]ERPPEEVAAR_	3	395.889	0
IMMT	_[DimethNter8]ERPPEEVAAR_	3	397.229	0.00378044
CORO1C	_[DimethNter4]DTIC[Carbamidomethyl (C)]NQDER_	2	591.772	0.00132857
CORO1C	_[DimethNter0]DTIC[Carbamidomethyl (C)]NQDER_	2	589.759	0
CORO1C	_[DimethNter8]DTIC[Carbamidomethyl (C)]NQDER_	2	593.781
EIF3J	_[DimethNter0]RLEEPEEPK[DimethLys0]_	3	394.884	0
EIF3J	_[DimethNter4]RLEEPEEPK[DimethLys4]_	3	397.567	0
EIF3J	_[DimethNter8]RLEEPEEPK[DimethLys8]_	3	400.247	0
TUFM	_[DimethNter0]ELAM[Oxidation (M)]PGEDLK[DimethLys0]_	2	587.805
TUFM	_[DimethNter8]ELAM[Oxidation (M)]PGEDLK[DimethLys8]_	2	595.849
CPPED1	_[DimethNter4]TEQTEDLK[DimethLys4]R_	3	395.23	0
CPPED1	_[DimethNter0]TEQTEDLK[DimethLys0]R_	3	392.547
CPPED1	_[DimethNter8]TEQTEDLK[DimethLys8]R_	3	397.91
TPM1	_[DimethNter4]C[Carbamidomethyl (C)]AELEEELK[DimethLys4]_	2	592.82	0
TPM1	_[DimethNter8]C[Carbamidomethyl (C)]AELEEELK[DimethLys8]_	2	596.839	0
TPM1	_[DimethNter0]C[Carbamidomethyl (C)]AELEEELK[DimethLys0]_	2	588.794
WBP11	_[DimethNter4]ADDTSAATIEK[DimethLys4]_	2	593.326	0.000267809
WBP11	_[DimethNter8]ADDTSAATIEK[DimethLys8]_	2	597.345
SLC3A2	_[DimethNter4]EEGSPLELER_	2	595.814
SLC3A2	_[DimethNter8]EEGSPLELER_	2	597.823
SYNE2	_[DimethNter0]NEQLEEIEK[DimethLys0]_	2	594.311	0
SYNE2	_[DimethNter4]NEQLEEIEK[DimethLys4]_	2	598.336
SYNE2	_[DimethNter8]NEQLEEIEK[DimethLys8]_	2	602.356
PDHA1	_[DimethNter8]TREEIQEVR_	3	399.232	0
HNRNPM	_[DimethNter0]ADILEDK[DimethLys0]DGK[DimethLys0]_	3	396.555	0.000267809
HNRNPM	_[DimethNter8]ADILEDK[DimethLys8]DGK[DimethLys8]_	2	606.396	0.000155497
CSTB	_[DimethNter0]SQLEEK[DimethLys0]ENK[DimethLys0]_	3	396.887	0.00445979
CSTB	_[DimethNter8]SQLEEK[DimethLys8]ENK[DimethLys8]_	3	404.932	0.00645072
CSTB	_[DimethNter4]SQLEEK[DimethLys4]ENK[DimethLys4]_	3	400.912
CSTB	_[DimethNter0]SQLEEK[DimethLys0]ENK[DimethLys0]_	2	594.827	0.00132857
CSTB	_[DimethNter4]SQLEEK[DimethLys4]ENK[DimethLys4]_	2	600.865
CSTB	_[DimethNter8]SQLEEK[DimethLys8]ENK[DimethLys8]_	2	606.894
[truncated: 129,638 more rows]
