# Supplementary material for: Multiplexed Data-Independent Acquisition (mDIA) to Profile Extracellular Vesicle Proteomes
Source: Mol Cell Proteomics. 2026 Jan 8;25(2):101507. doi: 10.1016/j.mcpro.2026.101507 (PMC12887797; doi:10.1016/j.mcpro.2026.101507)
Supplement: Supplemental Data S — 2 [file mmc2.xlsx]

## Sheet: DDA_R1
Supplemental Data S2. Single-run result (DDA, Replicate 1)
Protein	Protein ID	Entry Name	Gene	Protein Description	Total Peptides	Unique Peptides	1 Light Intensity	1 Medium Intensity	1 Heavy Intensity	1 Median Log2 Ratios ML	1 Median Log2 Ratios HL	1 Median Log2 Ratios HM
sp|A0A024R1R8|TMA7B_HUMAN	A0A024R1R8	TMA7B_HUMAN	TMA7B	Translation machinery-associated protein 7B	2	0	121158	96679	53033.4	-0.604431	-1.08756	-0.457119
sp|A0AVT1|UBA6_HUMAN	A0AVT1	UBA6_HUMAN	UBA6	Ubiquitin-like modifier-activating enzyme 6	3	3	179422	103394	117190	-0.817046	-0.369933	-0.340896
sp|A0FGR8|ESYT2_HUMAN	A0FGR8	ESYT2_HUMAN	ESYT2	Extended synaptotagmin-2	1	1	123396	1900.65		-6.0035
sp|A0MZ66|SHOT1_HUMAN	A0MZ66	SHOT1_HUMAN	SHTN1	Shootin-1	1	1	47689.5	66559.6	63000.2	0.498134	0.527498	0.0553783
sp|A3KN83|SBNO1_HUMAN	A3KN83	SBNO1_HUMAN	SBNO1	Protein strawberry notch homolog 1	4	2	235101	64344.6	117687	-0.216216	0.0522468	0.427585
sp|A8MWD9|RUXGL_HUMAN	A8MWD9	RUXGL_HUMAN	SNRPGP15	Putative small nuclear ribonucleoprotein G-like protein 15	1	0	79469.4	83693.5	82442.4	0.0757635	0.0797954	0.0300463
sp|E9PAV3|NACAM_HUMAN	E9PAV3	NACAM_HUMAN	NACA	Nascent polypeptide-associated complex subunit alpha, muscle-specific form	5	0	1.31693e+06	1.20818e+06	1.16164e+06	-0.038004	-0.0408496	0.0694699
sp|O00151|PDLI1_HUMAN	O00151	PDLI1_HUMAN	PDLIM1	PDZ and LIM domain protein 1	7	7	812970	783864	713853	0.0979037	-0.0010913	-0.16497
sp|O00154|BACH_HUMAN	O00154	BACH_HUMAN	ACOT7	Cytosolic acyl coenzyme A thioester hydrolase	9	9	1.17395e+06	1.09932e+06	1.1131e+06	-0.135855	-0.0201699	0.197047
sp|O00170|AIP_HUMAN	O00170	AIP_HUMAN	AIP	AH receptor-interacting protein	2	2	154447	128629	116852	-0.0873986	-0.0176661	0.095747
sp|O00193|SMAP_HUMAN	O00193	SMAP_HUMAN	SMAP	Small acidic protein	1	1	26695.3	25186.4	23140.4	-0.0667834	-0.0803607	0.0124371
sp|O00203|AP3B1_HUMAN	O00203	AP3B1_HUMAN	AP3B1	AP-3 complex subunit beta-1	3	2	99583.5	109448	89338.2	0.149623	-0.0544617	-0.17807
sp|O00231|PSD11_HUMAN	O00231	PSD11_HUMAN	PSMD11	26S proteasome non-ATPase regulatory subunit 11	12	12	1214490	2.38037e+06	815944	-0.176523	-0.392351	-0.204657
sp|O00232|PSD12_HUMAN	O00232	PSD12_HUMAN	PSMD12	26S proteasome non-ATPase regulatory subunit 12	5	5	45381.1	77684	87651.6	1.04069	0.924949	-0.475914
sp|O00233|PSMD9_HUMAN	O00233	PSMD9_HUMAN	PSMD9	26S proteasome non-ATPase regulatory subunit 9	1	1	112537	106077	117414	-0.0681295	0.187022	0.281166
sp|O00267|SPT5H_HUMAN	O00267	SPT5H_HUMAN	SUPT5H	Transcription elongation factor SPT5	4	4	139197	118700	296659	0.245842	0.746257	0.88087
sp|O00299|CLIC1_HUMAN	O00299	CLIC1_HUMAN	CLIC1	Chloride intracellular channel protein 1	13	13	2.16418e+06	2.4427e+06	2.00792e+06	0.101364	0.0557729	0.0126878
sp|O00303|EIF3F_HUMAN	O00303	EIF3F_HUMAN	EIF3F	Eukaryotic translation initiation factor 3 subunit F	8	8	993194	577639	749039	-0.479384	-0.262213	0.255914
sp|O00391|QSOX1_HUMAN	O00391	QSOX1_HUMAN	QSOX1	Sulfhydryl oxidase 1	10	10	1154727	1.07527e+06	903045	-0.187133	-0.14779	-0.135717
sp|O00401|WASL_HUMAN	O00401	WASL_HUMAN	WASL	Actin nucleation-promoting factor WASL	1	1	31622.7	41252.8	27752.6	0.40069	-0.0625217	-0.437197
sp|O00410|IPO5_HUMAN	O00410	IPO5_HUMAN	IPO5	Importin-5	25	23	2.19313e+06	2110431	1.89237e+06	0.0134929	0.0648654	-0.0328029
sp|O00425|IF2B3_HUMAN	O00425	IF2B3_HUMAN	IGF2BP3	Insulin-like growth factor 2 mRNA-binding protein 3	2	1		9302.27	27584.2			1.70286
sp|O00429|DNM1L_HUMAN	O00429	DNM1L_HUMAN	DNM1L	Dynamin-1-like protein	9	9	380733	383303	428488	-0.0361803	-0.0203654	0.292654
sp|O00468|AGRIN_HUMAN	O00468	AGRIN_HUMAN	AGRN	Agrin	15	15	685441	839368	700350	0.166589	0.201924	-0.202467
sp|O00487|PSDE_HUMAN	O00487	PSDE_HUMAN	PSMD14	26S proteasome non-ATPase regulatory subunit 14	4	4	306534	282469	251606	-0.087175	-0.0406902	0.00866967
sp|O00505|IMA4_HUMAN	O00505	IMA4_HUMAN	KPNA3	Importin subunit alpha-4	3	2	42589.1	7136.16		-2.5601
sp|O00560|SDCB1_HUMAN	O00560	SDCB1_HUMAN	SDCBP	Syntenin-1	6	6	256444	243968	225317	-0.0585404	-0.285313	-0.188798
sp|O00567|NOP56_HUMAN	O00567	NOP56_HUMAN	NOP56	Nucleolar protein 56	1	1	30399	38843.3	75093.2	0.370801	1.43047	1.08569
sp|O00571|DDX3X_HUMAN	O00571	DDX3X_HUMAN	DDX3X	ATP-dependent RNA helicase DDX3X	6	3	331835	330390	263026	0.0392767	-0.0838744	-0.409117
sp|O00629|IMA3_HUMAN	O00629	IMA3_HUMAN	KPNA4	Importin subunit alpha-3	3	2	136726	103553	112548	-0.449929	-0.13799	0.13729
sp|O14497|ARI1A_HUMAN	O14497	ARI1A_HUMAN	ARID1A	AT-rich interactive domain-containing protein 1A	3	3	59571.1	59216.2	59212.4	-0.0177818	0.0805641	0.12436
sp|O14529|CUX2_HUMAN	O14529	CUX2_HUMAN	CUX2	Homeobox protein cut-like 2	1	1	101475	86553.6	70471.7	-0.212305	-0.400199	-0.161879
sp|O14531|DPYL4_HUMAN	O14531	DPYL4_HUMAN	DPYSL4	Dihydropyrimidinase-related protein 4	1	1	37816.9	49158.8	38541.5	0.395576	0.153192	-0.216369
sp|O14562|UBFD1_HUMAN	O14562	UBFD1_HUMAN	UBFD1	Ubiquitin domain-containing protein UBFD1	3	3	39993.6	26769.6	19908.1	-0.562014	-0.880598	-0.292569
sp|O14579|COPE_HUMAN	O14579	COPE_HUMAN	COPE	Coatomer subunit epsilon	3	3	105551	126792	78893.2	0.380743	0.00846721	-0.428186
sp|O14672|ADA10_HUMAN	O14672	ADA10_HUMAN	ADAM10	Disintegrin and metalloproteinase domain-containing protein 10	2	2	91898.6	114702	108028	0.334905	1.25112	0.918646
sp|O14744|ANM5_HUMAN	O14744	ANM5_HUMAN	PRMT5	Protein arginine N-methyltransferase 5	5	5	256656	192330	218684	-0.228767	-0.260843	-0.100227
sp|O14745|NHRF1_HUMAN	O14745	NHRF1_HUMAN	NHERF1	Na(+)/H(+) exchange regulatory cofactor NHE-RF1	3	3	148784	158235	143028	0.125837	0.0704602	-0.0293628
sp|O14776|TCRG1_HUMAN	O14776	TCRG1_HUMAN	TCERG1	Transcription elongation regulator 1	3	3	111015	94270.6	141990	-0.287505	0.269803	0.115873
sp|O14818|PSA7_HUMAN	O14818	PSA7_HUMAN	PSMA7	Proteasome subunit alpha type-7	8	4	972942	1104683	504496	-0.107739	-0.374556	-0.330899
sp|O14929|HAT1_HUMAN	O14929	HAT1_HUMAN	HAT1	Histone acetyltransferase type B catalytic subunit	5	5	184967	229462	342296	0.492814	0.823522	0.244417
sp|O14950|ML12B_HUMAN	O14950	ML12B_HUMAN	MYL12B	Myosin regulatory light chain 12B	1	0	47892.8	79322.4	57986.3	0.745077	0.401716	-0.317347
sp|O14964|HGS_HUMAN	O14964	HGS_HUMAN	HGS	Hepatocyte growth factor-regulated tyrosine kinase substrate	4	4	479792	407074	393086	-0.248576	-0.101027	0.0529261
sp|O14972|VP26C_HUMAN	O14972	VP26C_HUMAN	VPS26C	Vacuolar protein sorting-associated protein 26C	1	1	27720.3	24029.6	25124.9	-0.188973	-0.0160128	0.198974
sp|O14974|MYPT1_HUMAN	O14974	MYPT1_HUMAN	PPP1R12A	Protein phosphatase 1 regulatory subunit 12A	3	3	156104	110617	92520.6	-0.66975	-1.17073	-0.286026
sp|O14979|HNRDL_HUMAN	O14979	HNRDL_HUMAN	HNRNPDL	Heterogeneous nuclear ribonucleoprotein D-like	7	5	210205	262435	226333	0.169371	0.236687	-0.0946364
sp|O14980|XPO1_HUMAN	O14980	XPO1_HUMAN	XPO1	Exportin-1	12	12	729078	682199	580881	0.0455133	0.123831	-0.0665989
sp|O15067|PUR4_HUMAN	O15067	PUR4_HUMAN	PFAS	Phosphoribosylformylglycinamidine synthase	3	3	190449	177574	84785.1	0.635829	-0.294552	-2.00122
sp|O15123|ANGP2_HUMAN	O15123	ANGP2_HUMAN	ANGPT2	Angiopoietin-2	2	2	53739	44754.3	87983.5	-0.246787	0.837076	1.10988
sp|O15143|ARC1B_HUMAN	O15143	ARC1B_HUMAN	ARPC1B	Actin-related protein 2/3 complex subunit 1B	6	6	257074	154652	154546	-0.0104254	0.156427	0.227257
sp|O15144|ARPC2_HUMAN	O15144	ARPC2_HUMAN	ARPC2	Actin-related protein 2/3 complex subunit 2	10	10	409698	508081	524659	0.0866567	0.322757	0.0930437
sp|O15145|ARPC3_HUMAN	O15145	ARPC3_HUMAN	ARPC3	Actin-related protein 2/3 complex subunit 3	2	2	391734	282150	293810	-0.51414	-0.308042	0.232113
sp|O15160|RPAC1_HUMAN	O15160	RPAC1_HUMAN	POLR1C	DNA-directed RNA polymerases I and III subunit RPAC1	1	1	66961.6	22662.7	14311.1	-1.54586	-2.10038	-0.52851
sp|O15212|PFD6_HUMAN	O15212	PFD6_HUMAN	PFDN6	Prefoldin subunit 6	2	2	97526.6	89491.9	79217.5	0.480211	-0.176772	-0.62315
sp|O15230|LAMA5_HUMAN	O15230	LAMA5_HUMAN	LAMA5	Laminin subunit alpha-5	1	1	15471.8	23623.6	17738.8	0.627746	0.323077	-0.278654
sp|O15294|OGT1_HUMAN	O15294	OGT1_HUMAN	OGT	UDP-N-acetylglucosamine--peptide N-acetylglucosaminyltransferase 110 kDa subunit	2	2	46189.3	59297	58444.4	0.337118	0.317678	0.00657372
sp|O15305|PMM2_HUMAN	O15305	PMM2_HUMAN	PMM2	Phosphomannomutase 2	3	3	27246.7	84026.3	98736.6	0.853985	1.62825	0.109945
sp|O15344|TRI18_HUMAN	O15344	TRI18_HUMAN	MID1	E3 ubiquitin-protein ligase Midline-1	4	4	199728	197175	193285	0.00925781	0.265515	0.285959
sp|O15347|HMGB3_HUMAN	O15347	HMGB3_HUMAN	HMGB3	High mobility group protein B3	5	5	542107	499682	406421	-0.250345	-0.151574	-0.0151034
sp|O15355|PPM1G_HUMAN	O15355	PPM1G_HUMAN	PPM1G	Protein phosphatase 1G	3	3	101969	114572	84969.4	0.448119	0.394917	-0.402046
sp|O15371|EIF3D_HUMAN	O15371	EIF3D_HUMAN	EIF3D	Eukaryotic translation initiation factor 3 subunit D	7	7	338869	260613	279678	-0.0295041	0.181985	0.289507
sp|O15372|EIF3H_HUMAN	O15372	EIF3H_HUMAN	EIF3H	Eukaryotic translation initiation factor 3 subunit H	4	4	412181	409621	333490	-0.226036	-0.512992	-0.122711
sp|O15397|IPO8_HUMAN	O15397	IPO8_HUMAN	IPO8	Importin-8	1	1	43372.6		11305.4		-1.81396
sp|O15405|TOX3_HUMAN	O15405	TOX3_HUMAN	TOX3	TOX high mobility group box family member 3	1	0	48564.7	32086	15126.7	-0.580805	-1.557	-0.950178
sp|O15511|ARPC5_HUMAN	O15511	ARPC5_HUMAN	ARPC5	Actin-related protein 2/3 complex subunit 5	4	4	612392	444660	419384	-0.226811	-0.345741	0.140958
sp|O43143|DHX15_HUMAN	O43143	DHX15_HUMAN	DHX15	ATP-dependent RNA helicase DHX15	13	13	1.00732e+06	920084	879846	0.138389	-0.107044	-0.144382
sp|O43148|MCES_HUMAN	O43148	MCES_HUMAN	RNMT	mRNA cap guanine-N7 methyltransferase	3	3	228712	167076	273885	-0.288769	-0.0274654	0.169238
sp|O43175|SERA_HUMAN	O43175	SERA_HUMAN	PHGDH	D-3-phosphoglycerate dehydrogenase	13	13	1.23113e+06	1.14859e+06	996936	-0.067015	-0.2791	-0.0510481
sp|O43237|DC1L2_HUMAN	O43237	DC1L2_HUMAN	DYNC1LI2	Cytoplasmic dynein 1 light intermediate chain 2	2	2	121504	147671	83461.6	-0.0857706	-0.522292	-0.410507
sp|O43242|PSMD3_HUMAN	O43242	PSMD3_HUMAN	PSMD3	26S proteasome non-ATPase regulatory subunit 3	7	7	353777	384072	306749	0.0850504	0.217439	-0.0709036
sp|O43252|PAPS1_HUMAN	O43252	PAPS1_HUMAN	PAPSS1	Bifunctional 3'-phosphoadenosine 5'-phosphosulfate synthase 1	1	0	1114470	1.02572e+06	934977	-0.102563	-0.127541	0.00103582
sp|O43264|ZW10_HUMAN	O43264	ZW10_HUMAN	ZW10	Centromere/kinetochore protein zw10 homolog	1	1	16177	16370.4	17492.5	0.0343093	0.238611	0.230316
sp|O43324|MCA3_HUMAN	O43324	MCA3_HUMAN	EEF1E1	Eukaryotic translation elongation factor 1 epsilon-1	1	1	18755.6	21652.4		0.224365
sp|O43390|HNRPR_HUMAN	O43390	HNRPR_HUMAN	HNRNPR	Heterogeneous nuclear ribonucleoprotein R	19	12	2.86771e+06	3191380	2983894	0.137732	-0.00625143	-0.159262
sp|O43396|TXNL1_HUMAN	O43396	TXNL1_HUMAN	TXNL1	Thioredoxin-like protein 1	1	1	43369.3	38219.9	38708.9	-0.165194	-0.0381944	0.153014
sp|O43399|TPD54_HUMAN	O43399	TPD54_HUMAN	TPD52L2	Tumor protein D54	2	2	112682	170472	85611.8	0.0364947	-0.894517	-0.837441
sp|O43405|COCH_HUMAN	O43405	COCH_HUMAN	COCH	Cochlin	2	2	129071	153575	145578	0.337159	0.296792	-0.0143522
sp|O43488|ARK72_HUMAN	O43488	ARK72_HUMAN	AKR7A2	Aflatoxin B1 aldehyde reductase member 2	1	1	111640	99348.5	93591.6	-0.0910542	-0.0960276	0.0210411
sp|O43491|E41L2_HUMAN	O43491	E41L2_HUMAN	EPB41L2	Band 4.1-like protein 2	2	2	52902.2	72966.7	76293.2	0.0575382	-0.0242473	0.351674
sp|O43493|TGON2_HUMAN	O43493	TGON2_HUMAN	TGOLN2	Trans-Golgi network integral membrane protein 2	1	1	16603.3	15158.1	6034.86	-0.114218	-1.33426	-1.19403
sp|O43505|B4GA1_HUMAN	O43505	B4GA1_HUMAN	B4GAT1	Beta-1,4-glucuronyltransferase 1	1	1	89011.1	67014.9	103684	-0.392346	0.345947	0.764308
sp|O43583|DENR_HUMAN	O43583	DENR_HUMAN	DENR	Density-regulated protein	4	4	258159	510908	288214	0.263947	0.146768	-0.140933
sp|O43617|TPPC3_HUMAN	O43617	TPPC3_HUMAN	TRAPPC3	Trafficking protein particle complex subunit 3	1	1	57885.2	79012.9	59904	0.466051	0.17527	-0.264767
sp|O43633|CHM2A_HUMAN	O43633	CHM2A_HUMAN	CHMP2A	Charged multivesicular body protein 2a	1	1	12448.2	10937.4	7799.27	-0.169512	-0.548714	-0.353187
sp|O43660|PLRG1_HUMAN	O43660	PLRG1_HUMAN	PLRG1	Pleiotropic regulator 1	3	3	47402.4	61776.6	63070.1	0.475771	0.312522	-0.137234
sp|O43670|ZN207_HUMAN	O43670	ZN207_HUMAN	ZNF207	BUB3-interacting and GLEBS motif-containing protein ZNF207	4	4	471889	346567	281117	-0.167274	-0.381578	0.195594
sp|O43681|GET3_HUMAN	O43681	GET3_HUMAN	GET3	ATPase GET3	4	4	315913	207793	247737	-0.0510064	-0.133459	0.0345616
sp|O43684|BUB3_HUMAN	O43684	BUB3_HUMAN	BUB3	Mitotic checkpoint protein BUB3	10	10	636601	677636	839360	0.0468417	0.181222	0.199341
sp|O43707|ACTN4_HUMAN	O43707	ACTN4_HUMAN	ACTN4	Alpha-actinin-4	17	10	1.53113e+06	1.583e+06	1.23375e+06	-0.0213586	-0.259319	-0.203259
sp|O43765|SGTA_HUMAN	O43765	SGTA_HUMAN	SGTA	Small glutamine-rich tetratricopeptide repeat-containing protein alpha	9	9	1.38825e+06	1.33658e+06	1.30602e+06	-0.0253445	0.0458194	0.0950267
sp|O43768|ENSA_HUMAN	O43768	ENSA_HUMAN	ENSA	Alpha-endosulfine	1	0	91044.5	112350	105461	0.320521	0.337874	0.0433674
sp|O43776|SYNC_HUMAN	O43776	SYNC_HUMAN	NARS1	Asparagine--tRNA ligase, cytoplasmic	10	10	1.08708e+06	1.05538e+06	1.09593e+06	0.0597164	0.0872092	0.126728
sp|O43809|CPSF5_HUMAN	O43809	CPSF5_HUMAN	NUDT21	Cleavage and polyadenylation specificity factor subunit 5	2	2	82209	56353.2	53930.3	-0.590927	-0.476691	0.140251
sp|O43813|LANC1_HUMAN	O43813	LANC1_HUMAN	LANCL1	Glutathione S-transferase LANCL1	4	4	269208	378557	245923	0.501687	0.255907	-0.3027
sp|O43818|U3IP2_HUMAN	O43818	U3IP2_HUMAN	RRP9	U3 small nucleolar RNA-interacting protein 2	2	2	47973.7	58947	78100.2	0.251241	0.820733	0.595506
sp|O43847|NRDC_HUMAN	O43847	NRDC_HUMAN	NRDC	Nardilysin	1	1	46082.8	136335	83876.9	1.58202	0.989858	-0.566143
sp|O60256|KPRB_HUMAN	O60256	KPRB_HUMAN	PRPSAP2	Phosphoribosyl pyrophosphate synthase-associated protein 2	2	1	94803.9	92376.3	112100	0.0166373	0.396655	0.406033
sp|O60264|SMCA5_HUMAN	O60264	SMCA5_HUMAN	SMARCA5	SWI/SNF-related matrix-associated actin-dependent regulator of chromatin subfamily A member 5	2	0	61035.5	84670.3	61839.2	0.402497	0.29291	-0.0835731
sp|O60271|JIP4_HUMAN	O60271	JIP4_HUMAN	SPAG9	C-Jun-amino-terminal kinase-interacting protein 4	8	7	218873	404398	151739	0.205263	-0.348122	-0.0155192
sp|O60313|OPA1_HUMAN	O60313	OPA1_HUMAN	OPA1	Dynamin-like 120 kDa protein, mitochondrial	1	1	97951	71619.3	43018.1	-0.434554	-1.0613	-0.600734
sp|O60341|KDM1A_HUMAN	O60341	KDM1A_HUMAN	KDM1A	Lysine-specific histone demethylase 1A	3	3	133397	123836	124078	0.0153984	0.0922106	-0.0415388
sp|O60502|OGA_HUMAN	O60502	OGA_HUMAN	OGA	Protein O-GlcNAcase	1	1	27849.3	20462.5	12989.9	-0.427505	-0.97444	-0.520921
sp|O60506|HNRPQ_HUMAN	O60506	HNRPQ_HUMAN	SYNCRIP	Heterogeneous nuclear ribonucleoprotein Q	18	11	1.28895e+06	1.33181e+06	1040022	0.0325022	0.0419589	-0.0536811
sp|O60610|DIAP1_HUMAN	O60610	DIAP1_HUMAN	DIAPH1	Protein diaphanous homolog 1	2	2	86695.8	72670.6	82209.3	-0.237433	0.0491533	0.3126
sp|O60664|PLIN3_HUMAN	O60664	PLIN3_HUMAN	PLIN3	Perilipin-3	16	16	1.13612e+06	1.14803e+06	980457	0.132452	-0.217218	-0.0507744
sp|O60684|IMA7_HUMAN	O60684	IMA7_HUMAN	KPNA6	Importin subunit alpha-7	3	1	214821	194585	1507644	0.0942096	0.214631	0.123981
sp|O60701|UGDH_HUMAN	O60701	UGDH_HUMAN	UGDH	UDP-glucose 6-dehydrogenase	5	5	398539	249920	128044	-0.184803	-0.494475	-0.390648
sp|O60749|SNX2_HUMAN	O60749	SNX2_HUMAN	SNX2	Sorting nexin-2	4	4	158983	208801	193554	-0.586637	-1.05684	-0.101763
sp|O60763|USO1_HUMAN	O60763	USO1_HUMAN	USO1	General vesicular transport factor p115	4	4	268472	163099	135129	-0.105176	-0.174478	-0.128147
sp|O60814|H2B1K_HUMAN	O60814	H2B1K_HUMAN	H2BC12	Histone H2B type 1-K	5	0	3.10234e+06	2938529	2692448	0.0289927	0.111657	0.147628
sp|O60841|IF2P_HUMAN	O60841	IF2P_HUMAN	EIF5B	Eukaryotic translation initiation factor 5B	5	5	174990	151722	74853.7	0.123009	-0.853055	-0.437441
sp|O60869|EDF1_HUMAN	O60869	EDF1_HUMAN	EDF1	Endothelial differentiation-related factor 1	5	5	374177	352168	310792	-0.081385	-0.0279898	-0.0671655
sp|O60884|DNJA2_HUMAN	O60884	DNJA2_HUMAN	DNAJA2	DnaJ homolog subfamily A member 2	2	2	65317.3	80936.6	124498	0.246912	0.698245	0.477347
sp|O75083|WDR1_HUMAN	O75083	WDR1_HUMAN	WDR1	WD repeat-containing protein 1	13	13	1188831	1.12955e+06	1.06462e+06	-0.0942033	-0.0576735	-0.0131114
sp|O75116|ROCK2_HUMAN	O75116	ROCK2_HUMAN	ROCK2	Rho-associated protein kinase 2	4	4	83568.1	151909	145642	0.328238	0.400405	0.0260299
sp|O75122|CLAP2_HUMAN	O75122	CLAP2_HUMAN	CLASP2	CLIP-associating protein 2	4	3	153913	222773	149708	0.266452	-0.536323	-0.615449
sp|O75153|CLU_HUMAN	O75153	CLU_HUMAN	CLUH	Clustered mitochondria protein homolog	2	2	58159.8	62795.1	80897.9	0.260196	0.672464	0.438283
sp|O75155|CAND2_HUMAN	O75155	CAND2_HUMAN	CAND2	Cullin-associated NEDD8-dissociated protein 2	3	2	131408	103779	38080.5	0.0526365	-0.850832	-0.877454
sp|O75340|PDCD6_HUMAN	O75340	PDCD6_HUMAN	PDCD6	Programmed cell death protein 6	3	3	77219.4	97479.5	115924	0.239067	0.580097	0.482422
sp|O75351|VPS4B_HUMAN	O75351	VPS4B_HUMAN	VPS4B	Vacuolar protein sorting-associated protein 4B	2	2	92593.9	87836.5	98623.4	0.309541	0.445199	0.161672
sp|O75367|H2AY_HUMAN	O75367	H2AY_HUMAN	MACROH2A1	Core histone macro-H2A.1	2	1	122880	113421	81279.2	-0.111531	-0.766625	-0.629079
sp|O75369|FLNB_HUMAN	O75369	FLNB_HUMAN	FLNB	Filamin-B	42	35	2278278	2.01538e+06	1.7211e+06	-0.0294649	-0.0258789	-0.113651
sp|O75391|SPAG7_HUMAN	O75391	SPAG7_HUMAN	SPAG7	Sperm-associated antigen 7	1	1	38074.3	39001.6	39876.7	0.0518739	0.192541	0.166681
sp|O75396|SC22B_HUMAN	O75396	SC22B_HUMAN	SEC22B	Vesicle-trafficking protein SEC22b	1	1	52614.5	66922.9	41943.2	0.364198	-0.201208	-0.539392
sp|O75400|PR40A_HUMAN	O75400	PR40A_HUMAN	PRPF40A	Pre-mRNA-processing factor 40 homolog A	1	1	12029.1	45536.3	32965.9	1.93765	1.58026	-0.331373
sp|O75436|VP26A_HUMAN	O75436	VP26A_HUMAN	VPS26A	Vacuolar protein sorting-associated protein 26A	4	4	396533	357955	239430	-0.0218524	-0.161349	-0.113482
sp|O75448|MED24_HUMAN	O75448	MED24_HUMAN	MED24	Mediator of RNA polymerase II transcription subunit 24	1	1	59293.1	90908.1	68747.7	0.633704	0.339261	-0.268428
sp|O75462|CRLF1_HUMAN	O75462	CRLF1_HUMAN	CRLF1	Cytokine receptor-like factor 1	1	1	77925.8	90036.9		0.225574
sp|O75475|PSIP1_HUMAN	O75475	PSIP1_HUMAN	PSIP1	PC4 and SFRS1-interacting protein	4	3	202692	168204	97616.5	-0.177688	0.0693134	-0.178284
sp|O75533|SF3B1_HUMAN	O75533	SF3B1_HUMAN	SF3B1	Splicing factor 3B subunit 1	10	10	519522	445842	371817	-0.0353722	-0.579388	-0.0618817
sp|O75534|CSDE1_HUMAN	O75534	CSDE1_HUMAN	CSDE1	Cold shock domain-containing protein E1	5	5	116078	84220.9	139258	0.0683776	0.010642	-0.0921878
sp|O75608|LYPA1_HUMAN	O75608	LYPA1_HUMAN	LYPLA1	Acyl-protein thioesterase 1	3	3	171089	187604	158186	0.117584	-0.249217	-0.340786
sp|O75643|U520_HUMAN	O75643	U520_HUMAN	SNRNP200	U5 small nuclear ribonucleoprotein 200 kDa helicase	7	7	432128	575146	545246	-0.308315	0.0676166	0.135912
sp|O75674|TM1L1_HUMAN	O75674	TM1L1_HUMAN	TOM1L1	TOM1-like protein 1	2	2	71505.8	63123	69553	-0.224761	-0.0985779	0.152198
sp|O75694|NU155_HUMAN	O75694	NU155_HUMAN	NUP155	Nuclear pore complex protein Nup155	1	1		20214	20708.6			0.169547
sp|O75717|WDHD1_HUMAN	O75717	WDHD1_HUMAN	WDHD1	WD repeat and HMG-box DNA-binding protein 1	1	1	14404.1	16754.3	14808.4	0.235212	0.16575	-0.0434477
sp|O75787|RENR_HUMAN	O75787	RENR_HUMAN	ATP6AP2	Renin receptor	4	4	144085	198829	179688	-0.165048	0.132526	-0.0175013
sp|O75792|RNH2A_HUMAN	O75792	RNH2A_HUMAN	RNASEH2A	Ribonuclease H2 subunit A	2	2	89292.7	70828.2	52424.4	-0.34456	-0.658923	-0.28835
sp|O75822|EIF3J_HUMAN	O75822	EIF3J_HUMAN	EIF3J	Eukaryotic translation initiation factor 3 subunit J	2	2	76420.7	85449.1	76611.6	0.442086	0.435533	0.0194616
sp|O75886|STAM2_HUMAN	O75886	STAM2_HUMAN	STAM2	Signal transducing adapter molecule 2	2	1	23144	64869.9	58055.3	1.50407	1.4526	-0.0254517
sp|O75937|DNJC8_HUMAN	O75937	DNJC8_HUMAN	DNAJC8	DnaJ homolog subfamily C member 8	7	7	654918	516659	439714	-0.303578	-0.487627	-0.201591
sp|O76021|RL1D1_HUMAN	O76021	RL1D1_HUMAN	RSL1D1	Ribosomal L1 domain-containing protein 1	2	2	104422	105742	47736.7	0.276048	-0.517459	-0.767493
sp|O94776|MTA2_HUMAN	O94776	MTA2_HUMAN	MTA2	Metastasis-associated protein MTA2	1	1	38570.7	21805.7	43921.1	-0.805642	0.313223	1.14488
sp|O94826|TOM70_HUMAN	O94826	TOM70_HUMAN	TOMM70	Mitochondrial import receptor subunit TOM70	4	4	58923.2	63463.5	58049.3	0.148301	0.142018	0.0197309
sp|O94874|UFL1_HUMAN	O94874	UFL1_HUMAN	UFL1	E3 UFM1-protein ligase 1	1	1	20473.8	29135.4	20452	0.526152	0.124276	-0.375862
sp|O94880|PHF14_HUMAN	O94880	PHF14_HUMAN	PHF14	PHD finger protein 14	1	1	30527.1	60324.4	18290.7	0.999807	-0.61317	-1.58696
sp|O94903|PLPHP_HUMAN	O94903	PLPHP_HUMAN	PLPBP	Pyridoxal phosphate homeostasis protein	2	2	78862	123240	62274	0.629895	-0.184955	-0.788836
sp|O94907|DKK1_HUMAN	O94907	DKK1_HUMAN	DKK1	Dickkopf-related protein 1	9	8	1.60171e+06	1634726	1.48362e+06	0.084892	0.00253767	-0.122772
sp|O94973|AP2A2_HUMAN	O94973	AP2A2_HUMAN	AP2A2	AP-2 complex subunit alpha-2	6	4	198424	333136	236842	-0.082825	-0.115808	-0.0185023
sp|O94979|SC31A_HUMAN	O94979	SC31A_HUMAN	SEC31A	Protein transport protein Sec31A	6	6	343905	170960	322493	-0.0658638	-0.0082173	0.419119
sp|O94985|CSTN1_HUMAN	O94985	CSTN1_HUMAN	CLSTN1	Calsyntenin-1	9	9	712115	626149	642156	-0.0628837	-0.0500635	0.0177633
sp|O94992|HEXI1_HUMAN	O94992	HEXI1_HUMAN	HEXIM1	Protein HEXIM1	1	1	43479.8	36664.4	20662.8	-0.228806	-0.947492	-0.692671
sp|O95025|SEM3D_HUMAN	O95025	SEM3D_HUMAN	SEMA3D	Semaphorin-3D	2	2	50300.2	83034.4	65455.8	0.739733	0.487658	-0.226061
sp|O95163|ELP1_HUMAN	O95163	ELP1_HUMAN	ELP1	Elongator complex protein 1	1	1	67855.8	59698.6	18336.2	-0.167618	-1.76197	-1.56833
sp|O95208|EPN2_HUMAN	O95208	EPN2_HUMAN	EPN2	Epsin-2	1	1	55097.9	41656.5	34057.8	-0.3863	-0.568202	-0.155887
sp|O95218|ZRAB2_HUMAN	O95218	ZRAB2_HUMAN	ZRANB2	Zinc finger Ran-binding domain-containing protein 2	1	1	43351.9	51936.4	44944.2	0.277809	0.177856	-0.0739393
sp|O95232|LC7L3_HUMAN	O95232	LC7L3_HUMAN	LUC7L3	Luc7-like protein 3	1	1	88507.2	52825.8	46521.7	-0.727393	-0.802077	-0.0486698
sp|O95336|6PGL_HUMAN	O95336	6PGL_HUMAN	PGLS	6-phosphogluconolactonase	3	3	82018.2	76612	71731.2	-0.0812149	-0.0675308	0.0396985
sp|O95347|SMC2_HUMAN	O95347	SMC2_HUMAN	SMC2	Structural maintenance of chromosomes protein 2	3	3	137682	118938	151218	-0.622833	0.525185	1.30447
sp|O95372|LYPA2_HUMAN	O95372	LYPA2_HUMAN	LYPLA2	Acyl-protein thioesterase 2	5	5	232359	251248	171296	0.39713	0.23414	-0.245219
sp|O95373|IPO7_HUMAN	O95373	IPO7_HUMAN	IPO7	Importin-7	14	14	1230818	1.10939e+06	964679	-0.0530257	-0.135337	-0.0768584
sp|O95433|AHSA1_HUMAN	O95433	AHSA1_HUMAN	AHSA1	Activator of 90 kDa heat shock protein ATPase homolog 1	13	13	1.12602e+06	1160295	959693	0.139002	-0.00691122	0.0459006
sp|O95456|PSMG1_HUMAN	O95456	PSMG1_HUMAN	PSMG1	Proteasome assembly chaperone 1	2	2	75447.1	45899.6	65289	-0.132777	-0.177272	0.20842
sp|O95487|SC24B_HUMAN	O95487	SC24B_HUMAN	SEC24B	Protein transport protein Sec24B	2	2	76176.9	47762.4	43515.9	-0.597728	-0.548934	0.0748083
sp|O95490|AGRL2_HUMAN	O95490	AGRL2_HUMAN	ADGRL2	Adhesion G protein-coupled receptor L2	1	1	41402.1	82543.5	50197.7	1.01261	0.403732	-0.582863
sp|O95602|RPA1_HUMAN	O95602	RPA1_HUMAN	POLR1A	DNA-directed RNA polymerase I subunit RPA1	2	2	156451	122163	112502	-0.59107	-0.777721	-0.160636
sp|O95630|STABP_HUMAN	O95630	STABP_HUMAN	STAMBP	STAM-binding protein	1	1	44146	46939.6	46598.7	0.10568	0.203818	0.124153
sp|O95777|LSM8_HUMAN	O95777	LSM8_HUMAN	LSM8	U6 snRNA-associated Sm-like protein LSm8	2	2	68307.7	45303.7	53228.5	-0.57526	-0.234036	0.367239
sp|O95782|AP2A1_HUMAN	O95782	AP2A1_HUMAN	AP2A1	AP-2 complex subunit alpha-1	7	5	310962	243024	197027	0.161182	-0.0202374	-0.0637277
sp|O95816|BAG2_HUMAN	O95816	BAG2_HUMAN	BAG2	BAG family molecular chaperone regulator 2	1	1	30109.2	34267	22013.6	0.203775	-0.325995	-0.503755
sp|O95817|BAG3_HUMAN	O95817	BAG3_HUMAN	BAG3	BAG family molecular chaperone regulator 3	1	1	120719	84829.3	104648	-0.491856	-0.0802859	0.437584
sp|O95865|DDAH2_HUMAN	O95865	DDAH2_HUMAN	DDAH2	N(G),N(G)-dimethylarginine dimethylaminohydrolase 2	2	2	93710.5	82218.4	63332.9	-0.165112	-0.439498	-0.248372
sp|O96013|PAK4_HUMAN	O96013	PAK4_HUMAN	PAK4	Serine/threonine-protein kinase PAK 4	1	1	164483	29639.1	66543.4	-2.45521	-1.17976	1.30147
sp|O96019|ACL6A_HUMAN	O96019	ACL6A_HUMAN	ACTL6A	Actin-like protein 6A	2	2	82462.2	84069.6	95465.8	-0.318102	0.0421954	0.386312
sp|P00338|LDHA_HUMAN	P00338	LDHA_HUMAN	LDHA	L-lactate dehydrogenase A chain	7	6	990178	801937	721434	-0.349212	-0.533464	-0.127731
sp|P00352|AL1A1_HUMAN	P00352	AL1A1_HUMAN	ALDH1A1	Aldehyde dehydrogenase 1A1	39	36	21534632	21114404	18339938	-0.010833	-0.0618234	-0.0474817
sp|P00390|GSHR_HUMAN	P00390	GSHR_HUMAN	GSR	Glutathione reductase, mitochondrial	1	1	25498.1	54203.5		1.10516
sp|P00558|PGK1_HUMAN	P00558	PGK1_HUMAN	PGK1	Phosphoglycerate kinase 1	23	20	4044454	3.7106e+06	3273703	-0.0135223	-0.12195	-0.0834684
sp|P00734|THRB_HUMAN	P00734	THRB_HUMAN	F2	Prothrombin	2	2	83961.4	93806.8	237078	0.177124	1.62338	1.47227
sp|P00747|PLMN_HUMAN	P00747	PLMN_HUMAN	PLG	Plasminogen	3	3	476996	516608	432424	0.0973457	0.010684	-0.0845607
sp|P00750|TPA_HUMAN	P00750	TPA_HUMAN	PLAT	Tissue-type plasminogen activator	7	7	428312	342680	361390	0.123637	0.041775	-0.0558069
sp|P01023|A2MG_HUMAN	P01023	A2MG_HUMAN	A2M	Alpha-2-macroglobulin	6	4	805190	504361	532051	-0.0599425	-0.163028	-0.151519
sp|P01024|CO3_HUMAN	P01024	CO3_HUMAN	C3	Complement C3	10	10	1.08819e+06	1.02854e+06	1.06596e+06	0.241124	-0.015691	-0.102483
sp|P01033|TIMP1_HUMAN	P01033	TIMP1_HUMAN	TIMP1	Metalloproteinase inhibitor 1	2	2	91973	140359	118916	-0.224174	0.20597	-0.468666
sp|P01034|CYTC_HUMAN	P01034	CYTC_HUMAN	CST3	Cystatin-C	3	3	192534	166836	203726	-0.702303	-0.15598	0.572337
sp|P01042|KNG1_HUMAN	P01042	KNG1_HUMAN	KNG1	Kininogen-1	1	1	29429.7	35691.7	26733.6	0.295474	-0.0128061	-0.282265
sp|P01137|TGFB1_HUMAN	P01137	TGFB1_HUMAN	TGFB1	Transforming growth factor beta-1 proprotein	5	5	335673	336144	321185	-0.248012	0.196115	0.186587
sp|P01344|IGF2_HUMAN	P01344	IGF2_HUMAN	IGF2	Insulin-like growth factor II	2	2	75258.1	98477.2	95916.1	0.374705	0.471708	0.123017
sp|P01893|HLAH_HUMAN	P01893	HLAH_HUMAN	HLA-H	Putative HLA class I histocompatibility antigen, alpha chain H	2	0	69936.1	20399.5	39508.4	-1.76035	-0.698064	1.0883
sp|P02452|CO1A1_HUMAN	P02452	CO1A1_HUMAN	COL1A1	Collagen alpha-1(I) chain	5	5	123299	107713	86155.7	-0.113183	-0.374481	-0.574567
sp|P02461|CO3A1_HUMAN	P02461	CO3A1_HUMAN	COL3A1	Collagen alpha-1(III) chain	15	15	1.06461e+06	1.07075e+06	923014	0.203807	0.0100824	-0.0687131
sp|P02545|LMNA_HUMAN	P02545	LMNA_HUMAN	LMNA	Prelamin-A/C	33	33	3.60776e+06	3.4827e+06	2.93442e+06	0.0742005	-0.0710785	-0.118794
sp|P02649|APOE_HUMAN	P02649	APOE_HUMAN	APOE	Apolipoprotein E	14	14	931300	999854	766325	0.0766296	-0.049561	-0.0508404
sp|P02748|CO9_HUMAN	P02748	CO9_HUMAN	C9	Complement component C9	1	1	36618.9	54297.4	51558	0.585453	0.619421	0.0599822
sp|P02749|APOH_HUMAN	P02749	APOH_HUMAN	APOH	Beta-2-glycoprotein 1	2	2	35712.3	22394.5	30841.5	-0.656119	-0.0857345	0.596399
sp|P02751|FINC_HUMAN	P02751	FINC_HUMAN	FN1	Fibronectin	20	20	1.36844e+06	1.44396e+06	1.70983e+06	0.051797	0.441446	0.204344
sp|P02765|FETUA_HUMAN	P02765	FETUA_HUMAN	AHSG	Alpha-2-HS-glycoprotein	4	4	1.06136e+06	1277425	882756	0.0173377	-0.160067	-0.279366
sp|P02768|ALBU_HUMAN	P02768	ALBU_HUMAN	ALB	Albumin	4	1	54927.4	9710.17	9528.06	-2.4828	-2.40146	0.107355
sp|P02771|FETA_HUMAN	P02771	FETA_HUMAN	AFP	Alpha-fetoprotein	4	4	1.16964e+06	965770	1049705	-0.0883394	0.130671	0.00568198
sp|P02774|VTDB_HUMAN	P02774	VTDB_HUMAN	GC	Vitamin D-binding protein	5	5	298241	475618	414948	0.354184	0.390502	-0.0280172
sp|P02786|TFR1_HUMAN	P02786	TFR1_HUMAN	TFRC	Transferrin receptor protein 1	2	2	134048	166076	101278	0.0973058	-0.37497	-0.446262
sp|P02795|MT2_HUMAN	P02795	MT2_HUMAN	MT2A	Metallothionein-2	3	1	94815.3	100933	96497.9	0.115496	0.194811	0.165058
sp|P04004|VTNC_HUMAN	P04004	VTNC_HUMAN	VTN	Vitronectin	1	1	170936	172073	165340	0.0267184	0.0777895	0.0770855
sp|P04075|ALDOA_HUMAN	P04075	ALDOA_HUMAN	ALDOA	Fructose-bisphosphate aldolase A	8	1	580998	507145	462020	-0.144447	-0.153437	0.0157403
sp|P04080|CYTB_HUMAN	P04080	CYTB_HUMAN	CSTB	Cystatin-B	3	3	71834.5	70832.4	29928	-0.0842082	-0.741404	-0.631181
sp|P04083|ANXA1_HUMAN	P04083	ANXA1_HUMAN	ANXA1	Annexin A1	35	34	42051928	39745044	34972508	-0.0849047	-0.105922	-0.00296954
sp|P04114|APOB_HUMAN	P04114	APOB_HUMAN	APOB	Apolipoprotein B-100	3	3	158118	145262	104713	-0.101589	-0.460775	-0.333172
sp|P04216|THY1_HUMAN	P04216	THY1_HUMAN	THY1	Thy-1 membrane glycoprotein	1	1	41395	72712	44637.6	0.829894	0.234617	-0.569263
sp|P04217|A1BG_HUMAN	P04217	A1BG_HUMAN	A1BG	Alpha-1B-glycoprotein	1	1	48177.8	67619.3	66864.2	0.506226	0.59868	0.118469
sp|P04264|K2C1_HUMAN	P04264	K2C1_HUMAN	KRT1	Keratin, type II cytoskeletal 1	13	11	789996	869383	650237	-0.0117381	-0.258277	-0.258372
sp|P04406|G3P_HUMAN	P04406	G3P_HUMAN	GAPDH	Glyceraldehyde-3-phosphate dehydrogenase	19	18	8775571	8370938	7737829	0.0173301	0.0249348	0.0306285
sp|P04632|CPNS1_HUMAN	P04632	CPNS1_HUMAN	CAPNS1	Calpain small subunit 1	6	6	156876	177004	181401	0.26304	0.1514	-0.0344129
sp|P04792|HSPB1_HUMAN	P04792	HSPB1_HUMAN	HSPB1	Heat shock protein beta-1	3	3	238832	366352	239121	0.0669926	0.127768	0.08679
sp|P04899|GNAI2_HUMAN	P04899	GNAI2_HUMAN	GNAI2	Guanine nucleotide-binding protein G(i) subunit alpha-2	1	1	44532	14771.5	70487.5	-1.57487	0.788336	2.38922
sp|P04908|H2A1B_HUMAN	P04908	H2A1B_HUMAN	H2AC4	Histone H2A type 1-B/E	4	0	49948.6	44238.7	41208.6	-0.157977	-0.151684	0.0323066
sp|P05067|A4_HUMAN	P05067	A4_HUMAN	APP	Amyloid-beta precursor protein	17	16	1.51972e+06	1.66994e+06	1601483	0.0399773	-0.113273	-0.100778
sp|P05121|PAI1_HUMAN	P05121	PAI1_HUMAN	SERPINE1	Plasminogen activator inhibitor 1	11	11	767824	864714	746046	-0.0183402	-0.193066	-0.0617437
sp|P05156|CFAI_HUMAN	P05156	CFAI_HUMAN	CFI	Complement factor I	1	1	75797.5	132535	148060	0.823314	1.09177	0.294474
sp|P05161|ISG15_HUMAN	P05161	ISG15_HUMAN	ISG15	Ubiquitin-like protein ISG15	2	2	107550	95586.1	97233.6	-0.178005	-0.104678	0.0993414
sp|P05198|IF2A_HUMAN	P05198	IF2A_HUMAN	EIF2S1	Eukaryotic translation initiation factor 2 subunit 1	8	8	784982	749426	704449	0.00532406	-0.11125	-0.111171
sp|P05386|RLA1_HUMAN	P05386	RLA1_HUMAN	RPLP1	Large ribosomal subunit protein P1	2	2	182366	46833.5	139480	-0.0359534	-0.163673	0.143125
sp|P05387|RLA2_HUMAN	P05387	RLA2_HUMAN	RPLP2	Large ribosomal subunit protein P2	4	4	290836	239282	215419	-0.255586	-0.114429	0.167171
sp|P05388|RLA0_HUMAN	P05388	RLA0_HUMAN	RPLP0	Large ribosomal subunit protein uL10	8	3	1.06565e+06	1.23262e+06	1341715	0.012922	-0.056075	0.0537265
sp|P05452|TETN_HUMAN	P05452	TETN_HUMAN	CLEC3B	Tetranectin	2	2	115389	120310	112603	0.156671	0.0342326	-0.0964244
sp|P05455|LA_HUMAN	P05455	LA_HUMAN	SSB	Lupus La protein	8	8	467935	286695	345427	-0.227288	-0.285646	0.0733209
sp|P05546|HEP2_HUMAN	P05546	HEP2_HUMAN	SERPIND1	Heparin cofactor 2	2	2	131283	143952	178649	0.180588	0.33877	0.184197
sp|P05997|CO5A2_HUMAN	P05997	CO5A2_HUMAN	COL5A2	Collagen alpha-2(V) chain	30	29	4.49431e+06	4506891	3.90158e+06	-0.0544625	-0.194255	-0.0318028
sp|P06239|LCK_HUMAN	P06239	LCK_HUMAN	LCK	Tyrosine-protein kinase Lck	2	0	55940.6	37641.9	37917	-0.554396	-0.435239	0.145172
sp|P06396|GELS_HUMAN	P06396	GELS_HUMAN	GSN	Gelsolin	10	10	915270	984108	693652	0.0873276	-0.308849	-0.102383
sp|P06454|PTMA_HUMAN	P06454	PTMA_HUMAN	PTMA	Prothymosin alpha	1	1	10033.1	10851.6	8593.36	0.130296	-0.0976653	-0.201947
sp|P06493|CDK1_HUMAN	P06493	CDK1_HUMAN	CDK1	Cyclin-dependent kinase 1	6	5	338791	635234	1.02874e+06	0.261929	0.23261	-0.0250815
sp|P06730|IF4E_HUMAN	P06730	IF4E_HUMAN	EIF4E	Eukaryotic translation initiation factor 4E	6	5	546246	298357	310818	-0.234111	-0.0702709	0.00190034
sp|P06733|ENOA_HUMAN	P06733	ENOA_HUMAN	ENO1	Alpha-enolase	32	28	14936175	14397161	13213751	0.0381095	0.0405157	0.0375643
sp|P06737|PYGL_HUMAN	P06737	PYGL_HUMAN	PYGL	Glycogen phosphorylase, liver form	14	8	630386	984189	623770	0.504887	0.00309114	-0.254074
sp|P06744|G6PI_HUMAN	P06744	G6PI_HUMAN	GPI	Glucose-6-phosphate isomerase	2	2	49084.3	55429.9	40948.7	-0.44371	-0.784714	-0.297168
sp|P06748|NPM_HUMAN	P06748	NPM_HUMAN	NPM1	Nucleophosmin	12	11	3241325	3.17442e+06	2.83671e+06	-0.0332501	-0.0281629	0.0100391
sp|P07195|LDHB_HUMAN	P07195	LDHB_HUMAN	LDHB	L-lactate dehydrogenase B chain	3	2	114661	72848.5	60072.5	-0.588326	-0.76349	-0.149149
sp|P07305|H10_HUMAN	P07305	H10_HUMAN	H1-0	Histone H1.0	3	3	141774	262902	92054.3	0.572979	-0.372336	-0.919301
sp|P07355|ANXA2_HUMAN	P07355	ANXA2_HUMAN	ANXA2	Annexin A2	33	10	10850923	10691763	9874960	0.0217903	-0.0939038	-0.100084
sp|P07384|CAN1_HUMAN	P07384	CAN1_HUMAN	CAPN1	Calpain-1 catalytic subunit	9	9	702798	484728	753165	-0.0106882	0.364227	0.227201
sp|P07437|TBB5_HUMAN	P07437	TBB5_HUMAN	TUBB	Tubulin beta chain	29	5	2502594	2.08784e+06	1.82878e+06	-0.00754469	0.0460381	0.128718
sp|P07602|SAP_HUMAN	P07602	SAP_HUMAN	PSAP	Prosaposin	17	17	2.56925e+06	2.47779e+06	2.19954e+06	-0.0526764	-0.0643911	0.000359921
sp|P07686|HEXB_HUMAN	P07686	HEXB_HUMAN	HEXB	Beta-hexosaminidase subunit beta	2	1	43026.3	45728.4	53312.7	0.105029	0.435075	0.35606
sp|P07737|PROF1_HUMAN	P07737	PROF1_HUMAN	PFN1	Profilin-1	10	10	696029	712099	523110	-0.0887961	-0.484092	-0.369281
sp|P07741|APT_HUMAN	P07741	APT_HUMAN	APRT	Adenine phosphoribosyltransferase	6	6	246981	174397	167832	-0.281035	-0.203053	0.267767
sp|P07814|SYEP_HUMAN	P07814	SYEP_HUMAN	EPRS1	Bifunctional glutamate/proline--tRNA ligase	24	24	1.12499e+06	1.37825e+06	977638	0.302394	-0.0276297	-0.120402
sp|P07900|HS90A_HUMAN	P07900	HS90A_HUMAN	HSP90AA1	Heat shock protein HSP 90-alpha	49	25	25129814	24416624	20518814	0.00606281	-0.0183605	-0.0651763
sp|P07910|HNRPC_HUMAN	P07910	HNRPC_HUMAN	HNRNPC	Heterogeneous nuclear ribonucleoproteins C1/C2	9	3	1295000	1.21465e+06	1050584	-0.0468562	-0.108943	-0.0895447
sp|P07996|TSP1_HUMAN	P07996	TSP1_HUMAN	THBS1	Thrombospondin-1	13	12	1.50003e+06	1.09356e+06	1.01077e+06	-0.0178621	-0.0660416	0.0649811
sp|P08123|CO1A2_HUMAN	P08123	CO1A2_HUMAN	COL1A2	Collagen alpha-2(I) chain	78	78	40130204	39800696	35612384	-0.0285679	-0.0408708	0.0193302
sp|P08134|RHOC_HUMAN	P08134	RHOC_HUMAN	RHOC	Rho-related GTP-binding protein RhoC	3	1	74314.6	116536	141208	0.666217	1.05192	0.411716
sp|P08237|PFKAM_HUMAN	P08237	PFKAM_HUMAN	PFKM	ATP-dependent 6-phosphofructokinase, muscle type	4	3	111630	124434	118968	0.440384	0.54182	0.127451
sp|P08238|HS90B_HUMAN	P08238	HS90B_HUMAN	HSP90AB1	Heat shock protein HSP 90-beta	48	19	12456581	11800092	10365911	0.000483229	0.00509462	0.0379996
sp|P08243|ASNS_HUMAN	P08243	ASNS_HUMAN	ASNS	Asparagine synthetase [glutamine-hydrolyzing]	9	9	890622	951576	758535	-0.0211584	-0.170758	-0.143909
sp|P08581|MET_HUMAN	P08581	MET_HUMAN	MET	Hepatocyte growth factor receptor	9	9	928313	759496	559230	-0.255683	-0.234004	-0.285508
sp|P08621|RU17_HUMAN	P08621	RU17_HUMAN	SNRNP70	U1 small nuclear ribonucleoprotein 70 kDa	3	3	82647.6	82443.3	73096.3	0.0211412	-0.0516057	-0.0467325
sp|P08670|VIME_HUMAN	P08670	VIME_HUMAN	VIM	Vimentin	15	12	1.3264e+06	1.54026e+06	894702	0.187629	0.040997	-0.35074
sp|P08865|RSSA_HUMAN	P08865	RSSA_HUMAN	RPSA	Small ribosomal subunit protein uS2	7	1	1.31949e+06	1246253	1152249	-0.0526641	-0.000440867	-0.0360801
sp|P09012|SNRPA_HUMAN	P09012	SNRPA_HUMAN	SNRPA	U1 small nuclear ribonucleoprotein A	6	4	654982	582993	384107	-0.0776675	-0.571827	-0.266887
sp|P09211|GSTP1_HUMAN	P09211	GSTP1_HUMAN	GSTP1	Glutathione S-transferase P	6	6	413110	452169	1114443	-0.0793876	-0.149951	-0.0899754
sp|P09238|MMP10_HUMAN	P09238	MMP10_HUMAN	MMP10	Stromelysin-2	10	9	768263	666698	702941	0.0568156	-0.0186873	-0.0262015
sp|P09382|LEG1_HUMAN	P09382	LEG1_HUMAN	LGALS1	Galectin-1	10	10	932195	1.03636e+06	980184	0.0961096	0.146165	0.0477846
sp|P09429|HMGB1_HUMAN	P09429	HMGB1_HUMAN	HMGB1	High mobility group protein B1	11	2	3.24141e+06	3.15711e+06	2.71493e+06	-0.035925	-0.158065	-0.0831597
sp|P09496|CLCA_HUMAN	P09496	CLCA_HUMAN	CLTA	Clathrin light chain A	2	1	135985	131433	73510.4	0.0496434	-0.668037	-0.691666
sp|P09601|HMOX1_HUMAN	P09601	HMOX1_HUMAN	HMOX1	Heme oxygenase 1	6	6	591777	447672	545374	-0.423739	-0.64886	-0.0529201
sp|P09651|ROA1_HUMAN	P09651	ROA1_HUMAN	HNRNPA1	Heterogeneous nuclear ribonucleoprotein A1	22	4	4.00805e+06	3213313	2.96788e+06	-0.0893311	-0.0664395	0.0235448
sp|P09661|RU2A_HUMAN	P09661	RU2A_HUMAN	SNRPA1	U2 small nuclear ribonucleoprotein A'	4	4	241394	239493	202438	-0.0943442	-0.0923628	-0.0591677
sp|P09874|PARP1_HUMAN	P09874	PARP1_HUMAN	PARP1	Poly [ADP-ribose] polymerase 1	25	25	2.64587e+06	2451989	2679692	0.0541145	0.00266364	0.0258328
sp|P09972|ALDOC_HUMAN	P09972	ALDOC_HUMAN	ALDOC	Fructose-bisphosphate aldolase C	3	2	180099	201865	185738	0.0429096	0.103103	0.0400427
sp|P0C0L4|CO4A_HUMAN	P0C0L4	CO4A_HUMAN	C4A	Complement C4-A	7	0	586332	502391	376251	-0.169094	-0.148682	-0.17679
sp|P0C0S5|H2AZ_HUMAN	P0C0S5	H2AZ_HUMAN	H2AZ1	Histone H2A.Z	2	0	59956.8	54796.9	34378.5	-0.112673	-0.676605	-0.537918
sp|P0C0S8|H2A1_HUMAN	P0C0S8	H2A1_HUMAN	H2AC11	Histone H2A type 1	4	0	3.55322e+06	3342838	3.05218e+06	-0.0824201	-0.0694024	-0.138652
sp|P0CG47|UBB_HUMAN	P0CG47	UBB_HUMAN	UBB	Polyubiquitin-B	5	0	1.59451e+06	1.9094e+06	1.6621e+06	-0.020716	-0.165724	0.00515245
sp|P0DMV8|HS71A_HUMAN	P0DMV8	HS71A_HUMAN	HSPA1A	Heat shock 70 kDa protein 1A	26	0	3.40131e+06	3.48215e+06	3.11806e+06	-0.00502589	0.134397	0.0174644
sp|P0DPB6|RPAC2_HUMAN	P0DPB6	RPAC2_HUMAN	POLR1D	DNA-directed RNA polymerases I and III subunit RPAC2	1	1	448432	515294	325145	0.217663	-0.337991	-0.52964
sp|P10412|H14_HUMAN	P10412	H14_HUMAN	H1-4	Histone H1.4	7	1	680138	839875	376795	0.192192	-0.493346	-0.649584
sp|P10586|PTPRF_HUMAN	P10586	PTPRF_HUMAN	PTPRF	Receptor-type tyrosine-protein phosphatase F	8	7	546270	514598	766090	-0.122742	-0.11623	0.153094
sp|P10643|CO7_HUMAN	P10643	CO7_HUMAN	C7	Complement component C7	1	1	89997.1	91352.5	36690.5	0.0387235	-1.16866	-1.18137
sp|P10644|KAP0_HUMAN	P10644	KAP0_HUMAN	PRKAR1A	cAMP-dependent protein kinase type I-alpha regulatory subunit	2	2	56917.4	46775.2	30913.9	-0.265967	-0.754802	-0.46282
sp|P10646|TFPI1_HUMAN	P10646	TFPI1_HUMAN	TFPI	Tissue factor pathway inhibitor	2	2	106695	112864	118979	0.0491799	0.13882	0.115654
sp|P10768|ESTD_HUMAN	P10768	ESTD_HUMAN	ESD	S-formylglutathione hydrolase	6	6	261751	320717	380199	0.0355066	0.128619	0.139927
sp|P10809|CH60_HUMAN	P10809	CH60_HUMAN	HSPD1	60 kDa heat shock protein, mitochondrial	2	2	17752.3	94946.3	33845.4	0.387696		-0.954279
sp|P10909|CLUS_HUMAN	P10909	CLUS_HUMAN	CLU	Clusterin	18	18	10148416	10396641	9080239	0.0288543	-0.0361344	-0.0398239
sp|P11021|BIP_HUMAN	P11021	BIP_HUMAN	HSPA5	Endoplasmic reticulum chaperone BiP	13	11	803111	887603	763655	-0.136174	-0.0902891	-0.108011
sp|P11142|HSP7C_HUMAN	P11142	HSP7C_HUMAN	HSPA8	Heat shock cognate 71 kDa protein	31	19	9340057	9171731	8164282	-0.0292354	-0.161294	-0.078506
sp|P11172|UMPS_HUMAN	P11172	UMPS_HUMAN	UMPS	Uridine 5'-monophosphate synthase	2	2	48301.7	62958.8	37698.6	0.422397	-1.12639	-1.52277
sp|P11216|PYGB_HUMAN	P11216	PYGB_HUMAN	PYGB	Glycogen phosphorylase, brain form	10	4	122518	123082	116822	-0.247455	0.050838	0.0972988
sp|P11387|TOP1_HUMAN	P11387	TOP1_HUMAN	TOP1	DNA topoisomerase 1	6	6	351082	1.00678e+06	181125	-0.805158	0.33546	-0.0172931
sp|P11413|G6PD_HUMAN	P11413	G6PD_HUMAN	G6PD	Glucose-6-phosphate 1-dehydrogenase	8	8	299441	290956	275229	-0.291683	0.100754	0.0711197
sp|P11441|UBL4A_HUMAN	P11441	UBL4A_HUMAN	UBL4A	Ubiquitin-like protein 4A	3	3	144713	134485	98850.6	-0.299881	-0.149176	-0.399624
sp|P11586|C1TC_HUMAN	P11586	C1TC_HUMAN	MTHFD1	C-1-tetrahydrofolate synthase, cytoplasmic	15	15	767066	791090	759858	-0.00147166	-0.0977481	0.06111
sp|P11717|MPRI_HUMAN	P11717	MPRI_HUMAN	IGF2R	Cation-independent mannose-6-phosphate receptor	3	3	75549.1	61699.5	46614.7	-0.274998	-0.570818	-0.269805
sp|P11766|ADHX_HUMAN	P11766	ADHX_HUMAN	ADH5	Alcohol dehydrogenase class-3	11	11	884022	741424	781523	-0.0791595	-0.216982	-0.0713574
sp|P11940|PABP1_HUMAN	P11940	PABP1_HUMAN	PABPC1	Polyadenylate-binding protein 1	18	3	1.88061e+06	1.85117e+06	1.62027e+06	-0.0961546	-0.115843	0.0178414
sp|P12004|PCNA_HUMAN	P12004	PCNA_HUMAN	PCNA	Proliferating cell nuclear antigen	6	6	911181	1.08858e+06	769685	-0.19745	-0.231986	-0.213758
sp|P12081|HARS1_HUMAN	P12081	HARS1_HUMAN	HARS1	Histidine--tRNA ligase, cytoplasmic	11	7	814724	980373	1.03155e+06	-0.0292877	0.290423	-0.00790195
sp|P12107|COBA1_HUMAN	P12107	COBA1_HUMAN	COL11A1	Collagen alpha-1(XI) chain	36	31	7.6582e+06	7.08499e+06	5913870	-0.0152408	-0.0729711	-0.0232446
sp|P12109|CO6A1_HUMAN	P12109	CO6A1_HUMAN	COL6A1	Collagen alpha-1(VI) chain	5	5	281001	312648	279304	0.161293	0.232478	0.0875579
sp|P12110|CO6A2_HUMAN	P12110	CO6A2_HUMAN	COL6A2	Collagen alpha-2(VI) chain	2	2	25826.6	41569.4	19669.3	0.703824	-0.2671	-0.944909
sp|P12111|CO6A3_HUMAN	P12111	CO6A3_HUMAN	COL6A3	Collagen alpha-3(VI) chain	35	35	2.00203e+06	2.18211e+06	1.90682e+06	-0.111205	-0.0572902	-0.0631515
sp|P12268|IMDH2_HUMAN	P12268	IMDH2_HUMAN	IMPDH2	Inosine-5'-monophosphate dehydrogenase 2	7	6	465133	366678	370978	-0.295043	-0.154054	0.0332297
sp|P12270|TPR_HUMAN	P12270	TPR_HUMAN	TPR	Nucleoprotein TPR	14	14	640587	604925	434247	0.169423	-0.179421	-0.12534
sp|P12277|KCRB_HUMAN	P12277	KCRB_HUMAN	CKB	Creatine kinase B-type	9	9	854880	911779	805084	0.051896	0.041451	-0.147604
sp|P12532|KCRU_HUMAN	P12532	KCRU_HUMAN	CKMT1A	Creatine kinase U-type, mitochondrial	2	1	100884	85180.9	82019	-0.0383286	0.0157539	0.0800969
sp|P12814|ACTN1_HUMAN	P12814	ACTN1_HUMAN	ACTN1	Alpha-actinin-1	16	8	490104	504652	477102	-0.112164	0.307995	0.204922
sp|P12956|XRCC6_HUMAN	P12956	XRCC6_HUMAN	XRCC6	X-ray repair cross-complementing protein 6	18	18	1.71889e+06	1.66937e+06	1.3152e+06	-0.00263816	-0.156278	-0.137777
sp|P13010|XRCC5_HUMAN	P13010	XRCC5_HUMAN	XRCC5	X-ray repair cross-complementing protein 5	9	9	633147	701829	514002	0.0273381	-0.276723	-0.363277
sp|P13489|RINI_HUMAN	P13489	RINI_HUMAN	RNH1	Ribonuclease inhibitor	7	7	278737	309140	309104	0.198845	0.342523	0.034311
sp|P13639|EF2_HUMAN	P13639	EF2_HUMAN	EEF2	Elongation factor 2	53	52	19120478	18881666	16580542	-0.0123121	-0.083363	-0.0650473
sp|P13645|K1C10_HUMAN	P13645	K1C10_HUMAN	KRT10	Keratin, type I cytoskeletal 10	15	12	935617	957548	885578	-0.0205498	0.0678204	0.0371225
sp|P13667|PDIA4_HUMAN	P13667	PDIA4_HUMAN	PDIA4	Protein disulfide-isomerase A4	5	5	367663	441812	228965	-0.0519526	0.0170551	-0.157215
sp|P13693|TCTP_HUMAN	P13693	TCTP_HUMAN	TPT1	Translationally-controlled tumor protein	4	3	431991	424170	461697	-0.074346	-0.165643	-0.0977928
sp|P13804|ETFA_HUMAN	P13804	ETFA_HUMAN	ETFA	Electron transfer flavoprotein subunit alpha, mitochondrial	4	4	159924	132294	115059	-0.190532	-0.313011	-0.0291082
sp|P13861|KAP2_HUMAN	P13861	KAP2_HUMAN	PRKAR2A	cAMP-dependent protein kinase type II-alpha regulatory subunit	4	4	299532	286455	144286	-0.0861562	-1.1619	-0.479919
sp|P13984|T2FB_HUMAN	P13984	T2FB_HUMAN	GTF2F2	General transcription factor IIF subunit 2	3	3	121215	109988	38927.9	-0.065414	-1.47408	-1.38266
sp|P14174|MIF_HUMAN	P14174	MIF_HUMAN	MIF	Macrophage migration inhibitory factor	2	2	184362	132447	119137	-0.253294	-0.238717	0.0405921
sp|P14210|HGF_HUMAN	P14210	HGF_HUMAN	HGF	Hepatocyte growth factor	1	1	58401.3	53600.5	59444.4	-0.106596	0.151353	0.283964
sp|P14550|AK1A1_HUMAN	P14550	AK1A1_HUMAN	AKR1A1	Aldo-keto reductase family 1 member A1	1	1	10707.1	32050.2	156026	1.59893	3.99096	2.41805
sp|P14618|KPYM_HUMAN	P14618	KPYM_HUMAN	PKM	Pyruvate kinase PKM	35	34	9172499	9141949	8.17751e+06	0.0119505	-0.0576097	-0.0887813
sp|P14625|ENPL_HUMAN	P14625	ENPL_HUMAN	HSP90B1	Endoplasmin	4	2	118797	153954	117751	0.237816	-0.0168989	-0.228701
sp|P14678|RSMB_HUMAN	P14678	RSMB_HUMAN	SNRPB	Small nuclear ribonucleoprotein-associated proteins B and B'	4	0	719068	698910	534729	-0.155199	-0.178741	0.00247317
sp|P14735|IDE_HUMAN	P14735	IDE_HUMAN	IDE	Insulin-degrading enzyme	1	1	53421.8	29580	27876.6	-0.83565	-0.812561	0.049103
sp|P14866|HNRPL_HUMAN	P14866	HNRPL_HUMAN	HNRNPL	Heterogeneous nuclear ribonucleoprotein L	17	16	740841	862251	670704	0.00381683	-0.00755418	-0.0766567
sp|P14868|SYDC_HUMAN	P14868	SYDC_HUMAN	DARS1	Aspartate--tRNA ligase, cytoplasmic	12	12	818862	643717	622074	-0.249065	-0.127623	0.231787
sp|P15170|ERF3A_HUMAN	P15170	ERF3A_HUMAN	GSPT1	Eukaryotic peptide chain release factor GTP-binding subunit ERF3A	2	0	75689.2	83986.7	56400.3	0.554037	0.0832518	-0.44477
sp|P15311|EZRI_HUMAN	P15311	EZRI_HUMAN	EZR	Ezrin	32	22	2.1096e+06	2.17037e+06	2.00929e+06	-0.0134203	-0.0117343	-0.0588126
sp|P15531|NDKA_HUMAN	P15531	NDKA_HUMAN	NME1	Nucleoside diphosphate kinase A	9	4	100867	83517.8	118659	0.172206	0.295354	0.0863979
sp|P15880|RS2_HUMAN	P15880	RS2_HUMAN	RPS2	Small ribosomal subunit protein uS5	7	7	491491	513840	293759	0.0975312	-0.370679	-0.29294
sp|P15927|RFA2_HUMAN	P15927	RFA2_HUMAN	RPA2	Replication protein A 32 kDa subunit	1	1	53028.9	46153.6	41686.3	-0.183178	-0.221393	-0.0122008
sp|P16035|TIMP2_HUMAN	P16035	TIMP2_HUMAN	TIMP2	Metalloproteinase inhibitor 2	6	6	500063	537601	494031	-0.101236	0.0373938	0.11237
sp|P16401|H15_HUMAN	P16401	H15_HUMAN	H1-5	Histone H1.5	6	5	523048	436212	371518	-0.114898	-0.393165	-0.113686
sp|P16402|H13_HUMAN	P16402	H13_HUMAN	H1-3	Histone H1.3	7	1	878396	749752	632453	-0.266142	-0.456679	-0.241765
sp|P16403|H12_HUMAN	P16403	H12_HUMAN	H1-2	Histone H1.2	7	1	97871.7	103579	87422.9	0.0989291	-0.0370677	-0.109982
sp|P16885|PLCG2_HUMAN	P16885	PLCG2_HUMAN	PLCG2	1-phosphatidylinositol 4,5-bisphosphate phosphodiesterase gamma-2	2	2	45876.8	15122.7	92326.5	0.238093	1.08277	0.758841
sp|P16949|STMN1_HUMAN	P16949	STMN1_HUMAN	STMN1	Stathmin	2	0	157111	148748	150712	0.0294744	0.156786	0.153326
sp|P16989|YBOX3_HUMAN	P16989	YBOX3_HUMAN	YBX3	Y-box-binding protein 3	5	2	149804	134887	130150	-0.1676	-0.0021281	-0.0958342
sp|P17096|HMGA1_HUMAN	P17096	HMGA1_HUMAN	HMGA1	High mobility group protein HMG-I/HMG-Y	2	2	240989	237107	219386	-0.00626817	-0.00968121	0.0226014
sp|P17480|UBF1_HUMAN	P17480	UBF1_HUMAN	UBTF	Nucleolar transcription factor 1	2	2	163003	116883	132737	-0.393631	-0.198427	0.221218
sp|P17812|PYRG1_HUMAN	P17812	PYRG1_HUMAN	CTPS1	CTP synthase 1	14	14	680310	743204	643157	0.233959	0.0702854	0.0669673
sp|P17844|DDX5_HUMAN	P17844	DDX5_HUMAN	DDX5	Probable ATP-dependent RNA helicase DDX5	17	7	646344	488432	417160	0.0269959	-0.323248	-0.0327276
sp|P17931|LEG3_HUMAN	P17931	LEG3_HUMAN	LGALS3	Galectin-3	3	3	210546	227408	204103	0.0186643	0.0453665	-0.0549357
sp|P17980|PRS6A_HUMAN	P17980	PRS6A_HUMAN	PSMC3	26S proteasome regulatory subunit 6A	13	13	523510	465859	370474	-0.144114	-0.385997	-0.229805
sp|P17987|TCPA_HUMAN	P17987	TCPA_HUMAN	TCP1	T-complex protein 1 subunit alpha	28	28	2.83021e+06	2249996	1.84206e+06	-0.0971282	-0.136732	-0.00435646
sp|P18065|IBP2_HUMAN	P18065	IBP2_HUMAN	IGFBP2	Insulin-like growth factor-binding protein 2	16	16	5272089	5.62957e+06	5.00917e+06	0.130343	0.0626493	-0.117236
sp|P18085|ARF4_HUMAN	P18085	ARF4_HUMAN	ARF4	ADP-ribosylation factor 4	3	1	93951.8	57267.2	28354.9	-0.697053	-1.60251	-0.879441
sp|P18124|RL7_HUMAN	P18124	RL7_HUMAN	RPL7	Large ribosomal subunit protein uL30	4	4	125948	111602	150750	-0.158138	0.346021	0.530173
sp|P18206|VINC_HUMAN	P18206	VINC_HUMAN	VCL	Vinculin	55	55	7811718	7789031	6.50022e+06	0.0332079	-0.230377	-0.0603647
sp|P18615|NELFE_HUMAN	P18615	NELFE_HUMAN	NELFE	Negative elongation factor E	1	1	34697.9	41501.6	23194.5	0.275477	-0.45525	-0.704713
sp|P18669|PGAM1_HUMAN	P18669	PGAM1_HUMAN	PGAM1	Phosphoglycerate mutase 1	6	3	416627	322031	364591	-0.17866	0.305822	0.243356
sp|P18754|RCC1_HUMAN	P18754	RCC1_HUMAN	RCC1	Regulator of chromosome condensation	4	4	594859	186728	179105	0.0549272	0.201431	0.106601
sp|P19021|AMD_HUMAN	P19021	AMD_HUMAN	PAM	Peptidyl-glycine alpha-amidating monooxygenase	4	4	100870	83260.5	128258	-0.641293	0.362708	0.862867
sp|P19174|PLCG1_HUMAN	P19174	PLCG1_HUMAN	PLCG1	1-phosphatidylinositol 4,5-bisphosphate phosphodiesterase gamma-1	9	9	392891	462290	341287	0.672679	0.4082	0.174402
sp|P19338|NUCL_HUMAN	P19338	NUCL_HUMAN	NCL	Nucleolin	29	29	5360360	5.46042e+06	4540020	0.00594407	-0.0678659	-0.0489719
sp|P19367|HXK1_HUMAN	P19367	HXK1_HUMAN	HK1	Hexokinase-1	3	3	137881	8739.21	4939.53	0.308586	-0.405889	-0.688461
sp|P19388|RPAB1_HUMAN	P19388	RPAB1_HUMAN	POLR2E	DNA-directed RNA polymerases I, II, and III subunit RPABC1	1	1	56936.3	48370.1	29213.5	-0.218073	-0.8369	-0.592812
sp|P19623|SPEE_HUMAN	P19623	SPEE_HUMAN	SRM	Spermidine synthase	2	2	37870.3	27678.5		-0.435142
sp|P19823|ITIH2_HUMAN	P19823	ITIH2_HUMAN	ITIH2	Inter-alpha-trypsin inhibitor heavy chain H2	4	4	1.16393e+06	1.19798e+06	1.00243e+06	0.0519578	-0.121144	-0.107193
sp|P19827|ITIH1_HUMAN	P19827	ITIH1_HUMAN	ITIH1	Inter-alpha-trypsin inhibitor heavy chain H1	1	1	85394.2	64482.2	35558.1	-0.388078	-1.13815	-0.724055
sp|P20042|IF2B_HUMAN	P20042	IF2B_HUMAN	EIF2S2	Eukaryotic translation initiation factor 2 subunit 2	1	1	41481.9	45432.8	36327.9	0.148411	-0.0655925	-0.18799
sp|P20290|BTF3_HUMAN	P20290	BTF3_HUMAN	BTF3	Transcription factor BTF3	2	2	159386	159130	130006	0.0457852	-0.274263	-0.294034
sp|P20618|PSB1_HUMAN	P20618	PSB1_HUMAN	PSMB1	Proteasome subunit beta type-1	4	4	469718	541374	360732	0.13164	-0.00550689	0.127435
sp|P20700|LMNB1_HUMAN	P20700	LMNB1_HUMAN	LMNB1	Lamin-B1	5	3	49312	70310	49495	0.512412	0.134369	-0.352028
sp|P20810|ICAL_HUMAN	P20810	ICAL_HUMAN	CAST	Calpastatin	2	2	158170	174910	150495	0.157178	0.0435514	-0.0876121
sp|P20908|CO5A1_HUMAN	P20908	CO5A1_HUMAN	COL5A1	Collagen alpha-1(V) chain	5	1			11966.5
sp|P21266|GSTM3_HUMAN	P21266	GSTM3_HUMAN	GSTM3	Glutathione S-transferase Mu 3	4	3	217235	207536	142981	-0.194322	-0.278013	-0.0576767
sp|P21283|VATC1_HUMAN	P21283	VATC1_HUMAN	ATP6V1C1	V-type proton ATPase subunit C 1	6	6	217681	222894	192604	-0.0386728	-0.158555	0.0630716
sp|P21291|CSRP1_HUMAN	P21291	CSRP1_HUMAN	CSRP1	Cysteine and glycine-rich protein 1	4	4	214768	188832	222214	-0.251545	0.0225874	0.125227
sp|P21333|FLNA_HUMAN	P21333	FLNA_HUMAN	FLNA	Filamin-A	81	75	9076229	7819171	6.70591e+06	-0.0947019	-0.168773	-0.0468958
sp|P21741|MK_HUMAN	P21741	MK_HUMAN	MDK	Midkine	3	3	94310	95450.4	103366	0.00685653	0.190726	0.215396
sp|P21980|TGM2_HUMAN	P21980	TGM2_HUMAN	TGM2	Protein-glutamine gamma-glutamyltransferase 2	5	5	152423	169182	131275	0.212322	-0.13587	-0.399569
sp|P22059|OSBP1_HUMAN	P22059	OSBP1_HUMAN	OSBP	Oxysterol-binding protein 1	2	2	92498.3	154378	36956.6	0.572864	0.738152	0.519389
sp|P22061|PIMT_HUMAN	P22061	PIMT_HUMAN	PCMT1	Protein-L-isoaspartate(D-aspartate) O-methyltransferase	1	1	99650.2	63581.7	70755.1	-0.631104	-0.368224	0.288894
sp|P22102|PUR2_HUMAN	P22102	PUR2_HUMAN	GART	Trifunctional purine biosynthetic protein adenosine-3	8	8	163307	247717	162210	0.132591	-0.128447	-0.393824
sp|P22234|PUR6_HUMAN	P22234	PUR6_HUMAN	PAICS	Bifunctional phosphoribosylaminoimidazole carboxylase/phosphoribosylaminoimidazole succinocarboxamide synthetase	19	19	1.83167e+06	1.85248e+06	1.55557e+06	-0.0439937	-0.26971	-0.197828
sp|P22314|UBA1_HUMAN	P22314	UBA1_HUMAN	UBA1	Ubiquitin-like modifier-activating enzyme 1	41	41	8873157	8910290	7639994	-0.00903774	-0.0274783	0.00578464
sp|P22392|NDKB_HUMAN	P22392	NDKB_HUMAN	NME2	Nucleoside diphosphate kinase B	11	1	5.06109e+06	4808871	4281431	-0.00965095	-0.138529	-0.0874575
sp|P22626|ROA2_HUMAN	P22626	ROA2_HUMAN	HNRNPA2B1	Heterogeneous nuclear ribonucleoproteins A2/B1	22	21	5481896	5.26396e+06	4.99803e+06	-0.015986	-0.00962559	0.0474142
sp|P22681|CBL_HUMAN	P22681	CBL_HUMAN	CBL	E3 ubiquitin-protein ligase CBL	2	1	99674.5	72528.5	58332.4	-0.0785487	-0.275553	-0.17099
sp|P22692|IBP4_HUMAN	P22692	IBP4_HUMAN	IGFBP4	Insulin-like growth factor-binding protein 4	1	1	25704.3	75115.7	68182.8	1.56426	1.53321	-0.0050382
sp|P23142|FBLN1_HUMAN	P23142	FBLN1_HUMAN	FBLN1	Fibulin-1	9	9	238739	271601	253637	0.209428	0.210592	0.0557823
sp|P23193|TCEA1_HUMAN	P23193	TCEA1_HUMAN	TCEA1	Transcription elongation factor A protein 1	3	2	75159.1	279737	267582	0.513832	0.6385	0.10098
sp|P23246|SFPQ_HUMAN	P23246	SFPQ_HUMAN	SFPQ	Splicing factor, proline- and glutamine-rich	17	16	1.90483e+06	1972882	1.64307e+06	-0.0496826	-0.0200389	0.0297597
sp|P23258|TBG1_HUMAN	P23258	TBG1_HUMAN	TUBG1	Tubulin gamma-1 chain	1	0	28366.4	29856.1	25521.5	0.0909982	-0.0266611	-0.0916449
sp|P23284|PPIB_HUMAN	P23284	PPIB_HUMAN	PPIB	Peptidyl-prolyl cis-trans isomerase B	6	6	567248	575748	448449	0.243779	-0.078206	-0.341303
sp|P23368|MAOM_HUMAN	P23368	MAOM_HUMAN	ME2	NAD-dependent malic enzyme, mitochondrial	1	1	101271	44378.7	57603.6	-1.17313	-0.688182	0.510962
sp|P23381|SYWC_HUMAN	P23381	SYWC_HUMAN	WARS1	Tryptophan--tRNA ligase, cytoplasmic	7	7	360228	448976	468649	-0.0182962	0.11787	0.0327682
sp|P23396|RS3_HUMAN	P23396	RS3_HUMAN	RPS3	Small ribosomal subunit protein uS3	11	11	1.29431e+06	1.35179e+06	1.2607e+06	0.0966361	-0.00739149	-0.122755
sp|P23526|SAHH_HUMAN	P23526	SAHH_HUMAN	AHCY	Adenosylhomocysteinase	13	12	982751	1.42655e+06	1297273	0.113694	-0.148087	-0.0882152
sp|P23528|COF1_HUMAN	P23528	COF1_HUMAN	CFL1	Cofilin-1	12	9	4.60743e+06	4.29744e+06	3.70415e+06	-0.0965969	0.00142642	-0.0275338
sp|P23588|IF4B_HUMAN	P23588	IF4B_HUMAN	EIF4B	Eukaryotic translation initiation factor 4B	2	2	64249.1	133718	94180.2	0.0209888	-0.756964	-0.420579
sp|P23919|KTHY_HUMAN	P23919	KTHY_HUMAN	DTYMK	Thymidylate kinase	7	7	476042	353695	402979	-0.253918	-0.297981	-0.0546946
sp|P23921|RIR1_HUMAN	P23921	RIR1_HUMAN	RRM1	Ribonucleoside-diphosphate reductase large subunit	5	5	71691.9	91541.2	87596.6	0.393474	0.345233	-0.0222271
sp|P24347|MMP11_HUMAN	P24347	MMP11_HUMAN	MMP11	Stromelysin-3	1	1	72252.8	53178.3	34893.2	-0.425058	-0.924294	-0.473221
sp|P24534|EF1B_HUMAN	P24534	EF1B_HUMAN	EEF1B2	Elongation factor 1-beta	2	2		66669.3	35492.5			-0.774841
sp|P24666|PPAC_HUMAN	P24666	PPAC_HUMAN	ACP1	Low molecular weight phosphotyrosine protein phosphatase	3	3	148887	157728	36075.7	0.23188	0.2322	0.0263346
sp|P24752|THIL_HUMAN	P24752	THIL_HUMAN	ACAT1	Acetyl-CoA acetyltransferase, mitochondrial	3	3	174186	140855	69209.8	-0.40481	-0.541459	0.164568
sp|P24941|CDK2_HUMAN	P24941	CDK2_HUMAN	CDK2	Cyclin-dependent kinase 2	2	1	29428.6	38734.7	38538.3	0.413565	0.514887	0.127336
sp|P25205|MCM3_HUMAN	P25205	MCM3_HUMAN	MCM3	DNA replication licensing factor MCM3	9	9	511702	444067	386080	-0.0858585	0.101487	0.0572336
sp|P25398|RS12_HUMAN	P25398	RS12_HUMAN	RPS12	Small ribosomal subunit protein eS12	4	4	533172	471704	487335	-0.144786	0.0330122	0.205809
sp|P25685|DNJB1_HUMAN	P25685	DNJB1_HUMAN	DNAJB1	DnaJ homolog subfamily B member 1	4	3	111760	118195	179464	0.0136361	0.444017	0.456395
sp|P25705|ATPA_HUMAN	P25705	ATPA_HUMAN	ATP5F1A	ATP synthase subunit alpha, mitochondrial	1	1	61569.1	52574.8	36825.9	-0.210676	-0.615673	-0.378982
sp|P25786|PSA1_HUMAN	P25786	PSA1_HUMAN	PSMA1	Proteasome subunit alpha type-1	5	5	437019	451519	239786	0.170374	-0.329372	-0.377538
sp|P25787|PSA2_HUMAN	P25787	PSA2_HUMAN	PSMA2	Proteasome subunit alpha type-2	4	4	201122	217290	175413	-0.0230973	-0.0372158	0.0910372
sp|P25788|PSA3_HUMAN	P25788	PSA3_HUMAN	PSMA3	Proteasome subunit alpha type-3	5	5	133826	281239	334955	0.632971	0.963082	0.494914
sp|P25789|PSA4_HUMAN	P25789	PSA4_HUMAN	PSMA4	Proteasome subunit alpha type-4	7	7	392629	448082	352259	0.0787931	-0.180244	-0.276284
sp|P26038|MOES_HUMAN	P26038	MOES_HUMAN	MSN	Moesin	47	35	7622081	7986332	6582602	-0.00909235	-0.176206	-0.0753205
sp|P26196|DDX6_HUMAN	P26196	DDX6_HUMAN	DDX6	Probable ATP-dependent RNA helicase DDX6	9	9	252822	381590	307245	-0.0100474	-0.0913821	-0.277104
sp|P26358|DNMT1_HUMAN	P26358	DNMT1_HUMAN	DNMT1	DNA (cytosine-5)-methyltransferase 1	3	3	130357	157939	178914	0.167115	0.738145	0.449221
sp|P26368|U2AF2_HUMAN	P26368	U2AF2_HUMAN	U2AF2	Splicing factor U2AF 65 kDa subunit	2	2	82119.5	65037.1	61968.9	-0.263461	-0.190924	0.0985514
sp|P26583|HMGB2_HUMAN	P26583	HMGB2_HUMAN	HMGB2	High mobility group protein B2	10	5	714392	654334	612879	-0.16454	-0.20339	-0.0511551
sp|P26599|PTBP1_HUMAN	P26599	PTBP1_HUMAN	PTBP1	Polypyrimidine tract-binding protein 1	16	13	2.06039e+06	2.08297e+06	1.83435e+06	0.0108849	-0.0809149	-0.0405209
sp|P26639|SYTC_HUMAN	P26639	SYTC_HUMAN	TARS1	Threonine--tRNA ligase 1, cytoplasmic	23	22	2.68617e+06	2583666	2.2142e+06	-0.0999179	-0.160282	-0.0543681
sp|P26640|SYVC_HUMAN	P26640	SYVC_HUMAN	VARS1	Valine--tRNA ligase	9	9	326267	562092	470657	0.201041	-0.189716	0.0441709
sp|P26641|EF1G_HUMAN	P26641	EF1G_HUMAN	EEF1G	Elongation factor 1-gamma	15	15	2.5867e+06	2.05948e+06	1.85068e+06	-0.161901	-0.223265	0.0414896
sp|P27348|1433T_HUMAN	P27348	1433T_HUMAN	YWHAQ	14-3-3 protein theta	5	2	248825	154412	125255	-0.304332	-0.208487	0.12186
sp|P27694|RFA1_HUMAN	P27694	RFA1_HUMAN	RPA1	Replication protein A 70 kDa DNA-binding subunit	8	8	499183	506658	292228	-0.0281558	-0.553945	-0.46802
sp|P27695|APEX1_HUMAN	P27695	APEX1_HUMAN	APEX1	DNA-(apurinic or apyrimidinic site) endonuclease	11	11	1384886	1250772	1.00667e+06	-0.0718342	-0.159977	-0.0518924
sp|P27707|DCK_HUMAN	P27707	DCK_HUMAN	DCK	Deoxycytidine kinase	1	1	26145.5	24520.8	42754.8	-0.0753982	0.835338	0.936751
sp|P27708|PYR1_HUMAN	P27708	PYR1_HUMAN	CAD	CAD protein	6	6	186255	135103	245840	-0.243585	0.361416	0.768263
sp|P27816|MAP4_HUMAN	P27816	MAP4_HUMAN	MAP4	Microtubule-associated protein 4	8	8	630123	588168	483951	-0.20706	-0.435022	-0.267705
sp|P28066|PSA5_HUMAN	P28066	PSA5_HUMAN	PSMA5	Proteasome subunit alpha type-5	6	6	656781	633673	515778	-0.00130913	0.0472284	0.00355495
sp|P28070|PSB4_HUMAN	P28070	PSB4_HUMAN	PSMB4	Proteasome subunit beta type-4	6	6	258621	258786	253659	0.184381	0.198593	0.0527711
sp|P28072|PSB6_HUMAN	P28072	PSB6_HUMAN	PSMB6	Proteasome subunit beta type-6	3	3	157055	170524	150944	-0.024362	0.00131889	-0.01349
sp|P28074|PSB5_HUMAN	P28074	PSB5_HUMAN	PSMB5	Proteasome subunit beta type-5	5	5	290621	335103	250533	0.203196	-0.0730313	-0.349766
sp|P28482|MK01_HUMAN	P28482	MK01_HUMAN	MAPK1	Mitogen-activated protein kinase 1	8	6	286793	306045	265585	-0.14368	0.33712	-0.117956
sp|P28676|GRAN_HUMAN	P28676	GRAN_HUMAN	GCA	Grancalcin	1	1		3677.03	8700.57			1.37724
sp|P28799|GRN_HUMAN	P28799	GRN_HUMAN	GRN	Progranulin	4	4	236828	115216	176481	-0.0844826	-0.0888475	0.704347
sp|P28838|AMPL_HUMAN	P28838	AMPL_HUMAN	LAP3	Cytosol aminopeptidase	5	5	282871	230457	238366	-0.0727398	-0.519624	0.0913495
sp|P29218|IMPA1_HUMAN	P29218	IMPA1_HUMAN	IMPA1	Inositol monophosphatase 1	2	2	87443.6	66481	36264.8	-0.378252	-1.14397	-0.739701
sp|P29279|CCN2_HUMAN	P29279	CCN2_HUMAN	CCN2	CCN family member 2	15	15	2.75078e+06	2.73969e+06	2.48559e+06	-0.030281	0.0182318	0.127005
sp|P29317|EPHA2_HUMAN	P29317	EPHA2_HUMAN	EPHA2	Ephrin type-A receptor 2	2	1	44539.6	44635.4	38227	0.0202584	-0.0946849	-0.0889289
sp|P29374|ARI4A_HUMAN	P29374	ARI4A_HUMAN	ARID4A	AT-rich interactive domain-containing protein 4A	1	1	165832	217549	128457	0.408773	-0.24262	-0.625379
sp|P29401|TKT_HUMAN	P29401	TKT_HUMAN	TKT	Transketolase	25	24	4.06638e+06	3374319	3391776	0.0320771	0.00668664	-0.00927643
sp|P29692|EF1D_HUMAN	P29692	EF1D_HUMAN	EEF1D	Elongation factor 1-delta	6	6	640787	582261	457548	-0.186087	-0.256325	-0.107881
sp|P30040|ERP29_HUMAN	P30040	ERP29_HUMAN	ERP29	Endoplasmic reticulum resident protein 29	3	3	100437	251731	299572	1.23749	1.71852	0.507043
sp|P30041|PRDX6_HUMAN	P30041	PRDX6_HUMAN	PRDX6	Peroxiredoxin-6	7	7	539379	546055	478517	0.112297	-0.0580807	0.00398611
sp|P30043|BLVRB_HUMAN	P30043	BLVRB_HUMAN	BLVRB	Flavin reductase (NADPH)	1	1	43262.3
sp|P30048|PRDX3_HUMAN	P30048	PRDX3_HUMAN	PRDX3	Thioredoxin-dependent peroxide reductase, mitochondrial	1	1	65231.2	67108.6	87126.3	0.0580925	0.543359	0.511281
sp|P30050|RL12_HUMAN	P30050	RL12_HUMAN	RPL12	Large ribosomal subunit protein uL11	3	3	702282	624916	465712	-0.131157	-0.263937	-0.138054
sp|P30084|ECHM_HUMAN	P30084	ECHM_HUMAN	ECHS1	Enoyl-CoA hydratase, mitochondrial	1	1	41606.7	29318.2	18999.4	-0.487862	-1.00505	-0.491171
sp|P30085|KCY_HUMAN	P30085	KCY_HUMAN	CMPK1	UMP-CMP kinase	1	1	49159.4	50170.6	62493.4	0.046533	0.472051	0.451532
sp|P30101|PDIA3_HUMAN	P30101	PDIA3_HUMAN	PDIA3	Protein disulfide-isomerase A3	8	8	466458	468088	508345	-0.12303	0.0844467	0.221704
sp|P30153|2AAA_HUMAN	P30153	2AAA_HUMAN	PPP2R1A	Serine/threonine-protein phosphatase 2A 65 kDa regulatory subunit A alpha isoform	20	17	2.09041e+06	2.09187e+06	2.04324e+06	-0.0592955	0.0081768	0.0443151
sp|P30419|NMT1_HUMAN	P30419	NMT1_HUMAN	NMT1	Glycylpeptide N-tetradecanoyltransferase 1	3	3	70369.3	88409.8	86443.5	0.348315	0.428032	0.105732
sp|P30520|PURA2_HUMAN	P30520	PURA2_HUMAN	ADSS2	Adenylosuccinate synthetase isozyme 2	3	3	132878	248281	195643	-0.312352	-0.195716	0.122946
sp|P30566|PUR8_HUMAN	P30566	PUR8_HUMAN	ADSL	Adenylosuccinate lyase	7	7	273350	309750	230533	0.161066	-0.18688	-0.321931
sp|P30622|CLIP1_HUMAN	P30622	CLIP1_HUMAN	CLIP1	CAP-Gly domain-containing linker protein 1	1	1	30633.1	30643.5	26737.2	0.0176448	-0.0704313	-0.0620618
sp|P30626|SORCN_HUMAN	P30626	SORCN_HUMAN	SRI	Sorcin	5	5	596774	490793	470597	-0.179419	-0.248815	0.227074
sp|P31153|METK2_HUMAN	P31153	METK2_HUMAN	MAT2A	S-adenosylmethionine synthase isoform type-2	1	1	41311.4	45611.9	29270.9	0.160027	-0.37126	-0.505272
sp|P31483|TIA1_HUMAN	P31483	TIA1_HUMAN	TIA1	Cytotoxic granule associated RNA binding protein TIA1	5	2	338956	274088	235730	-0.227452	-0.329016	-0.10006
sp|P31689|DNJA1_HUMAN	P31689	DNJA1_HUMAN	DNAJA1	DnaJ homolog subfamily A member 1	3	3	140555	158873	113942	0.0498508	-0.582992	-0.449832
sp|P31939|PUR9_HUMAN	P31939	PUR9_HUMAN	ATIC	Bifunctional purine biosynthesis protein ATIC	23	23	2350639	2.21957e+06	1.89259e+06	0.0814048	-0.161673	-0.228248
sp|P31942|HNRH3_HUMAN	P31942	HNRH3_HUMAN	HNRNPH3	Heterogeneous nuclear ribonucleoprotein H3	2	2	15848.3	57291	85463.8	-0.033713	0.42828	0.63663
sp|P31943|HNRH1_HUMAN	P31943	HNRH1_HUMAN	HNRNPH1	Heterogeneous nuclear ribonucleoprotein H	10	5	919640	982493	871324	0.131229	0.239164	0.0210028
sp|P31948|STIP1_HUMAN	P31948	STIP1_HUMAN	STIP1	Stress-induced-phosphoprotein 1	22	22	2.21379e+06	2.34691e+06	1.83486e+06	0.0939989	-0.0638016	-0.0923875
sp|P31949|S10AB_HUMAN	P31949	S10AB_HUMAN	S100A11	Protein S100-A11	8	8	3.20165e+06	3.1413e+06	2.3309e+06	-0.0054175	-0.131602	-0.11916
sp|P32969|RL9_HUMAN	P32969	RL9_HUMAN	RPL9	Large ribosomal subunit protein uL6	1	1	30175.1	19851.8	19698.1	-0.586931	-0.489484	0.123461
sp|P33176|KINH_HUMAN	P33176	KINH_HUMAN	KIF5B	Kinesin-1 heavy chain	23	18	1.36132e+06	1.37772e+06	1.30648e+06	0.214502	0.0227915	0.0428748
sp|P33240|CSTF2_HUMAN	P33240	CSTF2_HUMAN	CSTF2	Cleavage stimulation factor subunit 2	9	5	501758	431047	422686	-0.141132	-0.243034	0.12238
sp|P33316|DUT_HUMAN	P33316	DUT_HUMAN	DUT	Deoxyuridine 5'-triphosphate nucleotidohydrolase, mitochondrial	5	5	226351	274861	288131	0.192399	-0.0536862	-0.0157864
sp|P33991|MCM4_HUMAN	P33991	MCM4_HUMAN	MCM4	DNA replication licensing factor MCM4	10	10	714857	645280	671855	-0.127484	0.166729	0.170619
sp|P33992|MCM5_HUMAN	P33992	MCM5_HUMAN	MCM5	DNA replication licensing factor MCM5	11	11	546042	589246	435953	0.0834329	0.0466748	-0.0805229
sp|P33993|MCM7_HUMAN	P33993	MCM7_HUMAN	MCM7	DNA replication licensing factor MCM7	14	14	693828	647900	443623	-0.10449	-0.298779	-0.125483
sp|P34896|GLYC_HUMAN	P34896	GLYC_HUMAN	SHMT1	Serine hydroxymethyltransferase, cytosolic	4	4	280851	145614	195817	-0.853548	-0.406838	0.496814
sp|P34932|HSP74_HUMAN	P34932	HSP74_HUMAN	HSPA4	Heat shock 70 kDa protein 4	15	14	1.30986e+06	1.26545e+06	1.10824e+06	0.107063	-0.0172759	-0.127996
sp|P35052|GPC1_HUMAN	P35052	GPC1_HUMAN	GPC1	Glypican-1	2	2	92912.4	60579.9	84130	-0.202677	0.213739	0.44243
sp|P35080|PROF2_HUMAN	P35080	PROF2_HUMAN	PFN2	Profilin-2	4	4	175137	162073	154066	-0.0637364	0.108616	0.198367
sp|P35221|CTNA1_HUMAN	P35221	CTNA1_HUMAN	CTNNA1	Catenin alpha-1	12	10	736339	855820	608661	-0.112716	-0.266707	-0.05142
sp|P35222|CTNB1_HUMAN	P35222	CTNB1_HUMAN	CTNNB1	Catenin beta-1	16	13	1327987	837352	754113	-0.14674	-0.0900003	0.0594531
sp|P35237|SPB6_HUMAN	P35237	SPB6_HUMAN	SERPINB6	Serpin B6	1	1	68198.2	104966	44999.7	0.639281	-0.474004	-1.08727
sp|P35241|RADI_HUMAN	P35241	RADI_HUMAN	RDX	Radixin	30	17	1.47476e+06	1.72332e+06	1.33819e+06	0.101833	-0.0227297	0.0761583
sp|P35268|RL22_HUMAN	P35268	RL22_HUMAN	RPL22	Large ribosomal subunit protein eL22	2	2	137191	127805	105425	-0.0700522	-0.199981	-0.103915
sp|P35269|T2FA_HUMAN	P35269	T2FA_HUMAN	GTF2F1	General transcription factor IIF subunit 1	5	5	58503.1	56810.8	94722.2	0.38326	0.00940024	-0.466662
sp|P35270|SPRE_HUMAN	P35270	SPRE_HUMAN	SPR	Sepiapterin reductase	2	2	124307	121605	84841.7	-0.0890826	-0.460538	-0.345441
sp|P35443|TSP4_HUMAN	P35443	TSP4_HUMAN	THBS4	Thrombospondin-4	2	1	196415	126273	68236.6	-1.18642	-1.46376	-0.251332
sp|P35527|K1C9_HUMAN	P35527	K1C9_HUMAN	KRT9	Keratin, type I cytoskeletal 9	3	3	164177	107508	144023	-0.114411	-0.139865	0.565814
sp|P35579|MYH9_HUMAN	P35579	MYH9_HUMAN	MYH9	Myosin-9	42	35	2.87637e+06	3.26077e+06	2.42222e+06	-0.0978594	-0.220757	-0.173078
sp|P35580|MYH10_HUMAN	P35580	MYH10_HUMAN	MYH10	Myosin-10	17	13	633210	594748	484627	0.124537	-0.00736313	-0.0610214
sp|P35606|COPB2_HUMAN	P35606	COPB2_HUMAN	COPB2	Coatomer subunit beta'	7	7	298661	370338	355197	0.122759	0.175784	0.0956689
sp|P35637|FUS_HUMAN	P35637	FUS_HUMAN	FUS	RNA-binding protein FUS	7	5	740330	766072	713022	-0.0397659	-0.028708	0.011702
sp|P35659|DEK_HUMAN	P35659	DEK_HUMAN	DEK	Protein DEK	5	5	548744	570768	420264	-0.409389	-0.435682	0.207267
sp|P35908|K22E_HUMAN	P35908	K22E_HUMAN	KRT2	Keratin, type II cytoskeletal 2 epidermal	9	5	384659	412455	217796	-0.253832	-0.392065	-0.0775069
sp|P35998|PRS7_HUMAN	P35998	PRS7_HUMAN	PSMC2	26S proteasome regulatory subunit 7	10	10	879569	690650	593426	-0.114679	-0.288819	-0.0517287
sp|P36543|VATE1_HUMAN	P36543	VATE1_HUMAN	ATP6V1E1	V-type proton ATPase subunit E 1	1	1		61431.3	21501.5			-1.37987
sp|P36551|HEM6_HUMAN	P36551	HEM6_HUMAN	CPOX	Oxygen-dependent coproporphyrinogen-III oxidase, mitochondrial	2	2	104711	37516.8	24226.9	-1.29899	-2.58576	-1.26076
sp|P36578|RL4_HUMAN	P36578	RL4_HUMAN	RPL4	Large ribosomal subunit protein uL4	4	4	158508	98036.4	124248	0.241466	-0.0891044	-0.155974
sp|P36871|PGM1_HUMAN	P36871	PGM1_HUMAN	PGM1	Phosphoglucomutase-1	2	2	81958.8	54667.7	29842.6	-0.567052	-1.33171	-0.738648
sp|P36873|PP1G_HUMAN	P36873	PP1G_HUMAN	PPP1CC	Serine/threonine-protein phosphatase PP1-gamma catalytic subunit	7	1	274537	399268	295621	0.238841	0.173252	-0.0680508
sp|P36915|GNL1_HUMAN	P36915	GNL1_HUMAN	GNL1	Guanine nucleotide-binding protein-like 1	1	1	57618.7	87380.2	43663.5	0.617928	-0.274298	-0.866211
sp|P36955|PEDF_HUMAN	P36955	PEDF_HUMAN	SERPINF1	Pigment epithelium-derived factor	7	7	649401	776305	602880	0.410201	0.123331	-0.0363855
sp|P37108|SRP14_HUMAN	P37108	SRP14_HUMAN	SRP14	Signal recognition particle 14 kDa protein	1	1	129029	133147	116820	0.0624879	-0.0175973	-0.0540708
sp|P37235|HPCL1_HUMAN	P37235	HPCL1_HUMAN	HPCAL1	Hippocalcin-like protein 1	1	0	24297.8	30557	31138.3	0.347836	0.483681	0.16186
sp|P37802|TAGL2_HUMAN	P37802	TAGL2_HUMAN	TAGLN2	Transgelin-2	8	7	692758	660796	653430	-0.0641397	0.110451	0.0127042
sp|P37837|TALDO_HUMAN	P37837	TALDO_HUMAN	TALDO1	Transaldolase	3	3	221859	149605	111701	-0.342052	-0.327082	-0.0947512
sp|P38159|RBMX_HUMAN	P38159	RBMX_HUMAN	RBMX	RNA-binding motif protein, X chromosome	8	3	753799	743060	3.06839e+06	0.128316	0.0355061	-0.0667954
sp|P38606|VATA_HUMAN	P38606	VATA_HUMAN	ATP6V1A	V-type proton ATPase catalytic subunit A	4	4	207504	237006	196665	0.147613	-0.154905	-0.162637
sp|P38646|GRP75_HUMAN	P38646	GRP75_HUMAN	HSPA9	Stress-70 protein, mitochondrial	13	12	892069	795707	736692	-0.119474	0.148888	-0.116579
sp|P38919|IF4A3_HUMAN	P38919	IF4A3_HUMAN	EIF4A3	Eukaryotic initiation factor 4A-III	5	4	222024	133367	173344	-0.539233	-0.253029	0.312218
sp|P39023|RL3_HUMAN	P39023	RL3_HUMAN	RPL3	Large ribosomal subunit protein uL3	2	1	63362.1	79358.3	96601.8	0.31349	0.773095	0.485619
sp|P39060|COIA1_HUMAN	P39060	COIA1_HUMAN	COL18A1	Collagen alpha-1(XVIII) chain	2	2	114953	102287	82139.6	-0.0702863	-0.258057	-0.161756
sp|P39748|FEN1_HUMAN	P39748	FEN1_HUMAN	FEN1	Flap endonuclease 1	5	5	288423	240562	259779	-0.0718093	-0.230553	-0.085652
sp|P40123|CAP2_HUMAN	P40123	CAP2_HUMAN	CAP2	Adenylyl cyclase-associated protein 2	2	1	251247	86532.5	66248.9	-1.52063	-1.79732	-0.250676
sp|P40227|TCPZ_HUMAN	P40227	TCPZ_HUMAN	CCT6A	T-complex protein 1 subunit zeta	23	19	3.29833e+06	2.72247e+06	2406505	-0.0718777	-0.166737	-0.000741835
sp|P40763|STAT3_HUMAN	P40763	STAT3_HUMAN	STAT3	Signal transducer and activator of transcription 3	3	3	17886.7	18385.6	13421.6	0.0568437	-0.288514	-0.319343
sp|P40818|UBP8_HUMAN	P40818	UBP8_HUMAN	USP8	Ubiquitin carboxyl-terminal hydrolase 8	1	1	44793.8	29121.3	30466	-0.604065	-0.430285	0.199795
sp|P40925|MDHC_HUMAN	P40925	MDHC_HUMAN	MDH1	Malate dehydrogenase, cytoplasmic	1	1	172786	62847.8	48856.7	-1.44189	-1.69655	-0.228636
sp|P40926|MDHM_HUMAN	P40926	MDHM_HUMAN	MDH2	Malate dehydrogenase, mitochondrial	7	7	646883	503794	474538	0.0135974	-0.0777229	0.102581
sp|P41091|IF2G_HUMAN	P41091	IF2G_HUMAN	EIF2S3	Eukaryotic translation initiation factor 2 subunit 3	14	3	1.33838e+06	1.17791e+06	934925	-0.16622	-0.178547	-0.0935697
sp|P41223|BUD31_HUMAN	P41223	BUD31_HUMAN	BUD31	Protein BUD31 homolog	3	3	92896	105428	86887.9	-0.0752139	0.03129	-0.176282
sp|P41227|NAA10_HUMAN	P41227	NAA10_HUMAN	NAA10	N-alpha-acetyltransferase 10	5	2	153611	197331	225157	0.0750254	0.209378	0.938618
sp|P41240|CSK_HUMAN	P41240	CSK_HUMAN	CSK	Tyrosine-protein kinase CSK	4	4	167592	151570	131968	-0.24676	-0.992405	0.357097
sp|P41250|GARS_HUMAN	P41250	GARS_HUMAN	GARS1	Glycine--tRNA ligase	14	14	1.14398e+06	1478111	739130	0.282126	-0.0455367	-0.812504
sp|P41252|SYIC_HUMAN	P41252	SYIC_HUMAN	IARS1	Isoleucine--tRNA ligase, cytoplasmic	12	12	806540	563984	503266	-0.0490119	-0.304343	-0.18854
sp|P42166|LAP2A_HUMAN	P42166	LAP2A_HUMAN	TMPO	Lamina-associated polypeptide 2, isoform alpha	4	0	481299	489531	406630	0.0839406	0.104323	-0.169105
sp|P42224|STAT1_HUMAN	P42224	STAT1_HUMAN	STAT1	Signal transducer and activator of transcription 1-alpha/beta	7	7	514203	682802	288080	-0.0431724	-0.551758	-0.325956
sp|P42285|MTREX_HUMAN	P42285	MTREX_HUMAN	MTREX	Exosome RNA helicase MTR4	5	5	842597	182364	249566	-1.80633	-1.71697	0.0158284
sp|P42566|EPS15_HUMAN	P42566	EPS15_HUMAN	EPS15	Epidermal growth factor receptor substrate 15	1	1	25478.1	29234.1	24249.3	0.215549	0.0544998	-0.135035
sp|P42677|RS27_HUMAN	P42677	RS27_HUMAN	RPS27	Small ribosomal subunit protein eS27	1	0	56114.3	55859.4		0.0105884
sp|P43034|LIS1_HUMAN	P43034	LIS1_HUMAN	PAFAH1B1	Platelet-activating factor acetylhydrolase IB subunit beta	10	10	587164	514374	457608	-0.279632	-0.332001	-0.0586536
sp|P43243|MATR3_HUMAN	P43243	MATR3_HUMAN	MATR3	Matrin-3	4	4	743365	737209	653701	-0.0936532	-0.0981733	0.0464974
sp|P43246|MSH2_HUMAN	P43246	MSH2_HUMAN	MSH2	DNA mismatch repair protein Msh2	1	1	28350.4	46319.9	63048.4	0.725424	1.27891	0.579498
sp|P43358|MAGA4_HUMAN	P43358	MAGA4_HUMAN	MAGEA4	Melanoma-associated antigen 4	7	4	501278	522208	416915	0.205156	0.0789967	-0.144051
sp|P43487|RANG_HUMAN	P43487	RANG_HUMAN	RANBP1	Ran-specific GTPase-activating protein	2	2	124328	101748	122736	-0.230258	0.142949	0.399222
sp|P43490|NAMPT_HUMAN	P43490	NAMPT_HUMAN	NAMPT	Nicotinamide phosphoribosyltransferase	7	7	386555	373795	333507	-0.0280378	-0.000207996	0.105448
sp|P43686|PRS6B_HUMAN	P43686	PRS6B_HUMAN	PSMC4	26S proteasome regulatory subunit 6B	9	9	408315	476794	334096	0.151242	-0.118038	-0.0131982
sp|P45877|PPIC_HUMAN	P45877	PPIC_HUMAN	PPIC	Peptidyl-prolyl cis-trans isomerase C	1	1	55864.7	39256.2	60123.9	-0.491858	0.231816	0.749688
sp|P45973|CBX5_HUMAN	P45973	CBX5_HUMAN	CBX5	Chromobox protein homolog 5	1	1	74433.9	49423.7	38211.9	-0.573598	-0.836123	-0.23651
sp|P45974|UBP5_HUMAN	P45974	UBP5_HUMAN	USP5	Ubiquitin carboxyl-terminal hydrolase 5	6	6	710533	511606	316591	-0.219405	-0.378036	0.0781872
sp|P46060|RAGP1_HUMAN	P46060	RAGP1_HUMAN	RANGAP1	Ran GTPase-activating protein 1	11	11	756872	861390	637015	0.104502	-0.0362351	-0.230349
sp|P46063|RECQ1_HUMAN	P46063	RECQ1_HUMAN	RECQL	ATP-dependent DNA helicase Q1	4	4	195571	2.57493e+06	106638	0.0179408	-0.463442	0.212492
sp|P46109|CRKL_HUMAN	P46109	CRKL_HUMAN	CRKL	Crk-like protein	1	1	31226.5	26195.9	26208.5	-0.236275	-0.126922	0.135367
sp|P46379|BAG6_HUMAN	P46379	BAG6_HUMAN	BAG6	Large proline-rich protein BAG6	4	4	130271	348525	111273	0.190009	-0.00629995	-0.272995
sp|P46459|NSF_HUMAN	P46459	NSF_HUMAN	NSF	Vesicle-fusing ATPase	1	1	50449.1	109190	63075.9	1.1311	0.448072	-0.657014
sp|P46777|RL5_HUMAN	P46777	RL5_HUMAN	RPL5	Large ribosomal subunit protein uL18	8	8	341932	524412	614476	0.266389	0.493697	0.034813
sp|P46782|RS5_HUMAN	P46782	RS5_HUMAN	RPS5	Small ribosomal subunit protein uS7	2	2	106000	124923	143350	0.461344	-0.0248826	0.251217
sp|P46821|MAP1B_HUMAN	P46821	MAP1B_HUMAN	MAP1B	Microtubule-associated protein 1B	10	9	749206	534446	413891	-0.332427	-0.818969	-0.140403
sp|P46937|YAP1_HUMAN	P46937	YAP1_HUMAN	YAP1	Transcriptional coactivator YAP1	1	1	27959.7	32393	34635.7	0.229494	0.434727	0.231248
sp|P46939|UTRN_HUMAN	P46939	UTRN_HUMAN	UTRN	Utrophin	1	1	46265.7	29086.4		-0.652439
sp|P46940|IQGA1_HUMAN	P46940	IQGA1_HUMAN	IQGAP1	Ras GTPase-activating-like protein IQGAP1	37	35	3.19101e+06	3209999	2.55365e+06	-0.0394206	-0.122075	-0.0347382
sp|P46976|GLYG_HUMAN	P46976	GLYG_HUMAN	GYG1	Glycogenin-1	2	2	64872.3	149339	108226	-0.0662085	0.086373	-0.326399
sp|P47755|CAZA2_HUMAN	P47755	CAZA2_HUMAN	CAPZA2	F-actin-capping protein subunit alpha-2	6	4	208373	276936	252051	0.00579416	0.0502504	0.057372
sp|P47756|CAPZB_HUMAN	P47756	CAPZB_HUMAN	CAPZB	F-actin-capping protein subunit beta	12	12	1.77082e+06	1.90559e+06	1.53007e+06	0.0997075	0.106551	-0.0258283
sp|P47813|IF1AX_HUMAN	P47813	IF1AX_HUMAN	EIF1AX	Eukaryotic translation initiation factor 1A, X-chromosomal	6	2	914001	773771	668068	-0.227558	-0.315245	-0.0631281
sp|P47897|SYQ_HUMAN	P47897	SYQ_HUMAN	QARS1	Glutamine--tRNA ligase	8	8	318520	352547	279210	0.0610611	-0.0173169	0.010735
sp|P47914|RL29_HUMAN	P47914	RL29_HUMAN	RPL29	Large ribosomal subunit protein eL29	2	2	109482	92753.7	73941.6	-0.0675417	-0.276083	-0.182527
sp|P48059|LIMS1_HUMAN	P48059	LIMS1_HUMAN	LIMS1	LIM and senescent cell antigen-like-containing domain protein 1	1	1	92376.1	79369.5	62083.3	-0.201776	-0.4475	-0.21971
sp|P48147|PPCE_HUMAN	P48147	PPCE_HUMAN	PREP	Prolyl endopeptidase	4	4	292512	330976	337443	0.168545	0.274303	0.231855
sp|P48444|COPD_HUMAN	P48444	COPD_HUMAN	ARCN1	Coatomer subunit delta	9	9	524239	492503	536420	-0.451072	-0.232117	0.241203
sp|P48556|PSMD8_HUMAN	P48556	PSMD8_HUMAN	PSMD8	26S proteasome non-ATPase regulatory subunit 8	4	4	326505	251064	222926	-0.262877	-0.293982	-0.200824
sp|P48643|TCPE_HUMAN	P48643	TCPE_HUMAN	CCT5	T-complex protein 1 subunit epsilon	26	25	2.43594e+06	2.34467e+06	2.27841e+06	0.0968871	-0.0571947	-0.0239216
sp|P48739|PIPNB_HUMAN	P48739	PIPNB_HUMAN	PITPNB	Phosphatidylinositol transfer protein beta isoform	7	6	411801	364214	363595	-0.00467227	-0.00708642	0.0592425
sp|P49006|MRP_HUMAN	P49006	MRP_HUMAN	MARCKSL1	MARCKS-related protein	6	6	258407	270039	239426	0.0515519	0.074433	0.0383345
sp|P49189|AL9A1_HUMAN	P49189	AL9A1_HUMAN	ALDH9A1	4-trimethylaminobutyraldehyde dehydrogenase	2	2	67163.7	40810.9	49028.3	-0.701569	-0.328254	0.39933
sp|P49321|NASP_HUMAN	P49321	NASP_HUMAN	NASP	Nuclear autoantigenic sperm protein	6	6	449245	327414	300640	-0.0805737	-0.242899	0.0479256
sp|P49327|FAS_HUMAN	P49327	FAS_HUMAN	FASN	Fatty acid synthase	39	38	2.86979e+06	2.87612e+06	2.44282e+06	0.0190699	-0.0676094	-0.0887939
sp|P49368|TCPG_HUMAN	P49368	TCPG_HUMAN	CCT3	T-complex protein 1 subunit gamma	23	22	4466777	4.09041e+06	3.62537e+06	-0.0768825	-0.118598	-0.0312299
sp|P49419|AL7A1_HUMAN	P49419	AL7A1_HUMAN	ALDH7A1	Alpha-aminoadipic semialdehyde dehydrogenase	5	5	306010	216981	168199	-0.106019	-0.185056	-0.398724
sp|P49458|SRP09_HUMAN	P49458	SRP09_HUMAN	SRP9	Signal recognition particle 9 kDa protein	2	2	122034	92271.6		-0.386171
sp|P49588|SYAC_HUMAN	P49588	SYAC_HUMAN	AARS1	Alanine--tRNA ligase, cytoplasmic	15	15	916281	923792	922247	0.0586633	0.0591444	0.0524862
sp|P49589|SYCC_HUMAN	P49589	SYCC_HUMAN	CARS1	Cysteine--tRNA ligase, cytoplasmic	14	14	975408	930144	792737	0.0383336	-0.125482	-0.186744
sp|P49591|SYSC_HUMAN	P49591	SYSC_HUMAN	SARS1	Serine--tRNA ligase, cytoplasmic	8	8	467261	548973	484979	0.308187	0.0931135	0.151909
sp|P49720|PSB3_HUMAN	P49720	PSB3_HUMAN	PSMB3	Proteasome subunit beta type-3	4	4	279101	349847	216550	0.359332	-0.2054	-0.636145
sp|P49721|PSB2_HUMAN	P49721	PSB2_HUMAN	PSMB2	Proteasome subunit beta type-2	4	4	69091.8	141288	134915	1.5291	1.42057	-0.0825151
sp|P49736|MCM2_HUMAN	P49736	MCM2_HUMAN	MCM2	DNA replication licensing factor MCM2	16	16	632556	660370	591093	0.0449409	0.145461	0.126534
sp|P49746|TSP3_HUMAN	P49746	TSP3_HUMAN	THBS3	Thrombospondin-3	3	3	136404	172559	169037	0.60401	0.378863	-0.274733
sp|P49756|RBM25_HUMAN	P49756	RBM25_HUMAN	RBM25	RNA-binding protein 25	4	4	90062.7	53556.7	57714.8	-0.611356	-0.434801	0.253969
sp|P49770|EI2BB_HUMAN	P49770	EI2BB_HUMAN	EIF2B2	Translation initiation factor eIF-2B subunit beta	1	1	99277.4	46375.5	57115.7	-1.08095	-0.671766	0.435195
sp|P49792|RBP2_HUMAN	P49792	RBP2_HUMAN	RANBP2	E3 SUMO-protein ligase RanBP2	5	4	700508	186300	176490	-0.292468	-0.423332	-0.104849
sp|P49840|GSK3A_HUMAN	P49840	GSK3A_HUMAN	GSK3A	Glycogen synthase kinase-3 alpha	2	0	26104	40370.4	43474.7	0.646182	0.861718	0.24155
sp|P49903|SPS1_HUMAN	P49903	SPS1_HUMAN	SEPHS1	Selenide, water dikinase 1	5	5	202145	229876	188032	0.032756	-0.0156214	-0.00925676
sp|P49915|GUAA_HUMAN	P49915	GUAA_HUMAN	GMPS	GMP synthase [glutamine-hydrolyzing]	8	8	588538	695653	529301	0.340794	0.079435	0.0610837
sp|P49959|MRE11_HUMAN	P49959	MRE11_HUMAN	MRE11	Double-strand break repair protein MRE11	1	1	17641.1	60975.9	19631.8	1.80646	0.280069	-1.50038
sp|P50395|GDIB_HUMAN	P50395	GDIB_HUMAN	GDI2	Rab GDP dissociation inhibitor beta	7	4	459211	444892	451512	0.116817	0.0927928	0.00665941
sp|P50502|F10A1_HUMAN	P50502	F10A1_HUMAN	ST13	Hsc70-interacting protein	11	2	1.56058e+06	1.79499e+06	1.4291e+06	0.166928	0.125104	-0.014174
sp|P50552|VASP_HUMAN	P50552	VASP_HUMAN	VASP	Vasodilator-stimulated phosphoprotein	7	7	469767	408383	288012	-0.050889	-0.247412	0.0584405
sp|P50570|DYN2_HUMAN	P50570	DYN2_HUMAN	DNM2	Dynamin-2	6	5	181780	2.18518e+06	215650	-0.195364	-0.323851	-0.113784
sp|P50579|MAP2_HUMAN	P50579	MAP2_HUMAN	METAP2	Methionine aminopeptidase 2	1	1	16650.1	30701.7	33131	0.899949	1.11846	0.244529
sp|P50897|PPT1_HUMAN	P50897	PPT1_HUMAN	PPT1	Palmitoyl-protein thioesterase 1	3	3	283549	222307	202796	-0.127606	-0.232668	0.0905444
sp|P50914|RL14_HUMAN	P50914	RL14_HUMAN	RPL14	Large ribosomal subunit protein eL14	3	3	224860	241366	175212	0.0386894	-0.0860065	-0.0639443
sp|P50990|TCPQ_HUMAN	P50990	TCPQ_HUMAN	CCT8	T-complex protein 1 subunit theta	31	31	4169262	4.55471e+06	4.01234e+06	-0.00840911	0.0510402	0.0165217
sp|P50991|TCPD_HUMAN	P50991	TCPD_HUMAN	CCT4	T-complex protein 1 subunit delta	28	27	3.41934e+06	3185192	2.62776e+06	-0.0793993	-0.161562	-0.154467
sp|P50995|ANX11_HUMAN	P50995	ANX11_HUMAN	ANXA11	Annexin A11	1	1		7788.43
sp|P51148|RAB5C_HUMAN	P51148	RAB5C_HUMAN	RAB5C	Ras-related protein Rab-5C	3	3	194269	146258	153278	-0.308974	-0.412759	-0.0777706
sp|P51149|RAB7A_HUMAN	P51149	RAB7A_HUMAN	RAB7A	Ras-related protein Rab-7a	3	3	277304	296430	175960	-0.0868215	-0.60126	-0.488425
sp|P51452|DUS3_HUMAN	P51452	DUS3_HUMAN	DUSP3	Dual specificity protein phosphatase 3	1	1	64687.3	78426	43869.8	0.295008	-0.434439	-0.703433
sp|P51511|MMP15_HUMAN	P51511	MMP15_HUMAN	MMP15	Matrix metalloproteinase-15	1	1	71441.6	41553.4	34628.1	-0.76464	-0.919007	-0.128353
sp|P51570|GALK1_HUMAN	P51570	GALK1_HUMAN	GALK1	Galactokinase	1	1	64804.6	82374.8	40875.3	0.363265	-0.539053	-0.876303
sp|P51610|HCFC1_HUMAN	P51610	HCFC1_HUMAN	HCFC1	Host cell factor 1	8	8	635707	553802	361870	-0.0377897	-0.174969	-0.400575
sp|P51654|GPC3_HUMAN	P51654	GPC3_HUMAN	GPC3	Glypican-3	1	1	71066.3	58693.3	66762.8	-0.258812	0.0356911	0.320518
sp|P51665|PSMD7_HUMAN	P51665	PSMD7_HUMAN	PSMD7	26S proteasome non-ATPase regulatory subunit 7	7	7	399147	396802	319290	-0.1028	-0.42073	-0.258538
sp|P51692|STA5B_HUMAN	P51692	STA5B_HUMAN	STAT5B	Signal transducer and activator of transcription 5B	1	1	135150	171031	12086.5	0.35685	-3.35728	-3.68811
sp|P51693|APLP1_HUMAN	P51693	APLP1_HUMAN	APLP1	Amyloid beta precursor like protein 1	1	1	25409.1	36076.6	34375.5	0.522873	0.561846	0.0649871
sp|P51858|HDGF_HUMAN	P51858	HDGF_HUMAN	HDGF	Hepatoma-derived growth factor	8	7	779670	774111	626008	0.104132	-0.181729	-0.320277
sp|P51884|LUM_HUMAN	P51884	LUM_HUMAN	LUM	Lumican	3	3	334014	285396	233875	-0.327588	-0.527131	-0.288702
sp|P51965|UB2E1_HUMAN	P51965	UB2E1_HUMAN	UBE2E1	Ubiquitin-conjugating enzyme E2 E1	2	1	97867.8	99264.3	102765	0.0578468	0.195578	0.163746
sp|P51991|ROA3_HUMAN	P51991	ROA3_HUMAN	HNRNPA3	Heterogeneous nuclear ribonucleoprotein A3	8	6	358433	384371	199044	0.14617	-0.0664298	-0.216369
sp|P52209|6PGD_HUMAN	P52209	6PGD_HUMAN	PGD	6-phosphogluconate dehydrogenase, decarboxylating	8	8	590282	528226	511157	-0.175249	-0.00822243	0.0504233
sp|P52272|HNRPM_HUMAN	P52272	HNRPM_HUMAN	HNRNPM	Heterogeneous nuclear ribonucleoprotein M	4	4	281301	190883	149562	-0.418979	-0.608368	-0.256996
sp|P52292|IMA1_HUMAN	P52292	IMA1_HUMAN	KPNA2	Importin subunit alpha-1	14	13	2.17869e+06	1.96696e+06	1.98822e+06	-0.0693303	0.0696836	0.0460363
sp|P52306|GDS1_HUMAN	P52306	GDS1_HUMAN	RAP1GDS1	Rap1 GTPase-GDP dissociation stimulator 1	2	2	38502.5	54999.1	40666.7	-0.286505	-0.663489	-0.29438
sp|P52565|GDIR1_HUMAN	P52565	GDIR1_HUMAN	ARHGDIA	Rho GDP-dissociation inhibitor 1	7	7	875637	1.00088e+06	963012	0.110964	-0.151371	-0.0290525
sp|P52594|AGFG1_HUMAN	P52594	AGFG1_HUMAN	AGFG1	Arf-GAP domain and FG repeat-containing protein 1	1	1	49518.9	15393.5		-1.6685
sp|P52597|HNRPF_HUMAN	P52597	HNRPF_HUMAN	HNRNPF	Heterogeneous nuclear ribonucleoprotein F	10	8	544981	615673	486050	0.257091	0.117222	0.0277479
sp|P52657|T2AG_HUMAN	P52657	T2AG_HUMAN	GTF2A2	Transcription initiation factor IIA subunit 2	1	1	111064	35522	70637.9	-1.62745	-0.527068	1.1264
sp|P52788|SPSY_HUMAN	P52788	SPSY_HUMAN	SMS	Spermine synthase	8	8	393991	470615	356560	0.0469962	-0.122219	0.025465
sp|P52888|THOP1_HUMAN	P52888	THOP1_HUMAN	THOP1	Thimet oligopeptidase	1	1	14442.5	22082.6	24057.1	0.629744	0.861953	0.258224
sp|P52907|CAZA1_HUMAN	P52907	CAZA1_HUMAN	CAPZA1	F-actin-capping protein subunit alpha-1	11	9	1282180	1.22149e+06	1.29514e+06	0.0808954	0.0596592	0.139056
sp|P52943|CRIP2_HUMAN	P52943	CRIP2_HUMAN	CRIP2	Cysteine-rich protein 2	7	7	859000	757501	725394	-0.152573	-0.10383	0.040489
sp|P53004|BIEA_HUMAN	P53004	BIEA_HUMAN	BLVRA	Biliverdin reductase A	3	3	176568	174865	180495	-0.0161225	-0.00483439	0.0373026
sp|P53041|PPP5_HUMAN	P53041	PPP5_HUMAN	PPP5C	Serine/threonine-protein phosphatase 5	7	7	567385	486108	375906	-0.017988	-0.409688	-0.190998
sp|P53367|ARFP1_HUMAN	P53367	ARFP1_HUMAN	ARFIP1	Arfaptin-1	1	1	63862.6	57539.3	15356	-0.133265	-1.93035	-1.77107
sp|P53396|ACLY_HUMAN	P53396	ACLY_HUMAN	ACLY	ATP-citrate synthase	32	32	3.23244e+06	3.96302e+06	2.79473e+06	0.124622	-0.0967681	-0.181839
sp|P53582|MAP11_HUMAN	P53582	MAP11_HUMAN	METAP1	Methionine aminopeptidase 1	3	3	80598.5	65887.9	54720.2	-0.0653686	-0.141052	-0.0496689
sp|P53602|MVD1_HUMAN	P53602	MVD1_HUMAN	MVD	Diphosphomevalonate decarboxylase	1	1	16812.8	6956.13	11755.1	-1.25604	-0.39046	0.891596
sp|P53618|COPB_HUMAN	P53618	COPB_HUMAN	COPB1	Coatomer subunit beta	6	6	301870	418835	371857	0.0959229	-0.129241	-0.177349
sp|P53621|COPA_HUMAN	P53621	COPA_HUMAN	COPA	Coatomer subunit alpha	13	13	788721	1.26715e+06	1.81939e+06	0.127025	0.149478	-0.220375
sp|P53990|IST1_HUMAN	P53990	IST1_HUMAN	IST1	IST1 homolog	5	5	297317	311231	241024	0.00612904	-0.0940732	-0.0353068
sp|P53992|SC24C_HUMAN	P53992	SC24C_HUMAN	SEC24C	Protein transport protein Sec24C	7	7	344484	378561	303921	-0.0571415	-0.312219	-0.262458
sp|P53999|TCP4_HUMAN	P53999	TCP4_HUMAN	SUB1	Activated RNA polymerase II transcriptional coactivator p15	2	2	120362	132255	145336	0.144368	0.380735	0.262382
sp|P54136|SYRC_HUMAN	P54136	SYRC_HUMAN	RARS1	Arginine--tRNA ligase, cytoplasmic	16	16	1.14714e+06	1.04386e+06	1.46044e+06	-0.129534	-0.199989	-0.144571
sp|P54577|SYYC_HUMAN	P54577	SYYC_HUMAN	YARS1	Tyrosine--tRNA ligase, cytoplasmic	15	15	1.17884e+06	908024	886726	-0.136665	-0.343171	-0.0395157
sp|P54578|UBP14_HUMAN	P54578	UBP14_HUMAN	USP14	Ubiquitin carboxyl-terminal hydrolase 14	14	14	1.42405e+06	1.3145e+06	1125609	-0.0586996	-0.19686	0.00245575
sp|P54652|HSP72_HUMAN	P54652	HSP72_HUMAN	HSPA2	Heat shock-related 70 kDa protein 2	13	1	23757.7	22600	21124.8	-0.0549125	-0.0436461	0.0372808
sp|P54920|SNAA_HUMAN	P54920	SNAA_HUMAN	NAPA	Alpha-soluble NSF attachment protein	3	3	166442	163707	130268	-0.137339	-0.488184	-0.324831
sp|P55010|IF5_HUMAN	P55010	IF5_HUMAN	EIF5	Eukaryotic translation initiation factor 5	8	8	415977	440450	399073	0.181999	-0.0129487	-0.176066
sp|P55036|PSMD4_HUMAN	P55036	PSMD4_HUMAN	PSMD4	26S proteasome non-ATPase regulatory subunit 4	6	6	205726	220994	200795	0.122489	0.145391	0.0828132
sp|P55060|XPO2_HUMAN	P55060	XPO2_HUMAN	CSE1L	Exportin-2	21	21	1.78451e+06	1.87447e+06	1.80903e+06	0.120379	-0.0584183	-0.0557986
sp|P55072|TERA_HUMAN	P55072	TERA_HUMAN	VCP	Transitional endoplasmic reticulum ATPase	30	29	2.93707e+06	2.3376e+06	2.16055e+06	-0.1074	-0.17933	-0.0489569
sp|P55145|MANF_HUMAN	P55145	MANF_HUMAN	MANF	Mesencephalic astrocyte-derived neurotrophic factor	1	1	41509.6	56977.7	46545.9	0.47411	0.291022	-0.157074
sp|P55196|AFAD_HUMAN	P55196	AFAD_HUMAN	AFDN	Afadin	2	2	70105.8	49557.6	41000.2	-0.453612	-0.665984	-0.186357
sp|P55209|NP1L1_HUMAN	P55209	NP1L1_HUMAN	NAP1L1	Nucleosome assembly protein 1-like 1	8	6	1337406	1.32084e+06	1.11364e+06	-0.0665331	-0.101268	-0.112802
sp|P55265|DSRAD_HUMAN	P55265	DSRAD_HUMAN	ADAR	Double-stranded RNA-specific adenosine deaminase	2	2	108944	39771.5	126277	0.6783	0.565575	1.02247
sp|P55268|LAMB2_HUMAN	P55268	LAMB2_HUMAN	LAMB2	Laminin subunit beta-2	2	2	34504.5	105389	120332	1.11792	1.26725	0.175348
sp|P55735|SEC13_HUMAN	P55735	SEC13_HUMAN	SEC13	Protein SEC13 homolog	5	5	161680	219814	105303	0.37182	-0.54902	-0.440418
sp|P55769|NH2L1_HUMAN	P55769	NH2L1_HUMAN	SNU13	NHP2-like protein 1	3	3	218166	211146	175547	-0.000475556	-0.360183	0.0440319
sp|P55786|PSA_HUMAN	P55786	PSA_HUMAN	NPEPPS	Puromycin-sensitive aminopeptidase	6	5	286941	409289	430198	-0.0588397	0.0413799	-0.157717
sp|P55854|SUMO3_HUMAN	P55854	SUMO3_HUMAN	SUMO3	Small ubiquitin-related modifier 3	1	0	100746	124190	110777	0.318984	0.262749	-0.0302199
sp|P55884|EIF3B_HUMAN	P55884	EIF3B_HUMAN	EIF3B	Eukaryotic translation initiation factor 3 subunit B	16	16	855667	878164	819524	0.157172	0.0669948	-0.0137748
sp|P56192|SYMC_HUMAN	P56192	SYMC_HUMAN	MARS1	Methionine--tRNA ligase, cytoplasmic	4	4	401369	379395	479785	0.0567215	0.13006	0.0993535
sp|P56377|AP1S2_HUMAN	P56377	AP1S2_HUMAN	AP1S2	AP-1 complex subunit sigma-2	1	1	62811.5	71831.6	47823.9	0.210748	-0.267484	-0.452217
sp|P56537|IF6_HUMAN	P56537	IF6_HUMAN	EIF6	Eukaryotic translation initiation factor 6	3	3	320746	35593.6	243734	0.470939	0.313288	0.674301
sp|P56945|BCAR1_HUMAN	P56945	BCAR1_HUMAN	BCAR1	Breast cancer anti-estrogen resistance protein 1	1	1	33939.1	32849.8	66931.1	-0.0299072	1.10554	1.16146
sp|P57081|WDR4_HUMAN	P57081	WDR4_HUMAN	WDR4	tRNA (guanine-N(7)-)-methyltransferase non-catalytic subunit WDR4	1	1	18786.9	38342.4	50129.7	1.04638	1.54176	0.521394
sp|P57721|PCBP3_HUMAN	P57721	PCBP3_HUMAN	PCBP3	Poly(rC)-binding protein 3	7	2	188582	131399	71169.8	-0.361106	-1.11422	-0.727094
sp|P57737|CORO7_HUMAN	P57737	CORO7_HUMAN	CORO7	Coronin-7	2	2	24186.8	31991.8	28747.2	0.420638	0.375014	-0.01961
sp|P59998|ARPC4_HUMAN	P59998	ARPC4_HUMAN	ARPC4	Actin-related protein 2/3 complex subunit 4	4	4	325048	394868	260418	0.21846	-0.274432	-0.370667
sp|P60033|CD81_HUMAN	P60033	CD81_HUMAN	CD81	CD81 antigen	1	1	69924.2	84401.7	74628.4	0.392371	0.287564	-0.0787928
sp|P60174|TPIS_HUMAN	P60174	TPIS_HUMAN	TPI1	Triosephosphate isomerase	5	5	304912	257053	198349	-0.483243	-0.994245	-0.361693
sp|P60228|EIF3E_HUMAN	P60228	EIF3E_HUMAN	EIF3E	Eukaryotic translation initiation factor 3 subunit E	9	9	483761	477733	384194	0.00484848	-0.0111617	-0.185043
sp|P60660|MYL6_HUMAN	P60660	MYL6_HUMAN	MYL6	Myosin light polypeptide 6	5	2	381029	357652	454331	0.049681	0.186178	0.00103115
sp|P60709|ACTB_HUMAN	P60709	ACTB_HUMAN	ACTB	Actin, cytoplasmic 1	32	2	431051	486472	441550	0.0532876	0.107839	0.0805654
sp|P60842|IF4A1_HUMAN	P60842	IF4A1_HUMAN	EIF4A1	Eukaryotic initiation factor 4A-I	16	7	2.6051e+06	2.38932e+06	1.99642e+06	-0.0605614	-0.110866	-0.0328067
sp|P60866|RS20_HUMAN	P60866	RS20_HUMAN	RPS20	Small ribosomal subunit protein uS10	4	4	248730	326393	234891	0.41448	-0.274847	-0.0941916
sp|P60891|PRPS1_HUMAN	P60891	PRPS1_HUMAN	PRPS1	Ribose-phosphate pyrophosphokinase 1	8	2	557628	514138	478174	0.215327	-0.265369	-0.201851
sp|P60900|PSA6_HUMAN	P60900	PSA6_HUMAN	PSMA6	Proteasome subunit alpha type-6	9	9	496805	547114	419288	-0.0181221	-0.0902338	-0.156808
sp|P60953|CDC42_HUMAN	P60953	CDC42_HUMAN	CDC42	Cell division control protein 42 homolog	4	4	279296	275687	306537	0.0467858	-0.0424109	0.230389
sp|P60981|DEST_HUMAN	P60981	DEST_HUMAN	DSTN	Destrin	4	3	243346	241047	240964	0.0166003	0.138174	0.147588
sp|P61026|RAB10_HUMAN	P61026	RAB10_HUMAN	RAB10	Ras-related protein Rab-10	3	1	4595
sp|P61077|UB2D3_HUMAN	P61077	UB2D3_HUMAN	UBE2D3	Ubiquitin-conjugating enzyme E2 D3	2	0	200683	206542	143606	-0.182276	-0.356988	-0.148697
sp|P61081|UBC12_HUMAN	P61081	UBC12_HUMAN	UBE2M	NEDD8-conjugating enzyme Ubc12	5	5	689169	693276	606051	0.235693	0.23594	-0.0947211
sp|P61086|UBE2K_HUMAN	P61086	UBE2K_HUMAN	UBE2K	Ubiquitin-conjugating enzyme E2 K	2	2	163582	8578.71	5527.27	-0.557606	-1.08315	-0.499525
sp|P61088|UBE2N_HUMAN	P61088	UBE2N_HUMAN	UBE2N	Ubiquitin-conjugating enzyme E2 N	2	0	163772	107564	117848	-0.507035	-0.374484	0.158566
sp|P61158|ARP3_HUMAN	P61158	ARP3_HUMAN	ACTR3	Actin-related protein 3	15	11	1.8218e+06	1.60562e+06	1.54811e+06	-0.0900399	-0.00295946	0.0762247
sp|P61160|ARP2_HUMAN	P61160	ARP2_HUMAN	ACTR2	Actin-related protein 2	11	11	850739	803479	654486	0.0926738	-0.507397	-0.236703
sp|P61163|ACTZ_HUMAN	P61163	ACTZ_HUMAN	ACTR1A	Alpha-centractin	9	6	704403	644648	446748	0.114472	0.205408	-0.229904
sp|P61201|CSN2_HUMAN	P61201	CSN2_HUMAN	COPS2	COP9 signalosome complex subunit 2	4	4	47375	33128.1	63451.1	-0.00379271	0.462971	-0.0171284
sp|P61204|ARF3_HUMAN	P61204	ARF3_HUMAN	ARF3	ADP-ribosylation factor 3	6	0	503342	414296	364907	-0.23618	-0.460047	-0.0570148
sp|P61221|ABCE1_HUMAN	P61221	ABCE1_HUMAN	ABCE1	ATP-binding cassette sub-family E member 1	8	8	280061	310734	326580	-0.481419	0.117217	-0.10332
sp|P61224|RAP1B_HUMAN	P61224	RAP1B_HUMAN	RAP1B	Ras-related protein Rap-1b	8	1	429919	515816	432484	0.112228	0.123048	0.112671
sp|P61225|RAP2B_HUMAN	P61225	RAP2B_HUMAN	RAP2B	Ras-related protein Rap-2b	1	1	12727.6	18425.8	24652.9	0.550926	1.07961	0.5547
sp|P61247|RS3A_HUMAN	P61247	RS3A_HUMAN	RPS3A	Small ribosomal subunit protein eS1	4	4	200353	187725	152206	-0.204172	-0.372938	0.0137537
sp|P61289|PSME3_HUMAN	P61289	PSME3_HUMAN	PSME3	Proteasome activator complex subunit 3	10	10	674899	709918	702412	0.134361	-0.145179	0.0520546
sp|P61313|RL15_HUMAN	P61313	RL15_HUMAN	RPL15	Large ribosomal subunit protein eL15	2	2	114125	73290.9	52800.2	-0.621753	-0.98619	-0.338423
sp|P61353|RL27_HUMAN	P61353	RL27_HUMAN	RPL27	Large ribosomal subunit protein eL27	1	1	44049.6	45351.3	46840.7	0.0591732	0.214445	0.181287
sp|P61586|RHOA_HUMAN	P61586	RHOA_HUMAN	RHOA	Transforming protein RhoA	4	2	210892	123856	264241	0.235829	0.338533	-0.245045
sp|P61604|CH10_HUMAN	P61604	CH10_HUMAN	HSPE1	10 kDa heat shock protein, mitochondrial	8	8	966398	727350	613818	-0.395235	-0.462361	-0.196154
sp|P61758|PFD3_HUMAN	P61758	PFD3_HUMAN	VBP1	Prefoldin subunit 3	3	3	123937	195154	177178	0.638948	0.643238	0.030305
sp|P61764|STXB1_HUMAN	P61764	STXB1_HUMAN	STXBP1	Syntaxin-binding protein 1	2	2	37204.8	246465	43192.7	1.41267	0.341113	-1.04554
sp|P61812|TGFB2_HUMAN	P61812	TGFB2_HUMAN	TGFB2	Transforming growth factor beta-2 proprotein	20	20	4943555	4835914	4.32361e+06	0.0238707	-0.084265	-0.023437
sp|P61923|COPZ1_HUMAN	P61923	COPZ1_HUMAN	COPZ1	Coatomer subunit zeta-1	2	2	96173.2	113453	102276	0.223029	0.194743	-0.00227223
sp|P61964|WDR5_HUMAN	P61964	WDR5_HUMAN	WDR5	WD repeat-containing protein 5	3	3	468032	378728	298572	0.0419991	-0.364811	-0.57568
sp|P61966|AP1S1_HUMAN	P61966	AP1S1_HUMAN	AP1S1	AP-1 complex subunit sigma-1A	1	1	79393.4	107236	96580.5	0.450854	0.408527	-0.0163121
sp|P61978|HNRPK_HUMAN	P61978	HNRPK_HUMAN	HNRNPK	Heterogeneous nuclear ribonucleoprotein K	20	20	2961691	2.78244e+06	2.54995e+06	-0.041295	-0.0247382	0.0326543
sp|P61981|1433G_HUMAN	P61981	1433G_HUMAN	YWHAG	14-3-3 protein gamma	4	2	124737	256926	219439	0.836608	0.491666	-0.318927
sp|P62136|PP1A_HUMAN	P62136	PP1A_HUMAN	PPP1CA	Serine/threonine-protein phosphatase PP1-alpha catalytic subunit	9	3	120880	179722	172430	-0.202383	0.0377039	0.121275
sp|P62140|PP1B_HUMAN	P62140	PP1B_HUMAN	PPP1CB	Serine/threonine-protein phosphatase PP1-beta catalytic subunit	9	3	91594.5	96150.4	202928	0.198369	1.3932	1.22084
sp|P62191|PRS4_HUMAN	P62191	PRS4_HUMAN	PSMC1	26S proteasome regulatory subunit 4	7	6	553250	578437	368555	-0.0103484	0.50957	0.514656
sp|P62195|PRS8_HUMAN	P62195	PRS8_HUMAN	PSMC5	26S proteasome regulatory subunit 8	11	10	793706	600522	483885	-0.143247	0.0581562	-0.0435742
sp|P62241|RS8_HUMAN	P62241	RS8_HUMAN	RPS8	Small ribosomal subunit protein eS8	4	4	291343	345969	198682	0.293591	-0.380146	-0.503396
sp|P62244|RS15A_HUMAN	P62244	RS15A_HUMAN	RPS15A	Small ribosomal subunit protein uS8	3	3	170031	134151	113395	0.483699	-0.164788	-0.261383
sp|P62249|RS16_HUMAN	P62249	RS16_HUMAN	RPS16	Small ribosomal subunit protein uS9	4	4	381670	299684	745699	-0.524132	0.107584	0.0530352
sp|P62258|1433E_HUMAN	P62258	1433E_HUMAN	YWHAE	14-3-3 protein epsilon	4	3	159862	149285	172503	-0.497399	0.256055	0.779468
sp|P62263|RS14_HUMAN	P62263	RS14_HUMAN	RPS14	Small ribosomal subunit protein uS11	1	1	43103.9	93024.6	79495.1	1.12695	1.00886	-0.0920768
sp|P62266|RS23_HUMAN	P62266	RS23_HUMAN	RPS23	Small ribosomal subunit protein uS12	1	1	11732.1	14319		0.304623
sp|P62269|RS18_HUMAN	P62269	RS18_HUMAN	RPS18	Small ribosomal subunit protein uS13	2	2	125366	91499	82877.6	-0.181696	-0.330491	-0.122781
sp|P62277|RS13_HUMAN	P62277	RS13_HUMAN	RPS13	Small ribosomal subunit protein uS15	3	3	106321	94872.4	109386	-0.00234365	0.0422894	0.0706475
sp|P62280|RS11_HUMAN	P62280	RS11_HUMAN	RPS11	Small ribosomal subunit protein uS17	3	3	118470	130903	110432	0.252758	0.288785	0.0620413
sp|P62304|RUXE_HUMAN	P62304	RUXE_HUMAN	SNRPE	Small nuclear ribonucleoprotein E	3	3	502757	448170	348079	-0.127253	-0.440804	-0.165573
sp|P62306|RUXF_HUMAN	P62306	RUXF_HUMAN	SNRPF	Small nuclear ribonucleoprotein F	2	2	11842.2	12231.4	12020.2	0.0638086	0.147339	0.109545
sp|P62310|LSM3_HUMAN	P62310	LSM3_HUMAN	LSM3	U6 snRNA-associated Sm-like protein LSm3	3	3	120181	73287.1	56449.8	-0.696418	-0.964353	-0.241921
sp|P62312|LSM6_HUMAN	P62312	LSM6_HUMAN	LSM6	U6 snRNA-associated Sm-like protein LSm6	2	2	46835.7	35699.4	31849.9	-0.374551	-0.430505	-0.0299397
sp|P62314|SMD1_HUMAN	P62314	SMD1_HUMAN	SNRPD1	Small nuclear ribonucleoprotein Sm D1	2	2	134831	120208	138374	-0.433481	-0.111428	0.348068
sp|P62316|SMD2_HUMAN	P62316	SMD2_HUMAN	SNRPD2	Small nuclear ribonucleoprotein Sm D2	6	6	909850	741242	662136	-0.150956	-0.462059	-0.00955519
sp|P62318|SMD3_HUMAN	P62318	SMD3_HUMAN	SNRPD3	Small nuclear ribonucleoprotein Sm D3	4	4	604755	560076	551598	-0.0271632	0.132191	0.217815
sp|P62333|PRS10_HUMAN	P62333	PRS10_HUMAN	PSMC6	26S proteasome regulatory subunit 10B	8	8	562801	490980	572365	0.143094	0.0516046	-0.187874
sp|P62424|RL7A_HUMAN	P62424	RL7A_HUMAN	RPL7A	Large ribosomal subunit protein eL8	2	2	164567	93850.4	96364.2	-0.698971	-0.820874	-0.0958889
sp|P62491|RB11A_HUMAN	P62491	RB11A_HUMAN	RAB11A	Ras-related protein Rab-11A	7	0	657207	532017	317783	-0.0102801	0.306808	0.1309
sp|P62495|ERF1_HUMAN	P62495	ERF1_HUMAN	ETF1	Eukaryotic peptide chain release factor subunit 1	7	7	1.00878e+06	904794	674152	0.0399192	-0.152384	-0.209588
sp|P62633|CNBP_HUMAN	P62633	CNBP_HUMAN	CNBP	CCHC-type zinc finger nucleic acid binding protein	9	9	521841	517944	1.00012e+06	-0.0281307	0.0205568	0.107333
sp|P62701|RS4X_HUMAN	P62701	RS4X_HUMAN	RPS4X	Small ribosomal subunit protein eS4, X isoform	6	2	337333	312560	307315	0.00357443	-0.238496	-0.133424
sp|P62750|RL23A_HUMAN	P62750	RL23A_HUMAN	RPL23A	Large ribosomal subunit protein uL23	2	2	186056	175802	283058	-0.0646236	-0.287783	-0.197145
sp|P62805|H4_HUMAN	P62805	H4_HUMAN	H4C1	Histone H4	11	11	2.93067e+06	2942613	2.80027e+06	-0.124739	-0.11515	-0.0913187
sp|P62820|RAB1A_HUMAN	P62820	RAB1A_HUMAN	RAB1A	Ras-related protein Rab-1A	5	1	232209	275295	161388	0.427972	-0.360302	-0.514467
sp|P62826|RAN_HUMAN	P62826	RAN_HUMAN	RAN	GTP-binding nuclear protein Ran	10	10	1.7512e+06	2.11232e+06	1.74873e+06	-0.0237785	-0.150737	-0.100945
sp|P62829|RL23_HUMAN	P62829	RL23_HUMAN	RPL23	Large ribosomal subunit protein uL14	1	1	128999	143501	134231	0.163548	0.186515	0.0489811
sp|P62851|RS25_HUMAN	P62851	RS25_HUMAN	RPS25	Small ribosomal subunit protein eS25	2	2	267690	131873	107157	-0.836456	-0.890081	-0.0276107
sp|P62854|RS26_HUMAN	P62854	RS26_HUMAN	RPS26	Small ribosomal subunit protein eS26	1	1	39466.6	39689.1	34234.1	0.0252691	-0.0793842	-0.0786388
sp|P62873|GBB1_HUMAN	P62873	GBB1_HUMAN	GNB1	Guanine nucleotide-binding protein G(I)/G(S)/G(T) subunit beta-1	5	3	274043	295942	263204	0.189079	0.349123	-0.0178508
sp|P62877|RBX1_HUMAN	P62877	RBX1_HUMAN	RBX1	E3 ubiquitin-protein ligase RBX1	1	1	44138.7	50819.9	69451.5	0.220509	0.779776	0.585281
sp|P62879|GBB2_HUMAN	P62879	GBB2_HUMAN	GNB2	Guanine nucleotide-binding protein G(I)/G(S)/G(T) subunit beta-2	4	1	56183	100135	49971.2	0.72827	-0.123064	-0.82532
sp|P62888|RL30_HUMAN	P62888	RL30_HUMAN	RPL30	Large ribosomal subunit protein eL30	1	1	165348	251943	269140	0.624752	0.828667	0.22993
sp|P62906|RL10A_HUMAN	P62906	RL10A_HUMAN	RPL10A	Large ribosomal subunit protein uL1	1	1	30664.3	26857.7	29146.7	-0.174069	0.0525869	0.25267
sp|P62913|RL11_HUMAN	P62913	RL11_HUMAN	RPL11	Large ribosomal subunit protein uL5	4	4	399818	332759	359078	-0.0856626	-0.153119	-0.0414416
sp|P62917|RL8_HUMAN	P62917	RL8_HUMAN	RPL8	Large ribosomal subunit protein uL2	1	1	96613.5	69583.2	46456.2	-0.456327	-0.930539	-0.448197
sp|P62937|PPIA_HUMAN	P62937	PPIA_HUMAN	PPIA	Peptidyl-prolyl cis-trans isomerase A	11	9	2.68653e+06	2689007	2.60912e+06	0.0941226	0.128299	-0.0121501
sp|P62942|FKB1A_HUMAN	P62942	FKB1A_HUMAN	FKBP1A	Peptidyl-prolyl cis-trans isomerase FKBP1A	1	1	114420	181382	94077.1	0.681844	-0.156616	-0.812445
sp|P63000|RAC1_HUMAN	P63000	RAC1_HUMAN	RAC1	Ras-related C3 botulinum toxin substrate 1	5	1	401785	399731	325790	-0.152978	-0.474574	-0.0992908
sp|P63010|AP2B1_HUMAN	P63010	AP2B1_HUMAN	AP2B1	AP-2 complex subunit beta	4	2	288357	310300	214732	-0.0369882	-0.294969	-0.408748
sp|P63092|GNAS2_HUMAN	P63092	GNAS2_HUMAN	GNAS	Guanine nucleotide-binding protein G(s) subunit alpha isoforms short	2	0	39536.6	49141.6	50321	0.402765	0.483313	0.106562
sp|P63096|GNAI1_HUMAN	P63096	GNAI1_HUMAN	GNAI1	Guanine nucleotide-binding protein G(i) subunit alpha-1	1	1	104158	74728.5	37141.6	-0.461883	-1.36185	-0.873953
sp|P63104|1433Z_HUMAN	P63104	1433Z_HUMAN	YWHAZ	14-3-3 protein zeta/delta	5	3	254379	199182	192532	-0.475445	-0.385932	0.273595
sp|P63151|2ABA_HUMAN	P63151	2ABA_HUMAN	PPP2R2A	Serine/threonine-protein phosphatase 2A 55 kDa regulatory subunit B alpha isoform	3	2	157820	169072	150733	0.0849728	0.13439	0.0132555
sp|P63167|DYL1_HUMAN	P63167	DYL1_HUMAN	DYNLL1	Dynein light chain 1, cytoplasmic	2	1	221905	252819	214014	0.163567	0.026134	-0.123283
sp|P63241|IF5A1_HUMAN	P63241	IF5A1_HUMAN	EIF5A	Eukaryotic translation initiation factor 5A-1	8	0	1.18487e+06	1.02888e+06	988862	0.00107326	-0.0907817	0.0665419
sp|P63244|RACK1_HUMAN	P63244	RACK1_HUMAN	RACK1	Small ribosomal subunit protein RACK1	16	16	2.57052e+06	2451991	2.53634e+06	-0.00620988	-0.0232087	0.0363541
sp|P63261|ACTG_HUMAN	P63261	ACTG_HUMAN	ACTG1	Actin, cytoplasmic 2	32	2	39966116	38582960	34267424	-0.00299242	-0.0607345	-0.0282833
sp|P63267|ACTH_HUMAN	P63267	ACTH_HUMAN	ACTG2	Actin, gamma-enteric smooth muscle	23	1	477102	450229	458473	0.169965	-0.128017	0.274068
sp|P63272|SPT4H_HUMAN	P63272	SPT4H_HUMAN	SUPT4H1	Transcription elongation factor SPT4	2	2	36030.6	38301.1	31477.8	0.0424339	0.0427687	0.0263492
sp|P63279|UBC9_HUMAN	P63279	UBC9_HUMAN	UBE2I	SUMO-conjugating enzyme UBC9	4	4	317390	338253	230574	0.0891376	-0.154541	-0.337844
sp|P67775|PP2AA_HUMAN	P67775	PP2AA_HUMAN	PPP2CA	Serine/threonine-protein phosphatase 2A catalytic subunit alpha isoform	3	1	148790	208874	156728	0.550793	-0.282693	-0.673638
sp|P67809|YBOX1_HUMAN	P67809	YBOX1_HUMAN	YBX1	Y-box-binding protein 1	7	4	128550	155133	138497	0.148856	0.117438	-0.0215324
sp|P67870|CSK2B_HUMAN	P67870	CSK2B_HUMAN	CSNK2B	Casein kinase II subunit beta	1	1	22520.1	30993	26494.5	0.477885	0.360292	-0.0915786
sp|P67936|TPM4_HUMAN	P67936	TPM4_HUMAN	TPM4	Tropomyosin alpha-4 chain	1	1	11121.4		20332.7		0.996271
sp|P68036|UB2L3_HUMAN	P68036	UB2L3_HUMAN	UBE2L3	Ubiquitin-conjugating enzyme E2 L3	6	3	298426	375396	270076	0.0635998	0.235516	0.162139
sp|P68104|EF1A1_HUMAN	P68104	EF1A1_HUMAN	EEF1A1	Elongation factor 1-alpha 1	25	1	15174701	13933412	12139767	-0.0676617	-0.120577	-0.0353208
sp|P68133|ACTS_HUMAN	P68133	ACTS_HUMAN	ACTA1	Actin, alpha skeletal muscle	24	3	126492	178430	245444	0.213753	0.436726	0.247022
sp|P68363|TBA1B_HUMAN	P68363	TBA1B_HUMAN	TUBA1B	Tubulin alpha-1B chain	24	0	2.2701e+06	2.41169e+06	1.98421e+06	0.122942	0.0890745	0.00240202
sp|P68371|TBB4B_HUMAN	P68371	TBB4B_HUMAN	TUBB4B	Tubulin beta-4B chain	29	1	870328	879892	942486	0.0762288	0.242316	0.275994
sp|P68431|H31_HUMAN	P68431	H31_HUMAN	H3C1	Histone H3.1	5	0	1.56714e+06	1.78498e+06	1.18014e+06	-0.288508	-0.334863	-0.140532
sp|P68871|HBB_HUMAN	P68871	HBB_HUMAN	HBB	Hemoglobin subunit beta	3	1	2446415	2.16712e+06	2.11152e+06	0.429937	0.342001	0.0999902
sp|P69905|HBA_HUMAN	P69905	HBA_HUMAN	HBA2	Hemoglobin subunit alpha	5	4	3524667	3.32194e+06	3.06255e+06	-0.0467207	-0.00374603	0.0209123
sp|P78318|IGBP1_HUMAN	P78318	IGBP1_HUMAN	IGBP1	Immunoglobulin-binding protein 1	1	1	30022	31917.5	21889.5	0.105487	-0.329969	-0.409441
sp|P78344|IF4G2_HUMAN	P78344	IF4G2_HUMAN	EIF4G2	Eukaryotic translation initiation factor 4 gamma 2	1	1	45556.7	46672.3	54621.8	-0.556807	-0.760331	0.42828
sp|P78347|GTF2I_HUMAN	P78347	GTF2I_HUMAN	GTF2I	General transcription factor II-I	2	2		38213.8	21161			-0.718019
sp|P78362|SRPK2_HUMAN	P78362	SRPK2_HUMAN	SRPK2	SRSF protein kinase 2	2	0	6062.92	55427.5	126638	1.20226	-0.0205	0.239367
sp|P78371|TCPB_HUMAN	P78371	TCPB_HUMAN	CCT2	T-complex protein 1 subunit beta	29	29	3369040	3.09283e+06	2803298	-0.0192255	-0.00262025	-0.0339371
sp|P78406|RAE1L_HUMAN	P78406	RAE1L_HUMAN	RAE1	mRNA export factor RAE1	2	2	266176	78777.5	185416	-1.78252	-0.0515696	1.75696
sp|P78417|GSTO1_HUMAN	P78417	GSTO1_HUMAN	GSTO1	Glutathione S-transferase omega-1	1	1	173126	61761.7	71923.8	-1.46988	-1.14147	0.354425
sp|P78527|PRKDC_HUMAN	P78527	PRKDC_HUMAN	PRKDC	DNA-dependent protein kinase catalytic subunit	7	7	420751	293528	224149	-0.0946469	-0.418819	-0.276859
sp|P80297|MT1X_HUMAN	P80297	MT1X_HUMAN	MT1X	Metallothionein-1X	3	1	69075.9	73855.2	75262.3	0.113674	0.249557	0.161898
sp|P80723|BASP1_HUMAN	P80723	BASP1_HUMAN	BASP1	Brain acid soluble protein 1	1	1			20132.6
sp|P82979|SARNP_HUMAN	P82979	SARNP_HUMAN	SARNP	SAP domain-containing ribonucleoprotein	6	6	619695	561016	387189	-0.0926727	-0.658672	-0.696644
sp|P83916|CBX1_HUMAN	P83916	CBX1_HUMAN	CBX1	Chromobox protein homolog 1	6	5	1.06535e+06	986796	710494	-0.0414246	-0.310376	-0.151566
sp|P84090|ERH_HUMAN	P84090	ERH_HUMAN	ERH	Enhancer of rudimentary homolog	2	2	127733	97579.5	96551.5	-0.231723	-0.182584	0.0751528
sp|P84098|RL19_HUMAN	P84098	RL19_HUMAN	RPL19	Large ribosomal subunit protein eL19	2	2	135657	154007	295496	-0.312685	0.781524	1.04136
sp|P84103|SRSF3_HUMAN	P84103	SRSF3_HUMAN	SRSF3	Serine/arginine-rich splicing factor 3	3	3	45544.7	128092	113893	0.0747284	0.125402	-0.233869
sp|P98160|PGBM_HUMAN	P98160	PGBM_HUMAN	HSPG2	Basement membrane-specific heparan sulfate proteoglycan core protein	7	7	433020	405436	351649	-0.0449799	-0.131143	-0.376239
sp|P98175|RBM10_HUMAN	P98175	RBM10_HUMAN	RBM10	RNA-binding protein 10	1	1	173236	78459.3	225008	-1.12556	0.503054	1.65463
sp|P98179|RBM3_HUMAN	P98179	RBM3_HUMAN	RBM3	RNA-binding protein 3	2	2	98724	99697.3	101376	0.0174737	0.175478	0.214966
sp|P99999|CYC_HUMAN	P99999	CYC_HUMAN	CYCS	Cytochrome c	7	6	639569	632017	446209	0.00578922	-0.325141	-0.276959
sp|Q00169|PIPNA_HUMAN	Q00169	PIPNA_HUMAN	PITPNA	Phosphatidylinositol transfer protein alpha isoform	2	1	41779.3	50646.4	56744.4	0.294829	0.567504	0.298689
sp|Q00341|VIGLN_HUMAN	Q00341	VIGLN_HUMAN	HDLBP	Vigilin	2	2	72335.7	39785.4	35271	-0.830551	-1.00671	-0.15014
sp|Q00610|CLH1_HUMAN	Q00610	CLH1_HUMAN	CLTC	Clathrin heavy chain 1	43	32	5.49493e+06	5620116	5.02946e+06	0.0546213	0.0517475	-0.0601371
sp|Q00688|FKBP3_HUMAN	Q00688	FKBP3_HUMAN	FKBP3	Peptidyl-prolyl cis-trans isomerase FKBP3	4	4	338656	429558	270916	0.382896	-0.143615	-0.297707
sp|Q00796|DHSO_HUMAN	Q00796	DHSO_HUMAN	SORD	Sorbitol dehydrogenase	6	6	309142	225838	363978	-0.408719	0.172788	0.340795
sp|Q00839|HNRPU_HUMAN	Q00839	HNRPU_HUMAN	HNRNPU	Heterogeneous nuclear ribonucleoprotein U	13	13	1.1432e+06	1.18514e+06	729436	0.00455437	-0.0679168	-0.15171
sp|Q01082|SPTB2_HUMAN	Q01082	SPTB2_HUMAN	SPTBN1	Spectrin beta chain, non-erythrocytic 1	34	32	1.88534e+06	2.03216e+06	1742520	0.106012	-0.00973061	-0.0153559
sp|Q01085|TIAR_HUMAN	Q01085	TIAR_HUMAN	TIAL1	Nucleolysin TIAR	5	2	127669	43519.2	36813.7	0.431845	0.299088	-0.106743
sp|Q01484|ANK2_HUMAN	Q01484	ANK2_HUMAN	ANK2	Ankyrin-2	2	2	6921.06		16722.5		1.39854
sp|Q01518|CAP1_HUMAN	Q01518	CAP1_HUMAN	CAP1	Adenylyl cyclase-associated protein 1	29	28	3.38568e+06	3.08525e+06	2.66954e+06	-0.0609274	-0.148591	-0.0660613
sp|Q01813|PFKAP_HUMAN	Q01813	PFKAP_HUMAN	PFKP	ATP-dependent 6-phosphofructokinase, platelet type	22	19	2.12572e+06	1.87877e+06	1.69621e+06	-0.151327	-0.131177	-0.051035
sp|Q01844|EWS_HUMAN	Q01844	EWS_HUMAN	EWSR1	RNA-binding protein EWS	3	3	1.17783e+06	549904	1.03273e+06	0.129862	0.18382	-0.0030816
sp|Q01970|PLCB3_HUMAN	Q01970	PLCB3_HUMAN	PLCB3	1-phosphatidylinositol 4,5-bisphosphate phosphodiesterase beta-3	3	3	32859.5	44970.2	52760.8	0.0341077	-0.199641	0.552844
sp|Q02297|NRG1_HUMAN	Q02297	NRG1_HUMAN	NRG1	Pro-neuregulin-1, membrane-bound isoform	2	2	62035.8	81998.4	226371	0.337753	1.56336	1.25162
sp|Q02750|MP2K1_HUMAN	Q02750	MP2K1_HUMAN	MAP2K1	Dual specificity mitogen-activated protein kinase kinase 1	2	1	42262.2	38165.2	34597.1	-0.357291	0.0949754	-0.0738286
sp|Q02790|FKBP4_HUMAN	Q02790	FKBP4_HUMAN	FKBP4	Peptidyl-prolyl cis-trans isomerase FKBP4	9	9	467138	455785	410213	0.130203	0.014378	0.16273
sp|Q02809|PLOD1_HUMAN	Q02809	PLOD1_HUMAN	PLOD1	Procollagen-lysine,2-oxoglutarate 5-dioxygenase 1	12	11	538602	637430	429266	-0.0445714	-0.0742902	-0.107241
sp|Q02818|NUCB1_HUMAN	Q02818	NUCB1_HUMAN	NUCB1	Nucleobindin-1	2	2	57725	74276.3	47690.7	0.380863	-0.149676	-0.504524
sp|Q02878|RL6_HUMAN	Q02878	RL6_HUMAN	RPL6	Large ribosomal subunit protein eL6	6	6	552721	492075	453689	-0.272257	-0.168305	-0.0262308
sp|Q02952|AKA12_HUMAN	Q02952	AKA12_HUMAN	AKAP12	A-kinase anchor protein 12	4	4	110487	92710.4	90122.7	-0.171651	0.0246718	0.222338
sp|Q03001|DYST_HUMAN	Q03001	DYST_HUMAN	DST	Dystonin	8	7	210761	172147	196119	0.393321	-0.126003	-0.0910787
sp|Q03252|LMNB2_HUMAN	Q03252	LMNB2_HUMAN	LMNB2	Lamin-B2	14	12	746749	830271	667120	0.107206	0.139704	-0.130588
sp|Q04206|TF65_HUMAN	Q04206	TF65_HUMAN	RELA	Transcription factor p65	1	1	41360.3	119341	39430.8	1.54593	0.0568884	-1.46303
sp|Q04637|IF4G1_HUMAN	Q04637	IF4G1_HUMAN	EIF4G1	Eukaryotic translation initiation factor 4 gamma 1	11	9	774970	729890	509044	0.0295994	-0.558159	-0.378803
sp|Q04724|TLE1_HUMAN	Q04724	TLE1_HUMAN	TLE1	Transducin-like enhancer protein 1	1	1	9698.92	10145.6	6061.82	0.0821224	-0.552259	-0.608367
sp|Q04760|LGUL_HUMAN	Q04760	LGUL_HUMAN	GLO1	Lactoylglutathione lyase	1	1	75778.9	63571.6	45700.7	-0.236256	-0.603767	-0.341496
sp|Q04941|PLP2_HUMAN	Q04941	PLP2_HUMAN	PLP2	Proteolipid protein 2	1	1		48162.6	19986.6			-1.13421
sp|Q05086|UBE3A_HUMAN	Q05086	UBE3A_HUMAN	UBE3A	Ubiquitin-protein ligase E3A	1	1		50018.7	54761.3			0.265357
sp|Q05639|EF1A2_HUMAN	Q05639	EF1A2_HUMAN	EEF1A2	Elongation factor 1-alpha 2	17	6	303835	287103	219507	0.0997311	-0.0126664	-0.227741
sp|Q06033|ITIH3_HUMAN	Q06033	ITIH3_HUMAN	ITIH3	Inter-alpha-trypsin inhibitor heavy chain H3	7	7	930748	497341	737226	-0.407687	-0.178278	0.0435401
sp|Q06124|PTN11_HUMAN	Q06124	PTN11_HUMAN	PTPN11	Tyrosine-protein phosphatase non-receptor type 11	8	8	450394	394277	467726	0.031999	0.177152	-0.100695
sp|Q06203|PUR1_HUMAN	Q06203	PUR1_HUMAN	PPAT	Amidophosphoribosyltransferase	5	5	235933	265884	161348	0.00996395	-0.391889	-0.439902
sp|Q06210|GFPT1_HUMAN	Q06210	GFPT1_HUMAN	GFPT1	Glutamine--fructose-6-phosphate aminotransferase [isomerizing] 1	8	5	336649	357847	317204	0.221603	0.22716	0.0100271
sp|Q06323|PSME1_HUMAN	Q06323	PSME1_HUMAN	PSME1	Proteasome activator complex subunit 1	9	9	471490	872222	364162	0.540728	0.0385655	-0.381657
sp|Q06481|APLP2_HUMAN	Q06481	APLP2_HUMAN	APLP2	Amyloid beta precursor like protein 2	4	3	99835.9	103801	107274	0.0592953	0.289514	0.227279
sp|Q06546|GABPA_HUMAN	Q06546	GABPA_HUMAN	GABPA	GA-binding protein alpha chain	1	1	53143.2	46297	37870.6	-0.181809	-0.362997	-0.155174
sp|Q06830|PRDX1_HUMAN	Q06830	PRDX1_HUMAN	PRDX1	Peroxiredoxin-1	19	15	13864159	13020505	11305034	-0.113343	-0.298613	-0.0784953
sp|Q07020|RL18_HUMAN	Q07020	RL18_HUMAN	RPL18	Large ribosomal subunit protein eL18	3	3	90708.8	143655	113936	-0.113461	-0.210057	-0.156889
sp|Q07157|ZO1_HUMAN	Q07157	ZO1_HUMAN	TJP1	Tight junction protein ZO-1	1	1	24366.3	41814.3	23199.6	0.796264	0.055026	-0.715224
sp|Q07666|KHDR1_HUMAN	Q07666	KHDR1_HUMAN	KHDRBS1	KH domain-containing, RNA-binding, signal transduction-associated protein 1	4	4	210085	126093	101160	-0.0297886	-0.200088	-0.155936
sp|Q07866|KLC1_HUMAN	Q07866	KLC1_HUMAN	KLC1	Kinesin light chain 1	8	3	454985	499384	415178	0.214339	0.050225	-0.19964
sp|Q07955|SRSF1_HUMAN	Q07955	SRSF1_HUMAN	SRSF1	Serine/arginine-rich splicing factor 1	8	8	695786	732701	476740	0.00107943	0.0512277	0.172018
sp|Q07960|RHG01_HUMAN	Q07960	RHG01_HUMAN	ARHGAP1	Rho GTPase-activating protein 1	1	1	41087.2	61981.8	52325.9	0.610316	0.474652	-0.10965
sp|Q08170|SRSF4_HUMAN	Q08170	SRSF4_HUMAN	SRSF4	Serine/arginine-rich splicing factor 4	1	0	80130	54638.3	45641.1	-0.535272	-0.686197	-0.12491
sp|Q08211|DHX9_HUMAN	Q08211	DHX9_HUMAN	DHX9	ATP-dependent RNA helicase A	16	16	1.20492e+06	1.15848e+06	1.19024e+06	-0.108963	0.170852	0.228804
sp|Q08378|GOGA3_HUMAN	Q08378	GOGA3_HUMAN	GOLGA3	Golgin subfamily A member 3	1	1	10068.6	9618.21	25509.9	-0.048865	1.467	1.54188
sp|Q08431|MFGM_HUMAN	Q08431	MFGM_HUMAN	MFGE8	Lactadherin	8	8	426760	476233	359073	0.277006	-0.118645	-0.105226
sp|Q08752|PPID_HUMAN	Q08752	PPID_HUMAN	PPID	Peptidyl-prolyl cis-trans isomerase D	1	1	65006	45452.9	29681.4	-0.499042	-1.0052	-0.480142
sp|Q08945|SSRP1_HUMAN	Q08945	SSRP1_HUMAN	SSRP1	FACT complex subunit SSRP1	9	9	499241	664632	508665	0.408668	0.273202	-0.00189954
sp|Q08J23|NSUN2_HUMAN	Q08J23	NSUN2_HUMAN	NSUN2	RNA cytosine C(5)-methyltransferase NSUN2	2	2	63256.2	79850.8	80914.4	0.283668	0.43749	0.179836
sp|Q09028|RBBP4_HUMAN	Q09028	RBBP4_HUMAN	RBBP4	Histone-binding protein RBBP4	5	2	1.37902e+06	396457	291093	-0.00373643	-0.237419	-0.231337
sp|Q09328|MGT5A_HUMAN	Q09328	MGT5A_HUMAN	MGAT5	Alpha-1,6-mannosylglycoprotein 6-beta-N-acetylglucosaminyltransferase A	4	4	201582	136818	116457	-0.936717	-1.8218	-0.469412
sp|Q09666|AHNK_HUMAN	Q09666	AHNK_HUMAN	AHNAK	Neuroblast differentiation-associated protein AHNAK	3	3	204246	62322.5	147705	-1.00449	-0.497266	0.0591479
sp|Q10567|AP1B1_HUMAN	Q10567	AP1B1_HUMAN	AP1B1	AP-1 complex subunit beta-1	3	1	219826	60962.5	221882	-1.74133	0.145363	1.91271
sp|Q10570|CPSF1_HUMAN	Q10570	CPSF1_HUMAN	CPSF1	Cleavage and polyadenylation specificity factor subunit 1	2	2	129335	122771	119651	0.157413	0.290752	0.159354
sp|Q12800|TFCP2_HUMAN	Q12800	TFCP2_HUMAN	TFCP2	Alpha-globin transcription factor CP2	1	1	165675	27338.8	3210.68	-2.58217	-5.56352	-2.95533
sp|Q12874|SF3A3_HUMAN	Q12874	SF3A3_HUMAN	SF3A3	Splicing factor 3A subunit 3	11	11	424692	434899	437284	-0.111098	0.068348	0.0710205
sp|Q12888|TP53B_HUMAN	Q12888	TP53B_HUMAN	TP53BP1	TP53-binding protein 1	3	3	75987.2	136852	143733	0.562513	0.18904	0.41925
sp|Q12904|AIMP1_HUMAN	Q12904	AIMP1_HUMAN	AIMP1	Aminoacyl tRNA synthase complex-interacting multifunctional protein 1	7	7	410756	447441	450814	0.17528	-0.354502	-0.0718164
sp|Q12905|ILF2_HUMAN	Q12905	ILF2_HUMAN	ILF2	Interleukin enhancer-binding factor 2	16	16	1603543	1.73661e+06	1.52682e+06	0.071737	-0.0666775	0.00535534
sp|Q12906|ILF3_HUMAN	Q12906	ILF3_HUMAN	ILF3	Interleukin enhancer-binding factor 3	21	18	2.89651e+06	2.84531e+06	2.3397e+06	-0.0304613	-0.0252527	-0.0514231
sp|Q12931|TRAP1_HUMAN	Q12931	TRAP1_HUMAN	TRAP1	Heat shock protein 75 kDa, mitochondrial	7	6	245305	249131	296270	0.0286032	0.202125	0.0577746
sp|Q12972|PP1R8_HUMAN	Q12972	PP1R8_HUMAN	PPP1R8	Nuclear inhibitor of protein phosphatase 1	1	1	21955	23282.6	24138.4	0.10186	0.262594	0.186749
sp|Q12996|CSTF3_HUMAN	Q12996	CSTF3_HUMAN	CSTF3	Cleavage stimulation factor subunit 3	6	6	219444	330090	419804	-0.00741653	0.116628	0.467534
sp|Q13033|STRN3_HUMAN	Q13033	STRN3_HUMAN	STRN3	Striatin-3	1	1	59603.3	59692.8	52430.9	0.0193225	-0.0591595	-0.0524676
sp|Q13045|FLII_HUMAN	Q13045	FLII_HUMAN	FLII	Protein flightless-1 homolog	2	2	186799	138113	84872.7	-0.405329	-0.973705	-0.542362
sp|Q13085|ACACA_HUMAN	Q13085	ACACA_HUMAN	ACACA	Acetyl-CoA carboxylase 1	2	2	109633	91502.5	37024.6	-0.208909	-0.0284072	-0.339464
sp|Q13155|AIMP2_HUMAN	Q13155	AIMP2_HUMAN	AIMP2	Aminoacyl tRNA synthase complex-interacting multifunctional protein 2	4	4	274463	295818	233237	0.140654	-0.112731	-0.102323
sp|Q13177|PAK2_HUMAN	Q13177	PAK2_HUMAN	PAK2	Serine/threonine-protein kinase PAK 2	6	3	255630	243520	162541	-0.0522817	0.0297035	-0.0436738
sp|Q13185|CBX3_HUMAN	Q13185	CBX3_HUMAN	CBX3	Chromobox protein homolog 3	3	2	231776	221326	221659	-0.226174	-0.320539	-0.0683513
sp|Q13200|PSMD2_HUMAN	Q13200	PSMD2_HUMAN	PSMD2	26S proteasome non-ATPase regulatory subunit 2	11	11	487024	570084	430004	-0.065903	-0.12623	-0.160433
sp|Q13232|NDK3_HUMAN	Q13232	NDK3_HUMAN	NME3	Nucleoside diphosphate kinase 3	1	1	77675	32507.6		-1.23952
sp|Q13263|TIF1B_HUMAN	Q13263	TIF1B_HUMAN	TRIM28	Transcription intermediary factor 1-beta	14	14	975902	1.18222e+06	982162	0.31451	0.205837	-0.167094
sp|Q13275|SEM3F_HUMAN	Q13275	SEM3F_HUMAN	SEMA3F	Semaphorin-3F	1	1	36685.8	43929.3	25832.2	0.277121	-0.380236	-0.631342
sp|Q13283|G3BP1_HUMAN	Q13283	G3BP1_HUMAN	G3BP1	Ras GTPase-activating protein-binding protein 1	10	9	967904	903591	715744	0.12103	-0.279959	-0.28792
sp|Q13308|PTK7_HUMAN	Q13308	PTK7_HUMAN	PTK7	Inactive tyrosine-protein kinase 7	1	1	45723	51589.1	44876.4	0.191305	0.0988513	-0.0664394
sp|Q13310|PABP4_HUMAN	Q13310	PABP4_HUMAN	PABPC4	Polyadenylate-binding protein 4	8	1	44698.6	78803.8	30678.5	0.835194	-0.41719	-1.22637
sp|Q13332|PTPRS_HUMAN	Q13332	PTPRS_HUMAN	PTPRS	Receptor-type tyrosine-protein phosphatase S	9	8	556750	519147	462117	0.146007	0.0190011	-0.0458894
sp|Q13342|SP140_HUMAN	Q13342	SP140_HUMAN	SP140	Nuclear body protein SP140	1	0		78711.4	39483			-0.860672
sp|Q13347|EIF3I_HUMAN	Q13347	EIF3I_HUMAN	EIF3I	Eukaryotic translation initiation factor 3 subunit I	4	4	98002.3	175626	120146	0.602928	0.534536	-0.105159
sp|Q13404|UB2V1_HUMAN	Q13404	UB2V1_HUMAN	UBE2V1	Ubiquitin-conjugating enzyme E2 variant 1	4	3	104871	282957	162764	0.171541	0.346997	0.201471
sp|Q13409|DC1I2_HUMAN	Q13409	DC1I2_HUMAN	DYNC1I2	Cytoplasmic dynein 1 intermediate chain 2	4	4	262727	257457	225547	0.0728127	-0.0324691	0.0172404
sp|Q13426|XRCC4_HUMAN	Q13426	XRCC4_HUMAN	XRCC4	DNA repair protein XRCC4	1	1	121883	66045.5	49170.2	-0.866805	-1.18383	-0.291006
sp|Q13428|TCOF_HUMAN	Q13428	TCOF_HUMAN	TCOF1	Treacle protein	8	8	441710	260656	198473	-0.215774	-0.31057	-0.22104
sp|Q13435|SF3B2_HUMAN	Q13435	SF3B2_HUMAN	SF3B2	Splicing factor 3B subunit 2	9	9	776650	615784	578603	-0.119585	0.0122476	0.106744
sp|Q13442|HAP28_HUMAN	Q13442	HAP28_HUMAN	PDAP1	28 kDa heat- and acid-stable phosphoprotein	7	7	1.77749e+06	651478	458923	-0.342378	-0.369949	-0.0256487
sp|Q13451|FKBP5_HUMAN	Q13451	FKBP5_HUMAN	FKBP5	Peptidyl-prolyl cis-trans isomerase FKBP5	1	1	54381.4	13741.3	22275.5	-1.96744	-1.16185	0.831604
sp|Q13464|ROCK1_HUMAN	Q13464	ROCK1_HUMAN	ROCK1	Rho-associated protein kinase 1	2	2	122509	41696	43432.2	0.466455	0.633965	0.193524
sp|Q13492|PICAL_HUMAN	Q13492	PICAL_HUMAN	PICALM	Phosphatidylinositol-binding clathrin assembly protein	2	2	82143.9	84935.6	69694.1	0.0267483	-0.125206	-0.12594
sp|Q13509|TBB3_HUMAN	Q13509	TBB3_HUMAN	TUBB3	Tubulin beta-3 chain	29	11	18853366	17120190	16770494	-0.0132848	0.00297594	0.0802819
sp|Q13547|HDAC1_HUMAN	Q13547	HDAC1_HUMAN	HDAC1	Histone deacetylase 1	4	2	54487.5	59517.3	62193.1	0.132828	0.274571	0.167757
sp|Q13557|KCC2D_HUMAN	Q13557	KCC2D_HUMAN	CAMK2D	Calcium/calmodulin-dependent protein kinase type II subunit delta	3	2	134627	167470	119752	0.0169323	-0.197985	-0.0757172
sp|Q13561|DCTN2_HUMAN	Q13561	DCTN2_HUMAN	DCTN2	Dynactin subunit 2	10	10	620652	614058	660097	0.101762	0.160532	0.0481265
sp|Q13564|ULA1_HUMAN	Q13564	ULA1_HUMAN	NAE1	NEDD8-activating enzyme E1 regulatory subunit	6	6	285845	295512	246084	-0.0941915	-0.180307	-0.275975
sp|Q13596|SNX1_HUMAN	Q13596	SNX1_HUMAN	SNX1	Sorting nexin-1	2	2	278955	99448.8	91953.5	-1.24007	-1.25183	0.0142527
sp|Q13616|CUL1_HUMAN	Q13616	CUL1_HUMAN	CUL1	Cullin-1	3	3	83050.4	175166	137064	-0.00435898	-0.304803	-0.210585
sp|Q13617|CUL2_HUMAN	Q13617	CUL2_HUMAN	CUL2	Cullin-2	4	4	149382	109221	38540.4	0.0601923	-0.717324	-0.129382
sp|Q13619|CUL4A_HUMAN	Q13619	CUL4A_HUMAN	CUL4A	Cullin-4A	3	2	51968.2	122898	85734.2	0.38456	0.313773	-0.200732
sp|Q13813|SPTN1_HUMAN	Q13813	SPTN1_HUMAN	SPTAN1	Spectrin alpha chain, non-erythrocytic 1	10	10	206190	514507	711750	0.0886064	-0.122015	-0.100059
sp|Q13838|DX39B_HUMAN	Q13838	DX39B_HUMAN	DDX39B	Spliceosome RNA helicase DDX39B	19	7	2646068	2351920	2.34137e+06	0.0277271	0.053828	0.0410179
sp|Q13885|TBB2A_HUMAN	Q13885	TBB2A_HUMAN	TUBB2A	Tubulin beta-2A chain	29	2	329449	163711	163527	-1.17994	-0.784299	0.421656
sp|Q13976|KGP1_HUMAN	Q13976	KGP1_HUMAN	PRKG1	cGMP-dependent protein kinase 1	1	1	67515.1	82608.3	42932	0.308235	-0.527342	-0.809563
sp|Q14008|CKAP5_HUMAN	Q14008	CKAP5_HUMAN	CKAP5	Cytoskeleton-associated protein 5	17	17	970475	823039	823078	-0.208149	-0.394735	-0.0498268
sp|Q14103|HNRPD_HUMAN	Q14103	HNRPD_HUMAN	HNRNPD	Heterogeneous nuclear ribonucleoprotein D0	15	13	3740718	3253871	2587052	-0.107866	-0.181313	-0.1895
sp|Q14152|EIF3A_HUMAN	Q14152	EIF3A_HUMAN	EIF3A	Eukaryotic translation initiation factor 3 subunit A	28	28	1.59435e+06	1.943e+06	1.65192e+06	0.0113487	-0.0344211	-0.134732
sp|Q14155|ARHG7_HUMAN	Q14155	ARHG7_HUMAN	ARHGEF7	Rho guanine nucleotide exchange factor 7	1	1	48667.1	65459.3		0.444809
sp|Q14194|DPYL1_HUMAN	Q14194	DPYL1_HUMAN	CRMP1	Dihydropyrimidinase-related protein 1	16	13	2.2665e+06	2062896	1.76824e+06	-0.0679026	-0.0052462	-0.026638
sp|Q14203|DCTN1_HUMAN	Q14203	DCTN1_HUMAN	DCTN1	Dynactin subunit 1	11	11	502886	473066	448703	0.0882384	-0.0978307	-0.06376
sp|Q14204|DYHC1_HUMAN	Q14204	DYHC1_HUMAN	DYNC1H1	Cytoplasmic dynein 1 heavy chain 1	58	58	3485944	3.16474e+06	2.93831e+06	-0.0907042	-0.115187	0.0845648
sp|Q14240|IF4A2_HUMAN	Q14240	IF4A2_HUMAN	EIF4A2	Eukaryotic initiation factor 4A-II	10	1	53654.3	72092.4	59050	0.443311	0.264056	-0.153241
sp|Q14258|TRI25_HUMAN	Q14258	TRI25_HUMAN	TRIM25	E3 ubiquitin/ISG15 ligase TRIM25	2	2	205798	168597	157541	-0.1044	-0.0801249	0.0502891
sp|Q14315|FLNC_HUMAN	Q14315	FLNC_HUMAN	FLNC	Filamin-C	83	74	6659583	9797684	6.51514e+06	0.0534559	-0.0477541	-0.145262
sp|Q14353|GAMT_HUMAN	Q14353	GAMT_HUMAN	GAMT	Guanidinoacetate N-methyltransferase	1	1	40899.1	53089.3	42693	0.393509	0.187741	-0.179754
sp|Q14444|CAPR1_HUMAN	Q14444	CAPR1_HUMAN	CAPRIN1	Caprin-1	10	10	796832	844336	591180	0.131562	-0.169865	-0.0898004
sp|Q14498|RBM39_HUMAN	Q14498	RBM39_HUMAN	RBM39	RNA-binding protein 39	2	2	137285	95715.4	103559	-0.304088	-0.141586	0.188517
sp|Q14517|FAT1_HUMAN	Q14517	FAT1_HUMAN	FAT1	Protocadherin Fat 1	4	4	155007	180744	136741	0.222521	-0.0619819	-0.242669
sp|Q14558|KPRA_HUMAN	Q14558	KPRA_HUMAN	PRPSAP1	Phosphoribosyl pyrophosphate synthase-associated protein 1	2	1	55993.5	47942.9	36369.8	-0.206782	-0.496704	-0.263908
sp|Q14563|SEM3A_HUMAN	Q14563	SEM3A_HUMAN	SEMA3A	Semaphorin-3A	9	9	421315	481783	431940	0.0462568	0.0590505	0.0145513
sp|Q14566|MCM6_HUMAN	Q14566	MCM6_HUMAN	MCM6	DNA replication licensing factor MCM6	12	12	692694	815874	684285	-0.103398	-0.194854	0.119507
sp|Q14624|ITIH4_HUMAN	Q14624	ITIH4_HUMAN	ITIH4	Inter-alpha-trypsin inhibitor heavy chain H4	4	4	305443	378640	261835	0.216362	-0.139761	-0.330109
sp|Q14651|PLSI_HUMAN	Q14651	PLSI_HUMAN	PLS1	Plastin-1	2	1	71393.5	63129.8	39461.8	-0.214392	-0.742866	-0.50246
sp|Q14669|TRIPC_HUMAN	Q14669	TRIPC_HUMAN	TRIP12	E3 ubiquitin-protein ligase TRIP12	1	1	31739.8	31157.7	27605.6	-0.00954419	-0.0755193	-0.0399607
sp|Q14671|PUM1_HUMAN	Q14671	PUM1_HUMAN	PUM1	Pumilio homolog 1	1	1	51830.5	33252.5	562242	-0.623178	3.56513	4.21432
sp|Q14676|MDC1_HUMAN	Q14676	MDC1_HUMAN	MDC1	Mediator of DNA damage checkpoint protein 1	2	2	40257.4	68595.7	35158.3	0.413394	0.0467818	-0.340598
sp|Q14677|EPN4_HUMAN	Q14677	EPN4_HUMAN	CLINT1	Clathrin interactor 1	4	4	137890	138246	157480	0.0832153	0.134893	0.094453
sp|Q14683|SMC1A_HUMAN	Q14683	SMC1A_HUMAN	SMC1A	Structural maintenance of chromosomes protein 1A	6	6	175904	122978	186709	0.222385	-0.0979584	0.0171391
sp|Q14691|PSF1_HUMAN	Q14691	PSF1_HUMAN	GINS1	DNA replication complex GINS protein PSF1	1	1	8976.07	5973.5	6056.72	-0.570348	-0.441734	0.154629
sp|Q14694|UBP10_HUMAN	Q14694	UBP10_HUMAN	USP10	Ubiquitin carboxyl-terminal hydrolase 10	2	2	57295	55121.5	76088.2	0.0104268	0.458029	0.473617
sp|Q14697|GANAB_HUMAN	Q14697	GANAB_HUMAN	GANAB	Neutral alpha-glucosidase AB	2	2	98756	70638.4	70197.3	-0.46204	-0.403723	0.0843309
sp|Q14703|MBTP1_HUMAN	Q14703	MBTP1_HUMAN	MBTPS1	Membrane-bound transcription factor site-1 protease	1	1	24801.4	37488.5	40913.2	0.613185	0.84796	0.26079
sp|Q14738|2A5D_HUMAN	Q14738	2A5D_HUMAN	PPP2R5D	Serine/threonine-protein phosphatase 2A 56 kDa regulatory subunit delta isoform	3	1	249915	159123	127808	-0.124506	-0.0355433	-0.407267
sp|Q14764|MVP_HUMAN	Q14764	MVP_HUMAN	MVP	Major vault protein	7	7	183887	219350	126360	0.177713	0.422077	-0.0270048
sp|Q14766|LTBP1_HUMAN	Q14766	LTBP1_HUMAN	LTBP1	Latent-transforming growth factor beta-binding protein 1	10	10	194737	173356	203312	-0.0853319	0.284291	0.078043
sp|Q14839|CHD4_HUMAN	Q14839	CHD4_HUMAN	CHD4	Chromodomain-helicase-DNA-binding protein 4	5	2	293986	256795	1187894	0.518175	0.832392	0.38455
sp|Q14847|LASP1_HUMAN	Q14847	LASP1_HUMAN	LASP1	LIM and SH3 domain protein 1	11	11	867850	840114	779044	-0.107586	-0.119775	-0.0557079
sp|Q14919|NC2A_HUMAN	Q14919	NC2A_HUMAN	DRAP1	Dr1-associated corepressor	2	2	70067.1	66620.9	56069.1	-0.0556032	-0.195717	-0.1141
sp|Q14974|IMB1_HUMAN	Q14974	IMB1_HUMAN	KPNB1	Importin subunit beta-1	24	24	3254011	3.10128e+06	2647813	-0.114654	-0.126148	-0.041884
sp|Q14978|NOLC1_HUMAN	Q14978	NOLC1_HUMAN	NOLC1	Nucleolar and coiled-body phosphoprotein 1	2	2	129344	120091	93041.1	-0.107918	-0.320006	-0.186073
sp|Q14980|NUMA1_HUMAN	Q14980	NUMA1_HUMAN	NUMA1	Nuclear mitotic apparatus protein 1	13	13	519919	502974	426097	-0.0740223	-0.0107193	0.141279
sp|Q14C86|GAPD1_HUMAN	Q14C86	GAPD1_HUMAN	GAPVD1	GTPase-activating protein and VPS9 domain-containing protein 1	2	2	108451	125163	107547	0.20497	0.0629912	-0.115965
sp|Q15008|PSMD6_HUMAN	Q15008	PSMD6_HUMAN	PSMD6	26S proteasome non-ATPase regulatory subunit 6	4	4	257344	294395	223603	0.327149	-0.143066	-0.45898
sp|Q15019|SEPT2_HUMAN	Q15019	SEPT2_HUMAN	SEPTIN2	Septin-2	12	12	943639	1.0498e+06	928103	0.20099	0.166887	0.0652518
sp|Q15021|CND1_HUMAN	Q15021	CND1_HUMAN	NCAPD2	Condensin complex subunit 1	2	2	84110.8	85220.7	66329.6	0.111625	-0.304914	-0.390525
sp|Q15024|EXOS7_HUMAN	Q15024	EXOS7_HUMAN	EXOSC7	Exosome complex component RRP42	2	2	52057.5	52617.2	17120	0.032585	-1.47861	-1.48518
sp|Q15029|U5S1_HUMAN	Q15029	U5S1_HUMAN	EFTUD2	116 kDa U5 small nuclear ribonucleoprotein component	14	13	1.16508e+06	975733	821741	-0.15135	-0.272093	-0.0445568
sp|Q15042|RB3GP_HUMAN	Q15042	RB3GP_HUMAN	RAB3GAP1	Rab3 GTPase-activating protein catalytic subunit	1	1	29040.3	22636.5	55707.4	-0.342243	1.06563	1.43389
sp|Q15046|SYK_HUMAN	Q15046	SYK_HUMAN	KARS1	Lysine--tRNA ligase	10	10	870600	828149	751584	-0.0112141	-0.169934	-0.188241
sp|Q15061|WDR43_HUMAN	Q15061	WDR43_HUMAN	WDR43	WD repeat-containing protein 43	1	1	54878.6	44973.1	31307.1	-0.270024	-0.68394	-0.387902
sp|Q15063|POSTN_HUMAN	Q15063	POSTN_HUMAN	POSTN	Periostin	2	2	9791	117336	74404.8		0.0990046	-0.722038
sp|Q15075|EEA1_HUMAN	Q15075	EEA1_HUMAN	EEA1	Early endosome antigen 1	3	3	237386	77607.5	276458	-1.25822	0.551841	1.30364
sp|Q15084|PDIA6_HUMAN	Q15084	PDIA6_HUMAN	PDIA6	Protein disulfide-isomerase A6	2	2	127117	195786	194009	0.746052	0.858173	0.138135
sp|Q15102|PA1B3_HUMAN	Q15102	PA1B3_HUMAN	PAFAH1B3	Platelet-activating factor acetylhydrolase IB subunit alpha1	8	8	1.29893e+06	1.28699e+06	1.23142e+06	-0.261108	-0.000359215	0.177026
sp|Q15149|PLEC_HUMAN	Q15149	PLEC_HUMAN	PLEC	Plectin	54	54	2.75717e+06	2389660	2.49604e+06	-0.142504	-0.0707944	0.147666
sp|Q15181|IPYR_HUMAN	Q15181	IPYR_HUMAN	PPA1	Inorganic pyrophosphatase	5	4	492854	523699	213042	-0.169864	-0.333881	-0.0279723
sp|Q15233|NONO_HUMAN	Q15233	NONO_HUMAN	NONO	Non-POU domain-containing octamer-binding protein	4	3	294793	164406	139301	-0.991908	-0.288177	0.21565
sp|Q15287|RNPS1_HUMAN	Q15287	RNPS1_HUMAN	RNPS1	RNA-binding protein with serine-rich domain 1	1	1	34171	39554.1	70040.7	0.228211	1.16123	0.959036
sp|Q15365|PCBP1_HUMAN	Q15365	PCBP1_HUMAN	PCBP1	Poly(rC)-binding protein 1	13	9	3.59436e+06	3341455	2.9508e+06	0.0714985	0.0814292	0.0313228
sp|Q15366|PCBP2_HUMAN	Q15366	PCBP2_HUMAN	PCBP2	Poly(rC)-binding protein 2	10	5	1.27181e+06	1.18954e+06	1.06606e+06	-0.051182	-0.174032	0.00821396
sp|Q15369|ELOC_HUMAN	Q15369	ELOC_HUMAN	ELOC	Elongin-C	4	4	85172.8	75506.4	66692.8	-0.141972	-0.194126	-0.0838514
sp|Q15375|EPHA7_HUMAN	Q15375	EPHA7_HUMAN	EPHA7	Ephrin type-A receptor 7	4	2	115447	201772	179007	-0.0800153	0.376002	-0.0132579
sp|Q15393|SF3B3_HUMAN	Q15393	SF3B3_HUMAN	SF3B3	Splicing factor 3B subunit 3	14	14	859299	914396	695133	0.21001	-0.0329004	-0.202472
sp|Q15404|RSU1_HUMAN	Q15404	RSU1_HUMAN	RSU1	Ras suppressor protein 1	4	4	345004	248671	227360	-0.395256	-0.234033	0.0599499
sp|Q15417|CNN3_HUMAN	Q15417	CNN3_HUMAN	CNN3	Calponin-3	12	11	726206	835455	839360	0.0536075	0.25338	0.225802
sp|Q15424|SAFB1_HUMAN	Q15424	SAFB1_HUMAN	SAFB	Scaffold attachment factor B1	2	2	117122	134267	128116	0.297935	0.324845	0.0529247
sp|Q15427|SF3B4_HUMAN	Q15427	SF3B4_HUMAN	SF3B4	Splicing factor 3B subunit 4	1	1	58949.7	34273.2		-0.765243
sp|Q15428|SF3A2_HUMAN	Q15428	SF3A2_HUMAN	SF3A2	Splicing factor 3A subunit 2	4	4	174570	192854	180359	0.150817	0.106195	0.0106431
sp|Q15435|PP1R7_HUMAN	Q15435	PP1R7_HUMAN	PPP1R7	Protein phosphatase 1 regulatory subunit 7	3	3	52764.5	38722.7	55428.3	-0.417543	0.23842	0.681978
sp|Q15436|SC23A_HUMAN	Q15436	SC23A_HUMAN	SEC23A	Protein transport protein Sec23A	7	6	205484	207684	220884	0.0609445	0.0392853	0.00848564
sp|Q15459|SF3A1_HUMAN	Q15459	SF3A1_HUMAN	SF3A1	Splicing factor 3A subunit 1	13	13	2200013	629833	514189	-0.150013	-0.450111	-0.0897674
sp|Q15637|SF01_HUMAN	Q15637	SF01_HUMAN	SF1	Splicing factor 1	8	8	346154	351486	321180	0.0801087	0.075155	-0.066934
sp|Q15691|MARE1_HUMAN	Q15691	MARE1_HUMAN	MAPRE1	Microtubule-associated protein RP/EB family member 1	7	7	758226	1.72615e+06	546355	0.0105756	-0.037498	-0.0321779
sp|Q15717|ELAV1_HUMAN	Q15717	ELAV1_HUMAN	ELAVL1	ELAV-like protein 1	5	5	344425	367272	210177	0.412908	-0.523931	-0.598241
sp|Q15814|TBCC_HUMAN	Q15814	TBCC_HUMAN	TBCC	Tubulin-specific chaperone C	1	1	55640.7	90252.3	157408	0.71498	1.62611	0.937145
sp|Q16181|SEPT7_HUMAN	Q16181	SEPT7_HUMAN	SEPTIN7	Septin-7	12	12	639279	654345	556228	-0.00187957	-0.134036	-0.062323
sp|Q16401|PSMD5_HUMAN	Q16401	PSMD5_HUMAN	PSMD5	26S proteasome non-ATPase regulatory subunit 5	5	5	243284	224136	250759	-0.105246	-0.0739667	0.0225854
sp|Q16513|PKN2_HUMAN	Q16513	PKN2_HUMAN	PKN2	Serine/threonine-protein kinase N2	1	1	23995.8	58558.4	66591.7	1.30425	1.59837	0.320135
sp|Q16527|CSRP2_HUMAN	Q16527	CSRP2_HUMAN	CSRP2	Cysteine and glycine-rich protein 2	3	3	142071	178341	118849	0.429551	-0.221565	-0.511494
sp|Q16531|DDB1_HUMAN	Q16531	DDB1_HUMAN	DDB1	DNA damage-binding protein 1	1	1	110130	54835.3		-0.988873
sp|Q16537|2A5E_HUMAN	Q16537	2A5E_HUMAN	PPP2R5E	Serine/threonine-protein phosphatase 2A 56 kDa regulatory subunit epsilon isoform	3	2	102147	186069	199165	0.619189	0.792216	0.199041
sp|Q16543|CDC37_HUMAN	Q16543	CDC37_HUMAN	CDC37	Hsp90 co-chaperone Cdc37	6	6	337431	167610	190620	-0.0828296	-0.155754	0.0371045
sp|Q16555|DPYL2_HUMAN	Q16555	DPYL2_HUMAN	DPYSL2	Dihydropyrimidinase-related protein 2	15	12	1.65072e+06	1.83456e+06	1.45952e+06	0.111706	-0.131634	-0.15799
sp|Q16576|RBBP7_HUMAN	Q16576	RBBP7_HUMAN	RBBP7	Histone-binding protein RBBP7	6	3	128848	126960	76773.3	0.1998	-0.35476	-0.569736
sp|Q16629|SRSF7_HUMAN	Q16629	SRSF7_HUMAN	SRSF7	Serine/arginine-rich splicing factor 7	2	2	64678.3		88348.7		0.575742
sp|Q16630|CPSF6_HUMAN	Q16630	CPSF6_HUMAN	CPSF6	Cleavage and polyadenylation specificity factor subunit 6	3	3	205653	176588	207842	-0.43656	0.331375	0.138421
sp|Q16643|DREB_HUMAN	Q16643	DREB_HUMAN	DBN1	Drebrin	1	1	24144	29505.1	34600	0.306459	0.64492	0.364475
sp|Q16658|FSCN1_HUMAN	Q16658	FSCN1_HUMAN	FSCN1	Fascin	22	22	2.44122e+06	2.42326e+06	1.98373e+06	0.066396	-0.0769984	-0.102259
sp|Q16763|UBE2S_HUMAN	Q16763	UBE2S_HUMAN	UBE2S	Ubiquitin-conjugating enzyme E2 S	2	2	41129.7	47698.8	28957.3	0.230929	-0.380443	-0.585358
sp|Q16851|UGPA_HUMAN	Q16851	UGPA_HUMAN	UGP2	UTP--glucose-1-phosphate uridylyltransferase	2	2	54457.3	71766.3	85449.4	-0.228523	0.0948919	0.399695
sp|Q16881|TRXR1_HUMAN	Q16881	TRXR1_HUMAN	TXNRD1	Thioredoxin reductase 1, cytoplasmic	8	7	418500	469308	368189	0.0810588	-0.241916	-0.100674
sp|Q1KMD3|HNRL2_HUMAN	Q1KMD3	HNRL2_HUMAN	HNRNPUL2	Heterogeneous nuclear ribonucleoprotein U-like protein 2	5	5	196858	203646	186131	-0.0070214	0.2917	0.242707
sp|Q24JP5|T132A_HUMAN	Q24JP5	T132A_HUMAN	TMEM132A	Transmembrane protein 132A	7	7	814672	321604	670944	-0.306316	-0.0864432	0.197524
sp|Q29RF7|PDS5A_HUMAN	Q29RF7	PDS5A_HUMAN	PDS5A	Sister chromatid cohesion protein PDS5 homolog A	3	3	108524	46928	92958	-0.300493	-0.211462	0.465236
sp|Q2TAA2|IAH1_HUMAN	Q2TAA2	IAH1_HUMAN	IAH1	Isoamyl acetate-hydrolyzing esterase 1 homolog	2	2	17482.6	20878.5	39835	0.273259	1.31393	1.06669
sp|Q2TAL8|QRIC1_HUMAN	Q2TAL8	QRIC1_HUMAN	QRICH1	Transcriptional regulator QRICH1	1	1	28305.5	30312.1	29391.7	0.115971	0.180139	0.0901826
sp|Q2TAY7|SMU1_HUMAN	Q2TAY7	SMU1_HUMAN	SMU1	WD40 repeat-containing protein SMU1	7	7	294384	279575	237141	-0.10988	-0.0316743	-0.0734177
sp|Q32MZ4|LRRF1_HUMAN	Q32MZ4	LRRF1_HUMAN	LRRFIP1	Leucine-rich repeat flightless-interacting protein 1	5	5	36924.8	89574.3	35642.1	0.327691	-0.0643384	-0.366015
sp|Q3B726|RPA43_HUMAN	Q3B726	RPA43_HUMAN	POLR1F	DNA-directed RNA polymerase I subunit RPA43	1	1	133708	55981.3	38770.6	-1.23891	-1.66023	-0.395313
sp|Q3KQU3|MA7D1_HUMAN	Q3KQU3	MA7D1_HUMAN	MAP7D1	MAP7 domain-containing protein 1	2	2	72919.1	237773	117547	1.66256	0.639858	-0.99669
sp|Q3MHD2|LSM12_HUMAN	Q3MHD2	LSM12_HUMAN	LSM12	Protein LSM12	2	2		7936.93	10609.1			0.553324
sp|Q3ZCM7|TBB8_HUMAN	Q3ZCM7	TBB8_HUMAN	TUBB8	Tubulin beta-8 chain	10	0	1.44519e+06	1.70443e+06	1.33081e+06	0.280348	0.0197894	-0.0686853
sp|Q4G0J3|LARP7_HUMAN	Q4G0J3	LARP7_HUMAN	LARP7	La-related protein 7	1	1	63013.1	42180.6	28914	-0.561914	-0.998072	-0.410143
sp|Q52LJ0|FA98B_HUMAN	Q52LJ0	FA98B_HUMAN	FAM98B	Protein FAM98B	2	2	170345	148773	178487	-0.0484171	0.254969	0.3294
sp|Q53FA7|QORX_HUMAN	Q53FA7	QORX_HUMAN	TP53I3	Quinone oxidoreductase PIG3	7	7	414248	346325	232304	0.0694527	-0.390299	-0.834829
sp|Q53GS9|UBP39_HUMAN	Q53GS9	UBP39_HUMAN	USP39	Ubiquitin carboxyl-terminal hydrolase 39	3	3	94813.5	138293	74246.9	-0.754668	-1.29775	-0.735784
sp|Q562R1|ACTBL_HUMAN	Q562R1	ACTBL_HUMAN	ACTBL2	Beta-actin-like protein 2	11	3	137231	212429	111645	-1.17143		-0.0222987
sp|Q5BKZ1|ZN326_HUMAN	Q5BKZ1	ZN326_HUMAN	ZNF326	DBIRD complex subunit ZNF326	1	1	38554.1	36304.5	33693.6	-0.0695803	-0.0685991	0.0269956
sp|Q5JUX0|SPIN3_HUMAN	Q5JUX0	SPIN3_HUMAN	SPIN3	Spindlin-3	1	0	38493.9	28817.1	22283.5	-0.400551	-0.662842	-0.236277
sp|Q5SSJ5|HP1B3_HUMAN	Q5SSJ5	HP1B3_HUMAN	HP1BP3	Heterochromatin protein 1-binding protein 3	1	1	19601.5	21048	16482.9	0.119872	-0.124185	-0.218042
sp|Q5T0N5|FBP1L_HUMAN	Q5T0N5	FBP1L_HUMAN	FNBP1L	Formin-binding protein 1-like	1	1	45338.6	39158.8	52807	-0.194244	0.345802	0.566061
sp|Q5T4S7|UBR4_HUMAN	Q5T4S7	UBR4_HUMAN	UBR4	E3 ubiquitin-protein ligase UBR4	2	2	59404.1	95063.8	38482.9	0.673355	-0.499414	-1.14675
sp|Q5TDH0|DDI2_HUMAN	Q5TDH0	DDI2_HUMAN	DDI2	Protein DDI1 homolog 2	1	1	79646.3	82874.6	106226	0.0744805	0.541277	0.49281
sp|Q5VYK3|ECM29_HUMAN	Q5VYK3	ECM29_HUMAN	ECPAS	Proteasome adapter and scaffold protein ECM29	9	9	279832	266342	220244	-0.21168	0.421775	0.232462
sp|Q659C4|LAR1B_HUMAN	Q659C4	LAR1B_HUMAN	LARP1B	La-related protein 1B	2	1	73410.2	117804	31010	-0.587418	-1.11743	-0.504002
sp|Q68EM7|RHG17_HUMAN	Q68EM7	RHG17_HUMAN	ARHGAP17	Rho GTPase-activating protein 17	3	3	233091	168231	163347	-0.537963	-0.719039	-0.407879
sp|Q6AI12|ANR40_HUMAN	Q6AI12	ANR40_HUMAN	ANKRD40	Ankyrin repeat domain-containing protein 40	1	1	7923.84	25884.9	19247.4	1.725	1.40621	-0.292774
sp|Q6FI81|CPIN1_HUMAN	Q6FI81	CPIN1_HUMAN	CIAPIN1	Anamorsin	2	2	113978	132772	156603	0.242186	0.570647	0.354476
sp|Q6IBS0|TWF2_HUMAN	Q6IBS0	TWF2_HUMAN	TWF2	Twinfilin-2	4	3	82838.1	112544	105386	0.38995	0.4943	0.130364
sp|Q6IN85|P4R3A_HUMAN	Q6IN85	P4R3A_HUMAN	PPP4R3A	Serine/threonine-protein phosphatase 4 regulatory subunit 3A	2	2	104233	48532.6	198467	-0.834913	1.10824	1.96916
sp|Q6P1N9|TATD1_HUMAN	Q6P1N9	TATD1_HUMAN	TATDN1	Deoxyribonuclease TATDN1	1	1	39867.6	105597	34645.5	1.42245	-0.0767359	-1.47317
sp|Q6P2Q9|PRP8_HUMAN	Q6P2Q9	PRP8_HUMAN	PRPF8	Pre-mRNA-processing-splicing factor 8	6	6	132849	194582	169849	0.227266	-0.110715	-0.0980338
sp|Q6P3W7|SCYL2_HUMAN	Q6P3W7	SCYL2_HUMAN	SCYL2	SCY1-like protein 2	1	1	40561.4	35154.4	33222.4	-0.189244	-0.162138	0.0531206
sp|Q6P587|FAHD1_HUMAN	Q6P587	FAHD1_HUMAN	FAHD1	Acylpyruvase FAHD1, mitochondrial	2	2	67888	94975.9	160281	0.545524	0.974165	0.454656
sp|Q6UWH4|GAK1B_HUMAN	Q6UWH4	GAK1B_HUMAN	GASK1B	Golgi-associated kinase 1B	3	3	109407	119326	55563.9	0.973696	0.423134	-0.553311
sp|Q6UXN9|WDR82_HUMAN	Q6UXN9	WDR82_HUMAN	WDR82	WD repeat-containing protein 82	1	1	73916.9	84019.2	69587.3	0.201972	0.0387331	-0.137225
sp|Q6WCQ1|MPRIP_HUMAN	Q6WCQ1	MPRIP_HUMAN	MPRIP	Myosin phosphatase Rho-interacting protein	1	1		6111.27	7691.8			0.46652
sp|Q71U36|TBA1A_HUMAN	Q71U36	TBA1A_HUMAN	TUBA1A	Tubulin alpha-1A chain	24	0	297211	271066	258330	-0.115688	-0.0764595	0.0652432
sp|Q76M96|CCD80_HUMAN	Q76M96	CCD80_HUMAN	CCDC80	Coiled-coil domain-containing protein 80	1	1	77573.3	59189.8	50031.8	-0.512755	-0.516553	0.0222165
sp|Q7KZ85|SPT6H_HUMAN	Q7KZ85	SPT6H_HUMAN	SUPT6H	Transcription elongation factor SPT6	4	4	74712.4	66965.6	54626.8	0.229035	-0.322368	-0.510284
sp|Q7KZF4|SND1_HUMAN	Q7KZF4	SND1_HUMAN	SND1	Staphylococcal nuclease domain-containing protein 1	23	23	1.70871e+06	1.7631e+06	1.67425e+06	0.0721814	-0.095788	-0.142417
sp|Q7L1Q6|5MP2_HUMAN	Q7L1Q6	5MP2_HUMAN	BZW1	eIF5-mimic protein 2	10	10	472035	395248	262761	0.0951835	-0.173601	-0.256842
sp|Q7L266|ASGL1_HUMAN	Q7L266	ASGL1_HUMAN	ASRGL1	Isoaspartyl peptidase/L-asparaginase	1	1	13403	14398.7	12246.8	0.120546	-0.00434011	-0.0988719
sp|Q7L2H7|EIF3M_HUMAN	Q7L2H7	EIF3M_HUMAN	EIF3M	Eukaryotic translation initiation factor 3 subunit M	9	9	398053	617514	545978	0.0622227	0.109156	0.197035
sp|Q7L576|CYFP1_HUMAN	Q7L576	CYFP1_HUMAN	CYFIP1	Cytoplasmic FMR1-interacting protein 1	3	2	539310	254757	216277	-0.132509	-1.09945	-0.725377
sp|Q7L5N1|CSN6_HUMAN	Q7L5N1	CSN6_HUMAN	COPS6	COP9 signalosome complex subunit 6	3	3	166315	130902	127276	-0.227717	-0.392381	0.211069
sp|Q7L9L4|MOB1B_HUMAN	Q7L9L4	MOB1B_HUMAN	MOB1B	MOB kinase activator 1B	3	0	161907	159632	103772	0.279426	-0.341069	-0.59448
sp|Q7LBR1|CHM1B_HUMAN	Q7LBR1	CHM1B_HUMAN	CHMP1B	Charged multivesicular body protein 1b	2	2	53930.6	33696.4	34663.6	-0.661351	-0.51187	0.175496
sp|Q7RTV0|PHF5A_HUMAN	Q7RTV0	PHF5A_HUMAN	PHF5A	PHD finger-like domain-containing protein 5A	4	4	152385	162775	157487	0.0346408	0.178426	0.0980293
sp|Q7RTY8|TMPS7_HUMAN	Q7RTY8	TMPS7_HUMAN	TMPRSS7	Transmembrane protease serine 7	1	1	6753.81	114043	50880.6	4.09489	3.03916	-1.02972
sp|Q7Z422|SZRD1_HUMAN	Q7Z422	SZRD1_HUMAN	SZRD1	SUZ domain-containing protein 1	1	1	44939.4	44723.6	44538	0.0102133	0.11287	0.128671
sp|Q7Z434|MAVS_HUMAN	Q7Z434	MAVS_HUMAN	MAVS	Mitochondrial antiviral-signaling protein	1	1	14598.1	11993.2	13031.5	-0.266405	-0.0379605	0.254459
sp|Q7Z460|CLAP1_HUMAN	Q7Z460	CLAP1_HUMAN	CLASP1	CLIP-associating protein 1	5	4	245720	192725	437518	0.124823	0.0534273	-0.0501137
sp|Q7Z4Q2|HEAT3_HUMAN	Q7Z4Q2	HEAT3_HUMAN	HEATR3	HEAT repeat-containing protein 3	1	1	41785.8	41843.7	30469.4	0.0191571	-0.329837	-0.322979
sp|Q7Z4S6|KI21A_HUMAN	Q7Z4S6	KI21A_HUMAN	KIF21A	Kinesin-like protein KIF21A	1	1	8818	6588.72	4040.24	-0.403295	-1.0002	-0.570887
sp|Q7Z4V5|HDGR2_HUMAN	Q7Z4V5	HDGR2_HUMAN	HDGFL2	Hepatoma-derived growth factor-related protein 2	2	1		13632.3	18106.4			0.544138
sp|Q7Z6Z7|HUWE1_HUMAN	Q7Z6Z7	HUWE1_HUMAN	HUWE1	E3 ubiquitin-protein ligase HUWE1	3	3	112671	73002.5	54342	0.25488	-0.0790669	-0.307932
sp|Q7Z7K6|CENPV_HUMAN	Q7Z7K6	CENPV_HUMAN	CENPV	Centromere protein V	1	1	7472.87	9001.99	10456.1	0.28574	0.610429	0.350703
sp|Q86SQ4|AGRG6_HUMAN	Q86SQ4	AGRG6_HUMAN	ADGRG6	Adhesion G-protein coupled receptor G6	2	2	120423	73083.4	66130.7	-0.721434	-0.738509	0.00894037
sp|Q86TB9|PATL1_HUMAN	Q86TB9	PATL1_HUMAN	PATL1	Protein PAT1 homolog 1	1	1	35301.9	41624.1	59888.4	0.254832	0.888344	0.659527
sp|Q86U44|MTA70_HUMAN	Q86U44	MTA70_HUMAN	METTL3	N6-adenosine-methyltransferase catalytic subunit	1	1	8047.15	8575.61	9410.96	0.10892	0.351677	0.268771
sp|Q86UE4|LYRIC_HUMAN	Q86UE4	LYRIC_HUMAN	MTDH	Protein LYRIC	3	3	432551	138062	89266.2	-1.34165	-1.86166	-0.493994
sp|Q86UP2|KTN1_HUMAN	Q86UP2	KTN1_HUMAN	KTN1	Kinectin	2	2	133669	92469.4	67479.1	-0.119109	-0.570335	-0.425211
sp|Q86UV5|UBP48_HUMAN	Q86UV5	UBP48_HUMAN	USP48	Ubiquitin carboxyl-terminal hydrolase 48	1	1	34163.1	34942.4	33525.9	0.0496973	0.098651	0.074968
sp|Q86V48|LUZP1_HUMAN	Q86V48	LUZP1_HUMAN	LUZP1	Leucine zipper protein 1	1	1	34341.1	35788.4	57697	0.0767149	0.874373	0.823672
sp|Q86V81|THOC4_HUMAN	Q86V81	THOC4_HUMAN	ALYREF	THO complex subunit 4	2	2	560105	446469	328013	0.0138113	-0.0659773	-0.0814822
sp|Q86VN1|VPS36_HUMAN	Q86VN1	VPS36_HUMAN	VPS36	Vacuolar protein-sorting-associated protein 36	1	1	104428	62644.4		-0.720093
sp|Q86VP6|CAND1_HUMAN	Q86VP6	CAND1_HUMAN	CAND1	Cullin-associated NEDD8-dissociated protein 1	18	17	1073415	1.03088e+06	831795	0.0302895	-0.212472	-0.279372
sp|Q86VS8|HOOK3_HUMAN	Q86VS8	HOOK3_HUMAN	HOOK3	Protein Hook homolog 3	3	3	68449.9	38646.3	39344.2	-0.730325	-0.686509	0.0698306
sp|Q86W92|LIPB1_HUMAN	Q86W92	LIPB1_HUMAN	PPFIBP1	Liprin-beta-1	1	0	46886.8	60944.2	47586.4	0.395464	0.147179	-0.222271
sp|Q86WR0|CCD25_HUMAN	Q86WR0	CCD25_HUMAN	CCDC25	Coiled-coil domain-containing protein 25	1	1	39252.6	45948.4	39833.3	0.244384	0.146998	-0.0713713
sp|Q86X55|CARM1_HUMAN	Q86X55	CARM1_HUMAN	CARM1	Histone-arginine methyltransferase CARM1	2	2	29383.2	18628.5	14367.7	-0.640321	-0.906346	-0.240011
sp|Q86XP3|DDX42_HUMAN	Q86XP3	DDX42_HUMAN	DDX42	ATP-dependent RNA helicase DDX42	11	11	871872	710166	737502	-0.145339	-0.0966577	0.0890963
sp|Q86Y82|STX12_HUMAN	Q86Y82	STX12_HUMAN	STX12	Syntaxin-12	1	1	255757	521432		1.04487
sp|Q86Z23|C1QL4_HUMAN	Q86Z23	C1QL4_HUMAN	C1QL4	Complement C1q-like protein 4	1	1	15873.1	22593.9	25986.3	0.526503	0.836977	0.336489
sp|Q8IVD9|NUDC3_HUMAN	Q8IVD9	NUDC3_HUMAN	NUDCD3	NudC domain-containing protein 3	1	1	26391.5	16752.2	13340.1	-0.638563	-0.858488	-0.19391
sp|Q8IWB7|WDFY1_HUMAN	Q8IWB7	WDFY1_HUMAN	WDFY1	WD repeat and FYVE domain-containing protein 1	1	1	18314.3	21201.1	26968.6	0.228327	0.684121	0.481809
sp|Q8IWS0|PHF6_HUMAN	Q8IWS0	PHF6_HUMAN	PHF6	PHD finger protein 6	5	5	183125	197735	184500	0.0952782	0.158755	0.0894908
sp|Q8IX12|CCAR1_HUMAN	Q8IX12	CCAR1_HUMAN	CCAR1	Cell division cycle and apoptosis regulator protein 1	2	2	95702.5	19993.6	125832	-0.164426	0.25174	0.0104336
sp|Q8IYB5|SMAP1_HUMAN	Q8IYB5	SMAP1_HUMAN	SMAP1	Stromal membrane-associated protein 1	1	1	169794	163012	149259	-0.041649	-0.060157	0.00750658
sp|Q8IZ21|PHAR4_HUMAN	Q8IZ21	PHAR4_HUMAN	PHACTR4	Phosphatase and actin regulator 4	1	1		59973.4	16632.8			-1.71562
sp|Q8IZP0|ABI1_HUMAN	Q8IZP0	ABI1_HUMAN	ABI1	Abl interactor 1	1	1	18034.7	23996.2	41174.6	0.429183	1.31679	0.91362
sp|Q8N163|CCAR2_HUMAN	Q8N163	CCAR2_HUMAN	CCAR2	Cell cycle and apoptosis regulator protein 2	14	14	617484	607142	534256	-0.0992594	0.0589309	-0.0466108
sp|Q8N1F7|NUP93_HUMAN	Q8N1F7	NUP93_HUMAN	NUP93	Nuclear pore complex protein Nup93	3	3	100786	94931.3	80259.8	0.263242	0.146038	-0.0911892
sp|Q8N1G4|LRC47_HUMAN	Q8N1G4	LRC47_HUMAN	LRRC47	Leucine-rich repeat-containing protein 47	9	9	738584	535672	572241	0.145837	-0.11178	-0.0552378
sp|Q8N2S1|LTBP4_HUMAN	Q8N2S1	LTBP4_HUMAN	LTBP4	Latent-transforming growth factor beta-binding protein 4	20	20	1.07126e+06	1.25328e+06	1.20207e+06	0.121932	0.0730349	0.0229598
sp|Q8N3U4|STAG2_HUMAN	Q8N3U4	STAG2_HUMAN	STAG2	Cohesin subunit SA-2	2	2	62666.8	49016.3	44123.7	-0.156442	-0.717691	-0.535234
sp|Q8N573|OXR1_HUMAN	Q8N573	OXR1_HUMAN	OXR1	Oxidation resistance protein 1	2	2	70500.9	96987.8	72367.2	0.484682	0.170758	-0.287909
sp|Q8N684|CPSF7_HUMAN	Q8N684	CPSF7_HUMAN	CPSF7	Cleavage and polyadenylation specificity factor subunit 7	1	1	38552.9	44886.9		0.236614
sp|Q8N6G6|ATL1_HUMAN	Q8N6G6	ATL1_HUMAN	ADAMTSL1	ADAMTS-like protein 1	13	13	1.4457e+06	1.27716e+06	1.03411e+06	0.0889642	-0.161385	-0.122986
sp|Q8N6T7|SIR6_HUMAN	Q8N6T7	SIR6_HUMAN	SIRT6	NAD-dependent protein deacylase sirtuin-6	1	1	19572.8	20455.3	20483.4	0.0807827	0.191416	0.136648
sp|Q8N8S7|ENAH_HUMAN	Q8N8S7	ENAH_HUMAN	ENAH	Protein enabled homolog	5	4	329680	299434	297690	-0.103053	0.00119364	0.0872017
sp|Q8N9N7|LRC57_HUMAN	Q8N9N7	LRC57_HUMAN	LRRC57	Leucine-rich repeat-containing protein 57	2	2	89775.7	61737.8	59333.2	-0.523014	-0.471673	0.0773559
sp|Q8NBM4|UBAC2_HUMAN	Q8NBM4	UBAC2_HUMAN	UBAC2	Ubiquitin-associated domain-containing protein 2	1	1	174367	199912	197106	0.214397	0.302657	0.114275
sp|Q8NC51|SERB1_HUMAN	Q8NC51	SERB1_HUMAN	SERBP1	SERPINE1 mRNA-binding protein 1	8	8	441065	494236	427629	-0.088981	0.0202958	-0.139941
sp|Q8NCH0|CHSTE_HUMAN	Q8NCH0	CHSTE_HUMAN	CHST14	Carbohydrate sulfotransferase 14	4	4	212353	208386	186120	0.160651	-0.0491811	-0.0555543
sp|Q8ND04|SMG8_HUMAN	Q8ND04	SMG8_HUMAN	SMG8	Nonsense-mediated mRNA decay factor SMG8	1	1	9782.3	10558.6	8618.95	0.127334	-0.0568484	-0.158168
sp|Q8NE71|ABCF1_HUMAN	Q8NE71	ABCF1_HUMAN	ABCF1	ATP-binding cassette sub-family F member 1	1	1	21361.6	30342.5	16018.2	0.52348	-0.289492	-0.786958
sp|Q8NFD5|ARI1B_HUMAN	Q8NFD5	ARI1B_HUMAN	ARID1B	AT-rich interactive domain-containing protein 1B	1	1	16076	41187.5	12735.5	1.37445	-0.21024	-1.55868
sp|Q8NFW8|NEUA_HUMAN	Q8NFW8	NEUA_HUMAN	CMAS	N-acylneuraminate cytidylyltransferase	1	1	57023.1	54437.7	23579.3	-0.0497839	-1.14821	-1.07242
sp|Q8TAQ2|SMRC2_HUMAN	Q8TAQ2	SMRC2_HUMAN	SMARCC2	SWI/SNF complex subunit SMARCC2	4	2	64347.2	90187.1	83089.5	0.576999	0.460643	-0.0903414
sp|Q8TAT6|NPL4_HUMAN	Q8TAT6	NPL4_HUMAN	NPLOC4	Nuclear protein localization protein 4 homolog	2	2	195904	146592	30614.5	-0.250522	-0.72951	-1.09462
sp|Q8TBC4|UBA3_HUMAN	Q8TBC4	UBA3_HUMAN	UBA3	NEDD8-activating enzyme E1 catalytic subunit	6	6	351369	355097	339698	0.0211445	-0.140868	-0.0265151
sp|Q8TC07|TBC15_HUMAN	Q8TC07	TBC15_HUMAN	TBC1D15	TBC1 domain family member 15	1	1	12634.9	15711.8	11026.3	0.331587	-0.0706485	-0.376221
sp|Q8TCA0|LRC20_HUMAN	Q8TCA0	LRC20_HUMAN	LRRC20	Leucine-rich repeat-containing protein 20	1	1	12199.3	11342		-0.0879548
sp|Q8TEA8|DTD1_HUMAN	Q8TEA8	DTD1_HUMAN	DTD1	D-aminoacyl-tRNA deacylase 1	3	3	94967.5	94689.2	77387.4	0.0364504	-0.232423	-0.152626
sp|Q8TEQ6|GEMI5_HUMAN	Q8TEQ6	GEMI5_HUMAN	GEMIN5	Gem-associated protein 5	6	6	241691	348434	281404	0.177282	0.400528	-0.0220134
sp|Q8TEX9|IPO4_HUMAN	Q8TEX9	IPO4_HUMAN	IPO4	Importin-4	5	5	338602	248569	225274	-0.116601	-0.154739	-0.0333647
sp|Q8WUM4|PDC6I_HUMAN	Q8WUM4	PDC6I_HUMAN	PDCD6IP	Programmed cell death 6-interacting protein	27	27	2.31134e+06	2.25979e+06	2.0359e+06	-0.0451146	-0.138463	-0.0347043
sp|Q8WVJ2|NUDC2_HUMAN	Q8WVJ2	NUDC2_HUMAN	NUDCD2	NudC domain-containing protein 2	1	1		40129.6	23160.9			-0.658304
sp|Q8WVM8|SCFD1_HUMAN	Q8WVM8	SCFD1_HUMAN	SCFD1	Sec1 family domain-containing protein 1	2	2	91660	93734.7	89348.6	0.0446293	0.022215	0.00360016
sp|Q8WVY7|UBCP1_HUMAN	Q8WVY7	UBCP1_HUMAN	UBLCP1	Ubiquitin-like domain-containing CTD phosphatase 1	2	2	145999	107237	90603.4	-0.274669	-0.411337	-0.110653
sp|Q8WW12|PCNP_HUMAN	Q8WW12	PCNP_HUMAN	PCNP	PEST proteolytic signal-containing nuclear protein	5	5	352140	326190	332307	-0.0989693	-0.331878	-0.166253
sp|Q8WWM7|ATX2L_HUMAN	Q8WWM7	ATX2L_HUMAN	ATXN2L	Ataxin-2-like protein	2	2	33653.7	54589.1	24452.1	0.486632	-0.194881	-0.655499
sp|Q8WX77|IBPL1_HUMAN	Q8WX77	IBPL1_HUMAN	IGFBPL1	Insulin-like growth factor-binding protein-like 1	4	4	359228	380059	355590	0.387304	0.34562	0.0831178
sp|Q8WX93|PALLD_HUMAN	Q8WX93	PALLD_HUMAN	PALLD	Palladin	1	1	24638.5
sp|Q8WXE1|ATRIP_HUMAN	Q8WXE1	ATRIP_HUMAN	ATRIP	ATR-interacting protein	1	1	66733.9	84664.3	86485.3	0.360492	0.499848	0.16537
sp|Q8WXF1|PSPC1_HUMAN	Q8WXF1	PSPC1_HUMAN	PSPC1	Paraspeckle component 1	1	1	39392.8	47174.6	48526.1	0.277235	0.426641	0.175421
sp|Q8WXX5|DNJC9_HUMAN	Q8WXX5	DNJC9_HUMAN	DNAJC9	DnaJ homolog subfamily C member 9	2	2	181535	142760	92338.2	-0.268026	-0.564625	-0.324075
sp|Q92499|DDX1_HUMAN	Q92499	DDX1_HUMAN	DDX1	ATP-dependent RNA helicase DDX1	17	17	1381410	1.20452e+06	1.23418e+06	-0.105516	0.0927618	-0.0304411
sp|Q92520|FAM3C_HUMAN	Q92520	FAM3C_HUMAN	FAM3C	Protein FAM3C	1	1	87854.2	41729.9	94160.6	-1.05687	0.225826	1.30871
sp|Q92541|RTF1_HUMAN	Q92541	RTF1_HUMAN	RTF1	RNA polymerase-associated protein RTF1 homolog	1	1		68191.2
sp|Q92572|AP3S1_HUMAN	Q92572	AP3S1_HUMAN	AP3S1	AP-3 complex subunit sigma-1	1	1	37404.7	38081.8	34473.2	0.0430402	0.00806671	-0.00895902
sp|Q92598|HS105_HUMAN	Q92598	HS105_HUMAN	HSPH1	Heat shock protein 105 kDa	11	9	459382	435283	459041	0.22828	0.324602	0.17415
sp|Q92599|SEPT8_HUMAN	Q92599	SEPT8_HUMAN	SEPTIN8	Septin-8	5	1	57731.8	40777.8	11051.9	-0.42252	-0.300706	0.00954853
sp|Q92600|CNOT9_HUMAN	Q92600	CNOT9_HUMAN	CNOT9	CCR4-NOT transcription complex subunit 9	2	2	71202.1	74933	58100.8	-0.0629238	-0.0264424	0.0624957
sp|Q92616|GCN1_HUMAN	Q92616	GCN1_HUMAN	GCN1	Stalled ribosome sensor GCN1	6	6	334753	121385	263092	-0.250713	0.106141	0.261656
sp|Q92734|TFG_HUMAN	Q92734	TFG_HUMAN	TFG	Protein TFG	2	2	152761	149486	87863.6	0.00705174	-0.650732	-0.63177
sp|Q92769|HDAC2_HUMAN	Q92769	HDAC2_HUMAN	HDAC2	Histone deacetylase 2	6	4	226769	269720	277329	0.130642	0.395728	0.0298791
sp|Q92783|STAM1_HUMAN	Q92783	STAM1_HUMAN	STAM	Signal transducing adapter molecule 1	3	2	133298	116133	87208.8	0.307536	0.0171266	0.172404
sp|Q92804|RBP56_HUMAN	Q92804	RBP56_HUMAN	TAF15	TATA-binding protein-associated factor 2N	3	1	191711	234893	187318	0.367217	0.170225	-0.170978
sp|Q92820|GGH_HUMAN	Q92820	GGH_HUMAN	GGH	Gamma-glutamyl hydrolase	8	8	581205	767819	474772	0.346764	-0.0780071	-0.509171
sp|Q92841|DDX17_HUMAN	Q92841	DDX17_HUMAN	DDX17	Probable ATP-dependent RNA helicase DDX17	22	12	2525659	2.26362e+06	1836969	0.0174117	-0.130687	-0.0463478
sp|Q92890|UFD1_HUMAN	Q92890	UFD1_HUMAN	UFD1	Ubiquitin recognition factor in ER-associated degradation protein 1	3	3	111625	157390	105741	0.489745	0.175828	-0.287903
sp|Q92896|GSLG1_HUMAN	Q92896	GSLG1_HUMAN	GLG1	Golgi apparatus protein 1	2	2	138318	111203	39433.3	-0.196136	0.06221	-0.053308
sp|Q92900|RENT1_HUMAN	Q92900	RENT1_HUMAN	UPF1	Regulator of nonsense transcripts 1	4	4	193562	232173	239806	0.372192	0.180495	0.00246317
sp|Q92905|CSN5_HUMAN	Q92905	CSN5_HUMAN	COPS5	COP9 signalosome complex subunit 5	1	1	19316.1	23041	38386.1	0.271551	1.11659	0.871052
sp|Q92922|SMRC1_HUMAN	Q92922	SMRC1_HUMAN	SMARCC1	SWI/SNF complex subunit SMARCC1	5	3	208166	242906	227552	0.160094	0.134408	0.0867786
sp|Q92945|FUBP2_HUMAN	Q92945	FUBP2_HUMAN	KHSRP	Far upstream element-binding protein 2	17	15	1.1819e+06	1.08082e+06	1.07204e+06	-0.0837341	0.0365361	-0.0150937
sp|Q92973|TNPO1_HUMAN	Q92973	TNPO1_HUMAN	TNPO1	Transportin-1	10	7	584992	613930	404063	0.174293	-0.122929	-0.190284
sp|Q92990|GLMN_HUMAN	Q92990	GLMN_HUMAN	GLMN	Glomulin	2	2	47076	12205.8	48232.1	0.205075	0.394445	0.853904
sp|Q93008|USP9X_HUMAN	Q93008	USP9X_HUMAN	USP9X	Probable ubiquitin carboxyl-terminal hydrolase FAF-X	3	2	162341	177015	102552	-0.00377255	-0.383707	-0.231715
sp|Q93009|UBP7_HUMAN	Q93009	UBP7_HUMAN	USP7	Ubiquitin carboxyl-terminal hydrolase 7	8	8	477458	544091	390012	0.184791	-0.0106881	-0.521887
sp|Q93034|CUL5_HUMAN	Q93034	CUL5_HUMAN	CUL5	Cullin-5	1	1	49114.3	40157.4	48721.8	-0.273318	0.114237	0.41357
sp|Q969G3|SMCE1_HUMAN	Q969G3	SMCE1_HUMAN	SMARCE1	SWI/SNF-related matrix-associated actin-dependent regulator of chromatin subfamily E member 1	1	1	61929.2	61280.1	23110.7	0.00195645	-1.29624	-1.27219
sp|Q969T4|UB2E3_HUMAN	Q969T4	UB2E3_HUMAN	UBE2E3	Ubiquitin-conjugating enzyme E2 E3	2	0	36595.5	38050.2	24463.8	0.0733958	-0.455203	-0.502584
sp|Q969U7|PSMG2_HUMAN	Q969U7	PSMG2_HUMAN	PSMG2	Proteasome assembly chaperone 2	1	1	45834.9	14486.6	42891.6	-1.64457	0.03006	1.70064
sp|Q96A72|MGN2_HUMAN	Q96A72	MGN2_HUMAN	MAGOHB	Protein mago nashi homolog 2	3	1	229680	192753	178198	-0.409024	-0.447054	-0.0120158
sp|Q96AC1|FERM2_HUMAN	Q96AC1	FERM2_HUMAN	FERMT2	Fermitin family homolog 2	7	7	432144	374960	312403	-0.185804	-0.251068	-0.0392496
sp|Q96AE4|FUBP1_HUMAN	Q96AE4	FUBP1_HUMAN	FUBP1	Far upstream element-binding protein 1	18	15	2.92865e+06	2695848	2354582	-0.0664269	-0.15958	0.0054676
sp|Q96AG4|LRC59_HUMAN	Q96AG4	LRC59_HUMAN	LRRC59	Leucine-rich repeat-containing protein 59	8	8	718306	695602	663919	0.0238062	-0.00334029	0.0575834
sp|Q96B26|EXOS8_HUMAN	Q96B26	EXOS8_HUMAN	EXOSC8	Exosome complex component RRP43	1	1	9948.09	13393.7	9709.37	0.446218	0.0907714	-0.329432
sp|Q96BJ3|AIDA_HUMAN	Q96BJ3	AIDA_HUMAN	AIDA	Axin interactor, dorsalization-associated protein	1	1	29529.2	26517.2	21975.1	-0.138055	-0.300457	-0.136387
sp|Q96BP3|PPWD1_HUMAN	Q96BP3	PPWD1_HUMAN	PPWD1	Peptidylprolyl isomerase domain and WD repeat-containing protein 1	1	1	20922.8	122309	121173	2.56454	2.65974	0.121214
sp|Q96BX8|MOB3A_HUMAN	Q96BX8	MOB3A_HUMAN	MOB3A	MOB kinase activator 3A	2	2	77924.2	62946.5	78995.4	-0.217694	0.0942007	0.33791
sp|Q96C19|EFHD2_HUMAN	Q96C19	EFHD2_HUMAN	EFHD2	EF-hand domain-containing protein D2	3	2	157674	172336	123621	-0.217553	-0.521136	-0.468581
sp|Q96C86|DCPS_HUMAN	Q96C86	DCPS_HUMAN	DCPS	m7GpppX diphosphatase	2	2	81349.8	78237.4	72348.9	-0.0189339	-0.0357554	0.00919283
sp|Q96CN7|ISOC1_HUMAN	Q96CN7	ISOC1_HUMAN	ISOC1	Isochorismatase domain-containing protein 1	2	2	112361	92248.7	93147.2	-0.271099	-0.261872	0.0352418
sp|Q96CW1|AP2M1_HUMAN	Q96CW1	AP2M1_HUMAN	AP2M1	AP-2 complex subunit mu	1	1	52181.4	134581	96495	1.38403	1.01273	-0.345283
sp|Q96DI7|SNR40_HUMAN	Q96DI7	SNR40_HUMAN	SNRNP40	U5 small nuclear ribonucleoprotein 40 kDa protein	1	1	29406.6	37040.4	38354.8	0.350117	0.509078	0.184975
sp|Q96EK6|GNA1_HUMAN	Q96EK6	GNA1_HUMAN	GNPNAT1	Glucosamine 6-phosphate N-acetyltransferase	4	4	326460	248050	213343	-0.328804	-0.558351	-0.203533
sp|Q96EP5|DAZP1_HUMAN	Q96EP5	DAZP1_HUMAN	DAZAP1	DAZ-associated protein 1	3	3	189384	224980	173892	0.288067	0.121151	-0.28178
sp|Q96EY5|MB12A_HUMAN	Q96EY5	MB12A_HUMAN	MVB12A	Multivesicular body subunit 12A	1	1		73486.9	40271.4			-0.733063
sp|Q96FW1|OTUB1_HUMAN	Q96FW1	OTUB1_HUMAN	OTUB1	Ubiquitin thioesterase OTUB1	5	5	260806	261651	211866	0.0639293	0.0125881	-0.201279
sp|Q96GG9|DCNL1_HUMAN	Q96GG9	DCNL1_HUMAN	DCUN1D1	DCN1-like protein 1	2	2	94201.5	118346	84906.4	0.57564	0.068851	-0.480774
sp|Q96H79|ZCCHL_HUMAN	Q96H79	ZCCHL_HUMAN	ZC3HAV1L	Zinc finger CCCH-type antiviral protein 1-like	3	3	84615.7	94411.5	110038	0.0681427	0.41358	0.479248
sp|Q96HC4|PDLI5_HUMAN	Q96HC4	PDLI5_HUMAN	PDLIM5	PDZ and LIM domain protein 5	3	3	59645.5	67512.2	25142.3	0.348411	-0.658891	-0.468983
sp|Q96I24|FUBP3_HUMAN	Q96I24	FUBP3_HUMAN	FUBP3	Far upstream element-binding protein 3	2	1		46226.6	41738.9			-0.0126599
sp|Q96K17|BT3L4_HUMAN	Q96K17	BT3L4_HUMAN	BTF3L4	Transcription factor BTF3 homolog 4	1	1	95846.8	83970.5	134542	-0.173689	0.615073	0.814776
sp|Q96KP4|CNDP2_HUMAN	Q96KP4	CNDP2_HUMAN	CNDP2	Cytosolic non-specific dipeptidase	1	1	140812	52323.6	36543.8	-1.41108	-1.82026	-0.383164
sp|Q96KR1|ZFR_HUMAN	Q96KR1	ZFR_HUMAN	ZFR	Zinc finger RNA-binding protein	4	4	163838	103170	209259	0.178491	-0.153301	-0.0632584
sp|Q96MW1|CCD43_HUMAN	Q96MW1	CCD43_HUMAN	CCDC43	Coiled-coil domain-containing protein 43	1	1	19030	53952.5	31399	1.52057	0.848254	-0.6463
sp|Q96N67|DOCK7_HUMAN	Q96N67	DOCK7_HUMAN	DOCK7	Dedicator of cytokinesis protein 7	1	1	32994.5	33712.5	48220.3	0.0482137	0.673227	0.651027
sp|Q96P70|IPO9_HUMAN	Q96P70	IPO9_HUMAN	IPO9	Importin-9	3	3	179974	175675	144446	-0.0215958	0.309593	0.457212
sp|Q96QK1|VPS35_HUMAN	Q96QK1	VPS35_HUMAN	VPS35	Vacuolar protein sorting-associated protein 35	5	5	456444	455741	441717	0.0875712	0.0659932	0.117449
sp|Q96QR8|PURB_HUMAN	Q96QR8	PURB_HUMAN	PURB	Transcriptional activator protein Pur-beta	1	1	5893.61	9420.99	3530.94	0.693884	-0.613288	-1.28116
sp|Q96RW7|HMCN1_HUMAN	Q96RW7	HMCN1_HUMAN	HMCN1	Hemicentin-1	18	18	1.10617e+06	930722	1.15179e+06	0.141853	0.207753	0.114607
sp|Q96S44|PRPK_HUMAN	Q96S44	PRPK_HUMAN	TP53RK	EKC/KEOPS complex subunit TP53RK	1	1	25859.5	28168.8	23632.3	0.140563	-0.00411972	-0.118668
sp|Q96S97|MYADM_HUMAN	Q96S97	MYADM_HUMAN	MYADM	Myeloid-associated differentiation marker	1	1	23806.2	21334.6	17940.6	-0.140987	-0.282299	-0.115297
sp|Q96ST2|IWS1_HUMAN	Q96ST2	IWS1_HUMAN	IWS1	Protein IWS1 homolog	1	1	65343.2	48337.9	42414.4	-0.417724	-0.49767	-0.0539317
sp|Q96TA1|NIBA2_HUMAN	Q96TA1	NIBA2_HUMAN	NIBAN2	Protein Niban 2	1	1	37367.4	40483.2	30018	0.132702	-0.19014	-0.296828
sp|Q99426|TBCB_HUMAN	Q99426	TBCB_HUMAN	TBCB	Tubulin-folding cofactor B	4	4	126196	91999.2	116153	-0.0777079	0.066838	0.456832
sp|Q99436|PSB7_HUMAN	Q99436	PSB7_HUMAN	PSMB7	Proteasome subunit beta type-7	4	4	208009	105694	120456	0.0410107	-0.372542	-0.270444
sp|Q99439|CNN2_HUMAN	Q99439	CNN2_HUMAN	CNN2	Calponin-2	15	14	1.80058e+06	1.62519e+06	1.52042e+06	-0.0440884	0.0273711	0.124658
sp|Q99460|PSMD1_HUMAN	Q99460	PSMD1_HUMAN	PSMD1	26S proteasome non-ATPase regulatory subunit 1	14	14	726192	807555	691971	0.212754	0.235	-0.220019
sp|Q99471|PFD5_HUMAN	Q99471	PFD5_HUMAN	PFDN5	Prefoldin subunit 5	2	2	98525.5	96828.1	71466	0.0679755	0.0863513	0.0443902
sp|Q99497|PARK7_HUMAN	Q99497	PARK7_HUMAN	PARK7	Parkinson disease protein 7	1	1	47720.2	31076.3	51951.2	-0.601628	0.248372	0.876014
sp|Q99536|VAT1_HUMAN	Q99536	VAT1_HUMAN	VAT1	Synaptic vesicle membrane protein VAT-1 homolog	14	14	2.82098e+06	3164507	2461408	0.079542	0.0396521	-0.0988436
sp|Q99613|EIF3C_HUMAN	Q99613	EIF3C_HUMAN	EIF3C	Eukaryotic translation initiation factor 3 subunit C	13	1	1.08004e+06	1.03714e+06	916702	-0.0342612	-0.0213162	0.071203
sp|Q99614|TTC1_HUMAN	Q99614	TTC1_HUMAN	TTC1	Tetratricopeptide repeat protein 1	1	1	152650	90234.8		-0.741318
sp|Q99615|DNJC7_HUMAN	Q99615	DNJC7_HUMAN	DNAJC7	DnaJ homolog subfamily C member 7	6	6	215150	236816	248663	0.13834	0.194024	0.0171471
sp|Q99627|CSN8_HUMAN	Q99627	CSN8_HUMAN	COPS8	COP9 signalosome complex subunit 8	2	2	188792	198740	182691	0.0630566	0.0834787	0.0464366
sp|Q99715|COCA1_HUMAN	Q99715	COCA1_HUMAN	COL12A1	Collagen alpha-1(XII) chain	2	2	81225.4	65089.8	77120.1	-0.309023	0.00805635	0.343094
sp|Q99729|ROAA_HUMAN	Q99729	ROAA_HUMAN	HNRNPAB	Heterogeneous nuclear ribonucleoprotein A/B	7	6	624494	615853	547802	0.0405721	-0.015234	-0.0264478
sp|Q99733|NP1L4_HUMAN	Q99733	NP1L4_HUMAN	NAP1L4	Nucleosome assembly protein 1-like 4	4	2	141744	121812	98610.6	-0.0688735	-0.24263	-0.147742
sp|Q99798|ACON_HUMAN	Q99798	ACON_HUMAN	ACO2	Aconitate hydratase, mitochondrial	1	1	16942.1		10765		-0.52846
sp|Q99816|TS101_HUMAN	Q99816	TS101_HUMAN	TSG101	Tumor susceptibility gene 101 protein	3	3	99480.8	97039.7	97832.8	0.105144	0.0979218	0.018792
sp|Q99829|CPNE1_HUMAN	Q99829	CPNE1_HUMAN	CPNE1	Copine-1	2	2	111524	93101	134871	-0.403608	0.136543	0.566165
sp|Q99832|TCPH_HUMAN	Q99832	TCPH_HUMAN	CCT7	T-complex protein 1 subunit eta	28	28	3.0779e+06	2.8782e+06	2.74548e+06	-0.0110734	-0.0817794	-0.0364357
sp|Q99856|ARI3A_HUMAN	Q99856	ARI3A_HUMAN	ARID3A	AT-rich interactive domain-containing protein 3A	2	2	38814.9	14745.4	28236.3	-1.37919	-0.333249	1.07196
sp|Q99873|ANM1_HUMAN	Q99873	ANM1_HUMAN	PRMT1	Protein arginine N-methyltransferase 1	5	5	116249	132323	123321	0.139749	0.167769	0.00666486
sp|Q99941|ATF6B_HUMAN	Q99941	ATF6B_HUMAN	ATF6B	Cyclic AMP-dependent transcription factor ATF-6 beta	1	1	59820.6	76426.9	56520.7	0.370596	0.0439493	-0.300633
sp|Q99961|SH3G1_HUMAN	Q99961	SH3G1_HUMAN	SH3GL1	Endophilin-A2	2	1	101790	162658	114611	0.488106	0.31009	-0.152002
sp|Q99985|SEM3C_HUMAN	Q99985	SEM3C_HUMAN	SEMA3C	Semaphorin-3C	23	23	1.17738e+06	1.3957e+06	1.23309e+06	0.240848	0.0538914	-0.0172246
sp|Q99988|GDF15_HUMAN	Q99988	GDF15_HUMAN	GDF15	Growth/differentiation factor 15	4	4	171171	203562	210074	-0.0999838	0.160167	0.0127818
sp|Q9BQ52|RNZ2_HUMAN	Q9BQ52	RNZ2_HUMAN	ELAC2	Zinc phosphodiesterase ELAC protein 2	3	3	111334	87841.6	116217	-0.0331382	0.39806	0.457213
sp|Q9BQ67|GRWD1_HUMAN	Q9BQ67	GRWD1_HUMAN	GRWD1	Glutamate-rich WD repeat-containing protein 1	1	1		62061.8	30999.5			-0.866792
sp|Q9BQA1|MEP50_HUMAN	Q9BQA1	MEP50_HUMAN	WDR77	Methylosome protein WDR77	2	2	54726.3	88944.1	104251	0.720869	1.01757	0.32272
sp|Q9BQE3|TBA1C_HUMAN	Q9BQE3	TBA1C_HUMAN	TUBA1C	Tubulin alpha-1C chain	24	2	17467316	16875062	14901691	-0.0259859	-0.0493598	-0.0372773
sp|Q9BR76|COR1B_HUMAN	Q9BR76	COR1B_HUMAN	CORO1B	Coronin-1B	5	5	318495	300200	485342	0.0320554	-0.1677	-0.31024
sp|Q9BSJ8|ESYT1_HUMAN	Q9BSJ8	ESYT1_HUMAN	ESYT1	Extended synaptotagmin-1	2	2	77834.4	118139	92806.1	0.96817	0.416282	-0.0100324
sp|Q9BT23|LIMD2_HUMAN	Q9BT23	LIMD2_HUMAN	LIMD2	LIM domain-containing protein 2	1	1	18216.7	19048.5	17709.6	0.0815761	0.0850849	0.0295231
sp|Q9BT78|CSN4_HUMAN	Q9BT78	CSN4_HUMAN	COPS4	COP9 signalosome complex subunit 4	10	10	762060	528648	415405	-0.159226	-0.682345	-0.171884
sp|Q9BTC0|DIDO1_HUMAN	Q9BTC0	DIDO1_HUMAN	DIDO1	Death-inducer obliterator 1	1	1	13524.1	9574.27	8585.36	-0.481138	-0.529767	-0.0226142
sp|Q9BTE3|MCMBP_HUMAN	Q9BTE3	MCMBP_HUMAN	MCMBP	Mini-chromosome maintenance complex-binding protein	2	2	54419.7		44483.1		-0.16506
sp|Q9BTV5|FSD1_HUMAN	Q9BTV5	FSD1_HUMAN	FSD1	Fibronectin type III and SPRY domain-containing protein 1	2	2	188958	171140	82843.5	0.0894992	-0.518661	-0.582146
sp|Q9BTW9|TBCD_HUMAN	Q9BTW9	TBCD_HUMAN	TBCD	Tubulin-specific chaperone D	6	6	148478	173377	167262	0.278613	0.200536	0.279835
sp|Q9BUF5|TBB6_HUMAN	Q9BUF5	TBB6_HUMAN	TUBB6	Tubulin beta-6 chain	13	2	168187	161300	89293.7	-0.00940104	-0.60541	-0.569994
sp|Q9BUH6|PAXX_HUMAN	Q9BUH6	PAXX_HUMAN	PAXX	Protein PAXX	2	2	61027.1	55364.8	47345.4	-0.123322	-0.240411	-0.0910746
sp|Q9BUI4|RPC3_HUMAN	Q9BUI4	RPC3_HUMAN	POLR3C	DNA-directed RNA polymerase III subunit RPC3	1	1	35107.2	17776.5	11480.9	-0.964638	-1.48672	-0.49607
sp|Q9BUJ2|HNRL1_HUMAN	Q9BUJ2	HNRL1_HUMAN	HNRNPUL1	Heterogeneous nuclear ribonucleoprotein U-like protein 1	1	1	46356.1	50937.5	36492.9	0.153127	-0.219332	-0.346445
sp|Q9BUL8|PDC10_HUMAN	Q9BUL8	PDC10_HUMAN	PDCD10	Programmed cell death protein 10	3	3	36904.8	71822.9	188870	-0.2003	-0.276337	1.04509
sp|Q9BUP0|EFHD1_HUMAN	Q9BUP0	EFHD1_HUMAN	EFHD1	EF-hand domain-containing protein D1	3	2	172122	115391	69515.6	-0.266707	-0.908522	-0.615801
sp|Q9BUQ8|DDX23_HUMAN	Q9BUQ8	DDX23_HUMAN	DDX23	Probable ATP-dependent RNA helicase DDX23	6	6	206840	261246	119605	0.215724	-0.704897	-0.558869
sp|Q9BV20|MTNA_HUMAN	Q9BV20	MTNA_HUMAN	MRI1	Methylthioribose-1-phosphate isomerase	1	1	55598.2	30268.8	40437.5	-0.860046	-0.333531	0.55253
sp|Q9BVA1|TBB2B_HUMAN	Q9BVA1	TBB2B_HUMAN	TUBB2B	Tubulin beta-2B chain	30	2	4.18032e+06	4.22622e+06	3.30912e+06	0.079189	-0.0341803	-0.0644254
sp|Q9BWJ5|SF3B5_HUMAN	Q9BWJ5	SF3B5_HUMAN	SF3B5	Splicing factor 3B subunit 5	1	1	88189.6	84920.5	75842.5	-0.0373375	-0.0917877	-0.0284357
sp|Q9BXJ9|NAA15_HUMAN	Q9BXJ9	NAA15_HUMAN	NAA15	N-alpha-acetyltransferase 15, NatA auxiliary subunit	10	8	614132	607599	512793	0.0620297	-0.0116428	0.0225579
sp|Q9BXP5|SRRT_HUMAN	Q9BXP5	SRRT_HUMAN	SRRT	Serrate RNA effector molecule homolog	3	3	109046	93102.3	57358	-0.253209	-0.806956	-0.527733
sp|Q9BXR0|TGT_HUMAN	Q9BXR0	TGT_HUMAN	QTRT1	Queuine tRNA-ribosyltransferase catalytic subunit 1	2	2	107693	137622	122805	0.370946	0.315257	-0.0296744
sp|Q9BXS5|AP1M1_HUMAN	Q9BXS5	AP1M1_HUMAN	AP1M1	AP-1 complex subunit mu-1	4	4	147964	109619	70956.1	-0.0216958	-0.309301	-0.261591
sp|Q9BY32|ITPA_HUMAN	Q9BY32	ITPA_HUMAN	ITPA	Inosine triphosphate pyrophosphatase	1	1	71114.4	104128	48241	0.575138	-0.428858	-0.977982
sp|Q9BY43|CHM4A_HUMAN	Q9BY43	CHM4A_HUMAN	CHMP4A	Charged multivesicular body protein 4a	1	1	50522.9	42454.1	42262	-0.233875	-0.131765	0.128125
sp|Q9BY44|EIF2A_HUMAN	Q9BY44	EIF2A_HUMAN	EIF2A	Eukaryotic translation initiation factor 2A	5	5	489586	409890	314361	-0.262235	-0.543474	-0.255225
sp|Q9BY76|ANGL4_HUMAN	Q9BY76	ANGL4_HUMAN	ANGPTL4	Angiopoietin-related protein 4	10	10	928663	918515	647789	0.132747	0.170712	0.0329365
sp|Q9BYX7|ACTBM_HUMAN	Q9BYX7	ACTBM_HUMAN	POTEKP	Putative beta-actin-like protein 3	5	1	3704848	96926.7	3.81091e+06	-5.23922	0.166536	5.43177
sp|Q9BZH6|WDR11_HUMAN	Q9BZH6	WDR11_HUMAN	WDR11	WD repeat-containing protein 11	1	1	76993.4	67658.7	34470.4	-0.169303	-1.03356	-0.838247
sp|Q9BZZ5|API5_HUMAN	Q9BZZ5	API5_HUMAN	API5	Apoptosis inhibitor 5	2	2	143115	52619.7	45158.1	-0.62321	-1.32284	-0.93581
sp|Q9C0C9|UBE2O_HUMAN	Q9C0C9	UBE2O_HUMAN	UBE2O	(E3-independent) E2 ubiquitin-conjugating enzyme	2	2	57428.1	51982.2	39612	-0.126581	-0.410006	-0.257411
sp|Q9GZN8|ADSSP_HUMAN	Q9GZN8	ADSSP_HUMAN	ADISSP	Adipose-secreted signaling protein	2	2	138064	127350	88611.4	-0.00680076	-0.4125	-0.379684
sp|Q9GZT4|SRR_HUMAN	Q9GZT4	SRR_HUMAN	SRR	Serine racemase	1	1	5005.4	6458.13	3485.84	0.384789	-0.396165	-0.75494
sp|Q9GZZ1|NAA50_HUMAN	Q9GZZ1	NAA50_HUMAN	NAA50	N-alpha-acetyltransferase 50	4	4	263545	321049	148243	0.145119	-0.315964	-0.125048
sp|Q9H074|PAIP1_HUMAN	Q9H074	PAIP1_HUMAN	PAIP1	Polyadenylate-binding protein-interacting protein 1	2	2	71175.8	72171.2	57191.9	0.0530254	-0.203519	-0.23053
sp|Q9H0B6|KLC2_HUMAN	Q9H0B6	KLC2_HUMAN	KLC2	Kinesin light chain 2	6	2	71650.4	34075.1	31176.7	-0.400637	-0.420234	0.00641666
sp|Q9H0C8|ILKAP_HUMAN	Q9H0C8	ILKAP_HUMAN	ILKAP	Integrin-linked kinase-associated serine/threonine phosphatase 2C	1	1	58187.2	33290.2	43742.2	-0.788448	-0.285864	0.528599
sp|Q9H0D6|XRN2_HUMAN	Q9H0D6	XRN2_HUMAN	XRN2	5'-3' exoribonuclease 2	7	7	264382	288210	216282	-0.00728005	-0.22689	-0.114618
sp|Q9H0H5|RGAP1_HUMAN	Q9H0H5	RGAP1_HUMAN	RACGAP1	Rac GTPase-activating protein 1	1	1	13356.8	16870.2	11671.1	0.35406	-0.0688262	-0.396871
sp|Q9H1B7|I2BPL_HUMAN	Q9H1B7	I2BPL_HUMAN	IRF2BPL	Probable E3 ubiquitin-protein ligase IRF2BPL	1	1	77279.2	45962.2		-0.732472
sp|Q9H1E3|NUCKS_HUMAN	Q9H1E3	NUCKS_HUMAN	NUCKS1	Nuclear ubiquitous casein and cyclin-dependent kinase substrate 1	5	5	296314	272987	236832	0.0175251	-0.152129	-0.207994
sp|Q9H1Z4|WDR13_HUMAN	Q9H1Z4	WDR13_HUMAN	WDR13	WD repeat-containing protein 13	2	2	70874.9	25006.7	24725.4	-1.4858	-1.39347	0.118351
sp|Q9H223|EHD4_HUMAN	Q9H223	EHD4_HUMAN	EHD4	EH domain-containing protein 4	1	1	95571.2	74841.6	42835.5	-0.335578	-1.03196	-0.670364
sp|Q9H2G2|SLK_HUMAN	Q9H2G2	SLK_HUMAN	SLK	STE20-like serine/threonine-protein kinase	3	3	98714.3	82235.6	88250.6	-0.225627	-0.0522234	0.199418
sp|Q9H2J4|PDCL3_HUMAN	Q9H2J4	PDCL3_HUMAN	PDCL3	Phosducin-like protein 3	2	2	71923.3	132110	60694.4	0.894362	-0.119081	-0.987429
sp|Q9H2U1|DHX36_HUMAN	Q9H2U1	DHX36_HUMAN	DHX36	ATP-dependent DNA/RNA helicase DHX36	4	4	120011	109727	106952	-0.0145636	-0.152328	0.128088
sp|Q9H307|PININ_HUMAN	Q9H307	PININ_HUMAN	PNN	Pinin	1	1	43374.8	22898.9	40243	-0.904418	0.0176934	0.948126
sp|Q9H3P7|GCP60_HUMAN	Q9H3P7	GCP60_HUMAN	ACBD3	Golgi resident protein GCP60	2	2	48208.6	37168.6	45477.7	-0.0583204	-0.0920026	0.193405
sp|Q9H3U1|UN45A_HUMAN	Q9H3U1	UN45A_HUMAN	UNC45A	Protein unc-45 homolog A	6	6	222186	217559	239056	0.0493095	0.37842	0.0065846
sp|Q9H479|FN3K_HUMAN	Q9H479	FN3K_HUMAN	FN3K	Fructosamine-3-kinase	1	1		43257.7	89240.7			1.17942
sp|Q9H4A6|GOLP3_HUMAN	Q9H4A6	GOLP3_HUMAN	GOLPH3	Golgi phosphoprotein 3	1	1	46938.8	52671.9	38124.3	0.183411	-0.174257	-0.331653
sp|Q9H4B7|TBB1_HUMAN	Q9H4B7	TBB1_HUMAN	TUBB1	Tubulin beta-1 chain	7	2	56588.1		134787		4.3119
sp|Q9H4M9|EHD1_HUMAN	Q9H4M9	EHD1_HUMAN	EHD1	EH domain-containing protein 1	3	2	126458	137241	100272	-0.00173875	-0.158689	-0.356334
sp|Q9H6Z4|RANB3_HUMAN	Q9H6Z4	RANB3_HUMAN	RANBP3	Ran-binding protein 3	2	2	23160.7	23589.5	23433.6	0.043624	0.14271	0.125101
sp|Q9H832|UBE2Z_HUMAN	Q9H832	UBE2Z_HUMAN	UBE2Z	Ubiquitin-conjugating enzyme E2 Z	5	5	140366	176522	187276	0.0329862	0.167456	-0.225446
sp|Q9H910|JUPI2_HUMAN	Q9H910	JUPI2_HUMAN	JPT2	Jupiter microtubule associated homolog 2	3	3	274304	156256	344208	-0.0991264	0.833462	0.958603
sp|Q9H9A6|LRC40_HUMAN	Q9H9A6	LRC40_HUMAN	LRRC40	Leucine-rich repeat-containing protein 40	9	9	604576	435342	512282	-0.336779	-0.123962	0.1895
sp|Q9H9H4|VP37B_HUMAN	Q9H9H4	VP37B_HUMAN	VPS37B	Vacuolar protein sorting-associated protein 37B	1	1	31029.8	23360	16075	-0.392459	-0.823024	-0.404551
sp|Q9H9Q2|CSN7B_HUMAN	Q9H9Q2	CSN7B_HUMAN	COPS7B	COP9 signalosome complex subunit 7b	3	3	98114.9	72486.6	61493.7	-0.450304	-0.790327	-0.314008
sp|Q9HAB8|PPCS_HUMAN	Q9HAB8	PPCS_HUMAN	PPCS	Phosphopantothenate--cysteine ligase	2	2	89964.7	53468	28533.3	-0.733525	-1.5309	-0.771361
sp|Q9HAU5|RENT2_HUMAN	Q9HAU5	RENT2_HUMAN	UPF2	Regulator of nonsense transcripts 2	1	1	55917.9	97445.4	80980.8	0.818443	0.660084	-0.132344
sp|Q9HAV4|XPO5_HUMAN	Q9HAV4	XPO5_HUMAN	XPO5	Exportin-5	7	7	194312	214614	235208	0.230389	0.337491	0.319413
sp|Q9HB07|MYG1_HUMAN	Q9HB07	MYG1_HUMAN	MYG1	MYG1 exonuclease	2	2	78553.5	57277	70137	-0.289468	0.0985833	0.414065
sp|Q9HB71|CYBP_HUMAN	Q9HB71	CYBP_HUMAN	CACYBP	Calcyclin-binding protein	10	10	857282	955241	895049	-0.186229	-0.177258	-0.161319
sp|Q9HC35|EMAL4_HUMAN	Q9HC35	EMAL4_HUMAN	EML4	Echinoderm microtubule-associated protein-like 4	22	22	1.76301e+06	1.93428e+06	1.76886e+06	0.111288	0.0818781	-0.0670193
sp|Q9HD42|CHM1A_HUMAN	Q9HD42	CHM1A_HUMAN	CHMP1A	Charged multivesicular body protein 1a	3	3	222893	245497	147177	-0.0798185	-0.454393	-0.34856
sp|Q9NP79|VTA1_HUMAN	Q9NP79	VTA1_HUMAN	VTA1	Vacuolar protein sorting-associated protein VTA1 homolog	7	7	447275	705490	620828	0.341429	0.04547	-0.0258436
sp|Q9NP95|FGF20_HUMAN	Q9NP95	FGF20_HUMAN	FGF20	Fibroblast growth factor 20	3	2	202682	144252	145939	-0.561348	0.0687021	0.169615
sp|Q9NPA8|ENY2_HUMAN	Q9NPA8	ENY2_HUMAN	ENY2	Transcription and mRNA export factor ENY2	1	1	19957.4	16783.6	16091.4	-0.232715	-0.184818	0.0739115
sp|Q9NPD3|EXOS4_HUMAN	Q9NPD3	EXOS4_HUMAN	EXOSC4	Exosome complex component RRP41	2	2	33615.3	36849	33384.1	0.149665	0.115856	-0.00779516
sp|Q9NPD8|UBE2T_HUMAN	Q9NPD8	UBE2T_HUMAN	UBE2T	Ubiquitin-conjugating enzyme E2 T	1	1	346892	86891.3	453201	-1.98004	0.511479	2.51754
sp|Q9NPF2|CHSTB_HUMAN	Q9NPF2	CHSTB_HUMAN	CHST11	Carbohydrate sulfotransferase 11	1	1	73680.3	70564.2	36232.8	-0.0451841	-0.898168	-0.826969
sp|Q9NPF4|OSGEP_HUMAN	Q9NPF4	OSGEP_HUMAN	OSGEP	tRNA N6-adenosine threonylcarbamoyltransferase	2	2	168271	35743.2	120623	-0.335351	-0.298586	0.195785
sp|Q9NPH2|INO1_HUMAN	Q9NPH2	INO1_HUMAN	ISYNA1	Inositol-3-phosphate synthase 1	2	2	132466	56583.3	54621.8	-1.21002	-1.15226	0.0837691
sp|Q9NPJ3|ACO13_HUMAN	Q9NPJ3	ACO13_HUMAN	ACOT13	Acyl-coenzyme A thioesterase 13	1	1	76521.6	59133	39535.3	-0.354746	-0.826913	-0.446153
sp|Q9NQ29|LUC7L_HUMAN	Q9NQ29	LUC7L_HUMAN	LUC7L	Putative RNA-binding protein Luc7-like 1	5	2	62161.2	56401.3	48881.1	-0.125693	-0.418601	-0.266894
sp|Q9NQ48|LZTL1_HUMAN	Q9NQ48	LZTL1_HUMAN	LZTFL1	Leucine zipper transcription factor-like protein 1	2	2	77551.9	57919.9	46919.5	-0.408547	-0.549543	-0.114982
sp|Q9NQ88|TIGAR_HUMAN	Q9NQ88	TIGAR_HUMAN	TIGAR	Fructose-2,6-bisphosphatase TIGAR	1	1	35114.6	36512.7	24768.4	0.073485	-0.37776	-0.425231
sp|Q9NQC3|RTN4_HUMAN	Q9NQC3	RTN4_HUMAN	RTN4	Reticulon-4	1	1	76609.8	53224.4	25298.5	-0.508282	-1.47267	-0.938369
sp|Q9NQG5|RPR1B_HUMAN	Q9NQG5	RPR1B_HUMAN	RPRD1B	Regulation of nuclear pre-mRNA domain-containing protein 1B	4	4	283999	266143	219732	-0.109836	-0.353136	-0.245462
sp|Q9NQR4|NIT2_HUMAN	Q9NQR4	NIT2_HUMAN	NIT2	Omega-amidase NIT2	3	3	153674	152009	139521	0.0602177	-0.0332896	0.133084
sp|Q9NQT4|EXOS5_HUMAN	Q9NQT4	EXOS5_HUMAN	EXOSC5	Exosome complex component RRP46	1	1	43515.7	37757.1	59068	-0.187631	0.566654	0.780299
sp|Q9NQX3|GEPH_HUMAN	Q9NQX3	GEPH_HUMAN	GPHN	Gephyrin	2	2	35544.2	33974.3	36804.2	-0.0480127	0.176069	0.250096
sp|Q9NR30|DDX21_HUMAN	Q9NR30	DDX21_HUMAN	DDX21	Nucleolar RNA helicase 2	9	7	593874	454744	328494	-0.260874	-0.313244	-0.12717
sp|Q9NR45|SIAS_HUMAN	Q9NR45	SIAS_HUMAN	NANS	Sialic acid synthase	3	3	157433	162088	146681	0.0917656	0.121687	0.0559356
sp|Q9NR50|EI2BG_HUMAN	Q9NR50	EI2BG_HUMAN	EIF2B3	Translation initiation factor eIF-2B subunit gamma	1	1	18264.8	20752.8	22364.8	0.201398	0.417977	0.242593
sp|Q9NR56|MBNL1_HUMAN	Q9NR56	MBNL1_HUMAN	MBNL1	Muscleblind-like protein 1	1	1	18881	18399.7	18227.1	-0.0200975	0.0749635	0.121075
sp|Q9NRA1|PDGFC_HUMAN	Q9NRA1	PDGFC_HUMAN	PDGFC	Platelet-derived growth factor C	5	5	646834	566598	490762	-0.0687977	-0.0455872	-0.0515742
sp|Q9NRF8|PYRG2_HUMAN	Q9NRF8	PYRG2_HUMAN	CTPS2	CTP synthase 2	2	2	133767	1.31427e+06	1.50532e+06	2.91364	2.57881	-0.308822
sp|Q9NRG0|CHRC1_HUMAN	Q9NRG0	CHRC1_HUMAN	CHRAC1	Chromatin accessibility complex protein 1	1	1	68054	129571	44130.5	0.946148	-0.499091	-1.41922
sp|Q9NRV9|HEBP1_HUMAN	Q9NRV9	HEBP1_HUMAN	HEBP1	Heme-binding protein 1	1	1	24751.4	17448.6	15066.1	-0.487242	-0.590389	-0.0771329
sp|Q9NS15|LTBP3_HUMAN	Q9NS15	LTBP3_HUMAN	LTBP3	Latent-transforming growth factor beta-binding protein 3	4	4	157226	119015	110881	-0.356967	-0.311999	0.0203521
sp|Q9NSC5|HOME3_HUMAN	Q9NSC5	HOME3_HUMAN	HOMER3	Homer protein homolog 3	1	1	85924.1	61428.9	51884.9	-0.466987	-0.601935	-0.108934
sp|Q9NSD9|SYFB_HUMAN	Q9NSD9	SYFB_HUMAN	FARSB	Phenylalanine--tRNA ligase beta subunit	6	6	437040	321100	247453	0.0931374	0.00962327	-0.203187
sp|Q9NT62|ATG3_HUMAN	Q9NT62	ATG3_HUMAN	ATG3	Ubiquitin-like-conjugating enzyme ATG3	1	1	37869.3	61796.5	47480.7	0.723653	0.452124	-0.245515
sp|Q9NT68|TEN2_HUMAN	Q9NT68	TEN2_HUMAN	TENM2	Teneurin-2	3	2	17273.2	24015.9	25197	0.565309	0.729568	0.190273
sp|Q9NTI5|PDS5B_HUMAN	Q9NTI5	PDS5B_HUMAN	PDS5B	Sister chromatid cohesion protein PDS5 homolog B	1	1	33059.4	34043.1	21154.4	0.05946	-0.518289	-0.551735
sp|Q9NTJ3|SMC4_HUMAN	Q9NTJ3	SMC4_HUMAN	SMC4	Structural maintenance of chromosomes protein 4	2	2	165788	155525	45694.1	-0.0134063	-0.131059	-0.320928
sp|Q9NTK5|OLA1_HUMAN	Q9NTK5	OLA1_HUMAN	OLA1	Obg-like ATPase 1	9	9	1.31753e+06	1.14039e+06	918488	-0.105531	-0.23807	0.0341809
sp|Q9NTM9|CUTC_HUMAN	Q9NTM9	CUTC_HUMAN	CUTC	Copper homeostasis protein cutC homolog	3	3	145100	138762	64595.9	-0.0940289	-0.277292	-0.0869527
sp|Q9NTX5|ECHD1_HUMAN	Q9NTX5	ECHD1_HUMAN	ECHDC1	Ethylmalonyl-CoA decarboxylase	1	1	48737.4	41171	43274.6	-0.226242	-0.0456955	0.206561
sp|Q9NTZ6|RBM12_HUMAN	Q9NTZ6	RBM12_HUMAN	RBM12	RNA-binding protein 12	7	7	515393	544205	603137	-6.04821e-05	0.112132	0.208559
sp|Q9NUQ9|CYRIB_HUMAN	Q9NUQ9	CYRIB_HUMAN	CYRIB	CYFIP-related Rac1 interactor B	6	5	496056	505470	437653	0.214471	0.222177	0.139629
sp|Q9NUU7|DD19A_HUMAN	Q9NUU7	DD19A_HUMAN	DDX19A	ATP-dependent RNA helicase DDX19A	2	0	88998.4	58993.4	29464.9	-0.576067	-1.46897	-0.866888
sp|Q9NVA2|SEP11_HUMAN	Q9NVA2	SEP11_HUMAN	SEPTIN11	Septin-11	9	4	400880	410886	252019	-0.192317	0.0855284	0.131109
sp|Q9NVD7|PARVA_HUMAN	Q9NVD7	PARVA_HUMAN	PARVA	Alpha-parvin	1	1	28832.6	36490.7	23634.1	0.35699	-0.161018	-0.491994
sp|Q9NVM6|DJC17_HUMAN	Q9NVM6	DJC17_HUMAN	DNAJC17	DnaJ homolog subfamily C member 17	2	2	88974.5	84499	107718	-0.335019	-0.184977	0.176057
sp|Q9NVP1|DDX18_HUMAN	Q9NVP1	DDX18_HUMAN	DDX18	ATP-dependent RNA helicase DDX18	1	1	51612.1	124469		1.28717
sp|Q9NVX2|NLE1_HUMAN	Q9NVX2	NLE1_HUMAN	NLE1	Notchless protein homolog 1	1	1	31806.4	53407.9	30731.1	0.764895	0.0761943	-0.662686
sp|Q9NVZ3|NECP2_HUMAN	Q9NVZ3	NECP2_HUMAN	NECAP2	Adaptin ear-binding coat-associated protein 2	4	3	185988	140688	172608	-0.218107	-0.0429804	0.0562747
sp|Q9NXV2|KCTD5_HUMAN	Q9NXV2	KCTD5_HUMAN	KCTD5	BTB/POZ domain-containing protein KCTD5	1	1	44870.5	58611.9	37130.9	0.402585	-0.147332	-0.523903
sp|Q9NYF8|BCLF1_HUMAN	Q9NYF8	BCLF1_HUMAN	BCLAF1	Bcl-2-associated transcription factor 1	1	1	20702.1	39415.9	46154.9	0.946159	1.28252	0.362376
sp|Q9NZ32|ARP10_HUMAN	Q9NZ32	ARP10_HUMAN	ACTR10	Actin-related protein 10	1	1	15437.1	17415.7	13516.8	0.191148	-0.0658387	-0.230972
sp|Q9NZ52|GGA3_HUMAN	Q9NZ52	GGA3_HUMAN	GGA3	ADP-ribosylation factor-binding protein GGA3	1	1	71033.7	59020.4	52549.8	-0.25013	-0.309005	-0.0328606
sp|Q9NZI8|IF2B1_HUMAN	Q9NZI8	IF2B1_HUMAN	IGF2BP1	Insulin-like growth factor 2 mRNA-binding protein 1	2	1	172341	123477	92876.2	-0.294362	-0.715937	-0.39556
sp|Q9NZL4|HPBP1_HUMAN	Q9NZL4	HPBP1_HUMAN	HSPBP1	Hsp70-binding protein 1	1	1	109417	75214.9	67027.3	-0.523584	-0.581197	-0.0315994
sp|Q9NZT2|OGFR_HUMAN	Q9NZT2	OGFR_HUMAN	OGFR	Opioid growth factor receptor	2	2	20555.7	32543.6	44997.5	0.656807	0.73675	0.105957
sp|Q9NZZ3|CHMP5_HUMAN	Q9NZZ3	CHMP5_HUMAN	CHMP5	Charged multivesicular body protein 5	1	1	11512.2	26531.4	14273.5	1.2217	0.435993	-0.759694
sp|Q9P0L0|VAPA_HUMAN	Q9P0L0	VAPA_HUMAN	VAPA	Vesicle-associated membrane protein-associated protein A	5	4	172508	132057	104451	-0.457417	-0.861408	-0.239975
sp|Q9P258|RCC2_HUMAN	Q9P258	RCC2_HUMAN	RCC2	Protein RCC2	21	21	1.87978e+06	1.87416e+06	2.00985e+06	-0.0206339	0.277616	0.230372
sp|Q9P273|TEN3_HUMAN	Q9P273	TEN3_HUMAN	TENM3	Teneurin-3	4	3	133968	161409	110220	0.0157959	0.0635848	-0.0510644
sp|Q9P287|BCCIP_HUMAN	Q9P287	BCCIP_HUMAN	BCCIP	BRCA2 and CDKN1A-interacting protein	3	3	67625	134864	115953	0.218679	0.158169	-0.0563432
sp|Q9P289|STK26_HUMAN	Q9P289	STK26_HUMAN	STK26	Serine/threonine-protein kinase 26	1	1	39394.5	52490	39625.9	0.431207	0.134264	-0.270928
sp|Q9P2J5|SYLC_HUMAN	Q9P2J5	SYLC_HUMAN	LARS1	Leucine--tRNA ligase, cytoplasmic	7	7	471925	315818	294760	-0.369353	0.0172693	-0.237999
sp|Q9P2R3|ANFY1_HUMAN	Q9P2R3	ANFY1_HUMAN	ANKFY1	Rabankyrin-5	1	1	78626.5	39619.5	49576	-0.971646	-0.53956	0.458101
sp|Q9UBB4|ATX10_HUMAN	Q9UBB4	ATX10_HUMAN	ATXN10	Ataxin-10	6	6	337782	391899	241041	0.237499	-0.212437	-0.423922
sp|Q9UBC2|EP15R_HUMAN	Q9UBC2	EP15R_HUMAN	EPS15L1	Epidermal growth factor receptor substrate 15-like 1	2	2	58170.6	39715.6	36413.7	-0.533428	-0.549996	0.00944612
sp|Q9UBE0|SAE1_HUMAN	Q9UBE0	SAE1_HUMAN	SAE1	SUMO-activating enzyme subunit 1	8	8	282639	254946	220496	0.000756682	-0.0306332	-0.00537546
sp|Q9UBF6|RBX2_HUMAN	Q9UBF6	RBX2_HUMAN	RNF7	RING-box protein 2	1	1	16910.4	14674.1	13853.3	-0.18748	-0.161861	0.0516343
sp|Q9UBL3|ASH2L_HUMAN	Q9UBL3	ASH2L_HUMAN	ASH2L	Set1/Ash2 histone methyltransferase complex subunit ASH2	1	1	116973	49634.3	73952.5	-1.21961	-0.535693	0.709931
sp|Q9UBQ0|VPS29_HUMAN	Q9UBQ0	VPS29_HUMAN	VPS29	Vacuolar protein sorting-associated protein 29	4	4	180621	185769	190614	-0.00183748	0.00292301	0.113249
sp|Q9UBQ5|EIF3K_HUMAN	Q9UBQ5	EIF3K_HUMAN	EIF3K	Eukaryotic translation initiation factor 3 subunit K	6	6	416097	419902	294410	0.0524128	0.118926	-0.259267
sp|Q9UBQ7|GRHPR_HUMAN	Q9UBQ7	GRHPR_HUMAN	GRHPR	Glyoxylate reductase/hydroxypyruvate reductase	2	2	163512	132034	100187	-0.311291	-0.683479	-0.346174
sp|Q9UBT2|SAE2_HUMAN	Q9UBT2	SAE2_HUMAN	UBA2	SUMO-activating enzyme subunit 2	10	10	829517	1.08089e+06	733089	0.315172	-0.10619	-0.26484
sp|Q9UDY4|DNJB4_HUMAN	Q9UDY4	DNJB4_HUMAN	DNAJB4	DnaJ homolog subfamily B member 4	5	4	329400	397876	355702	0.134339	-0.0837628	0.128794
sp|Q9UGI8|TES_HUMAN	Q9UGI8	TES_HUMAN	TES	Testin	5	5	91208.2	219220	135825	0.25103	0.479948	-0.312478
sp|Q9UGV2|NDRG3_HUMAN	Q9UGV2	NDRG3_HUMAN	NDRG3	Protein NDRG3	2	2	109867	123288	163786	0.160053	0.698931	0.564892
sp|Q9UH65|SWP70_HUMAN	Q9UH65	SWP70_HUMAN	SWAP70	Switch-associated protein 70	5	5	285772	292788	216871	0.0679363	-0.204636	-0.495004
sp|Q9UHB9|SRP68_HUMAN	Q9UHB9	SRP68_HUMAN	SRP68	Signal recognition particle subunit SRP68	1	1	45401.8	93985.7	35206.9	1.06685	-0.241079	-1.28191
sp|Q9UHD1|CHRD1_HUMAN	Q9UHD1	CHRD1_HUMAN	CHORDC1	Cysteine and histidine-rich domain-containing protein 1	7	7	340421	338578	280233	0.134167	0.05445	-0.291049
sp|Q9UHD2|TBK1_HUMAN	Q9UHD2	TBK1_HUMAN	TBK1	Serine/threonine-protein kinase TBK1	1	1	45320.7	54265.6	26264.8	0.277025	-0.661226	-0.912237
sp|Q9UHD8|SEPT9_HUMAN	Q9UHD8	SEPT9_HUMAN	SEPTIN9	Septin-9	4	4	281042	356598	270542	0.266088	0.129873	-0.236735
sp|Q9UHD9|UBQL2_HUMAN	Q9UHD9	UBQL2_HUMAN	UBQLN2	Ubiquilin-2	4	2	46508.7	16512.8	42586.9	-0.0391061	-0.156646	-0.495538
sp|Q9UHV9|PFD2_HUMAN	Q9UHV9	PFD2_HUMAN	PFDN2	Prefoldin subunit 2	1	1	153687	160263	84037	0.17466	-0.606849	-0.755495
sp|Q9UHX1|PUF60_HUMAN	Q9UHX1	PUF60_HUMAN	PUF60	Poly(U)-binding-splicing factor PUF60	2	2	100308	112017	96264.7	0.170463	0.07726	-0.0671889
sp|Q9UHY1|NRBP_HUMAN	Q9UHY1	NRBP_HUMAN	NRBP1	Nuclear receptor-binding protein	3	3	51727.4	96923.3	51650.2	0.469972	-0.00747002	-0.591257
sp|Q9UI10|EI2BD_HUMAN	Q9UI10	EI2BD_HUMAN	EIF2B4	Translation initiation factor eIF-2B subunit delta	3	3	109320	44248.5	75975.2	0.0708029	-0.413128	-0.401379
sp|Q9UI12|VATH_HUMAN	Q9UI12	VATH_HUMAN	ATP6V1H	V-type proton ATPase subunit H	1	1	354830	323515	18614	-0.116137	-4.12686	-3.98471
sp|Q9UI30|TR112_HUMAN	Q9UI30	TR112_HUMAN	TRMT112	Multifunctional methyltransferase subunit TRM112-like protein	3	3	174507	251313	233300	0.519692	0.663442	0.447164
sp|Q9UI36|DACH1_HUMAN	Q9UI36	DACH1_HUMAN	DACH1	Dachshund homolog 1	2	1	150622	69790.8	94830.4	-0.00212982	-0.551266	-0.247056
sp|Q9UIA9|XPO7_HUMAN	Q9UIA9	XPO7_HUMAN	XPO7	Exportin-7	4	4	335612	348802	300596	0.0616547	0.701496	-0.222109
sp|Q9UJ70|NAGK_HUMAN	Q9UJ70	NAGK_HUMAN	NAGK	N-acetyl-D-glucosamine kinase	1	1	56140.4		64157		0.318381
sp|Q9UJA5|TRM6_HUMAN	Q9UJA5	TRM6_HUMAN	TRMT6	tRNA (adenine(58)-N(1))-methyltransferase non-catalytic subunit TRM6	1	1	28249.4	32668.6	44604.6	0.226844	0.784787	0.583957
sp|Q9UJU6|DBNL_HUMAN	Q9UJU6	DBNL_HUMAN	DBNL	Drebrin-like protein	3	3	76523.5	84953.4	47061	0.142704	-0.617517	-0.734207
sp|Q9UJW0|DCTN4_HUMAN	Q9UJW0	DCTN4_HUMAN	DCTN4	Dynactin subunit 4	2	2	119665	311724	113583	1.03541	0.0416168	-0.96778
sp|Q9UK22|FBX2_HUMAN	Q9UK22	FBX2_HUMAN	FBXO2	F-box only protein 2	2	2	56342.4	76670.9	70697.6	0.458885	0.435088	0.0022177
sp|Q9UK45|LSM7_HUMAN	Q9UK45	LSM7_HUMAN	LSM7	U6 snRNA-associated Sm-like protein LSm7	1	1	97108.4	36829.8	69840.7	-1.38156	-0.349714	1.05786
sp|Q9UKA9|PTBP2_HUMAN	Q9UKA9	PTBP2_HUMAN	PTBP2	Polypyrimidine tract-binding protein 2	2	1		34280.5	18138.6			-0.783659
sp|Q9UKD2|MRT4_HUMAN	Q9UKD2	MRT4_HUMAN	MRTO4	mRNA turnover protein 4 homolog	4	4	172813	155065	133173	-0.0905058	-0.345864	-0.0987939
sp|Q9UKF6|CPSF3_HUMAN	Q9UKF6	CPSF3_HUMAN	CPSF3	Cleavage and polyadenylation specificity factor subunit 3	1	1	14786.2	14450.9		-0.0159327
sp|Q9UKG1|DP13A_HUMAN	Q9UKG1	DP13A_HUMAN	APPL1	DCC-interacting protein 13-alpha	2	2	101658	61678.4	64481.9	-0.604197	-0.407386	0.222826
sp|Q9UKL0|RCOR1_HUMAN	Q9UKL0	RCOR1_HUMAN	RCOR1	REST corepressor 1	2	2	67484.2	131786	40809.5	-0.0905409	-0.59983	-0.483274
sp|Q9UKV3|ACINU_HUMAN	Q9UKV3	ACINU_HUMAN	ACIN1	Apoptotic chromatin condensation inducer in the nucleus	3	3	35269.5	34022.5	32447.7	-0.153217	0.0449102	-0.00651389
sp|Q9UKV8|AGO2_HUMAN	Q9UKV8	AGO2_HUMAN	AGO2	Protein argonaute-2	4	3	149529	191651	101708	0.160888	0.360591	0.16189
sp|Q9UKX7|NUP50_HUMAN	Q9UKX7	NUP50_HUMAN	NUP50	Nuclear pore complex protein Nup50	1	1	45920.8	24549.6	18607.6	-0.886288	-1.17744	-0.265138
sp|Q9UKY7|CDV3_HUMAN	Q9UKY7	CDV3_HUMAN	CDV3	Protein CDV3 homolog	3	3	137160	162180	130371	0.103501	-0.0576029	-0.135089
sp|Q9UL25|RAB21_HUMAN	Q9UL25	RAB21_HUMAN	RAB21	Ras-related protein Rab-21	1	1	19956.6	27359.8	63187	0.472349	1.78857	1.34224
sp|Q9UL46|PSME2_HUMAN	Q9UL46	PSME2_HUMAN	PSME2	Proteasome activator complex subunit 2	6	6	264136	287680	223981	0.0881419	-0.252647	-0.387352
sp|Q9ULA0|DNPEP_HUMAN	Q9ULA0	DNPEP_HUMAN	DNPEP	Aspartyl aminopeptidase	1	1	69301.4	324569	32801.8	2.24473	-0.953297	-3.17201
sp|Q9ULC4|MCTS1_HUMAN	Q9ULC4	MCTS1_HUMAN	MCTS1	Malignant T-cell-amplified sequence 1	4	2	277974	454877	475530	0.150394	0.469512	0.34112
sp|Q9ULV4|COR1C_HUMAN	Q9ULV4	COR1C_HUMAN	CORO1C	Coronin-1C	14	14	1.93385e+06	2.62352e+06	1305280	-0.0679027	-0.260984	-0.205925
sp|Q9ULX6|AKP8L_HUMAN	Q9ULX6	AKP8L_HUMAN	AKAP8L	A-kinase anchor protein 8-like	1	1	60950.4	69831.1	124372	0.213393	1.15477	0.96739
sp|Q9UM47|NOTC3_HUMAN	Q9UM47	NOTC3_HUMAN	NOTCH3	Neurogenic locus notch homolog protein 3	5	5	272313	245928	310417	-0.317631	0.0158469	0.486378
sp|Q9UMS4|PRP19_HUMAN	Q9UMS4	PRP19_HUMAN	PRPF19	Pre-mRNA-processing factor 19	12	12	1.06851e+06	907373	771120	-0.18706	-0.459042	-0.0751418
sp|Q9UMX0|UBQL1_HUMAN	Q9UMX0	UBQL1_HUMAN	UBQLN1	Ubiquilin-1	6	2	906694	910055	847383	0.0126386	-0.0269046	0.0426333
sp|Q9UN86|G3BP2_HUMAN	Q9UN86	G3BP2_HUMAN	G3BP2	Ras GTPase-activating protein-binding protein 2	3	2	45822.5	64553.7	87218.3	-0.0185278	0.616996	0.498352
sp|Q9UNF0|PACN2_HUMAN	Q9UNF0	PACN2_HUMAN	PACSIN2	Protein kinase C and casein kinase substrate in neurons protein 2	8	8	421739	392983	308520	0.085171	-0.1273	-0.218129
sp|Q9UNH7|SNX6_HUMAN	Q9UNH7	SNX6_HUMAN	SNX6	Sorting nexin-6	6	6	315824	310573	284103	-0.0393453	-0.195576	-0.149885
sp|Q9UNM6|PSD13_HUMAN	Q9UNM6	PSD13_HUMAN	PSMD13	26S proteasome non-ATPase regulatory subunit 13	9	9	618496	679642	638870	0.0648957	0.00667511	0.0532306
sp|Q9UNS2|CSN3_HUMAN	Q9UNS2	CSN3_HUMAN	COPS3	COP9 signalosome complex subunit 3	5	5	322693	192758	332280	-0.584194	-0.732507	-0.315076
sp|Q9UNZ2|NSF1C_HUMAN	Q9UNZ2	NSF1C_HUMAN	NSFL1C	NSFL1 cofactor p47	7	7	1.22434e+06	720733	930901	-0.0658126	-0.101811	0.0828668
sp|Q9UPN3|MACF1_HUMAN	Q9UPN3	MACF1_HUMAN	MACF1	Microtubule-actin cross-linking factor 1, isoforms 1/2/3/4/5	27	13	1986854	1.85663e+06	1.5852e+06	-0.0213333	-0.0941014	-0.132603
sp|Q9UQ35|SRRM2_HUMAN	Q9UQ35	SRRM2_HUMAN	SRRM2	Serine/arginine repetitive matrix protein 2	3	3	50487.3	67312.6	58121.2	0.432116	0.328957	-0.0771438
sp|Q9UQ80|PA2G4_HUMAN	Q9UQ80	PA2G4_HUMAN	PA2G4	Proliferation-associated protein 2G4	21	21	2497717	2375656	2.14706e+06	-0.0264724	-0.0127865	-0.0220011
sp|Q9UQE7|SMC3_HUMAN	Q9UQE7	SMC3_HUMAN	SMC3	Structural maintenance of chromosomes protein 3	6	6	223819	192012	390935	-0.145635	0.330789	0.502438
sp|Q9Y217|MTMR6_HUMAN	Q9Y217	MTMR6_HUMAN	MTMR6	Myotubularin-related protein 6	1	1	36198.5	38918.4	34524.5	0.121681	0.0575036	-0.0381633
sp|Q9Y223|GLCNE_HUMAN	Q9Y223	GLCNE_HUMAN	GNE	Bifunctional UDP-N-acetylglucosamine 2-epimerase/N-acetylmannosamine kinase	2	2	22855.8	29531.8	40156.5	0.386866	0.938884	0.578033
sp|Q9Y224|RTRAF_HUMAN	Q9Y224	RTRAF_HUMAN	RTRAF	RNA transcription, translation and transport factor protein	7	7	358263	385169	371591	-0.143221	-0.172297	0.169312
sp|Q9Y230|RUVB2_HUMAN	Q9Y230	RUVB2_HUMAN	RUVBL2	RuvB-like 2	14	14	1.81592e+06	1.62429e+06	1.26716e+06	-0.0513927	0.0605981	-0.0747879
sp|Q9Y237|PIN4_HUMAN	Q9Y237	PIN4_HUMAN	PIN4	Peptidyl-prolyl cis-trans isomerase NIMA-interacting 4	6	6	474119	541596	495421	0.0637833	0.0590477	-0.0598771
sp|Q9Y240|CLC11_HUMAN	Q9Y240	CLC11_HUMAN	CLEC11A	C-type lectin domain family 11 member A	1	1	36159.4	62819.9	20182.6	0.814008	-0.715444	-1.50344
sp|Q9Y262|EIF3L_HUMAN	Q9Y262	EIF3L_HUMAN	EIF3L	Eukaryotic translation initiation factor 3 subunit L	14	14	901506	928522	991217	-0.00322443	0.091609	0.0892038
sp|Q9Y263|PLAP_HUMAN	Q9Y263	PLAP_HUMAN	PLAA	Phospholipase A-2-activating protein	3	3	64681	45145.8	88106.4	-0.148579	-0.150238	0.0243554
sp|Q9Y265|RUVB1_HUMAN	Q9Y265	RUVB1_HUMAN	RUVBL1	RuvB-like 1	17	17	1.69472e+06	1.76506e+06	1.44466e+06	-0.0168045	-0.29465	-0.082253
sp|Q9Y266|NUDC_HUMAN	Q9Y266	NUDC_HUMAN	NUDC	Nuclear migration protein nudC	14	14	1.28796e+06	1.70016e+06	1359258	0.0452755	-0.0786184	-0.198153
sp|Q9Y281|COF2_HUMAN	Q9Y281	COF2_HUMAN	CFL2	Cofilin-2	4	1	41558.6	43302.7	37108.7	0.0764681	-0.0375754	-0.088029
sp|Q9Y285|SYFA_HUMAN	Q9Y285	SYFA_HUMAN	FARSA	Phenylalanine--tRNA ligase alpha subunit	3	3	199900	162440	337299	-0.162378	-0.442575	0.0687619
sp|Q9Y287|ITM2B_HUMAN	Q9Y287	ITM2B_HUMAN	ITM2B	Integral membrane protein 2B	1	1	8252.99	12035.9	15679.4	0.561518	1.05169	0.516187
sp|Q9Y295|DRG1_HUMAN	Q9Y295	DRG1_HUMAN	DRG1	Developmentally-regulated GTP-binding protein 1	5	5	292528	246509	305894	0.131922	0.488308	0.0876163
sp|Q9Y2A7|NCKP1_HUMAN	Q9Y2A7	NCKP1_HUMAN	NCKAP1	Nck-associated protein 1	3	3	65111.1	70176.6	55173.1	0.00107352	-0.709249	-0.260077
sp|Q9Y2L1|RRP44_HUMAN	Q9Y2L1	RRP44_HUMAN	DIS3	Exosome complex exonuclease RRP44	4	4	215942	354775	188530	0.257144	0.264398	-0.380422
sp|Q9Y2Q3|GSTK1_HUMAN	Q9Y2Q3	GSTK1_HUMAN	GSTK1	Glutathione S-transferase kappa 1	1	1	35150	49721.4	44079.3	0.517503	0.452391	-0.0390969
sp|Q9Y2Q5|LTOR2_HUMAN	Q9Y2Q5	LTOR2_HUMAN	LAMTOR2	Ragulator complex protein LAMTOR2	1	1	30293.7	25123.5	31803.8	-0.252824	0.195992	0.474831
sp|Q9Y2T2|AP3M1_HUMAN	Q9Y2T2	AP3M1_HUMAN	AP3M1	AP-3 complex subunit mu-1	2	2	417878	67701.3	276763	-1.56925	-0.363689	1.23158
sp|Q9Y2W1|TR150_HUMAN	Q9Y2W1	TR150_HUMAN	THRAP3	Thyroid hormone receptor-associated protein 3	3	3	157278	184893	188691	0.227408	0.336375	0.308624
sp|Q9Y2X3|NOP58_HUMAN	Q9Y2X3	NOP58_HUMAN	NOP58	Nucleolar protein 58	3	3	49890.4	19544.6	51329.3	-0.509411	0.152013	0.221595
sp|Q9Y2X7|GIT1_HUMAN	Q9Y2X7	GIT1_HUMAN	GIT1	ARF GTPase-activating protein GIT1	7	5	368754	328486	329116	0.590228	0.174109	-0.0965687
sp|Q9Y2Z0|SGT1_HUMAN	Q9Y2Z0	SGT1_HUMAN	SUGT1	Protein SGT1 homolog	3	3	127639	172433	165907	0.250448	0.523032	0.298598
sp|Q9Y333|LSM2_HUMAN	Q9Y333	LSM2_HUMAN	LSM2	U6 snRNA-associated Sm-like protein LSm2	1	1	104206	96523.8	80276.3	-0.09332	-0.250576	-0.131241
sp|Q9Y383|LC7L2_HUMAN	Q9Y383	LC7L2_HUMAN	LUC7L2	Putative RNA-binding protein Luc7-like 2	6	3	187920	187129	205414	0.0558845	0.325888	0.131507
sp|Q9Y3A3|PHOCN_HUMAN	Q9Y3A3	PHOCN_HUMAN	MOB4	MOB-like protein phocein	1	1	42398.7	38839.9	66892.2	-0.109323	0.783632	0.91897
sp|Q9Y3A5|SBDS_HUMAN	Q9Y3A5	SBDS_HUMAN	SBDS	Ribosome maturation protein SBDS	6	6	199682	102113	135965	-0.321266	-0.398925	0.0254105
sp|Q9Y3B2|EXOS1_HUMAN	Q9Y3B2	EXOS1_HUMAN	EXOSC1	Exosome complex component CSL4	1	1	36777	35918.3	32453.1	-0.0169242	-0.0546311	-0.0116926
sp|Q9Y3B4|SF3B6_HUMAN	Q9Y3B4	SF3B6_HUMAN	SF3B6	Splicing factor 3B subunit 6	3	3	428967	246408	246733	0.356802	-0.671461	0.0687279
sp|Q9Y3D6|FIS1_HUMAN	Q9Y3D6	FIS1_HUMAN	FIS1	Mitochondrial fission 1 protein	1	1	37595.8	24576.2	20250.5	-0.596151	-0.7668	-0.144635
sp|Q9Y3F4|STRAP_HUMAN	Q9Y3F4	STRAP_HUMAN	STRAP	Serine-threonine kinase receptor-associated protein	6	6	276579	286687	203513	-0.014716	-0.131178	0.198074
sp|Q9Y3I0|RTCB_HUMAN	Q9Y3I0	RTCB_HUMAN	RTCB	RNA-splicing ligase RtcB homolog	10	10	582057	1.34085e+06	513150	0.639635	-0.0894276	-0.274768
sp|Q9Y3P9|RBGP1_HUMAN	Q9Y3P9	RBGP1_HUMAN	RABGAP1	Rab GTPase-activating protein 1	1	1	39901.4	38705.4	26511.1	-0.0267469	-0.464029	-0.411267
sp|Q9Y490|TLN1_HUMAN	Q9Y490	TLN1_HUMAN	TLN1	Talin-1	86	79	8.12551e+06	7534181	6.56667e+06	-0.0738661	-0.0649706	-0.0100729
sp|Q9Y4E8|UBP15_HUMAN	Q9Y4E8	UBP15_HUMAN	USP15	Ubiquitin carboxyl-terminal hydrolase 15	1	1	11000.8
sp|Q9Y4K0|LOXL2_HUMAN	Q9Y4K0	LOXL2_HUMAN	LOXL2	Lysyl oxidase homolog 2	3	3	99375.4	78361	77471.1	-0.362751	-0.190825	0.0833215
sp|Q9Y4X5|ARI1_HUMAN	Q9Y4X5	ARI1_HUMAN	ARIH1	E3 ubiquitin-protein ligase ARIH1	1	1	41067.6	41271.9	29241.8	0.0243171	-0.364152	-0.362455
sp|Q9Y4Y9|LSM5_HUMAN	Q9Y4Y9	LSM5_HUMAN	LSM5	U6 snRNA-associated Sm-like protein LSm5	1	1	55176.4	47534.2	54814.8	-0.197928	0.116326	0.340269
sp|Q9Y508|RN114_HUMAN	Q9Y508	RN114_HUMAN	RNF114	E3 ubiquitin-protein ligase RNF114	1	1	29624	31091.7	35445.5	0.0869228	0.384652	0.323744
sp|Q9Y520|PRC2C_HUMAN	Q9Y520	PRC2C_HUMAN	PRRC2C	Protein PRRC2C	2	2	89894.8	68644.6	98025.4	-0.350213	0.0427588	0.418986
sp|Q9Y570|PPME1_HUMAN	Q9Y570	PPME1_HUMAN	PPME1	Protein phosphatase methylesterase 1	6	6	358158	342973	218589	0.104956	-0.117316	-0.156022
sp|Q9Y5A9|YTHD2_HUMAN	Q9Y5A9	YTHD2_HUMAN	YTHDF2	YTH domain-containing family protein 2	4	1	215529	187078	172149	-0.0931153	-0.296916	-0.170255
sp|Q9Y5B9|SP16H_HUMAN	Q9Y5B9	SP16H_HUMAN	SUPT16H	FACT complex subunit SPT16	9	9	515889	335390	386674	-0.0876627	-0.0839968	0.0142771
sp|Q9Y5K5|UCHL5_HUMAN	Q9Y5K5	UCHL5_HUMAN	UCHL5	Ubiquitin carboxyl-terminal hydrolase isozyme L5	1	1		36214.8
sp|Q9Y5L0|TNPO3_HUMAN	Q9Y5L0	TNPO3_HUMAN	TNPO3	Transportin-3	1	1	6563.96	48133.9	57590.2	2.89157	3.259	0.393437
sp|Q9Y5L4|TIM13_HUMAN	Q9Y5L4	TIM13_HUMAN	TIMM13	Mitochondrial import inner membrane translocase subunit Tim13	2	2	79940.4	78243.3	39484.3	-0.0128008	-0.173015	-0.12953
sp|Q9Y5S9|RBM8A_HUMAN	Q9Y5S9	RBM8A_HUMAN	RBM8A	RNA-binding protein 8A	5	5	266616	292326	256360	0.05079	0.131639	0.0525139
sp|Q9Y5V0|ZN706_HUMAN	Q9Y5V0	ZN706_HUMAN	ZNF706	Zinc finger protein 706	1	1	41119.1	39471.2	70067.9	-0.0418505	0.89476	0.962625
sp|Q9Y5X1|SNX9_HUMAN	Q9Y5X1	SNX9_HUMAN	SNX9	Sorting nexin-9	1	1	36176.8		63478.2		0.937008
sp|Q9Y608|LRRF2_HUMAN	Q9Y608	LRRF2_HUMAN	LRRFIP2	Leucine-rich repeat flightless-interacting protein 2	1	1	41425	43493.6	40246.2	0.0874583	0.084162	0.0227181
sp|Q9Y617|SERC_HUMAN	Q9Y617	SERC_HUMAN	PSAT1	Phosphoserine aminotransferase	1	1	50768.8	49883.3	35632.1	-0.0082282	-0.38495	-0.350707
sp|Q9Y678|COPG1_HUMAN	Q9Y678	COPG1_HUMAN	COPG1	Coatomer subunit gamma-1	11	10	809694	584575	597875	-0.216755	-0.243332	-0.0660192
sp|Q9Y696|CLIC4_HUMAN	Q9Y696	CLIC4_HUMAN	CLIC4	Chloride intracellular channel protein 4	4	4	120626	95464	95664.9	0.780626	-0.0322006	-0.696235
sp|Q9Y6E2|5MP1_HUMAN	Q9Y6E2	5MP1_HUMAN	BZW2	eIF5-mimic protein 1	3	3	81166.4	157181	187966	-0.395098	-0.502071	0.244379
sp|Q9Y6G9|DC1L1_HUMAN	Q9Y6G9	DC1L1_HUMAN	DYNC1LI1	Cytoplasmic dynein 1 light intermediate chain 1	2	2	80761	73623.7	55518.4	-0.116331	-0.414879	-0.272534
sp|Q9Y6N7|ROBO1_HUMAN	Q9Y6N7	ROBO1_HUMAN	ROBO1	Roundabout homolog 1	4	4	138139	125083	70197.1	-0.304112	-0.382551	0.0570017

## Sheet: DDA_R2
Supplemental Data S2. Single-run result (DDA, Replicate 2)
Protein	Protein ID	Entry Name	Gene	Protein Description	Total Peptides	Unique Peptides	1 Light Intensity	1 Medium Intensity	1 Heavy Intensity	1 Median Log2 Ratios ML	1 Median Log2 Ratios HL	1 Median Log2 Ratios HM
sp|A0A024R1R8|TMA7B_HUMAN	A0A024R1R8	TMA7B_HUMAN	TMA7B	Translation machinery-associated protein 7B	1	0		115277	56066.9			-0.900662
sp|A0A0A6YYL3|POTEB_HUMAN	A0A0A6YYL3	POTEB_HUMAN	POTEB	POTE ankyrin domain family member B	1	0	77641.7	104329	69256.3	0.437973	-0.0479895	-0.451899
sp|A0AVT1|UBA6_HUMAN	A0AVT1	UBA6_HUMAN	UBA6	Ubiquitin-like modifier-activating enzyme 6	3	3	75802.3	106097	85521.2	-0.127583	-0.453349	-0.132679
sp|A0MZ66|SHOT1_HUMAN	A0MZ66	SHOT1_HUMAN	SHTN1	Shootin-1	2	2	141862	99756.5	187417	-0.37606	0.636653	1.04678
sp|A3KN83|SBNO1_HUMAN	A3KN83	SBNO1_HUMAN	SBNO1	Protein strawberry notch homolog 1	3	2	47678.1	103613	97459.6	0.397635	0.356867	-0.120903
sp|A8MWD9|RUXGL_HUMAN	A8MWD9	RUXGL_HUMAN	SNRPGP15	Putative small nuclear ribonucleoprotein G-like protein 15	2	0	106195	195471	101811	0.667523	0.0311708	-0.602289
sp|B5ME19|EIFCL_HUMAN	B5ME19	EIFCL_HUMAN	EIF3CL	Eukaryotic translation initiation factor 3 subunit C-like protein	13	0	971156	1.11142e+06	900778	0.0876899	0.0994427	0.0257459
sp|E9PAV3|NACAM_HUMAN	E9PAV3	NACAM_HUMAN	NACA	Nascent polypeptide-associated complex subunit alpha, muscle-specific form	4	0	1.47178e+06	1.32995e+06	1.29219e+06	-0.0662459	0.0446695	0.049219
sp|O00148|DX39A_HUMAN	O00148	DX39A_HUMAN	DDX39A	ATP-dependent RNA helicase DDX39A	15	1	16360.7		17152		0.185039
sp|O00151|PDLI1_HUMAN	O00151	PDLI1_HUMAN	PDLIM1	PDZ and LIM domain protein 1	8	8	1.08254e+06	1.03765e+06	818648	0.0304447	-0.277408	-0.221762
sp|O00154|BACH_HUMAN	O00154	BACH_HUMAN	ACOT7	Cytosolic acyl coenzyme A thioester hydrolase	9	9	1.06618e+06	1.0777e+06	1.05137e+06	-0.111014	-0.0143609	0.0772566
sp|O00170|AIP_HUMAN	O00170	AIP_HUMAN	AIP	AH receptor-interacting protein	4	4	202638	215276	202618	0.109929	0.114152	-0.023443
sp|O00193|SMAP_HUMAN	O00193	SMAP_HUMAN	SMAP	Small acidic protein	1	1	29525.6	28577.5	26637.4	-0.0353466	-0.0316166	0.0377934
sp|O00203|AP3B1_HUMAN	O00203	AP3B1_HUMAN	AP3B1	AP-3 complex subunit beta-1	1	1	38723.1	43211.6	29959	0.169966	-0.253308	-0.389211
sp|O00231|PSD11_HUMAN	O00231	PSD11_HUMAN	PSMD11	26S proteasome non-ATPase regulatory subunit 11	11	11	1223571	2399194	2.21929e+06	-0.139965	-0.702505	-0.279537
sp|O00232|PSD12_HUMAN	O00232	PSD12_HUMAN	PSMD12	26S proteasome non-ATPase regulatory subunit 12	7	7	167710	233337	265722	0.444271	1.04034	0.38032
sp|O00233|PSMD9_HUMAN	O00233	PSMD9_HUMAN	PSMD9	26S proteasome non-ATPase regulatory subunit 9	2	2	102476	101210	101055	0.509043	0.664639	0.189659
sp|O00267|SPT5H_HUMAN	O00267	SPT5H_HUMAN	SUPT5H	Transcription elongation factor SPT5	3	3	153513	126281	347898	0.296993	1.61406	0.718586
sp|O00291|HIP1_HUMAN	O00291	HIP1_HUMAN	HIP1	Huntingtin-interacting protein 1	1	1	49086	43031.1	21494.9	-0.17819	-1.07442	-0.86217
sp|O00299|CLIC1_HUMAN	O00299	CLIC1_HUMAN	CLIC1	Chloride intracellular channel protein 1	14	14	2.64746e+06	2359096	1.91221e+06	0.0119712	-0.0221092	0.0256738
sp|O00303|EIF3F_HUMAN	O00303	EIF3F_HUMAN	EIF3F	Eukaryotic translation initiation factor 3 subunit F	7	7	1.07798e+06	725599	840833	-0.276461	-0.193216	0.109617
sp|O00391|QSOX1_HUMAN	O00391	QSOX1_HUMAN	QSOX1	Sulfhydryl oxidase 1	12	12	1.14866e+06	1176148	968629	0.188417	-0.125793	-0.0521994
sp|O00410|IPO5_HUMAN	O00410	IPO5_HUMAN	IPO5	Importin-5	22	20	2.07786e+06	2304103	1.71901e+06	0.00796245	0.0341802	0.0502263
sp|O00425|IF2B3_HUMAN	O00425	IF2B3_HUMAN	IGF2BP3	Insulin-like growth factor 2 mRNA-binding protein 3	2	1	236567	156492	134427	-0.590876	-0.679829	-0.0548895
sp|O00429|DNM1L_HUMAN	O00429	DNM1L_HUMAN	DNM1L	Dynamin-1-like protein	4	4	168149	182520	177285	0.188264	0.0385711	0.128291
sp|O00442|RTCA_HUMAN	O00442	RTCA_HUMAN	RTCA	RNA 3'-terminal phosphate cyclase	1	1	29233.3	16637.2	14699.3	-0.80146	-0.874972	-0.039448
sp|O00468|AGRIN_HUMAN	O00468	AGRIN_HUMAN	AGRN	Agrin	18	18	1.04467e+06	1.16761e+06	947422	0.202799	0.127911	0.0209788
sp|O00487|PSDE_HUMAN	O00487	PSDE_HUMAN	PSMD14	26S proteasome non-ATPase regulatory subunit 14	4	4	338752	305395	272588	-0.082638	-0.287316	-0.050344
sp|O00534|VMA5A_HUMAN	O00534	VMA5A_HUMAN	VWA5A	von Willebrand factor A domain-containing protein 5A	2	2	91146.8	76816.2	57039.6	-0.318538	-0.547272	-0.194671
sp|O00560|SDCB1_HUMAN	O00560	SDCB1_HUMAN	SDCBP	Syntenin-1	7	7	277618	316399	287064	0.1063	-0.16593	0.0164586
sp|O00567|NOP56_HUMAN	O00567	NOP56_HUMAN	NOP56	Nucleolar protein 56	2	2	69015.4	68293.9	46377.4	-0.0421715	0.875082	1.10328
sp|O00571|DDX3X_HUMAN	O00571	DDX3X_HUMAN	DDX3X	ATP-dependent RNA helicase DDX3X	9	3	496604	789563	640206	-0.001839	0.0398298	-0.214853
sp|O00629|IMA3_HUMAN	O00629	IMA3_HUMAN	KPNA4	Importin subunit alpha-3	2	1	106117	162375	75268.4	0.438704	-0.274126	-0.678766
sp|O00743|PPP6_HUMAN	O00743	PPP6_HUMAN	PPP6C	Serine/threonine-protein phosphatase 6 catalytic subunit	1	1	19016.8	19186.1	17405.1	0.0245238	-0.0108708	-0.00133128
sp|O14497|ARI1A_HUMAN	O14497	ARI1A_HUMAN	ARID1A	AT-rich interactive domain-containing protein 1A	5	5	163236	238994	162554	0.0574291	0.134495	-0.0776444
sp|O14529|CUX2_HUMAN	O14529	CUX2_HUMAN	CUX2	Homeobox protein cut-like 2	1	1	108599	106162	58639.2	-0.0210017	-0.772179	-0.717114
sp|O14531|DPYL4_HUMAN	O14531	DPYL4_HUMAN	DPYSL4	Dihydropyrimidinase-related protein 4	1	1	47043.4	48735.1	45242.3	0.0627135	0.0605787	0.0319286
sp|O14562|UBFD1_HUMAN	O14562	UBFD1_HUMAN	UBFD1	Ubiquitin domain-containing protein UBFD1	2	2	43585.8	31712.8	23792.7	-0.447049	-0.756445	-0.275333
sp|O14579|COPE_HUMAN	O14579	COPE_HUMAN	COPE	Coatomer subunit epsilon	5	5	143422	193563	144416	0.447709	0.205572	-0.10714
sp|O14617|AP3D1_HUMAN	O14617	AP3D1_HUMAN	AP3D1	AP-3 complex subunit delta-1	2	2	23527.1	21403.1	24584.5	-0.12476	0.180318	0.339141
sp|O14672|ADA10_HUMAN	O14672	ADA10_HUMAN	ADAM10	Disintegrin and metalloproteinase domain-containing protein 10	3	3	266405	153791	164437	-0.629805	-0.498144	0.165724
sp|O14744|ANM5_HUMAN	O14744	ANM5_HUMAN	PRMT5	Protein arginine N-methyltransferase 5	6	6	380674	275519	289600	-0.600385	-0.184341	-0.0883742
sp|O14745|NHRF1_HUMAN	O14745	NHRF1_HUMAN	NHERF1	Na(+)/H(+) exchange regulatory cofactor NHE-RF1	3	3	177476	160274	139214	-0.13582	-0.236663	-0.0667801
sp|O14776|TCRG1_HUMAN	O14776	TCRG1_HUMAN	TCERG1	Transcription elongation regulator 1	4	4	143746	111872	201016	-0.0324235	0.349435	0.216063
sp|O14818|PSA7_HUMAN	O14818	PSA7_HUMAN	PSMA7	Proteasome subunit alpha type-7	9	5	996035	1.00785e+06	707411	-0.0357849	-0.027095	0.00446073
sp|O14908|GIPC1_HUMAN	O14908	GIPC1_HUMAN	GIPC1	PDZ domain-containing protein GIPC1	2	2	33721.7	24182.6	12486.9	-0.467966	-1.31637	-0.814338
sp|O14929|HAT1_HUMAN	O14929	HAT1_HUMAN	HAT1	Histone acetyltransferase type B catalytic subunit	7	7	215827	338239	376618	0.408673	0.376603	-0.213134
sp|O14950|ML12B_HUMAN	O14950	ML12B_HUMAN	MYL12B	Myosin regulatory light chain 12B	2	0	59259.2	108067	80473.3	0.878557	0.558368	-0.286126
sp|O14964|HGS_HUMAN	O14964	HGS_HUMAN	HGS	Hepatocyte growth factor-regulated tyrosine kinase substrate	7	7	423886	246456	408948	-0.15552	-0.081014	-0.00898674
sp|O14974|MYPT1_HUMAN	O14974	MYPT1_HUMAN	PPP1R12A	Protein phosphatase 1 regulatory subunit 12A	3	3	100759	56886.5	47483.6	-1.0493	-1.01555	0.0678147
sp|O14979|HNRDL_HUMAN	O14979	HNRDL_HUMAN	HNRNPDL	Heterogeneous nuclear ribonucleoprotein D-like	7	5	255414	309583	248096	0.157981	0.116214	-0.183343
sp|O14980|XPO1_HUMAN	O14980	XPO1_HUMAN	XPO1	Exportin-1	13	13	893621	1.50274e+06	706819	-0.0227598	-0.181963	-0.147927
sp|O15042|SR140_HUMAN	O15042	SR140_HUMAN	U2SURP	U2 snRNP-associated SURP motif-containing protein	2	2	294410	237452	189316	-0.464379	-1.04038	-0.541939
sp|O15067|PUR4_HUMAN	O15067	PUR4_HUMAN	PFAS	Phosphoribosylformylglycinamidine synthase	6	6	311359	390834	242291	0.309362	0.200179	0.430154
sp|O15123|ANGP2_HUMAN	O15123	ANGP2_HUMAN	ANGPT2	Angiopoietin-2	3	3	182505	238944	174005	0.36809	-0.180683	-0.702262
sp|O15143|ARC1B_HUMAN	O15143	ARC1B_HUMAN	ARPC1B	Actin-related protein 2/3 complex subunit 1B	4	4	323013	160048	250250	-0.252573	-0.274469	0.199145
sp|O15144|ARPC2_HUMAN	O15144	ARPC2_HUMAN	ARPC2	Actin-related protein 2/3 complex subunit 2	8	8	475629	553187	533688	0.214388	0.321643	0.118386
sp|O15145|ARPC3_HUMAN	O15145	ARPC3_HUMAN	ARPC3	Actin-related protein 2/3 complex subunit 3	3	3	363907	330458	298667	-0.304043	-0.160031	-0.108842
sp|O15160|RPAC1_HUMAN	O15160	RPAC1_HUMAN	POLR1C	DNA-directed RNA polymerases I and III subunit RPAC1	2	2	76419.8	62076	47128.2	-0.294627	-0.606557	-0.277866
sp|O15212|PFD6_HUMAN	O15212	PFD6_HUMAN	PFDN6	Prefoldin subunit 6	2	2	103274	129611	53988.8	0.182836	-0.135708	-0.703113
sp|O15294|OGT1_HUMAN	O15294	OGT1_HUMAN	OGT	UDP-N-acetylglucosamine--peptide N-acetylglucosaminyltransferase 110 kDa subunit	2	2	39124.2	47969.8	45487.4	0.320513	0.323203	0.0367533
sp|O15305|PMM2_HUMAN	O15305	PMM2_HUMAN	PMM2	Phosphomannomutase 2	3	3	11163.9	115413	129515	2.68997	2.97217	0.302095
sp|O15344|TRI18_HUMAN	O15344	TRI18_HUMAN	MID1	E3 ubiquitin-protein ligase Midline-1	3	3	180331	167177	157563	-0.0495043	-0.0704603	0.218829
sp|O15347|HMGB3_HUMAN	O15347	HMGB3_HUMAN	HMGB3	High mobility group protein B3	4	4	606287	498823	369165	-0.307887	-0.274807	-0.395891
sp|O15355|PPM1G_HUMAN	O15355	PPM1G_HUMAN	PPM1G	Protein phosphatase 1G	1	1	63307.3	58202.1	45265.4	-0.109558	-0.367065	-0.223444
sp|O15357|SHIP2_HUMAN	O15357	SHIP2_HUMAN	INPPL1	Phosphatidylinositol 3,4,5-trisphosphate 5-phosphatase 2	2	2	127659	147601	178134	0.23864	0.514837	0.31026
sp|O15371|EIF3D_HUMAN	O15371	EIF3D_HUMAN	EIF3D	Eukaryotic translation initiation factor 3 subunit D	10	10	584298	494153	1.41662e+06	0.146189	-0.164848	0.095325
sp|O15372|EIF3H_HUMAN	O15372	EIF3H_HUMAN	EIF3H	Eukaryotic translation initiation factor 3 subunit H	3	3	298956	336333	350957	-0.265083	0.0208573	0.0682895
sp|O15397|IPO8_HUMAN	O15397	IPO8_HUMAN	IPO8	Importin-8	1	1	68252.3	33013.9	17275.1	-1.03606	-1.86529	-0.795166
sp|O15498|YKT6_HUMAN	O15498	YKT6_HUMAN	YKT6	Synaptobrevin homolog YKT6	1	1	58877.2	40401.3	52020.8	-0.531564	-0.061722	0.503905
sp|O15511|ARPC5_HUMAN	O15511	ARPC5_HUMAN	ARPC5	Actin-related protein 2/3 complex subunit 5	5	4	639725	444600	384254	-0.301026	-0.531121	-0.0225942
sp|O43143|DHX15_HUMAN	O43143	DHX15_HUMAN	DHX15	ATP-dependent RNA helicase DHX15	15	14	1.13968e+06	1.14518e+06	1.251e+06	-0.027754	0.113518	0.06042
sp|O43148|MCES_HUMAN	O43148	MCES_HUMAN	RNMT	mRNA cap guanine-N7 methyltransferase	4	4	248668	210001	321550	-0.243851	-0.146399	0.262258
sp|O43172|PRP4_HUMAN	O43172	PRP4_HUMAN	PRPF4	U4/U6 small nuclear ribonucleoprotein Prp4	3	3	108198	80535.1	63562.8	0.162245	-0.947595	-1.42196
sp|O43175|SERA_HUMAN	O43175	SERA_HUMAN	PHGDH	D-3-phosphoglycerate dehydrogenase	14	14	1.38844e+06	1.1179e+06	1.29432e+06	-0.150726	-0.15367	0.0725984
sp|O43237|DC1L2_HUMAN	O43237	DC1L2_HUMAN	DYNC1LI2	Cytoplasmic dynein 1 light intermediate chain 2	3	3	167101	142751	87275.7	-0.383611	-0.795787	-0.378112
sp|O43242|PSMD3_HUMAN	O43242	PSMD3_HUMAN	PSMD3	26S proteasome non-ATPase regulatory subunit 3	8	8	443050	460698	370100	0.237363	0.0753923	-0.216409
sp|O43252|PAPS1_HUMAN	O43252	PAPS1_HUMAN	PAPSS1	Bifunctional 3'-phosphoadenosine 5'-phosphosulfate synthase 1	2	2	106682	106976	95636.6	-0.0142824	-0.100674	-0.052328
sp|O43264|ZW10_HUMAN	O43264	ZW10_HUMAN	ZW10	Centromere/kinetochore protein zw10 homolog	1	1	25320.6	26106.5	31761.8	0.0558432	0.443877	0.422097
sp|O43324|MCA3_HUMAN	O43324	MCA3_HUMAN	EEF1E1	Eukaryotic translation elongation factor 1 epsilon-1	1	1	32882.4	38653.1		0.245013
sp|O43390|HNRPR_HUMAN	O43390	HNRPR_HUMAN	HNRNPR	Heterogeneous nuclear ribonucleoprotein R	20	13	3225549	3.47047e+06	3.63912e+06	0.132288	0.176761	-0.0570001
sp|O43396|TXNL1_HUMAN	O43396	TXNL1_HUMAN	TXNL1	Thioredoxin-like protein 1	1	1	43824.2	46528.6	44772.2	0.0981356	0.147775	0.0837023
sp|O43399|TPD54_HUMAN	O43399	TPD54_HUMAN	TPD52L2	Tumor protein D54	1	1	24274	4814.78	73090.7	-2.32213	1.70718	4.06337
sp|O43405|COCH_HUMAN	O43405	COCH_HUMAN	COCH	Cochlin	2	2	84449.6	92687.6	110797	0.114957	0.0906252	0.00973118
sp|O43414|ERI3_HUMAN	O43414	ERI3_HUMAN	ERI3	ERI1 exoribonuclease 3	1	1	21412.6	50127.5	130746	1.23888	2.72713	1.52231
sp|O43488|ARK72_HUMAN	O43488	ARK72_HUMAN	AKR7A2	Aflatoxin B1 aldehyde reductase member 2	1	1	126498	114416	102194	-0.115451	-0.143101	0.00641294
sp|O43491|E41L2_HUMAN	O43491	E41L2_HUMAN	EPB41L2	Band 4.1-like protein 2	2	2	87939.6	74069.9	61200.6	-0.553521	-0.450526	0.137059
sp|O43505|B4GA1_HUMAN	O43505	B4GA1_HUMAN	B4GAT1	Beta-1,4-glucuronyltransferase 1	1	1	132054	63096.1	94589.5	-1.05376	-0.364477	0.723348
sp|O43583|DENR_HUMAN	O43583	DENR_HUMAN	DENR	Density-regulated protein	5	5	368873	563215	352022	-0.0182826	-5.0914e-05	-0.175374
sp|O43592|XPOT_HUMAN	O43592	XPOT_HUMAN	XPOT	Exportin-T	3	3	22970.5	40592.5	61242.5	0.833176	1.53165	0.732537
sp|O43617|TPPC3_HUMAN	O43617	TPPC3_HUMAN	TRAPPC3	Trafficking protein particle complex subunit 3	2	2	109220	158657	189047	0.554989	0.917163	0.396238
sp|O43633|CHM2A_HUMAN	O43633	CHM2A_HUMAN	CHMP2A	Charged multivesicular body protein 2a	3	3	81747.4	67054.9	53832.3	-0.258124	-0.241711	-0.0430159
sp|O43660|PLRG1_HUMAN	O43660	PLRG1_HUMAN	PLRG1	Pleiotropic regulator 1	3	3	77350.9	133032	113785	0.588865	0.359598	-0.195204
sp|O43670|ZN207_HUMAN	O43670	ZN207_HUMAN	ZNF207	BUB3-interacting and GLEBS motif-containing protein ZNF207	3	3	238125	194252	217879	-0.357287	0.095205	0.170707
sp|O43681|GET3_HUMAN	O43681	GET3_HUMAN	GET3	ATPase GET3	3	3	221588	171353	164086	-0.514587	-0.500347	0.0483039
sp|O43684|BUB3_HUMAN	O43684	BUB3_HUMAN	BUB3	Mitotic checkpoint protein BUB3	9	9	650961	770568	839822	0.242818	0.091895	-0.00807372
sp|O43707|ACTN4_HUMAN	O43707	ACTN4_HUMAN	ACTN4	Alpha-actinin-4	20	11	1.39059e+06	1.47821e+06	1241587	0.0554141	-0.138106	-0.0877997
sp|O43765|SGTA_HUMAN	O43765	SGTA_HUMAN	SGTA	Small glutamine-rich tetratricopeptide repeat-containing protein alpha	10	10	1.67293e+06	1.52228e+06	1.45533e+06	-0.0866253	-0.194979	-0.128076
sp|O43768|ENSA_HUMAN	O43768	ENSA_HUMAN	ENSA	Alpha-endosulfine	1	0	121810	123520	134111	0.0318612	0.2557	0.257903
sp|O43776|SYNC_HUMAN	O43776	SYNC_HUMAN	NARS1	Asparagine--tRNA ligase, cytoplasmic	13	13	5304417	1.05052e+06	1.16442e+06	0.0237213	0.173989	0.141044
sp|O43809|CPSF5_HUMAN	O43809	CPSF5_HUMAN	NUDT21	Cleavage and polyadenylation specificity factor subunit 5	2	2	65112.7	65206.1	55628.8	0.0201676	-0.110162	-0.0962663
sp|O43813|LANC1_HUMAN	O43813	LANC1_HUMAN	LANCL1	Glutathione S-transferase LANCL1	4	4	265451	495464	410727	0.435652	0.520587	0.0838469
sp|O43818|U3IP2_HUMAN	O43818	U3IP2_HUMAN	RRP9	U3 small nucleolar RNA-interacting protein 2	4	4	76230.4	84121.7	142181	-0.00584435	0.251915	0.397103
sp|O43847|NRDC_HUMAN	O43847	NRDC_HUMAN	NRDC	Nardilysin	1	1	59546	119694	88323.1	1.01901	0.685683	-0.299267
sp|O43865|SAHH2_HUMAN	O43865	SAHH2_HUMAN	AHCYL1	S-adenosylhomocysteine hydrolase-like protein 1	3	0	53318.9	63234.1	68703.1	0.257798	0.482624	0.258889
sp|O60256|KPRB_HUMAN	O60256	KPRB_HUMAN	PRPSAP2	Phosphoribosyl pyrophosphate synthase-associated protein 2	3	2	77218	87784.4	71342.6	-0.0226119	-0.00118103	0.0554942
sp|O60264|SMCA5_HUMAN	O60264	SMCA5_HUMAN	SMARCA5	SWI/SNF-related matrix-associated actin-dependent regulator of chromatin subfamily A member 5	5	2	89941	88609.9	105213	-0.00146078	0.303411	0.338935
sp|O60271|JIP4_HUMAN	O60271	JIP4_HUMAN	SPAG9	C-Jun-amino-terminal kinase-interacting protein 4	7	7	252126	582348	521696	-0.210395	0.24191	0.118058
sp|O60313|OPA1_HUMAN	O60313	OPA1_HUMAN	OPA1	Dynamin-like 120 kDa protein, mitochondrial	3	3	155458	287517	136259	-1.03073	-1.2874	-0.241737
sp|O60341|KDM1A_HUMAN	O60341	KDM1A_HUMAN	KDM1A	Lysine-specific histone demethylase 1A	5	5	233034	250982	161296	0.303091	-0.858074	0.0207781
sp|O60506|HNRPQ_HUMAN	O60506	HNRPQ_HUMAN	SYNCRIP	Heterogeneous nuclear ribonucleoprotein Q	19	12	1.44413e+06	1.27908e+06	1.22513e+06	-0.143365	0.0876971	0.102785
sp|O60610|DIAP1_HUMAN	O60610	DIAP1_HUMAN	DIAPH1	Protein diaphanous homolog 1	3	3	145928	199754	139876	-0.120498	-0.357721	-0.618708
sp|O60664|PLIN3_HUMAN	O60664	PLIN3_HUMAN	PLIN3	Perilipin-3	18	18	1.25551e+06	1.2863e+06	1.15168e+06	0.00157481	-0.0144849	0.011471
sp|O60684|IMA7_HUMAN	O60684	IMA7_HUMAN	KPNA6	Importin subunit alpha-7	3	1	133420	130630	1.67762e+06	-0.000572299	2.25939	2.29402
sp|O60701|UGDH_HUMAN	O60701	UGDH_HUMAN	UGDH	UDP-glucose 6-dehydrogenase	7	7	237704	302656	410020	-0.0905181	0.0252919	0.0683106
sp|O60749|SNX2_HUMAN	O60749	SNX2_HUMAN	SNX2	Sorting nexin-2	5	5	302605	287826	292427	0.148317	0.351771	0.263203
sp|O60763|USO1_HUMAN	O60763	USO1_HUMAN	USO1	General vesicular transport factor p115	6	6	353600	210331	164397	-0.304854	-0.498397	-0.124528
sp|O60814|H2B1K_HUMAN	O60814	H2B1K_HUMAN	H2BC12	Histone H2B type 1-K	5	0	2.98668e+06	2918639	2.7016e+06	0.0284602	0.170266	0.165774
sp|O60841|IF2P_HUMAN	O60841	IF2P_HUMAN	EIF5B	Eukaryotic translation initiation factor 5B	8	8	291942	168483	205577	-0.29759	-0.375655	-0.197025
sp|O60869|EDF1_HUMAN	O60869	EDF1_HUMAN	EDF1	Endothelial differentiation-related factor 1	5	5	404871	413262	343603	-0.0626694	-0.202146	-0.0997912
sp|O60884|DNJA2_HUMAN	O60884	DNJA2_HUMAN	DNAJA2	DnaJ homolog subfamily A member 2	4	4	115822	155874	244929	0.663646	0.228557	0.96748
sp|O60911|CATL2_HUMAN	O60911	CATL2_HUMAN	CTSV	Cathepsin L2	2	2	47217.3	145509	126053	0.77579	1.18747	-0.34793
sp|O60925|PFD1_HUMAN	O60925	PFD1_HUMAN	PFDN1	Prefoldin subunit 1	2	2	113786	69825.3	29241.5	-0.692756	-1.84334	-1.11652
sp|O75083|WDR1_HUMAN	O75083	WDR1_HUMAN	WDR1	WD repeat-containing protein 1	15	15	1.28215e+06	1.2512e+06	1049487	0.0246711	-0.0466859	-0.0756798
sp|O75116|ROCK2_HUMAN	O75116	ROCK2_HUMAN	ROCK2	Rho-associated protein kinase 2	9	7	321644	395714	295818	-0.124536	-0.190141	-0.266478
sp|O75122|CLAP2_HUMAN	O75122	CLAP2_HUMAN	CLASP2	CLIP-associating protein 2	4	3	21614	23730.3	14324.1	0.146507	-0.476625	-0.589068
sp|O75153|CLU_HUMAN	O75153	CLU_HUMAN	CLUH	Clustered mitochondria protein homolog	3	3	109772	157834	185766	0.488235	0.707588	0.429192
sp|O75155|CAND2_HUMAN	O75155	CAND2_HUMAN	CAND2	Cullin-associated NEDD8-dissociated protein 2	3	1	8037.62	11239	6856.19	0.495418	-0.112463	-0.573817
sp|O75340|PDCD6_HUMAN	O75340	PDCD6_HUMAN	PDCD6	Programmed cell death protein 6	3	3	150952	149338	163971	0.0726272	0.182713	0.270625
sp|O75351|VPS4B_HUMAN	O75351	VPS4B_HUMAN	VPS4B	Vacuolar protein sorting-associated protein 4B	2	1	66823.8	47349.1	50612.6	-0.48528	-0.283968	0.235375
sp|O75367|H2AY_HUMAN	O75367	H2AY_HUMAN	MACROH2A1	Core histone macro-H2A.1	3	2	326587	209523	187800	-0.840862	-0.889881	-0.014956
sp|O75369|FLNB_HUMAN	O75369	FLNB_HUMAN	FLNB	Filamin-B	48	41	2.75123e+06	3.0492e+06	2.99232e+06	0.0559201	-0.0675421	-0.0790256
sp|O75391|SPAG7_HUMAN	O75391	SPAG7_HUMAN	SPAG7	Sperm-associated antigen 7	1	1	37862.9	30081.2	41328.9	-0.320178	0.243266	0.597507
sp|O75396|SC22B_HUMAN	O75396	SC22B_HUMAN	SEC22B	Vesicle-trafficking protein SEC22b	1	1	58826.5	52115.7	49480.5	-0.163005	-0.132709	0.0643598
sp|O75400|PR40A_HUMAN	O75400	PR40A_HUMAN	PRPF40A	Pre-mRNA-processing factor 40 homolog A	2	2	101021	81222.7	49182.8	-0.297043	-0.902904	-0.571798
sp|O75436|VP26A_HUMAN	O75436	VP26A_HUMAN	VPS26A	Vacuolar protein sorting-associated protein 26A	3	3	177435	170740	188820	0.0906918	0.135141	0.188048
sp|O75462|CRLF1_HUMAN	O75462	CRLF1_HUMAN	CRLF1	Cytokine receptor-like factor 1	2	2	6537.96	36201.6	172650	2.48089	4.83976	2.39294
sp|O75475|PSIP1_HUMAN	O75475	PSIP1_HUMAN	PSIP1	PC4 and SFRS1-interacting protein	3	2	760458	168075	180361	0.105118	0.00983004	-0.0887797
sp|O75533|SF3B1_HUMAN	O75533	SF3B1_HUMAN	SF3B1	Splicing factor 3B subunit 1	8	8	461153	510494	449017	0.157989	-0.319026	-0.211993
sp|O75534|CSDE1_HUMAN	O75534	CSDE1_HUMAN	CSDE1	Cold shock domain-containing protein E1	8	8	191253	164294	144428	0.0745037	-0.0625037	-0.0939162
sp|O75608|LYPA1_HUMAN	O75608	LYPA1_HUMAN	LYPLA1	Acyl-protein thioesterase 1	4	4	167378	140319	258105	-0.236103	0.203063	0.473229
sp|O75643|U520_HUMAN	O75643	U520_HUMAN	SNRNP200	U5 small nuclear ribonucleoprotein 200 kDa helicase	12	12	496917	808873	865317	0.0822272	0.147748	0.130797
sp|O75787|RENR_HUMAN	O75787	RENR_HUMAN	ATP6AP2	Renin receptor	4	4	186659	260971	356628	0.163774	-0.02236	0.115999
sp|O75792|RNH2A_HUMAN	O75792	RNH2A_HUMAN	RNASEH2A	Ribonuclease H2 subunit A	1	1	33593.7	50345.7	42044.7	0.595422	0.440633	-0.120726
sp|O75822|EIF3J_HUMAN	O75822	EIF3J_HUMAN	EIF3J	Eukaryotic translation initiation factor 3 subunit J	3	3	144598	122214	61846.2	-0.239376	-0.861091	-0.486018
sp|O75874|IDHC_HUMAN	O75874	IDHC_HUMAN	IDH1	Isocitrate dehydrogenase [NADP] cytoplasmic	1	1	27179.2	31415.3	27746.5	0.220707	0.146699	-0.0399447
sp|O75935|DCTN3_HUMAN	O75935	DCTN3_HUMAN	DCTN3	Dynactin subunit 3	3	3	136985	85841.5	55579.4	-0.428705	-1.08538	-0.622613
sp|O75937|DNJC8_HUMAN	O75937	DNJC8_HUMAN	DNAJC8	DnaJ homolog subfamily C member 8	7	7	555960	594602	478728	0.0167509	-0.226766	-0.130998
sp|O75962|TRIO_HUMAN	O75962	TRIO_HUMAN	TRIO	Triple functional domain protein	2	1	31638.3	79794.7	49961.5	1.34636	0.776043	-0.536257
sp|O76003|GLRX3_HUMAN	O76003	GLRX3_HUMAN	GLRX3	Glutaredoxin-3	1	1	93215	117096	86898.2	0.340807	0.0156614	-0.291082
sp|O76021|RL1D1_HUMAN	O76021	RL1D1_HUMAN	RSL1D1	Ribosomal L1 domain-containing protein 1	2	2	97015.4	81911.8	47132.5	-0.0455555	-0.608695	-0.529076
sp|O94776|MTA2_HUMAN	O94776	MTA2_HUMAN	MTA2	Metastasis-associated protein MTA2	4	3	139200	93233	97066.5	-0.548575	-0.690351	-0.107713
sp|O94826|TOM70_HUMAN	O94826	TOM70_HUMAN	TOMM70	Mitochondrial import receptor subunit TOM70	5	5	233635	225001	156451	-0.131054	-0.464983	-0.219295
sp|O94874|UFL1_HUMAN	O94874	UFL1_HUMAN	UFL1	E3 UFM1-protein ligase 1	1	1	39547.3	6487.46	3086.83	-2.59611	-3.56249	-0.932311
sp|O94880|PHF14_HUMAN	O94880	PHF14_HUMAN	PHF14	PHD finger protein 14	1	1	42148	15614.2	18430.3	-1.42086	-1.07648	0.378442
sp|O94903|PLPHP_HUMAN	O94903	PLPHP_HUMAN	PLPBP	Pyridoxal phosphate homeostasis protein	3	3	202243	228593	151978	0.156158	-0.575519	-0.566842
sp|O94907|DKK1_HUMAN	O94907	DKK1_HUMAN	DKK1	Dickkopf-related protein 1	8	8	1.70169e+06	1.65576e+06	1.59597e+06	-0.0175128	0.092363	-0.0661502
sp|O94973|AP2A2_HUMAN	O94973	AP2A2_HUMAN	AP2A2	AP-2 complex subunit alpha-2	9	7	494963	635786	275843	0.143133	0.0117245	-0.616625
sp|O94979|SC31A_HUMAN	O94979	SC31A_HUMAN	SEC31A	Protein transport protein Sec31A	9	9	393459	346414	629535	0.205504	0.78318	-0.120601
sp|O94985|CSTN1_HUMAN	O94985	CSTN1_HUMAN	CLSTN1	Calsyntenin-1	10	10	1026320	707882	737692	-0.367045	-0.229443	-0.101657
sp|O94992|HEXI1_HUMAN	O94992	HEXI1_HUMAN	HEXIM1	Protein HEXIM1	1	1	49213.8	41415.2	24942.7	-0.237159	-0.863546	-0.592323
sp|O95025|SEM3D_HUMAN	O95025	SEM3D_HUMAN	SEMA3D	Semaphorin-3D	5	5	154275	76795.6	74533.8	0.0837026	0.032393	0.429788
sp|O95163|ELP1_HUMAN	O95163	ELP1_HUMAN	ELP1	Elongator complex protein 1	1	1	67254.1	57859.7	11532.4	-0.205321	-2.42703	-2.18765
sp|O95208|EPN2_HUMAN	O95208	EPN2_HUMAN	EPN2	Epsin-2	2	2	88015.9	76892.8	62489.9	-0.102379	-0.365229	-0.228786
sp|O95218|ZRAB2_HUMAN	O95218	ZRAB2_HUMAN	ZRANB2	Zinc finger Ran-binding domain-containing protein 2	2	2	34842.7	33446.3	30212.2	-0.0472633	-0.0888245	-0.00749785
sp|O95232|LC7L3_HUMAN	O95232	LC7L3_HUMAN	LUC7L3	Luc7-like protein 3	3	3	150244	110511	120550	-0.236568	-0.29786	-0.0272284
sp|O95336|6PGL_HUMAN	O95336	6PGL_HUMAN	PGLS	6-phosphogluconolactonase	4	4	144810	135483	106873	-0.085582	-0.124004	-0.00435817
sp|O95347|SMC2_HUMAN	O95347	SMC2_HUMAN	SMC2	Structural maintenance of chromosomes protein 2	1	1	40549.2	67998.5		0.757573
sp|O95352|ATG7_HUMAN	O95352	ATG7_HUMAN	ATG7	Ubiquitin-like modifier-activating enzyme ATG7	1	1	8807.17	21837.9	28425.3	1.32183	1.80732	0.519555
sp|O95372|LYPA2_HUMAN	O95372	LYPA2_HUMAN	LYPLA2	Acyl-protein thioesterase 2	4	4	248689	234686	170338	-0.137654	-0.480336	-0.283871
sp|O95373|IPO7_HUMAN	O95373	IPO7_HUMAN	IPO7	Importin-7	16	16	1.29478e+06	1.37519e+06	1.16276e+06	0.0683558	0.0272187	0.018519
sp|O95433|AHSA1_HUMAN	O95433	AHSA1_HUMAN	AHSA1	Activator of 90 kDa heat shock protein ATPase homolog 1	9	9	874733	889541	664473	0.00552371	-0.141208	-0.177187
sp|O95456|PSMG1_HUMAN	O95456	PSMG1_HUMAN	PSMG1	Proteasome assembly chaperone 1	3	3	105160	176182	104009	1.00013	0.0514377	-0.657363
sp|O95487|SC24B_HUMAN	O95487	SC24B_HUMAN	SEC24B	Protein transport protein Sec24B	1	1	19991.8	18944.8	16105.4	-0.0658611	-0.194968	-0.0950437
sp|O95490|AGRL2_HUMAN	O95490	AGRL2_HUMAN	ADGRL2	Adhesion G protein-coupled receptor L2	2	2	156391	197833	142280	0.54133	0.000208725	-0.507058
sp|O95602|RPA1_HUMAN	O95602	RPA1_HUMAN	POLR1A	DNA-directed RNA polymerase I subunit RPA1	2	2	124911	130795	132059	0.601271	0.648595	0.0813877
sp|O95630|STABP_HUMAN	O95630	STABP_HUMAN	STAMBP	STAM-binding protein	1	1	43799.7	62807.6	75215.6	0.531762	0.897008	0.39931
sp|O95633|FSTL3_HUMAN	O95633	FSTL3_HUMAN	FSTL3	Follistatin-related protein 3	2	2	55141.1	61307.7	64621.5	0.149324	0.337436	0.222175
sp|O95716|RAB3D_HUMAN	O95716	RAB3D_HUMAN	RAB3D	Ras-related protein Rab-3D	1	0	62332.9	142079	50429.4	1.20037	-0.18883	-1.35514
sp|O95758|PTBP3_HUMAN	O95758	PTBP3_HUMAN	PTBP3	Polypyrimidine tract-binding protein 3	5	2	5623.6	30662.6		0.609313
sp|O95777|LSM8_HUMAN	O95777	LSM8_HUMAN	LSM8	U6 snRNA-associated Sm-like protein LSm8	3	3	83517.8	139636	652079	1.70241	3.28854	1.62019
sp|O95782|AP2A1_HUMAN	O95782	AP2A1_HUMAN	AP2A1	AP-2 complex subunit alpha-1	6	4	331798	131198	210209	-0.38716	-0.344323	-0.408756
sp|O95816|BAG2_HUMAN	O95816	BAG2_HUMAN	BAG2	BAG family molecular chaperone regulator 2	1	1	20017.7	39625.6	39925.4	0.996899	1.11293	0.150092
sp|O95817|BAG3_HUMAN	O95817	BAG3_HUMAN	BAG3	BAG family molecular chaperone regulator 3	1	1	108744	71754	78774.5	-0.588055	-0.348231	0.273887
sp|O95831|AIFM1_HUMAN	O95831	AIFM1_HUMAN	AIFM1	Apoptosis-inducing factor 1, mitochondrial	1	1	50837.8	38601	28464.3	-0.385518	-0.719847	-0.300266
sp|O95865|DDAH2_HUMAN	O95865	DDAH2_HUMAN	DDAH2	N(G),N(G)-dimethylarginine dimethylaminohydrolase 2	2	2	92680.7	83140.1	53588.6	-0.146178	-0.679146	-0.498904
sp|O95897|NOE2_HUMAN	O95897	NOE2_HUMAN	OLFM2	Noelin-2	1	1	62136.3	33415.8	37565.3	-0.883164	-0.60914	0.308087
sp|P00338|LDHA_HUMAN	P00338	LDHA_HUMAN	LDHA	L-lactate dehydrogenase A chain	6	5	903610	807343	772601	-0.0639668	-0.38262	-0.304623
sp|P00352|AL1A1_HUMAN	P00352	AL1A1_HUMAN	ALDH1A1	Aldehyde dehydrogenase 1A1	40	37	20739038	21671364	18542316	-0.017174	-0.0447523	-0.0362325
sp|P00558|PGK1_HUMAN	P00558	PGK1_HUMAN	PGK1	Phosphoglycerate kinase 1	25	23	4221725	4085712	3.58125e+06	-0.118493	-0.151289	-0.00312251
sp|P00568|KAD1_HUMAN	P00568	KAD1_HUMAN	AK1	Adenylate kinase isoenzyme 1	1	1	60751.1	65238.2	53098.4	0.11455	-0.0773434	-0.15783
sp|P00734|THRB_HUMAN	P00734	THRB_HUMAN	F2	Prothrombin	3	3	169516	198229	212858	0.245454	0.413956	0.202565
sp|P00747|PLMN_HUMAN	P00747	PLMN_HUMAN	PLG	Plasminogen	3	3	601825	676919	528948	0.198419	-0.0123497	-0.199846
sp|P00750|TPA_HUMAN	P00750	TPA_HUMAN	PLAT	Tissue-type plasminogen activator	6	6	507294	383388	420830	-0.0953907	-0.0104653	0.00266321
sp|P01009|A1AT_HUMAN	P01009	A1AT_HUMAN	SERPINA1	Alpha-1-antitrypsin	1	1	164426		108552		-0.482163
sp|P01023|A2MG_HUMAN	P01023	A2MG_HUMAN	A2M	Alpha-2-macroglobulin	8	6	794606	792462	1.07523e+06	-0.100093	-0.152213	-0.0270506
sp|P01024|CO3_HUMAN	P01024	CO3_HUMAN	C3	Complement C3	11	11	1196758	1.14791e+06	1.09228e+06	-0.0500953	-0.0655315	0.0566531
sp|P01031|CO5_HUMAN	P01031	CO5_HUMAN	C5	Complement C5	1	1	16488	18528.1	16447	0.180035	0.113303	-0.0326688
sp|P01033|TIMP1_HUMAN	P01033	TIMP1_HUMAN	TIMP1	Metalloproteinase inhibitor 1	3	3	147142	150858	226686	-0.0804725	0.050054	0.16459
sp|P01034|CYTC_HUMAN	P01034	CYTC_HUMAN	CST3	Cystatin-C	2	2	122890	146866	175296	0.10515	0.618459	0.547372
sp|P01042|KNG1_HUMAN	P01042	KNG1_HUMAN	KNG1	Kininogen-1	1	1	43122.6	33701.8	25502.3	-0.343874	-0.64092	-0.262982
sp|P01137|TGFB1_HUMAN	P01137	TGFB1_HUMAN	TGFB1	Transforming growth factor beta-1 proprotein	6	6	451944	469729	377819	0.137004	-0.0493317	0.0167188
sp|P01344|IGF2_HUMAN	P01344	IGF2_HUMAN	IGF2	Insulin-like growth factor II	2	2	129750	129655	199543	0.139896	0.445455	0.285858
sp|P01893|HLAH_HUMAN	P01893	HLAH_HUMAN	HLA-H	Putative HLA class I histocompatibility antigen, alpha chain H	2	0	63214.8	39134	128469	-0.680095	0.988533	1.70269
sp|P02452|CO1A1_HUMAN	P02452	CO1A1_HUMAN	COL1A1	Collagen alpha-1(I) chain	5	5	198823	220019	222442	0.160887	-0.0466149	-0.286423
sp|P02461|CO3A1_HUMAN	P02461	CO3A1_HUMAN	COL3A1	Collagen alpha-1(III) chain	14	14	1.16214e+06	1.1565e+06	892316	0.0887322	-0.204788	-0.226402
sp|P02545|LMNA_HUMAN	P02545	LMNA_HUMAN	LMNA	Prelamin-A/C	39	39	4279287	3.95789e+06	3.82294e+06	-0.0446024	-0.0786467	-0.0772512
sp|P02649|APOE_HUMAN	P02649	APOE_HUMAN	APOE	Apolipoprotein E	15	15	974434	987128	788220	-0.000630279	-0.0340015	-0.0502829
sp|P02748|CO9_HUMAN	P02748	CO9_HUMAN	C9	Complement component C9	1	1	36823.3	52871.8	150354	0.533624	2.14657	1.64701
sp|P02749|APOH_HUMAN	P02749	APOH_HUMAN	APOH	Beta-2-glycoprotein 1	2	2	57455.4	92585.1	72778.4	0.577774	0.505513	-0.0381979
sp|P02751|FINC_HUMAN	P02751	FINC_HUMAN	FN1	Fibronectin	26	26	2.31779e+06	2.09824e+06	1.9475e+06	0.0225648	0.0207321	0.0333133
sp|P02765|FETUA_HUMAN	P02765	FETUA_HUMAN	AHSG	Alpha-2-HS-glycoprotein	3	3	889012	1117621	863910	-0.0164533	-0.0379327	-0.161317
sp|P02768|ALBU_HUMAN	P02768	ALBU_HUMAN	ALB	Albumin	3	1	41294.4	7566.81	7318.39	-2.43645	-2.37945	0.0910588
sp|P02771|FETA_HUMAN	P02771	FETA_HUMAN	AFP	Alpha-fetoprotein	6	6	1.40666e+06	1.07284e+06	1.23951e+06	-0.309223	-0.141911	-0.034212
sp|P02774|VTDB_HUMAN	P02774	VTDB_HUMAN	GC	Vitamin D-binding protein	5	5	408979	499441	409808	0.281516	0.222429	-0.134544
sp|P02786|TFR1_HUMAN	P02786	TFR1_HUMAN	TFRC	Transferrin receptor protein 1	2	2	178941	206467	129398	0.169406	-0.336141	-0.471484
sp|P02795|MT2_HUMAN	P02795	MT2_HUMAN	MT2A	Metallothionein-2	2	1	93562.7	102268	91409.9	0.219925	0.0686994	-0.117163
sp|P04004|VTNC_HUMAN	P04004	VTNC_HUMAN	VTN	Vitronectin	2	2	162268	169436	153949	-0.192452	-0.0367746	0.189741
sp|P04075|ALDOA_HUMAN	P04075	ALDOA_HUMAN	ALDOA	Fructose-bisphosphate aldolase A	10	1	675379	887724	554573	0.102018	-0.136479	-0.118845
sp|P04080|CYTB_HUMAN	P04080	CYTB_HUMAN	CSTB	Cystatin-B	3	3	63363	71049.1	30765.3	-0.0573984	-0.589987	-0.498525
sp|P04083|ANXA1_HUMAN	P04083	ANXA1_HUMAN	ANXA1	Annexin A1	34	33	44640024	41853900	36533392	-0.0379142	-0.0751514	0.0135024
sp|P04114|APOB_HUMAN	P04114	APOB_HUMAN	APOB	Apolipoprotein B-100	2	2	91003.7	69038.1	59460.6	-0.0388197	-0.390961	0.110659
sp|P04183|KITH_HUMAN	P04183	KITH_HUMAN	TK1	Thymidine kinase, cytosolic	2	2	116584	67933.9	138136	-0.767429	-0.421568	0.379924
sp|P04217|A1BG_HUMAN	P04217	A1BG_HUMAN	A1BG	Alpha-1B-glycoprotein	1	1	56826.6	65250	70407.1	0.211153	0.426051	0.248961
sp|P04264|K2C1_HUMAN	P04264	K2C1_HUMAN	KRT1	Keratin, type II cytoskeletal 1	15	12	1.26867e+06	1.23843e+06	2.17146e+06	-0.129335	-0.0798743	-0.0752861
sp|P04406|G3P_HUMAN	P04406	G3P_HUMAN	GAPDH	Glyceraldehyde-3-phosphate dehydrogenase	17	16	9344405	9129355	8355189	0.0223194	0.0238352	0.0417129
sp|P04632|CPNS1_HUMAN	P04632	CPNS1_HUMAN	CAPNS1	Calpain small subunit 1	5	5	167714	225755	203587	0.352226	0.194087	-0.0582673
sp|P04792|HSPB1_HUMAN	P04792	HSPB1_HUMAN	HSPB1	Heat shock protein beta-1	3	3	297168	259209	215988	-0.221553	-0.395521	-0.139904
sp|P04899|GNAI2_HUMAN	P04899	GNAI2_HUMAN	GNAI2	Guanine nucleotide-binding protein G(i) subunit alpha-2	1	1	72628.3	34610.2	82348.6	-1.05759	0.29811	1.38976
sp|P04908|H2A1B_HUMAN	P04908	H2A1B_HUMAN	H2AC4	Histone H2A type 1-B/E	5	0	47904	48735.2	40726.5	0.0365607	-0.11728	-0.119777
sp|P05023|AT1A1_HUMAN	P05023	AT1A1_HUMAN	ATP1A1	Sodium/potassium-transporting ATPase subunit alpha-1	2	0	54741.4	63391.8	205899	0.235014	1.53644	1.33549
sp|P05060|SCG1_HUMAN	P05060	SCG1_HUMAN	CHGB	Secretogranin-1	1	1	25420.2
sp|P05067|A4_HUMAN	P05067	A4_HUMAN	APP	Amyloid-beta precursor protein	20	18	2.17861e+06	2.33095e+06	2.21725e+06	0.0197512	0.040438	0.041338
sp|P05121|PAI1_HUMAN	P05121	PAI1_HUMAN	SERPINE1	Plasminogen activator inhibitor 1	12	12	855466	965528	804944	-0.0382074	-0.14214	-0.0257583
sp|P05156|CFAI_HUMAN	P05156	CFAI_HUMAN	CFI	Complement factor I	1	1	76561.7	169412	228427	1.15758	1.69394	0.57042
sp|P05161|ISG15_HUMAN	P05161	ISG15_HUMAN	ISG15	Ubiquitin-like protein ISG15	4	4	214202	225154	176934	0.0626703	-0.43872	-0.302228
sp|P05198|IF2A_HUMAN	P05198	IF2A_HUMAN	EIF2S1	Eukaryotic translation initiation factor 2 subunit 1	10	10	998288	888136	781702	0.0540259	-0.187598	-0.127816
sp|P05386|RLA1_HUMAN	P05386	RLA1_HUMAN	RPLP1	Large ribosomal subunit protein P1	2	2	216303	120249	109183	-0.657398	-0.674013	0.0174482
sp|P05387|RLA2_HUMAN	P05387	RLA2_HUMAN	RPLP2	Large ribosomal subunit protein P2	5	5	212319	202794	165496	0.061214	-0.08825	-0.126002
sp|P05388|RLA0_HUMAN	P05388	RLA0_HUMAN	RPLP0	Large ribosomal subunit protein uL10	9	4	1.00869e+06	1213246	1.27346e+06	0.0506679	-0.0652266	-0.0394019
sp|P05452|TETN_HUMAN	P05452	TETN_HUMAN	CLEC3B	Tetranectin	3	3	184662	178703	169064	0.167089	0.170175	0.0132988
sp|P05455|LA_HUMAN	P05455	LA_HUMAN	SSB	Lupus La protein	9	9	405593	360681	319416	-0.171347	-0.426022	-0.284172
sp|P05543|THBG_HUMAN	P05543	THBG_HUMAN	SERPINA7	Thyroxine-binding globulin	1	1	32171.8	26428.4	30910.3	-0.271965	0.059192	0.36522
sp|P05546|HEP2_HUMAN	P05546	HEP2_HUMAN	SERPIND1	Heparin cofactor 2	3	3	198541	173933	181291	-0.394221	-0.306546	0.204565
sp|P05997|CO5A2_HUMAN	P05997	CO5A2_HUMAN	COL5A2	Collagen alpha-2(V) chain	31	30	4975264	4766204	4230010	-0.0908601	-0.125688	0.0561888
sp|P06239|LCK_HUMAN	P06239	LCK_HUMAN	LCK	Tyrosine-protein kinase Lck	2	0	55534.9	37548.5	31614.8	-0.552898	-0.695898	-0.108936
sp|P06396|GELS_HUMAN	P06396	GELS_HUMAN	GSN	Gelsolin	14	14	960609	990474	804367	0.094167	0.0405998	0.0527438
sp|P06454|PTMA_HUMAN	P06454	PTMA_HUMAN	PTMA	Prothymosin alpha	1	1	10001.9	11532.3		0.21714
sp|P06493|CDK1_HUMAN	P06493	CDK1_HUMAN	CDK1	Cyclin-dependent kinase 1	7	6	403017	409309	876011	0.173491	-0.319627	-0.371047
sp|P06576|ATPB_HUMAN	P06576	ATPB_HUMAN	ATP5F1B	ATP synthase subunit beta, mitochondrial	1	1	40592.7	33985.6	28716.9	-0.244555	-0.382422	-0.103803
sp|P06730|IF4E_HUMAN	P06730	IF4E_HUMAN	EIF4E	Eukaryotic translation initiation factor 4E	4	4	503169	197537	154970	-0.195785	-0.443012	-0.213164
sp|P06733|ENOA_HUMAN	P06733	ENOA_HUMAN	ENO1	Alpha-enolase	32	28	16214761	15443839	13415435	0.00602233	-0.0869714	0.0383423
sp|P06737|PYGL_HUMAN	P06737	PYGL_HUMAN	PYGL	Glycogen phosphorylase, liver form	10	9	659990	785733	626235	0.201215	-0.218661	-0.37403
sp|P06744|G6PI_HUMAN	P06744	G6PI_HUMAN	GPI	Glucose-6-phosphate isomerase	3	3	148437	74481.8	53535.4	-0.665229	-0.7739	-0.467448
sp|P06748|NPM_HUMAN	P06748	NPM_HUMAN	NPM1	Nucleophosmin	13	12	3772955	3.42382e+06	3.06608e+06	-0.106114	-0.122992	-0.0409274
sp|P07195|LDHB_HUMAN	P07195	LDHB_HUMAN	LDHB	L-lactate dehydrogenase B chain	6	5	132191	112609	88095.1	-0.195228	-0.773419	-0.282749
sp|P07305|H10_HUMAN	P07305	H10_HUMAN	H1-0	Histone H1.0	3	3	197787	80179.4	85653.9	-0.516951	-0.505868	-0.00528595
sp|P07355|ANXA2_HUMAN	P07355	ANXA2_HUMAN	ANXA2	Annexin A2	37	14	11633846	11454847	10750385	-0.0205663	-0.12115	-0.0469031
sp|P07384|CAN1_HUMAN	P07384	CAN1_HUMAN	CAPN1	Calpain-1 catalytic subunit	11	11	773521	913089	537190	0.426275	-0.103397	-0.0404563
sp|P07437|TBB5_HUMAN	P07437	TBB5_HUMAN	TUBB	Tubulin beta chain	28	5	2783622	2.13389e+06	2.22686e+06	0.0269686	0.168574	0.165069
sp|P07602|SAP_HUMAN	P07602	SAP_HUMAN	PSAP	Prosaposin	18	18	2.79042e+06	2709309	2.50666e+06	-0.0540841	-0.150904	-0.0138163
sp|P07686|HEXB_HUMAN	P07686	HEXB_HUMAN	HEXB	Beta-hexosaminidase subunit beta	1	1	24537.5	26874.4	30357.7	0.14299	0.423974	0.315048
sp|P07737|PROF1_HUMAN	P07737	PROF1_HUMAN	PFN1	Profilin-1	12	12	955535	896641	693823	-0.0725486	-0.430883	-0.140931
sp|P07741|APT_HUMAN	P07741	APT_HUMAN	APRT	Adenine phosphoribosyltransferase	3	3	135607	116147	112677	-0.209475	-0.153239	0.0903
sp|P07814|SYEP_HUMAN	P07814	SYEP_HUMAN	EPRS1	Bifunctional glutamate/proline--tRNA ligase	32	32	1.63942e+06	1.77403e+06	1.6732e+06	0.183486	-0.0949253	-0.0183176
sp|P07900|HS90A_HUMAN	P07900	HS90A_HUMAN	HSP90AA1	Heat shock protein HSP 90-alpha	50	25	10797428	10898660	9609996	0.0625707	0.0394491	-0.0235337
sp|P07910|HNRPC_HUMAN	P07910	HNRPC_HUMAN	HNRNPC	Heterogeneous nuclear ribonucleoproteins C1/C2	10	4	1.50309e+06	1.40934e+06	1.15079e+06	-0.248302	-0.356713	-0.14189
sp|P07996|TSP1_HUMAN	P07996	TSP1_HUMAN	THBS1	Thrombospondin-1	14	13	1.59974e+06	1262565	1.07864e+06	0.0260674	-0.0694964	-0.146315
sp|P08123|CO1A2_HUMAN	P08123	CO1A2_HUMAN	COL1A2	Collagen alpha-2(I) chain	79	79	43198124	43188584	38297168	-0.0165129	-0.0481712	-0.00549351
sp|P08133|ANXA6_HUMAN	P08133	ANXA6_HUMAN	ANXA6	Annexin A6	1	1	31723.4	16371.1	7272.24	-0.942651	-2.00818	-1.03146
sp|P08134|RHOC_HUMAN	P08134	RHOC_HUMAN	RHOC	Rho-related GTP-binding protein RhoC	3	1	36606.4	107209	202686	1.562	2.58597	1.05803
sp|P08237|PFKAM_HUMAN	P08237	PFKAM_HUMAN	PFKM	ATP-dependent 6-phosphofructokinase, muscle type	2	1	69303.9	47976.4	114854	-0.518867	0.845689	1.39862
sp|P08238|HS90B_HUMAN	P08238	HS90B_HUMAN	HSP90AB1	Heat shock protein HSP 90-beta	49	19	28214916	26984824	21949672	0.0419709	-0.0828756	-0.0210565
sp|P08243|ASNS_HUMAN	P08243	ASNS_HUMAN	ASNS	Asparagine synthetase [glutamine-hydrolyzing]	7	7	428957	618889	466403	0.145447	0.244562	-0.373619
sp|P08579|RU2B_HUMAN	P08579	RU2B_HUMAN	SNRPB2	U2 small nuclear ribonucleoprotein B''	3	1		27139.2	23576.6			-0.0638057
sp|P08581|MET_HUMAN	P08581	MET_HUMAN	MET	Hepatocyte growth factor receptor	12	12	700453	828018	696396	0.0372796	0.0890181	0.0103558
sp|P08621|RU17_HUMAN	P08621	RU17_HUMAN	SNRNP70	U1 small nuclear ribonucleoprotein 70 kDa	5	5	89433.8	105773	94893.6	0.290724	0.203367	-0.0532934
sp|P08670|VIME_HUMAN	P08670	VIME_HUMAN	VIM	Vimentin	18	14	1.61702e+06	1.90176e+06	1.15165e+06	0.0627256	0.108222	0.0116892
sp|P08697|A2AP_HUMAN	P08697	A2AP_HUMAN	SERPINF2	Alpha-2-antiplasmin	2	2	178457	263833	183479	0.484196	0.0240154	-0.426117
sp|P08865|RSSA_HUMAN	P08865	RSSA_HUMAN	RPSA	Small ribosomal subunit protein uS2	7	1	1.34969e+06	1.31004e+06	932958	-0.0464032	-0.255058	-0.180136
sp|P09012|SNRPA_HUMAN	P09012	SNRPA_HUMAN	SNRPA	U1 small nuclear ribonucleoprotein A	6	4	787985	620215	453767	-0.15582	-0.758648	0.0275646
sp|P09104|ENOG_HUMAN	P09104	ENOG_HUMAN	ENO2	Gamma-enolase	7	3	29906.1	27269.8	24339.3	-0.121394	-0.180259	-0.0248019
sp|P09211|GSTP1_HUMAN	P09211	GSTP1_HUMAN	GSTP1	Glutathione S-transferase P	7	7	250452	1.24297e+06	345777	0.284112	-0.119591	-0.0937646
sp|P09238|MMP10_HUMAN	P09238	MMP10_HUMAN	MMP10	Stromelysin-2	9	8	700429	658254	659739	0.0660655	0.125676	0.101455
sp|P09382|LEG1_HUMAN	P09382	LEG1_HUMAN	LGALS1	Galectin-1	9	9	682600	691326	646728	0.0538163	0.0424879	-0.0153887
sp|P09429|HMGB1_HUMAN	P09429	HMGB1_HUMAN	HMGB1	High mobility group protein B1	9	2	3.44165e+06	3.26346e+06	2.92131e+06	-0.011714	-0.151355	-0.0269341
sp|P09496|CLCA_HUMAN	P09496	CLCA_HUMAN	CLTA	Clathrin light chain A	3	2	161239	153358	115670	-0.436413	-1.17278	-0.123274
sp|P09497|CLCB_HUMAN	P09497	CLCB_HUMAN	CLTB	Clathrin light chain B	1	1		60525.1	58863.4			0.0990549
sp|P09601|HMOX1_HUMAN	P09601	HMOX1_HUMAN	HMOX1	Heme oxygenase 1	12	12	550607	676813	561230	0.448193	0.0299711	-0.121653
sp|P09622|DLDH_HUMAN	P09622	DLDH_HUMAN	DLD	Dihydrolipoyl dehydrogenase, mitochondrial	1	1	21750.7	31453.5	21370.4	0.543899	0.0914443	-0.418392
sp|P09651|ROA1_HUMAN	P09651	ROA1_HUMAN	HNRNPA1	Heterogeneous nuclear ribonucleoprotein A1	22	4	3.25829e+06	3.51175e+06	3.22272e+06	-0.0274335	0.00486796	0.0299178
sp|P09661|RU2A_HUMAN	P09661	RU2A_HUMAN	SNRPA1	U2 small nuclear ribonucleoprotein A'	5	5	416847	323856	388518	0.0900765	-0.247262	0.0204773
sp|P09874|PARP1_HUMAN	P09874	PARP1_HUMAN	PARP1	Poly [ADP-ribose] polymerase 1	24	24	1.9037e+06	2477237	2.70147e+06	0.0417242	0.0449771	-0.0551525
sp|P09914|IFIT1_HUMAN	P09914	IFIT1_HUMAN	IFIT1	Interferon-induced protein with tetratricopeptide repeats 1	1	1	43646.6		36893		-0.125624
sp|P09972|ALDOC_HUMAN	P09972	ALDOC_HUMAN	ALDOC	Fructose-bisphosphate aldolase C	2	2	183920	202991	172898	-0.0121501	-0.0673637	-0.0211503
sp|P0C0L4|CO4A_HUMAN	P0C0L4	CO4A_HUMAN	C4A	Complement C4-A	8	1	546912	574093	391570	-0.330868	-0.442207	-0.238249
sp|P0C0S5|H2AZ_HUMAN	P0C0S5	H2AZ_HUMAN	H2AZ1	Histone H2A.Z	3	0	37186.4	35242.8	37421.9	-0.0657039	0.126006	0.225773
sp|P0CG47|UBB_HUMAN	P0CG47	UBB_HUMAN	UBB	Polyubiquitin-B	4	0	1.72481e+06	1.64807e+06	1.37011e+06	-0.00916636	-0.246981	-0.0985855
sp|P0DMV8|HS71A_HUMAN	P0DMV8	HS71A_HUMAN	HSPA1A	Heat shock 70 kDa protein 1A	28	0	3.85391e+06	3.18756e+06	2.87708e+06	-0.0224984	-0.0575012	0.0164044
sp|P10155|RO60_HUMAN	P10155	RO60_HUMAN	RO60	RNA-binding protein RO60	1	1	15812.8	19252.4	48084.3	0.29569	1.72137	1.45975
sp|P10412|H14_HUMAN	P10412	H14_HUMAN	H1-4	Histone H1.4	7	1	1328008	1.31287e+06	1.09434e+06	0.0743883	-0.167845	-0.231838
sp|P10586|PTPRF_HUMAN	P10586	PTPRF_HUMAN	PTPRF	Receptor-type tyrosine-protein phosphatase F	11	10	552836	636824	667294	0.0395351	0.0585173	0.00359886
sp|P10644|KAP0_HUMAN	P10644	KAP0_HUMAN	PRKAR1A	cAMP-dependent protein kinase type I-alpha regulatory subunit	3	3	44911.8	46239.7	52312.3	0.0540589	0.337375	0.317379
sp|P10646|TFPI1_HUMAN	P10646	TFPI1_HUMAN	TFPI	Tissue factor pathway inhibitor	2	2	144489	122585	111066	-0.177002	-0.249078	-0.0380122
sp|P10768|ESTD_HUMAN	P10768	ESTD_HUMAN	ESD	S-formylglutathione hydrolase	6	6	837930	377438	260702	-0.0433599	0.0136837	-0.148862
sp|P10809|CH60_HUMAN	P10809	CH60_HUMAN	HSPD1	60 kDa heat shock protein, mitochondrial	2	2	64314.3	66515.3	38107.8	0.0787103	-0.627137	-0.671784
sp|P10909|CLUS_HUMAN	P10909	CLUS_HUMAN	CLU	Clusterin	21	21	10827642	10859191	9408170	-0.0350608	-0.0879351	0.0131388
sp|P11021|BIP_HUMAN	P11021	BIP_HUMAN	HSPA5	Endoplasmic reticulum chaperone BiP	15	13	1.20048e+06	1.10526e+06	1.03409e+06	-0.111625	-0.120897	-0.109517
sp|P11142|HSP7C_HUMAN	P11142	HSP7C_HUMAN	HSPA8	Heat shock cognate 71 kDa protein	33	19	10627183	10412551	9091840	-0.0368617	-0.122085	-0.0663734
sp|P11172|UMPS_HUMAN	P11172	UMPS_HUMAN	UMPS	Uridine 5'-monophosphate synthase	2	2	52150.1	64137	53769.1	0.314699	0.255557	-0.0250785
sp|P11216|PYGB_HUMAN	P11216	PYGB_HUMAN	PYGB	Glycogen phosphorylase, brain form	6	5	182674	187345	193209	0.0603156	0.170797	0.116172
sp|P11387|TOP1_HUMAN	P11387	TOP1_HUMAN	TOP1	DNA topoisomerase 1	8	7	226603	1.14328e+06	313071	0.201491	0.0115267	-0.0341182
sp|P11388|TOP2A_HUMAN	P11388	TOP2A_HUMAN	TOP2A	DNA topoisomerase 2-alpha	1	1	50844.2	43430.9	15226.9	-0.215619	-1.62256	-1.37288
sp|P11413|G6PD_HUMAN	P11413	G6PD_HUMAN	G6PD	Glucose-6-phosphate 1-dehydrogenase	7	7	375506	265616	324697	-0.167155	-0.0821052	0.108214
sp|P11441|UBL4A_HUMAN	P11441	UBL4A_HUMAN	UBL4A	Ubiquitin-like protein 4A	3	3	81640.3	100143	89517.1	-0.116881	-0.21139	-0.0380971
sp|P11586|C1TC_HUMAN	P11586	C1TC_HUMAN	MTHFD1	C-1-tetrahydrofolate synthase, cytoplasmic	14	13	956000	1.31559e+06	1.06931e+06	0.00987202	0.0484734	0.0791078
sp|P11717|MPRI_HUMAN	P11717	MPRI_HUMAN	IGF2R	Cation-independent mannose-6-phosphate receptor	4	4	138832	150469	117359	-0.261271	-0.244877	-0.0410571
sp|P11766|ADHX_HUMAN	P11766	ADHX_HUMAN	ADH5	Alcohol dehydrogenase class-3	9	9	1.09481e+06	842310	834204	-0.0767501	-0.118421	0.0374425
sp|P11940|PABP1_HUMAN	P11940	PABP1_HUMAN	PABPC1	Polyadenylate-binding protein 1	15	2	2007549	1.99815e+06	1.79257e+06	0.0645063	-0.0308786	-0.0681168
sp|P12004|PCNA_HUMAN	P12004	PCNA_HUMAN	PCNA	Proliferating cell nuclear antigen	6	6	305588	350820	616624	-0.0225025	0.198635	0.0464268
sp|P12081|HARS1_HUMAN	P12081	HARS1_HUMAN	HARS1	Histidine--tRNA ligase, cytoplasmic	13	9	978299	1.04435e+06	932076	-0.0546511	-0.256155	-0.243568
sp|P12107|COBA1_HUMAN	P12107	COBA1_HUMAN	COL11A1	Collagen alpha-1(XI) chain	37	32	8936696	8.07015e+06	7.36302e+06	-0.033643	-0.157272	-0.0687751
sp|P12109|CO6A1_HUMAN	P12109	CO6A1_HUMAN	COL6A1	Collagen alpha-1(VI) chain	8	8	936928	701500	1.00665e+06	-0.216961	-0.0540082	0.149445
sp|P12110|CO6A2_HUMAN	P12110	CO6A2_HUMAN	COL6A2	Collagen alpha-2(VI) chain	2	2	59284	70208.5	102131	0.35736	0.598762	0.275465
sp|P12111|CO6A3_HUMAN	P12111	CO6A3_HUMAN	COL6A3	Collagen alpha-3(VI) chain	42	42	2.43391e+06	2.49181e+06	1.9218e+06	-0.0778843	-0.0193105	-0.0659612
sp|P12268|IMDH2_HUMAN	P12268	IMDH2_HUMAN	IMPDH2	Inosine-5'-monophosphate dehydrogenase 2	9	9	411507	463664	350606	-0.105394	0.0366908	-0.236978
sp|P12270|TPR_HUMAN	P12270	TPR_HUMAN	TPR	Nucleoprotein TPR	14	14	659891	445189	444800	-0.297198	-0.200907	-0.0878403
sp|P12277|KCRB_HUMAN	P12277	KCRB_HUMAN	CKB	Creatine kinase B-type	10	10	1.0017e+06	978523	809979	0.0213259	-0.110241	0.00572941
sp|P12429|ANXA3_HUMAN	P12429	ANXA3_HUMAN	ANXA3	Annexin A3	2	2	263306	20602.1	261486	-0.97225	-0.478103	-0.207055
sp|P12644|BMP4_HUMAN	P12644	BMP4_HUMAN	BMP4	Bone morphogenetic protein 4	1	1	21838.7	23645.2	24688.4	0.126403	0.293845	0.201505
sp|P12814|ACTN1_HUMAN	P12814	ACTN1_HUMAN	ACTN1	Alpha-actinin-1	18	9	505189	470270	427434	0.0588397	0.0535741	-0.0606141
sp|P12956|XRCC6_HUMAN	P12956	XRCC6_HUMAN	XRCC6	X-ray repair cross-complementing protein 6	23	23	1.88272e+06	1.74333e+06	1.45802e+06	-0.0632737	-0.155557	-0.149359
sp|P13010|XRCC5_HUMAN	P13010	XRCC5_HUMAN	XRCC5	X-ray repair cross-complementing protein 5	13	13	892507	936432	811317	-0.0225652	-0.0613368	-0.111635
sp|P13489|RINI_HUMAN	P13489	RINI_HUMAN	RNH1	Ribonuclease inhibitor	6	6	382381	306797	345407	-0.20106	-0.0895762	0.107813
sp|P13639|EF2_HUMAN	P13639	EF2_HUMAN	EEF2	Elongation factor 2	54	53	20812448	20637048	18126270	-0.00653217	-0.0760599	-0.0307116
sp|P13645|K1C10_HUMAN	P13645	K1C10_HUMAN	KRT10	Keratin, type I cytoskeletal 10	15	10	1.07517e+06	1.07374e+06	978496	0.0163003	-0.0850679	-0.033361
sp|P13667|PDIA4_HUMAN	P13667	PDIA4_HUMAN	PDIA4	Protein disulfide-isomerase A4	6	6	706006	659246	347851	-0.0947871	-0.924871	-0.674217
sp|P13693|TCTP_HUMAN	P13693	TCTP_HUMAN	TPT1	Translationally-controlled tumor protein	5	3	421496	386496	307937	-0.314375	-0.458857	-0.135114
sp|P13804|ETFA_HUMAN	P13804	ETFA_HUMAN	ETFA	Electron transfer flavoprotein subunit alpha, mitochondrial	3	3	102858	52300.5	31081.6	-0.314146	-0.809086	-0.00139233
sp|P13861|KAP2_HUMAN	P13861	KAP2_HUMAN	PRKAR2A	cAMP-dependent protein kinase type II-alpha regulatory subunit	5	5	192986	174710	181059	0.400449	0.241442	-0.0503967
sp|P13984|T2FB_HUMAN	P13984	T2FB_HUMAN	GTF2F2	General transcription factor IIF subunit 2	2	2	146069	138051	20004.5	0.00508324	-2.29137	-2.07574
sp|P14174|MIF_HUMAN	P14174	MIF_HUMAN	MIF	Macrophage migration inhibitory factor	2	2	202059	146145	122155	-0.208039	-0.253055	-0.0109528
sp|P14550|AK1A1_HUMAN	P14550	AK1A1_HUMAN	AKR1A1	Aldo-keto reductase family 1 member A1	2	2	57505.6	93671.6	100121	0.716189	0.840891	0.158766
sp|P14618|KPYM_HUMAN	P14618	KPYM_HUMAN	PKM	Pyruvate kinase PKM	38	37	11369428	11750491	10477874	0.0685482	-0.0275211	0.0055196
sp|P14625|ENPL_HUMAN	P14625	ENPL_HUMAN	HSP90B1	Endoplasmin	4	2	105908	147709	120092	0.344927	0.356225	0.0453614
sp|P14678|RSMB_HUMAN	P14678	RSMB_HUMAN	SNRPB	Small nuclear ribonucleoprotein-associated proteins B and B'	4	0	825883	780094	630965	-0.06612	-0.105633	-0.0581336
sp|P14735|IDE_HUMAN	P14735	IDE_HUMAN	IDE	Insulin-degrading enzyme	1	1	41844.4	61021		0.556016
sp|P14866|HNRPL_HUMAN	P14866	HNRPL_HUMAN	HNRNPL	Heterogeneous nuclear ribonucleoprotein L	14	13	888696	869966	761557	0.0603477	-0.0236435	0.00384923
sp|P14868|SYDC_HUMAN	P14868	SYDC_HUMAN	DARS1	Aspartate--tRNA ligase, cytoplasmic	14	14	878289	908954	790392	0.0920329	0.13883	0.0332554
sp|P15170|ERF3A_HUMAN	P15170	ERF3A_HUMAN	GSPT1	Eukaryotic peptide chain release factor GTP-binding subunit ERF3A	3	0	135599	223284	92545.7	0.562237	-0.381768	-1.10308
sp|P15311|EZRI_HUMAN	P15311	EZRI_HUMAN	EZR	Ezrin	36	25	2.53661e+06	2.92158e+06	2.57115e+06	0.0439709	0.053592	0.056287
sp|P15531|NDKA_HUMAN	P15531	NDKA_HUMAN	NME1	Nucleoside diphosphate kinase A	8	3	99798.7	186159	104983	0.742501	0.174677	-0.318977
sp|P15880|RS2_HUMAN	P15880	RS2_HUMAN	RPS2	Small ribosomal subunit protein uS5	6	6	375463	381983	271410	0.00440107	-0.320808	-0.268598
sp|P15927|RFA2_HUMAN	P15927	RFA2_HUMAN	RPA2	Replication protein A 32 kDa subunit	2	2	108569	98491.8	105044	-0.126203	0.0196234	0.17989
sp|P16035|TIMP2_HUMAN	P16035	TIMP2_HUMAN	TIMP2	Metalloproteinase inhibitor 2	5	5	644994	532253	523977	-0.0265888	-0.213399	-0.036141
sp|P16333|NCK1_HUMAN	P16333	NCK1_HUMAN	NCK1	Cytoplasmic protein NCK1	1	1		16208	15331.7			0.059028
sp|P16383|GCFC2_HUMAN	P16383	GCFC2_HUMAN	GCFC2	Intron Large complex component GCFC2	1	1	56482	177402	180978	1.6629	1.79685	0.168008
sp|P16401|H15_HUMAN	P16401	H15_HUMAN	H1-5	Histone H1.5	6	5	634202	495621	460916	-0.277256	-0.361859	-0.103548
sp|P16402|H13_HUMAN	P16402	H13_HUMAN	H1-3	Histone H1.3	7	1	150955	183797	150356	0.295737	0.111163	-0.15051
sp|P16403|H12_HUMAN	P16403	H12_HUMAN	H1-2	Histone H1.2	7	1	149284	299239	289605	1.01498	1.07292	0.0920089
sp|P16949|STMN1_HUMAN	P16949	STMN1_HUMAN	STMN1	Stathmin	4	2	309108	195763	232067	-0.600492	-0.509227	0.396358
sp|P16989|YBOX3_HUMAN	P16989	YBOX3_HUMAN	YBX3	Y-box-binding protein 3	5	2	68884.5	54287.4	74785	-0.215914	0.215111	0.465089
sp|P17066|HSP76_HUMAN	P17066	HSP76_HUMAN	HSPA6	Heat shock 70 kDa protein 6	13	0	93711.9	106889	100542	0.201548	0.218387	0.0509019
sp|P17096|HMGA1_HUMAN	P17096	HMGA1_HUMAN	HMGA1	High mobility group protein HMG-I/HMG-Y	1	1	262438	265683	232251	0.0294699	-0.0593941	-0.0548005
sp|P17480|UBF1_HUMAN	P17480	UBF1_HUMAN	UBTF	Nucleolar transcription factor 1	1	1	136954	102427	127162	-0.407352	0.00987171	0.451287
sp|P17655|CAN2_HUMAN	P17655	CAN2_HUMAN	CAPN2	Calpain-2 catalytic subunit	3	3	184108	214370		0.417579
sp|P17812|PYRG1_HUMAN	P17812	PYRG1_HUMAN	CTPS1	CTP synthase 1	15	15	751499	890024	662205	0.135172	-0.067952	-0.312292
sp|P17844|DDX5_HUMAN	P17844	DDX5_HUMAN	DDX5	Probable ATP-dependent RNA helicase DDX5	18	9	787245	587354	556361	-0.23735	-0.131201	0.382467
sp|P17858|PFKAL_HUMAN	P17858	PFKAL_HUMAN	PFKL	ATP-dependent 6-phosphofructokinase, liver type	6	3	122783	90515.4	62937.7	-0.147501	-0.58589	-0.454261
sp|P17931|LEG3_HUMAN	P17931	LEG3_HUMAN	LGALS3	Galectin-3	3	3	69843.2	76526.3	82492	0.491747	0.761264	0.303581
sp|P17980|PRS6A_HUMAN	P17980	PRS6A_HUMAN	PSMC3	26S proteasome regulatory subunit 6A	8	8	646437	609522	426312	0.0822303	-0.542633	-0.426444
sp|P17987|TCPA_HUMAN	P17987	TCPA_HUMAN	TCP1	T-complex protein 1 subunit alpha	23	23	2.9985e+06	2.006e+06	1839278	-0.0504769	-0.0599799	0.00415497
sp|P18065|IBP2_HUMAN	P18065	IBP2_HUMAN	IGFBP2	Insulin-like growth factor-binding protein 2	14	14	5079748	5.38824e+06	4807279	0.15701	0.0363537	-0.0605567
sp|P18085|ARF4_HUMAN	P18085	ARF4_HUMAN	ARF4	ADP-ribosylation factor 4	3	1	85399.2	52533.3	42468.4	-0.689247	-0.890936	-0.167625
sp|P18124|RL7_HUMAN	P18124	RL7_HUMAN	RPL7	Large ribosomal subunit protein uL30	3	3	116701	117416	97992.9	0.321384	0.208027	-0.0792932
sp|P18206|VINC_HUMAN	P18206	VINC_HUMAN	VCL	Vinculin	59	59	9016956	9515955	7295225	0.00956465	-0.0977785	-0.113436
sp|P18615|NELFE_HUMAN	P18615	NELFE_HUMAN	NELFE	Negative elongation factor E	2	2	45483.9	42638.4	33959.7	-0.0814573	-0.304634	-0.189114
sp|P18669|PGAM1_HUMAN	P18669	PGAM1_HUMAN	PGAM1	Phosphoglycerate mutase 1	7	3	321357	327790	266196	-0.00871484	-0.00121658	0.0423272
sp|P18754|RCC1_HUMAN	P18754	RCC1_HUMAN	RCC1	Regulator of chromosome condensation	5	5	266688	203531	208904	-0.0281936	0.0847316	-0.077058
sp|P19021|AMD_HUMAN	P19021	AMD_HUMAN	PAM	Peptidyl-glycine alpha-amidating monooxygenase	6	6	120945	93313.8	115374	-0.0834708	0.220579	0.240981
sp|P19174|PLCG1_HUMAN	P19174	PLCG1_HUMAN	PLCG1	1-phosphatidylinositol 4,5-bisphosphate phosphodiesterase gamma-1	9	9	586469	566498	473709	0.380579	0.164782	-0.181733
sp|P19338|NUCL_HUMAN	P19338	NUCL_HUMAN	NCL	Nucleolin	28	28	6060800	6.38176e+06	5042335	0.0400335	-0.101183	-0.143527
sp|P19367|HXK1_HUMAN	P19367	HXK1_HUMAN	HK1	Hexokinase-1	2	2	45941.8	31387.7		-0.537866
sp|P19388|RPAB1_HUMAN	P19388	RPAB1_HUMAN	POLR2E	DNA-directed RNA polymerases I, II, and III subunit RPABC1	1	1	59080.4	28721.2	29733.3	-1.02882	-0.873703	0.18918
sp|P19623|SPEE_HUMAN	P19623	SPEE_HUMAN	SRM	Spermidine synthase	3	3	60077	39683.9	65127.3	-0.586515	0.233346	0.853925
sp|P19823|ITIH2_HUMAN	P19823	ITIH2_HUMAN	ITIH2	Inter-alpha-trypsin inhibitor heavy chain H2	4	4	1.18811e+06	1.2444e+06	1.1086e+06	0.108428	0.0217196	-0.0271863
sp|P19827|ITIH1_HUMAN	P19827	ITIH1_HUMAN	ITIH1	Inter-alpha-trypsin inhibitor heavy chain H1	2	2	79738.9	78604.6	74411.7	0.1027	0.0994316	0.0307951
sp|P20042|IF2B_HUMAN	P20042	IF2B_HUMAN	EIF2S2	Eukaryotic translation initiation factor 2 subunit 2	1	1	14313.9	17110.5	6609.35	0.269205	-0.997943	-1.23308
sp|P20290|BTF3_HUMAN	P20290	BTF3_HUMAN	BTF3	Transcription factor BTF3	1	1	114562	113679	118529	0.000574928	0.166007	0.199496
sp|P20340|RAB6A_HUMAN	P20340	RAB6A_HUMAN	RAB6A	Ras-related protein Rab-6A	2	1	77563.8	65605.1	49423.7	-0.22983	-0.533284	-0.26939
sp|P20618|PSB1_HUMAN	P20618	PSB1_HUMAN	PSMB1	Proteasome subunit beta type-1	5	5	341990	368178	327310	0.0948605	0.115715	0.184024
sp|P20700|LMNB1_HUMAN	P20700	LMNB1_HUMAN	LMNB1	Lamin-B1	4	3	84671.6	108729	34642	0.238004	-0.502791	-0.600325
sp|P20810|ICAL_HUMAN	P20810	ICAL_HUMAN	CAST	Calpastatin	3	3	222907	238745	196048	0.159433	-0.0126621	-0.166927
sp|P21266|GSTM3_HUMAN	P21266	GSTM3_HUMAN	GSTM3	Glutathione S-transferase Mu 3	5	4	290633	231096	191528	0.249553	-0.518744	-0.345113
sp|P21281|VATB2_HUMAN	P21281	VATB2_HUMAN	ATP6V1B2	V-type proton ATPase subunit B, brain isoform	3	3	72011.7	259260	164349	1.97534	1.24057	-0.682778
sp|P21283|VATC1_HUMAN	P21283	VATC1_HUMAN	ATP6V1C1	V-type proton ATPase subunit C 1	6	6	129846	124037	111128	-0.103095	-0.943755	-0.831281
sp|P21291|CSRP1_HUMAN	P21291	CSRP1_HUMAN	CSRP1	Cysteine and glycine-rich protein 1	4	4	268717	219609	269034	-0.0656247	-0.163925	-0.0867976
sp|P21333|FLNA_HUMAN	P21333	FLNA_HUMAN	FLNA	Filamin-A	83	77	8.34945e+06	7976883	6.64395e+06	-0.0865633	-0.130096	-0.0276441
sp|P21741|MK_HUMAN	P21741	MK_HUMAN	MDK	Midkine	4	4	147382	144342	162573	-0.0349125	0.283545	0.347777
sp|P21980|TGM2_HUMAN	P21980	TGM2_HUMAN	TGM2	Protein-glutamine gamma-glutamyltransferase 2	8	8	297153	381999	302790	0.067682	-0.301596	-0.194415
sp|P22059|OSBP1_HUMAN	P22059	OSBP1_HUMAN	OSBP	Oxysterol-binding protein 1	3	3	147233	70479	76668.2	0.171384	0.310016	0.172695
sp|P22061|PIMT_HUMAN	P22061	PIMT_HUMAN	PCMT1	Protein-L-isoaspartate(D-aspartate) O-methyltransferase	2	2	214053	148965	163560	-0.507181	-0.269925	0.271319
sp|P22102|PUR2_HUMAN	P22102	PUR2_HUMAN	GART	Trifunctional purine biosynthetic protein adenosine-3	8	8	310547	266362	198421	-0.124359	-0.496651	-0.270785
sp|P22234|PUR6_HUMAN	P22234	PUR6_HUMAN	PAICS	Bifunctional phosphoribosylaminoimidazole carboxylase/phosphoribosylaminoimidazole succinocarboxamide synthetase	19	19	1.74686e+06	1858865	1.51476e+06	0.0293399	-0.131398	-0.0637763
sp|P22314|UBA1_HUMAN	P22314	UBA1_HUMAN	UBA1	Ubiquitin-like modifier-activating enzyme 1	38	38	9538807	9412680	7928901	-0.0150342	-0.112369	-0.0544193
sp|P22392|NDKB_HUMAN	P22392	NDKB_HUMAN	NME2	Nucleoside diphosphate kinase B	11	1	5304665	5422687	4.60333e+06	0.000100129	-0.110662	-0.111042
sp|P22626|ROA2_HUMAN	P22626	ROA2_HUMAN	HNRNPA2B1	Heterogeneous nuclear ribonucleoproteins A2/B1	24	23	5812272	5841862	5.26834e+06	0.0316933	-0.0186447	-0.0316702
sp|P22681|CBL_HUMAN	P22681	CBL_HUMAN	CBL	E3 ubiquitin-protein ligase CBL	2	2	165096	136683	98558.6	-0.250776	-0.62722	-0.342381
sp|P23142|FBLN1_HUMAN	P23142	FBLN1_HUMAN	FBLN1	Fibulin-1	9	9	252937	269596	280528	-0.012509	0.207058	0.184179
sp|P23193|TCEA1_HUMAN	P23193	TCEA1_HUMAN	TCEA1	Transcription elongation factor A protein 1	3	3	164468	333521	177146	0.705569	1.07253	0.816413
sp|P23246|SFPQ_HUMAN	P23246	SFPQ_HUMAN	SFPQ	Splicing factor, proline- and glutamine-rich	20	18	2336657	2.26433e+06	1869211	0.104189	-0.0774221	-0.0520771
sp|P23258|TBG1_HUMAN	P23258	TBG1_HUMAN	TUBG1	Tubulin gamma-1 chain	1	0	30355.6	30903.2	27069.1	0.0375362	-0.0484178	-0.0518907
sp|P23284|PPIB_HUMAN	P23284	PPIB_HUMAN	PPIB	Peptidyl-prolyl cis-trans isomerase B	7	7	601479	690128	458794	0.311297	-0.229265	-0.368126
sp|P23368|MAOM_HUMAN	P23368	MAOM_HUMAN	ME2	NAD-dependent malic enzyme, mitochondrial	1	1	55252.2	80697.1		0.558228
sp|P23381|SYWC_HUMAN	P23381	SYWC_HUMAN	WARS1	Tryptophan--tRNA ligase, cytoplasmic	9	9	299671	340047	388994	0.170132	0.123398	-0.0126703
sp|P23396|RS3_HUMAN	P23396	RS3_HUMAN	RPS3	Small ribosomal subunit protein uS3	11	11	1.09042e+06	1.216e+06	1.42504e+06	0.0562966	-0.0379832	-0.0252515
sp|P23526|SAHH_HUMAN	P23526	SAHH_HUMAN	AHCY	Adenosylhomocysteinase	13	12	1.67901e+06	1.66762e+06	1.4486e+06	-0.0838584	-0.0209665	-0.133227
sp|P23528|COF1_HUMAN	P23528	COF1_HUMAN	CFL1	Cofilin-1	11	9	5314228	5.23492e+06	4602580	0.00200366	-0.0574007	-0.0298269
sp|P23588|IF4B_HUMAN	P23588	IF4B_HUMAN	EIF4B	Eukaryotic translation initiation factor 4B	2	2	65663.2	43265.9	33519	-0.590112	-0.853209	-0.229034
sp|P23919|KTHY_HUMAN	P23919	KTHY_HUMAN	DTYMK	Thymidylate kinase	6	6	225131	323415	259130	0.587525	-0.0527563	-0.48838
sp|P23921|RIR1_HUMAN	P23921	RIR1_HUMAN	RRM1	Ribonucleoside-diphosphate reductase large subunit	5	5	114341	129352	148319	0.145721	0.288609	0.380421
sp|P24347|MMP11_HUMAN	P24347	MMP11_HUMAN	MMP11	Stromelysin-3	2	2	32021.2	36948.7	44161	0.1762	0.49473	0.352593
sp|P24534|EF1B_HUMAN	P24534	EF1B_HUMAN	EEF1B2	Elongation factor 1-beta	2	2	252607	231362	166680	-0.254415	-0.573171	-0.284692
sp|P24666|PPAC_HUMAN	P24666	PPAC_HUMAN	ACP1	Low molecular weight phosphotyrosine protein phosphatase	2	2	168593	112998	86537.2	-0.327917	-0.54051	-0.17853
sp|P24752|THIL_HUMAN	P24752	THIL_HUMAN	ACAT1	Acetyl-CoA acetyltransferase, mitochondrial	4	4	229181	217750	129167	-0.0431986	-0.288433	-0.0890222
sp|P24928|RPB1_HUMAN	P24928	RPB1_HUMAN	POLR2A	DNA-directed RNA polymerase II subunit RPB1	2	2	15949.3	16156.4	14891.2	0.0303491	0.0178605	0.0215747
sp|P25205|MCM3_HUMAN	P25205	MCM3_HUMAN	MCM3	DNA replication licensing factor MCM3	12	12	464688	483038	402587	-0.00410082	0.0883211	-0.0316087
sp|P25398|RS12_HUMAN	P25398	RS12_HUMAN	RPS12	Small ribosomal subunit protein eS12	5	5	577413	574227	516381	-0.068244	-0.00579783	0.0329204
sp|P25685|DNJB1_HUMAN	P25685	DNJB1_HUMAN	DNAJB1	DnaJ homolog subfamily B member 1	3	2	113922	114678	134818	0.015081	0.272631	0.291613
sp|P25786|PSA1_HUMAN	P25786	PSA1_HUMAN	PSMA1	Proteasome subunit alpha type-1	8	8	603881	732128	569287	0.00139294	-0.198008	-0.128803
sp|P25787|PSA2_HUMAN	P25787	PSA2_HUMAN	PSMA2	Proteasome subunit alpha type-2	3	3	196072	184382	153282	-0.139142	-0.116467	0.0904785
sp|P25788|PSA3_HUMAN	P25788	PSA3_HUMAN	PSMA3	Proteasome subunit alpha type-3	3	3	15012.5	136441	103506	-0.265885		-0.122067
sp|P25789|PSA4_HUMAN	P25789	PSA4_HUMAN	PSMA4	Proteasome subunit alpha type-4	7	7	450410	436908	453899	0.0905348	0.0575825	-0.0864127
sp|P26038|MOES_HUMAN	P26038	MOES_HUMAN	MSN	Moesin	48	36	8733765	9010849	7.25079e+06	-0.0686983	-0.124748	-0.00987067
sp|P26196|DDX6_HUMAN	P26196	DDX6_HUMAN	DDX6	Probable ATP-dependent RNA helicase DDX6	8	8	1.06103e+06	385585	334685	-0.150658	0.0407015	-0.0234471
sp|P26358|DNMT1_HUMAN	P26358	DNMT1_HUMAN	DNMT1	DNA (cytosine-5)-methyltransferase 1	5	5	196504	210372	174712	0.493549	0.208962	-0.0520252
sp|P26368|U2AF2_HUMAN	P26368	U2AF2_HUMAN	U2AF2	Splicing factor U2AF 65 kDa subunit	2	2	94378	85084.1	94412.4	0.0122548	0.355002	0.376811
sp|P26373|RL13_HUMAN	P26373	RL13_HUMAN	RPL13	Large ribosomal subunit protein eL13	2	2	32407.9	25318.4	28634.5	-0.344416	-0.0616931	0.316787
sp|P26583|HMGB2_HUMAN	P26583	HMGB2_HUMAN	HMGB2	High mobility group protein B2	9	5	887474	787226	684814	-0.0525577	-0.18514	-0.130598
sp|P26599|PTBP1_HUMAN	P26599	PTBP1_HUMAN	PTBP1	Polypyrimidine tract-binding protein 1	17	14	2.05069e+06	2.09605e+06	1.87138e+06	0.0482991	-0.0249966	0.033606
sp|P26639|SYTC_HUMAN	P26639	SYTC_HUMAN	TARS1	Threonine--tRNA ligase 1, cytoplasmic	23	21	2.33496e+06	2329605	2.13154e+06	-0.169961	-0.122304	0.0685655
sp|P26640|SYVC_HUMAN	P26640	SYVC_HUMAN	VARS1	Valine--tRNA ligase	11	11	589675	638197	656409	0.0716882	0.0531304	0.106898
sp|P26641|EF1G_HUMAN	P26641	EF1G_HUMAN	EEF1G	Elongation factor 1-gamma	15	15	3577462	1.86178e+06	1.5454e+06	-0.0544579	-0.326129	-0.0330235
sp|P27348|1433T_HUMAN	P27348	1433T_HUMAN	YWHAQ	14-3-3 protein theta	4	2	291389	166077	136136	-0.268964	-0.50869	-0.205663
sp|P27635|RL10_HUMAN	P27635	RL10_HUMAN	RPL10	Large ribosomal subunit protein uL16	1	0	13449.4	15279.2		0.19577
sp|P27694|RFA1_HUMAN	P27694	RFA1_HUMAN	RPA1	Replication protein A 70 kDa DNA-binding subunit	9	9	540623	464445	309364	-0.0772304	-0.468084	-0.301217
sp|P27695|APEX1_HUMAN	P27695	APEX1_HUMAN	APEX1	DNA-(apurinic or apyrimidinic site) endonuclease	12	12	1.14157e+06	1.15856e+06	1.15747e+06	0.112256	-0.0151053	-0.0517949
sp|P27707|DCK_HUMAN	P27707	DCK_HUMAN	DCK	Deoxycytidine kinase	1	1	47074.7	44117.1	62584	-0.0818701	0.527741	0.643674
sp|P27708|PYR1_HUMAN	P27708	PYR1_HUMAN	CAD	CAD protein	7	7	239176	187957	267615	0.228844	0.721541	0.653476
sp|P27816|MAP4_HUMAN	P27816	MAP4_HUMAN	MAP4	Microtubule-associated protein 4	9	9	849299	994866	803805	-0.283714	-0.427878	-0.255411
sp|P28066|PSA5_HUMAN	P28066	PSA5_HUMAN	PSMA5	Proteasome subunit alpha type-5	5	5	493366	486942	397114	0.115064	-0.108815	-0.121848
sp|P28070|PSB4_HUMAN	P28070	PSB4_HUMAN	PSMB4	Proteasome subunit beta type-4	7	7	326745	336024	324270	0.0327539	0.219335	0.136505
sp|P28072|PSB6_HUMAN	P28072	PSB6_HUMAN	PSMB6	Proteasome subunit beta type-6	4	4	257013	303660	229289	0.18842	-0.0178722	-0.27206
sp|P28074|PSB5_HUMAN	P28074	PSB5_HUMAN	PSMB5	Proteasome subunit beta type-5	8	8	438584	426720	325912	0.241472	-0.134914	-0.251119
sp|P28370|SMCA1_HUMAN	P28370	SMCA1_HUMAN	SMARCA1	Probable global transcription activator SNF2L1	4	1	86186.2	85220.6	54151.6	0.452242	0.0967788	-0.3214
sp|P28482|MK01_HUMAN	P28482	MK01_HUMAN	MAPK1	Mitogen-activated protein kinase 1	4	3	173152	92518.3	163507	-0.130796	0.229216	-0.12392
sp|P28799|GRN_HUMAN	P28799	GRN_HUMAN	GRN	Progranulin	4	4	110937	115171	104478	0.0618912	0.0785717	0.0507439
sp|P28838|AMPL_HUMAN	P28838	AMPL_HUMAN	LAP3	Cytosol aminopeptidase	6	6	267522	241642	231713	0.431751	0.439596	-0.0107131
sp|P29144|TPP2_HUMAN	P29144	TPP2_HUMAN	TPP2	Tripeptidyl-peptidase 2	2	2	82072.8	118948	87611.5	0.312398	0.186464	-0.0918709
sp|P29218|IMPA1_HUMAN	P29218	IMPA1_HUMAN	IMPA1	Inositol monophosphatase 1	2	2	94658.2	63612	16663.3	-0.561684	-2.38915	-1.79341
sp|P29279|CCN2_HUMAN	P29279	CCN2_HUMAN	CCN2	CCN family member 2	16	16	3.10434e+06	3.14702e+06	2.72382e+06	0.0299071	0.0282087	-0.00745882
sp|P29317|EPHA2_HUMAN	P29317	EPHA2_HUMAN	EPHA2	Ephrin type-A receptor 2	2	1	59102.2	52490.7	50820.8	-0.159405	-0.100894	0.0925746
sp|P29353|SHC1_HUMAN	P29353	SHC1_HUMAN	SHC1	SHC-transforming protein 1	1	1	70717.6	75207.5	33362.6	0.100551	-0.966939	-1.03343
sp|P29372|3MG_HUMAN	P29372	3MG_HUMAN	MPG	DNA-3-methyladenine glycosylase	1	1	23535.1	16398		-0.509552
sp|P29374|ARI4A_HUMAN	P29374	ARI4A_HUMAN	ARID4A	AT-rich interactive domain-containing protein 4A	1	1		149153	107643			-0.331328
sp|P29401|TKT_HUMAN	P29401	TKT_HUMAN	TKT	Transketolase	22	22	4.09065e+06	3.59487e+06	3.47235e+06	0.0629109	-0.0910777	0.0123616
sp|P29692|EF1D_HUMAN	P29692	EF1D_HUMAN	EEF1D	Elongation factor 1-delta	5	5	651112	618955	487852	-0.0337592	-0.157598	-0.141434
sp|P29966|MARCS_HUMAN	P29966	MARCS_HUMAN	MARCKS	Myristoylated alanine-rich C-kinase substrate	1	1	18815.3	15611.7	20162.7	-0.25754	0.216674	0.508278
sp|P30040|ERP29_HUMAN	P30040	ERP29_HUMAN	ERP29	Endoplasmic reticulum resident protein 29	2	2	100037	213644	180661	1.10042	1.8034	1.13504
sp|P30041|PRDX6_HUMAN	P30041	PRDX6_HUMAN	PRDX6	Peroxiredoxin-6	8	8	763217	617922	541500	-0.0088248	-0.121381	-0.119559
sp|P30043|BLVRB_HUMAN	P30043	BLVRB_HUMAN	BLVRB	Flavin reductase (NADPH)	1	1	51289.5	30020.9	58061.1	-0.76095	0.295806	1.09082
sp|P30048|PRDX3_HUMAN	P30048	PRDX3_HUMAN	PRDX3	Thioredoxin-dependent peroxide reductase, mitochondrial	1	1	76057.8	72405.8	84699.1	-0.0592481	0.272147	0.365458
sp|P30050|RL12_HUMAN	P30050	RL12_HUMAN	RPL12	Large ribosomal subunit protein uL11	3	3	657392	644722	402672	-0.141635	-0.370626	-0.140406
sp|P30085|KCY_HUMAN	P30085	KCY_HUMAN	CMPK1	UMP-CMP kinase	1	1	66622.6	180577	318944	1.45027	2.37612	0.95991
sp|P30101|PDIA3_HUMAN	P30101	PDIA3_HUMAN	PDIA3	Protein disulfide-isomerase A3	5	5	363910	415869	349724	0.0844037	0.0455555	0.0847877
sp|P30153|2AAA_HUMAN	P30153	2AAA_HUMAN	PPP2R1A	Serine/threonine-protein phosphatase 2A 65 kDa regulatory subunit A alpha isoform	16	13	2084570	2.33454e+06	2.09798e+06	0.0314824	0.0778112	0.0893382
sp|P30419|NMT1_HUMAN	P30419	NMT1_HUMAN	NMT1	Glycylpeptide N-tetradecanoyltransferase 1	3	3	126022	120844	120389	-0.152056	0.0261301	0.139731
sp|P30520|PURA2_HUMAN	P30520	PURA2_HUMAN	ADSS2	Adenylosuccinate synthetase isozyme 2	3	3	171267	146622	140797	-0.324556	-0.331481	0.0271385
sp|P30566|PUR8_HUMAN	P30566	PUR8_HUMAN	ADSL	Adenylosuccinate lyase	8	8	370226	340434	322174	-0.0328349	-0.350626	-0.0656859
sp|P30622|CLIP1_HUMAN	P30622	CLIP1_HUMAN	CLIP1	CAP-Gly domain-containing linker protein 1	1	1	35950.1	29721.4	26113.9	-0.262752	-0.344282	-0.0474668
sp|P30626|SORCN_HUMAN	P30626	SORCN_HUMAN	SRI	Sorcin	5	5	650332	603649	512074	0.120051	-0.158783	0.0952576
sp|P31146|COR1A_HUMAN	P31146	COR1A_HUMAN	CORO1A	Coronin-1A	5	4	93666.6	91277.2	73636.5	0.23569	0.345102	-0.151489
sp|P31483|TIA1_HUMAN	P31483	TIA1_HUMAN	TIA1	Cytotoxic granule associated RNA binding protein TIA1	4	1	29330.3	26909	15484.8	0.072229	-0.573356	-0.611522
sp|P31689|DNJA1_HUMAN	P31689	DNJA1_HUMAN	DNAJA1	DnaJ homolog subfamily A member 1	2	2	95672.6	119165	159316	0.3502	0.626488	0.310351
sp|P31939|PUR9_HUMAN	P31939	PUR9_HUMAN	ATIC	Bifunctional purine biosynthesis protein ATIC	25	25	2.67924e+06	2.56386e+06	2242407	0.128295	-0.193136	-0.195135
sp|P31942|HNRH3_HUMAN	P31942	HNRH3_HUMAN	HNRNPH3	Heterogeneous nuclear ribonucleoprotein H3	3	3	112450	210084	140666	0.703306	1.00093	0.287471
sp|P31943|HNRH1_HUMAN	P31943	HNRH1_HUMAN	HNRNPH1	Heterogeneous nuclear ribonucleoprotein H	8	3	702122	884944	779490	0.177574	0.147807	0.0517172
sp|P31948|STIP1_HUMAN	P31948	STIP1_HUMAN	STIP1	Stress-induced-phosphoprotein 1	24	24	2.67638e+06	2.79073e+06	2.2995e+06	0.0181409	-0.0543364	-0.0740579
sp|P31949|S10AB_HUMAN	P31949	S10AB_HUMAN	S100A11	Protein S100-A11	9	9	3.38424e+06	3.13185e+06	2.37841e+06	-0.0097979	-0.11416	-0.0793098
sp|P33176|KINH_HUMAN	P33176	KINH_HUMAN	KIF5B	Kinesin-1 heavy chain	26	21	1.71817e+06	1.66534e+06	1.77511e+06	0.0705803	0.0227728	0.0104121
sp|P33240|CSTF2_HUMAN	P33240	CSTF2_HUMAN	CSTF2	Cleavage stimulation factor subunit 2	7	4	942230	392475	341006	-0.216167	-0.499555	-0.0428174
sp|P33316|DUT_HUMAN	P33316	DUT_HUMAN	DUT	Deoxyuridine 5'-triphosphate nucleotidohydrolase, mitochondrial	4	4	259681	267490	315906	-0.351034	0.353637	0.29286
sp|P33991|MCM4_HUMAN	P33991	MCM4_HUMAN	MCM4	DNA replication licensing factor MCM4	10	10	344692	352943	421155	0.0158996	0.516003	0.0532113
sp|P33992|MCM5_HUMAN	P33992	MCM5_HUMAN	MCM5	DNA replication licensing factor MCM5	9	9	406589	434730	529339	0.101775	0.0815227	-0.247038
sp|P33993|MCM7_HUMAN	P33993	MCM7_HUMAN	MCM7	DNA replication licensing factor MCM7	10	10	436258	408811	348236	0.0789163	-0.232539	-0.0675152
sp|P34096|RNAS4_HUMAN	P34096	RNAS4_HUMAN	RNASE4	Ribonuclease 4	1	1		27682.7
sp|P34896|GLYC_HUMAN	P34896	GLYC_HUMAN	SHMT1	Serine hydroxymethyltransferase, cytosolic	2	2	158749	136229	127992	-0.212517	-0.132771	0.11381
sp|P34932|HSP74_HUMAN	P34932	HSP74_HUMAN	HSPA4	Heat shock 70 kDa protein 4	19	16	1.61741e+06	1557789	1236293	0.141831	-0.0852487	-0.260731
sp|P35080|PROF2_HUMAN	P35080	PROF2_HUMAN	PFN2	Profilin-2	1	1	191278	158736	147479	-0.257302	-0.258268	0.033097
sp|P35221|CTNA1_HUMAN	P35221	CTNA1_HUMAN	CTNNA1	Catenin alpha-1	13	11	1.01697e+06	801523	647219	0.14217	-0.132272	-0.0695405
sp|P35222|CTNB1_HUMAN	P35222	CTNB1_HUMAN	CTNNB1	Catenin beta-1	16	13	1.02234e+06	1.1871e+06	921607	0.0794711	0.166185	-0.107247
sp|P35237|SPB6_HUMAN	P35237	SPB6_HUMAN	SERPINB6	Serpin B6	2	2	68918.6	122273	45584.5	0.838884	-0.479452	-1.28427
sp|P35241|RADI_HUMAN	P35241	RADI_HUMAN	RDX	Radixin	32	19	1.50391e+06	1.70592e+06	1.53974e+06	-0.00647583	-0.00729501	0.0104934
sp|P35268|RL22_HUMAN	P35268	RL22_HUMAN	RPL22	Large ribosomal subunit protein eL22	2	2	151241	158174	111912	0.070912	-0.285588	-0.322437
sp|P35269|T2FA_HUMAN	P35269	T2FA_HUMAN	GTF2F1	General transcription factor IIF subunit 1	4	4	187532	34703.5	62733	-0.734384	-1.05082	-0.0593538
sp|P35270|SPRE_HUMAN	P35270	SPRE_HUMAN	SPR	Sepiapterin reductase	2	2	115055	138348	104861	0.179631	-0.0729315	-0.218499
sp|P35527|K1C9_HUMAN	P35527	K1C9_HUMAN	KRT9	Keratin, type I cytoskeletal 9	3	3	158550	107042	134407	-0.171987	-0.0901096	-0.05822
sp|P35579|MYH9_HUMAN	P35579	MYH9_HUMAN	MYH9	Myosin-9	44	38	2.58342e+06	2378763	1.9589e+06	0.00247006	-0.147218	-0.0954035
sp|P35580|MYH10_HUMAN	P35580	MYH10_HUMAN	MYH10	Myosin-10	17	15	582796	543707	443878	-0.0601251	-0.17893	-0.083197
sp|P35606|COPB2_HUMAN	P35606	COPB2_HUMAN	COPB2	Coatomer subunit beta'	6	6	379897	398923	410507	0.108032	0.0760928	0.151087
sp|P35637|FUS_HUMAN	P35637	FUS_HUMAN	FUS	RNA-binding protein FUS	7	5	988787	926015	805159	-0.0478284	-0.185364	-0.0517395
sp|P35658|NU214_HUMAN	P35658	NU214_HUMAN	NUP214	Nuclear pore complex protein Nup214	1	1	22179.8	53238.9	27472.7	1.27498	0.425647	-0.815265
sp|P35659|DEK_HUMAN	P35659	DEK_HUMAN	DEK	Protein DEK	5	5	525261	561061	539740	-0.0556845	0.0979844	-0.00836564
sp|P35908|K22E_HUMAN	P35908	K22E_HUMAN	KRT2	Keratin, type II cytoskeletal 2 epidermal	9	5	330355	343109	331906	-0.161593	-0.235864	-0.0681378
sp|P35998|PRS7_HUMAN	P35998	PRS7_HUMAN	PSMC2	26S proteasome regulatory subunit 7	11	11	719168	761080	683541	-0.1287	-0.0796644	0.110073
sp|P36405|ARL3_HUMAN	P36405	ARL3_HUMAN	ARL3	ADP-ribosylation factor-like protein 3	3	3	37899.7	28074.3	33393.5	-0.549356	0.0769968	0.660416
sp|P36507|MP2K2_HUMAN	P36507	MP2K2_HUMAN	MAP2K2	Dual specificity mitogen-activated protein kinase kinase 2	2	0	53204.5	49485.8	47410.5	-0.00378769	-0.0105731	0.0272778
sp|P36551|HEM6_HUMAN	P36551	HEM6_HUMAN	CPOX	Oxygen-dependent coproporphyrinogen-III oxidase, mitochondrial	2	2		18358.9	6709.73			-1.31293
sp|P36578|RL4_HUMAN	P36578	RL4_HUMAN	RPL4	Large ribosomal subunit protein uL4	5	5	162680	147610	117393	0.0424055	0.199777	-0.139613
sp|P36871|PGM1_HUMAN	P36871	PGM1_HUMAN	PGM1	Phosphoglucomutase-1	1	1	20248.4	23735	47204.4	0.240949	1.33801	1.13112
sp|P36873|PP1G_HUMAN	P36873	PP1G_HUMAN	PPP1CC	Serine/threonine-protein phosphatase PP1-gamma catalytic subunit	9	2	140341	209699	153856	0.524994	0.453035	-0.0378959
sp|P36955|PEDF_HUMAN	P36955	PEDF_HUMAN	SERPINF1	Pigment epithelium-derived factor	8	8	758099	746454	712294	0.0243773	0.102131	-0.0129424
sp|P37108|SRP14_HUMAN	P37108	SRP14_HUMAN	SRP14	Signal recognition particle 14 kDa protein	2	2	168568	156037	130296	-0.196897	-0.443988	-0.213028
sp|P37198|NUP62_HUMAN	P37198	NUP62_HUMAN	NUP62	Nuclear pore glycoprotein p62	1	1	117377
sp|P37802|TAGL2_HUMAN	P37802	TAGL2_HUMAN	TAGLN2	Transgelin-2	8	7	984665	883885	754216	0.0651084	0.00697054	-0.0820658
sp|P37837|TALDO_HUMAN	P37837	TALDO_HUMAN	TALDO1	Transaldolase	4	4	71933.9	228572	123150	0.00610872	-0.0633252	-0.145375
sp|P38117|ETFB_HUMAN	P38117	ETFB_HUMAN	ETFB	Electron transfer flavoprotein subunit beta	1	1	68676.6	116507	66074.3	0.774273	0.061167	-0.679042
sp|P38159|RBMX_HUMAN	P38159	RBMX_HUMAN	RBMX	RNA-binding motif protein, X chromosome	11	3	1530397	1.4256e+06	1.13764e+06	0.026418	-0.047678	-0.0946662
sp|P38606|VATA_HUMAN	P38606	VATA_HUMAN	ATP6V1A	V-type proton ATPase catalytic subunit A	6	6	324791	347300	294426	0.0343034	-0.157332	-0.293206
sp|P38646|GRP75_HUMAN	P38646	GRP75_HUMAN	HSPA9	Stress-70 protein, mitochondrial	13	12	1.01795e+06	862074	610033	-0.0312202	0.0266545	0.0670636
sp|P38919|IF4A3_HUMAN	P38919	IF4A3_HUMAN	EIF4A3	Eukaryotic initiation factor 4A-III	4	3	176151	239729	196286	0.374325	0.205307	-0.134954
sp|P39023|RL3_HUMAN	P39023	RL3_HUMAN	RPL3	Large ribosomal subunit protein uL3	3	2	103461	118257	111037	0.185275	0.156631	0.00541856
sp|P39060|COIA1_HUMAN	P39060	COIA1_HUMAN	COL18A1	Collagen alpha-1(XVIII) chain	3	3	144409	129672	130408	0.0852661	-0.100538	-0.336758
sp|P39748|FEN1_HUMAN	P39748	FEN1_HUMAN	FEN1	Flap endonuclease 1	5	5	267568	229291	225257	-0.0754745	-0.478123	-0.147789
sp|P40123|CAP2_HUMAN	P40123	CAP2_HUMAN	CAP2	Adenylyl cyclase-associated protein 2	3	2	276004	119431	120445	-0.796263	-0.643158	0.187168
sp|P40227|TCPZ_HUMAN	P40227	TCPZ_HUMAN	CCT6A	T-complex protein 1 subunit zeta	19	16	3.25286e+06	2.54135e+06	2.35582e+06	-0.0139981	-0.0772537	0.0229738
sp|P40429|RL13A_HUMAN	P40429	RL13A_HUMAN	RPL13A	Large ribosomal subunit protein uL13	2	2	22666	17789.9	14338.6	-0.337732	-0.543731	-0.171936
sp|P40763|STAT3_HUMAN	P40763	STAT3_HUMAN	STAT3	Signal transducer and activator of transcription 3	4	4	77152.3	43834.3	85405.4	0.146197	0.915324	0.80319
sp|P40925|MDHC_HUMAN	P40925	MDHC_HUMAN	MDH1	Malate dehydrogenase, cytoplasmic	1	1	114491	62196.5	50696.9	-0.868591	-1.05837	-0.155719
sp|P40926|MDHM_HUMAN	P40926	MDHM_HUMAN	MDH2	Malate dehydrogenase, mitochondrial	8	8	678908	636464	373711	-0.344589	-0.473235	-0.449437
sp|P41091|IF2G_HUMAN	P41091	IF2G_HUMAN	EIF2S3	Eukaryotic translation initiation factor 2 subunit 3	17	5	1.62876e+06	1.43803e+06	1.22766e+06	-0.104331	-0.29825	-0.117174
sp|P41223|BUD31_HUMAN	P41223	BUD31_HUMAN	BUD31	Protein BUD31 homolog	4	4	141373	94283.4	120622	-0.0235285	-0.140727	0.126926
sp|P41227|NAA10_HUMAN	P41227	NAA10_HUMAN	NAA10	N-alpha-acetyltransferase 10	4	1	158934	221819	294210	-0.0127188	0.215996	0.616479
sp|P41240|CSK_HUMAN	P41240	CSK_HUMAN	CSK	Tyrosine-protein kinase CSK	2	2	153341	141007	86398.7	0.425015	-0.0991194	-0.490071
sp|P41250|GARS_HUMAN	P41250	GARS_HUMAN	GARS1	Glycine--tRNA ligase	13	13	1.59051e+06	1.18578e+06	989241	-0.234508	-0.242315	-0.313798
sp|P41252|SYIC_HUMAN	P41252	SYIC_HUMAN	IARS1	Isoleucine--tRNA ligase, cytoplasmic	11	11	781532	673414	479896	0.0520147	-0.147649	-0.0446131
sp|P42167|LAP2B_HUMAN	P42167	LAP2B_HUMAN	TMPO	Lamina-associated polypeptide 2, isoforms beta/gamma	5	1	494699	545288	470108	0.0181883	0.0703889	0.13582
sp|P42224|STAT1_HUMAN	P42224	STAT1_HUMAN	STAT1	Signal transducer and activator of transcription 1-alpha/beta	9	9	562014	739307	394451	-0.0477854	-0.129823	0.11153
sp|P42285|MTREX_HUMAN	P42285	MTREX_HUMAN	MTREX	Exosome RNA helicase MTR4	8	8	822858	307555	391440	0.0133108	0.300376	0.109208
sp|P42566|EPS15_HUMAN	P42566	EPS15_HUMAN	EPS15	Epidermal growth factor receptor substrate 15	1	1	28922.9	24859.4	29270.4	-0.206676	0.13413	0.374869
sp|P42772|CDN2B_HUMAN	P42772	CDN2B_HUMAN	CDKN2B	Cyclin-dependent kinase 4 inhibitor B	1	1	12496.7	29058.6		1.22917
sp|P43034|LIS1_HUMAN	P43034	LIS1_HUMAN	PAFAH1B1	Platelet-activating factor acetylhydrolase IB subunit beta	9	9	685424	534950	453250	-0.174207	-0.0568899	-0.117765
sp|P43243|MATR3_HUMAN	P43243	MATR3_HUMAN	MATR3	Matrin-3	6	6	808331	776644	629061	0.046835	-0.129163	-0.230783
sp|P43246|MSH2_HUMAN	P43246	MSH2_HUMAN	MSH2	DNA mismatch repair protein Msh2	4	4	175115	124010	164355	0.391319	-0.624833	0.283943
sp|P43358|MAGA4_HUMAN	P43358	MAGA4_HUMAN	MAGEA4	Melanoma-associated antigen 4	8	4	641318	489909	516497	-0.0596706	-0.0418	0.0475272
sp|P43487|RANG_HUMAN	P43487	RANG_HUMAN	RANBP1	Ran-specific GTPase-activating protein	2	2	115540	107846	142002	-0.0761604	0.441477	0.551701
sp|P43490|NAMPT_HUMAN	P43490	NAMPT_HUMAN	NAMPT	Nicotinamide phosphoribosyltransferase	9	9	594686	545724	486486	-0.151944	-0.20241	-0.122709
sp|P43686|PRS6B_HUMAN	P43686	PRS6B_HUMAN	PSMC4	26S proteasome regulatory subunit 6B	11	11	428891	533848	357464	0.095881	-0.251576	-0.433189
sp|P45877|PPIC_HUMAN	P45877	PPIC_HUMAN	PPIC	Peptidyl-prolyl cis-trans isomerase C	2	2		70594.8	35085.6			-0.869466
sp|P45973|CBX5_HUMAN	P45973	CBX5_HUMAN	CBX5	Chromobox protein homolog 5	3	2	81874.3	76939.4	59586	-0.00337893	-0.25467	-0.217227
sp|P45974|UBP5_HUMAN	P45974	UBP5_HUMAN	USP5	Ubiquitin carboxyl-terminal hydrolase 5	8	8	784026	719452	350708	-0.113258	-0.419758	-0.0308608
sp|P46060|RAGP1_HUMAN	P46060	RAGP1_HUMAN	RANGAP1	Ran GTPase-activating protein 1	12	12	735869	883082	646631	0.0390467	-0.0490722	-0.354331
sp|P46063|RECQ1_HUMAN	P46063	RECQ1_HUMAN	RECQL	ATP-dependent DNA helicase Q1	5	5	259712	2.79833e+06	421506	0.0291133	-0.0180077	-0.529163
sp|P46109|CRKL_HUMAN	P46109	CRKL_HUMAN	CRKL	Crk-like protein	1	1	38635.2	31035.1	46501.3	-0.304271	0.384253	0.722588
sp|P46379|BAG6_HUMAN	P46379	BAG6_HUMAN	BAG6	Large proline-rich protein BAG6	5	5	188432	302961	205074	0.203433	-0.0391539	0.28984
sp|P46459|NSF_HUMAN	P46459	NSF_HUMAN	NSF	Vesicle-fusing ATPase	1	1	52376.8	93504.6	49458.9	0.847854	0.0341995	-0.779591
sp|P46777|RL5_HUMAN	P46777	RL5_HUMAN	RPL5	Large ribosomal subunit protein uL18	7	7	666215	588221	669417	0.0686611	0.0373128	-0.0550018
sp|P46781|RS9_HUMAN	P46781	RS9_HUMAN	RPS9	Small ribosomal subunit protein uS4	1	1	67246.9	71381.1	51398.4	0.0978179	-0.270845	-0.3346
sp|P46782|RS5_HUMAN	P46782	RS5_HUMAN	RPS5	Small ribosomal subunit protein uS7	2	2	137070	120736	122609	-0.159252	-0.0965629	0.0967522
sp|P46821|MAP1B_HUMAN	P46821	MAP1B_HUMAN	MAP1B	Microtubule-associated protein 1B	9	8	700774	517723	434544	-0.307881	-0.565106	-0.00169912
sp|P46937|YAP1_HUMAN	P46937	YAP1_HUMAN	YAP1	Transcriptional coactivator YAP1	3	3	81418.5	76989.2	84522.1	-0.113751	-0.158584	0.124579
sp|P46939|UTRN_HUMAN	P46939	UTRN_HUMAN	UTRN	Utrophin	2	2	46181.6	51464.8	45139.7	0.15139	0.0399758	-0.0773508
sp|P46940|IQGA1_HUMAN	P46940	IQGA1_HUMAN	IQGAP1	Ras GTPase-activating-like protein IQGAP1	36	34	3411371	3.40929e+06	2.81533e+06	-0.114214	-0.292938	-0.105737
sp|P46976|GLYG_HUMAN	P46976	GLYG_HUMAN	GYG1	Glycogenin-1	3	3	87878.9	187469	132592	-0.305658	-0.328261	-0.167442
sp|P47755|CAZA2_HUMAN	P47755	CAZA2_HUMAN	CAPZA2	F-actin-capping protein subunit alpha-2	8	5	168241	236163	228834	0.0740885	0.337126	0.127391
sp|P47756|CAPZB_HUMAN	P47756	CAPZB_HUMAN	CAPZB	F-actin-capping protein subunit beta	10	10	1.69733e+06	2.02758e+06	1.60323e+06	0.128224	0.0403221	-0.193121
sp|P47813|IF1AX_HUMAN	P47813	IF1AX_HUMAN	EIF1AX	Eukaryotic translation initiation factor 1A, X-chromosomal	6	2	877633	890873	736236	-0.0320941	-0.128368	-0.0461647
sp|P47897|SYQ_HUMAN	P47897	SYQ_HUMAN	QARS1	Glutamine--tRNA ligase	11	11	427779	554284	475014	0.355474	-0.045972	-0.620035
sp|P47914|RL29_HUMAN	P47914	RL29_HUMAN	RPL29	Large ribosomal subunit protein eL29	2	2	121512	112471	95294.1	-0.00426597	-0.0561803	-0.017851
sp|P48059|LIMS1_HUMAN	P48059	LIMS1_HUMAN	LIMS1	LIM and senescent cell antigen-like-containing domain protein 1	1	1	98815.5	91331.8	50225.2	-0.101877	-0.859428	-0.723487
sp|P48147|PPCE_HUMAN	P48147	PPCE_HUMAN	PREP	Prolyl endopeptidase	5	5	461375	370625	367007	-0.287535	0.0200838	0.197878
sp|P48200|IREB2_HUMAN	P48200	IREB2_HUMAN	IREB2	Iron-responsive element-binding protein 2	1	1	31159.3	21828.1	10546.9	-0.501734	-1.44594	-0.910141
sp|P48444|COPD_HUMAN	P48444	COPD_HUMAN	ARCN1	Coatomer subunit delta	10	10	582116	447626	542337	-0.524003	-5.54833e-05	0.509367
sp|P48556|PSMD8_HUMAN	P48556	PSMD8_HUMAN	PSMD8	26S proteasome non-ATPase regulatory subunit 8	5	5	466192	331112	241643	-0.640268	-0.491196	-0.0643669
sp|P48643|TCPE_HUMAN	P48643	TCPE_HUMAN	CCT5	T-complex protein 1 subunit epsilon	25	24	2.36193e+06	2.31784e+06	2523720	0.155083	0.0817188	0.0685406
sp|P48739|PIPNB_HUMAN	P48739	PIPNB_HUMAN	PITPNB	Phosphatidylinositol transfer protein beta isoform	8	7	495965	446279	490555	-0.0134615	0.112137	0.0962785
sp|P49006|MRP_HUMAN	P49006	MRP_HUMAN	MARCKSL1	MARCKS-related protein	5	5	195572	219523	209147	0.180045	0.226936	0.0969087
sp|P49189|AL9A1_HUMAN	P49189	AL9A1_HUMAN	ALDH9A1	4-trimethylaminobutyraldehyde dehydrogenase	3	3	102890	93313.3	86253.1	-0.224069	-0.38467	-0.126537
sp|P49321|NASP_HUMAN	P49321	NASP_HUMAN	NASP	Nuclear autoantigenic sperm protein	7	7	483085	444866	381426	-0.0350346	0.0187699	0.165993
sp|P49327|FAS_HUMAN	P49327	FAS_HUMAN	FASN	Fatty acid synthase	40	39	3.3981e+06	3.94513e+06	3.36457e+06	0.0831879	0.040565	0.0659517
sp|P49368|TCPG_HUMAN	P49368	TCPG_HUMAN	CCT3	T-complex protein 1 subunit gamma	24	24	4.49654e+06	3918096	3719694	0.0172612	-0.0346059	0.00265736
sp|P49419|AL7A1_HUMAN	P49419	AL7A1_HUMAN	ALDH7A1	Alpha-aminoadipic semialdehyde dehydrogenase	8	8	740570	469757	259412	-0.6711	-1.34668	-0.493582
sp|P49458|SRP09_HUMAN	P49458	SRP09_HUMAN	SRP9	Signal recognition particle 9 kDa protein	2	2	206380	184942	67107.2	-0.0994098	-0.0631998	-0.201868
sp|P49588|SYAC_HUMAN	P49588	SYAC_HUMAN	AARS1	Alanine--tRNA ligase, cytoplasmic	17	17	1059995	1.10391e+06	966898	0.00838716	0.015393	0.0946139
sp|P49589|SYCC_HUMAN	P49589	SYCC_HUMAN	CARS1	Cysteine--tRNA ligase, cytoplasmic	14	14	1174539	871937	919210	-0.105488	-0.0608815	-0.0268016
sp|P49591|SYSC_HUMAN	P49591	SYSC_HUMAN	SARS1	Serine--tRNA ligase, cytoplasmic	8	8	511088	559294	514707	0.286362	0.12129	0.0814383
sp|P49720|PSB3_HUMAN	P49720	PSB3_HUMAN	PSMB3	Proteasome subunit beta type-3	5	5	307739	343813	286410	0.252117	0.0299924	-0.527125
sp|P49721|PSB2_HUMAN	P49721	PSB2_HUMAN	PSMB2	Proteasome subunit beta type-2	4	4	76888.9	104345	98153	0.362833	0.183008	-0.145761
sp|P49736|MCM2_HUMAN	P49736	MCM2_HUMAN	MCM2	DNA replication licensing factor MCM2	17	17	1337036	1.21771e+06	804929	-0.0590753	-0.0396235	-0.0882283
sp|P49746|TSP3_HUMAN	P49746	TSP3_HUMAN	THBS3	Thrombospondin-3	3	3	152439	165219	211983	0.469379	0.660469	0.217209
sp|P49747|COMP_HUMAN	P49747	COMP_HUMAN	COMP	Cartilage oligomeric matrix protein	2	1	226045	130592	84569.1	-0.330137	-1.2231	-0.858897
sp|P49756|RBM25_HUMAN	P49756	RBM25_HUMAN	RBM25	RNA-binding protein 25	4	4	67072.7	57256.1	45940.6	-0.215851	-0.248131	0.00991345
sp|P49770|EI2BB_HUMAN	P49770	EI2BB_HUMAN	EIF2B2	Translation initiation factor eIF-2B subunit beta	1	1	105805	46996.1	51500.7	-1.15906	-0.92185	0.271269
sp|P49792|RBP2_HUMAN	P49792	RBP2_HUMAN	RANBP2	E3 SUMO-protein ligase RanBP2	8	7	543847	247453	461581	-0.0059898	-0.182987	-0.218859
sp|P49840|GSK3A_HUMAN	P49840	GSK3A_HUMAN	GSK3A	Glycogen synthase kinase-3 alpha	2	1	36075.7	68236.6	77171.7	0.843173	1.48949	0.5503
sp|P49903|SPS1_HUMAN	P49903	SPS1_HUMAN	SEPHS1	Selenide, water dikinase 1	4	4	289462	248848	244458	-0.122701	-0.123661	0.145007
sp|P49915|GUAA_HUMAN	P49915	GUAA_HUMAN	GMPS	GMP synthase [glutamine-hydrolyzing]	11	11	759745	842564	723609	0.0558031	-0.00412762	-0.107149
sp|P49959|MRE11_HUMAN	P49959	MRE11_HUMAN	MRE11	Double-strand break repair protein MRE11	2	2	32330	93728.7	352084	0.134503	0.315652	1.39125
sp|P50395|GDIB_HUMAN	P50395	GDIB_HUMAN	GDI2	Rab GDP dissociation inhibitor beta	6	3	362417	436479	404911	0.258768	0.346372	-0.065181
sp|P50502|F10A1_HUMAN	P50502	F10A1_HUMAN	ST13	Hsc70-interacting protein	8	0	1.72862e+06	1.71523e+06	1.43557e+06	-0.0300769	-0.207367	-0.109677
sp|P50552|VASP_HUMAN	P50552	VASP_HUMAN	VASP	Vasodilator-stimulated phosphoprotein	9	9	473769	413964	352223	0.0312582	0.186439	0.124307
sp|P50570|DYN2_HUMAN	P50570	DYN2_HUMAN	DNM2	Dynamin-2	11	6	303801	2.07237e+06	244534	-0.130473	-0.494146	0.045195
sp|P50579|MAP2_HUMAN	P50579	MAP2_HUMAN	METAP2	Methionine aminopeptidase 2	3	3	79605.3	101825	136903	0.76425	1.22792	0.415603
sp|P50583|AP4A_HUMAN	P50583	AP4A_HUMAN	NUDT2	Bis(5'-nucleosyl)-tetraphosphatase [asymmetrical]	1	1	22902.5	57979.9	75354.2	1.35179	1.83508	0.517353
sp|P50897|PPT1_HUMAN	P50897	PPT1_HUMAN	PPT1	Palmitoyl-protein thioesterase 1	3	3	215360	193552	149660	-0.1557	-0.574585	-0.206823
sp|P50914|RL14_HUMAN	P50914	RL14_HUMAN	RPL14	Large ribosomal subunit protein eL14	2	2	175624	252119	164562	0.451537	0.00600344	-0.411471
sp|P50990|TCPQ_HUMAN	P50990	TCPQ_HUMAN	CCT8	T-complex protein 1 subunit theta	29	29	4544473	4848480	4.67889e+06	-0.103913	-0.0964022	0.0105222
sp|P50991|TCPD_HUMAN	P50991	TCPD_HUMAN	CCT4	T-complex protein 1 subunit delta	27	26	3.7294e+06	3.36911e+06	2996231	-0.121574	-0.171449	0.0207968
sp|P51114|FXR1_HUMAN	P51114	FXR1_HUMAN	FXR1	RNA-binding protein FXR1	2	1	124538	121346	94663.6	-0.0148086	-0.278312	-0.22944
sp|P51148|RAB5C_HUMAN	P51148	RAB5C_HUMAN	RAB5C	Ras-related protein Rab-5C	5	3	177622	143546	160510	-0.197309	0.245304	0.476677
sp|P51149|RAB7A_HUMAN	P51149	RAB7A_HUMAN	RAB7A	Ras-related protein Rab-7a	3	3	218514	209957	142762	0.023018	-0.603079	-0.589646
sp|P51452|DUS3_HUMAN	P51452	DUS3_HUMAN	DUSP3	Dual specificity protein phosphatase 3	2	2	204048	178758	96752.2	-0.103788	-0.878212	-0.74036
sp|P51610|HCFC1_HUMAN	P51610	HCFC1_HUMAN	HCFC1	Host cell factor 1	10	10	393527	462089	387695	0.229003	0.14068	-0.166948
sp|P51654|GPC3_HUMAN	P51654	GPC3_HUMAN	GPC3	Glypican-3	1	1	74202	58955.2	64418.8	-0.320097	-0.0870788	0.267081
sp|P51665|PSMD7_HUMAN	P51665	PSMD7_HUMAN	PSMD7	26S proteasome non-ATPase regulatory subunit 7	7	7	461818	322350	344878	-0.367489	-0.414935	-0.195456
sp|P51692|STA5B_HUMAN	P51692	STA5B_HUMAN	STAT5B	Signal transducer and activator of transcription 5B	1	1	188631	202090	32456.3	0.111172	-2.4221	-2.49921
sp|P51693|APLP1_HUMAN	P51693	APLP1_HUMAN	APLP1	Amyloid beta precursor like protein 1	2	2	95179.7	80642	75835.6	-0.171079	-0.575477	-0.370334
sp|P51858|HDGF_HUMAN	P51858	HDGF_HUMAN	HDGF	Hepatoma-derived growth factor	9	8	1.05518e+06	948970	849280	-0.0598164	-0.030741	0.0234312
sp|P51884|LUM_HUMAN	P51884	LUM_HUMAN	LUM	Lumican	2	2	171995	130878	118616	-0.382405	-0.419165	-0.00269663
sp|P51965|UB2E1_HUMAN	P51965	UB2E1_HUMAN	UBE2E1	Ubiquitin-conjugating enzyme E2 E1	2	1	114074	109901	118924	-0.095484	0.15239	0.281937
sp|P51991|ROA3_HUMAN	P51991	ROA3_HUMAN	HNRNPA3	Heterogeneous nuclear ribonucleoprotein A3	6	4	318336	346086	317846	0.249193	-0.0287719	-0.183786
sp|P52209|6PGD_HUMAN	P52209	6PGD_HUMAN	PGD	6-phosphogluconate dehydrogenase, decarboxylating	8	8	664475	627205	535925	-0.0480996	-0.100815	-0.0726796
sp|P52272|HNRPM_HUMAN	P52272	HNRPM_HUMAN	HNRNPM	Heterogeneous nuclear ribonucleoprotein M	9	9	600632	501493	439622	0.141427	-0.0182537	0.160771
sp|P52292|IMA1_HUMAN	P52292	IMA1_HUMAN	KPNA2	Importin subunit alpha-1	13	12	2.54749e+06	2.22877e+06	1.90247e+06	-0.0418464	-0.182905	-0.0327455
sp|P52306|GDS1_HUMAN	P52306	GDS1_HUMAN	RAP1GDS1	Rap1 GTPase-GDP dissociation stimulator 1	2	2	54463.3	61308.7	48115.2	0.237961	-5.96292e-05	-0.203958
sp|P52565|GDIR1_HUMAN	P52565	GDIR1_HUMAN	ARHGDIA	Rho GDP-dissociation inhibitor 1	5	5	856451	1.05322e+06	928173	0.245953	-0.00144571	-0.0824802
sp|P52594|AGFG1_HUMAN	P52594	AGFG1_HUMAN	AGFG1	Arf-GAP domain and FG repeat-containing protein 1	1	1	34466.1	24702.2	48828.4	-0.468793	0.61944	1.1223
sp|P52597|HNRPF_HUMAN	P52597	HNRPF_HUMAN	HNRNPF	Heterogeneous nuclear ribonucleoprotein F	11	9	488143	573518	441119	0.206935	0.13442	-0.123603
sp|P52657|T2AG_HUMAN	P52657	T2AG_HUMAN	GTF2A2	Transcription initiation factor IIA subunit 2	1	1	86362.9	60635.1	64327.8	-0.498517	-0.308073	0.224508
sp|P52788|SPSY_HUMAN	P52788	SPSY_HUMAN	SMS	Spermine synthase	9	9	407082	438914	411629	0.226696	0.186865	0.0601765
sp|P52789|HXK2_HUMAN	P52789	HXK2_HUMAN	HK2	Hexokinase-2	2	2	231393	377893	95074.1	0.886346	-0.174568	-1.02685
sp|P52888|THOP1_HUMAN	P52888	THOP1_HUMAN	THOP1	Thimet oligopeptidase	2	2	40770.3	42110.3	45734.6	0.0600635	0.26017	0.23417
sp|P52907|CAZA1_HUMAN	P52907	CAZA1_HUMAN	CAPZA1	F-actin-capping protein subunit alpha-1	12	9	1.43426e+06	1.48231e+06	1.2512e+06	0.00712968	-0.198805	-0.169626
sp|P52943|CRIP2_HUMAN	P52943	CRIP2_HUMAN	CRIP2	Cysteine-rich protein 2	6	6	836569	821956	753342	-0.0102249	0.0216124	0.0600861
sp|P53004|BIEA_HUMAN	P53004	BIEA_HUMAN	BLVRA	Biliverdin reductase A	4	4	280069	256235	209405	-0.228331	-0.430439	-0.237058
sp|P53041|PPP5_HUMAN	P53041	PPP5_HUMAN	PPP5C	Serine/threonine-protein phosphatase 5	8	8	530226	386647	350467	-0.0586251	-0.4146	-0.26088
sp|P53367|ARFP1_HUMAN	P53367	ARFP1_HUMAN	ARFIP1	Arfaptin-1	1	1	95338.2	44252.5	18704.3	-1.09555	-2.23279	-1.10317
sp|P53396|ACLY_HUMAN	P53396	ACLY_HUMAN	ACLY	ATP-citrate synthase	32	32	3.43347e+06	3.86432e+06	3.07337e+06	0.00347025	-0.137184	-0.0896163
sp|P53582|MAP11_HUMAN	P53582	MAP11_HUMAN	METAP1	Methionine aminopeptidase 1	1	1	54116.8	34605.6	27578.2	-0.633327	-0.855652	-0.188262
sp|P53602|MVD1_HUMAN	P53602	MVD1_HUMAN	MVD	Diphosphomevalonate decarboxylase	2	2	83018.4	112354	99172.6	0.742612	0.165158	-0.54339
sp|P53618|COPB_HUMAN	P53618	COPB_HUMAN	COPB1	Coatomer subunit beta	6	6	412435	514660	590240	0.077247	-0.165156	-0.151911
sp|P53621|COPA_HUMAN	P53621	COPA_HUMAN	COPA	Coatomer subunit alpha	13	13	770887	1.22292e+06	2389363	0.167114	0.348772	-0.0944155
sp|P53990|IST1_HUMAN	P53990	IST1_HUMAN	IST1	IST1 homolog	5	5	392472	304356	254513	-0.542895	-0.226317	-0.258212
sp|P53992|SC24C_HUMAN	P53992	SC24C_HUMAN	SEC24C	Protein transport protein Sec24C	8	8	407178	473364	440197	0.109599	0.331713	-0.0661761
sp|P53999|TCP4_HUMAN	P53999	TCP4_HUMAN	SUB1	Activated RNA polymerase II transcriptional coactivator p15	4	4	241998	213550	303106	0.21729	0.309135	-0.047463
sp|P54136|SYRC_HUMAN	P54136	SYRC_HUMAN	RARS1	Arginine--tRNA ligase, cytoplasmic	19	19	1.28581e+06	1.2712e+06	1.07093e+06	0.0165581	-0.177696	-0.158712
sp|P54577|SYYC_HUMAN	P54577	SYYC_HUMAN	YARS1	Tyrosine--tRNA ligase, cytoplasmic	19	19	1.29028e+06	1.16399e+06	1.1515e+06	0.131765	0.0616463	-0.052459
sp|P54578|UBP14_HUMAN	P54578	UBP14_HUMAN	USP14	Ubiquitin carboxyl-terminal hydrolase 14	14	14	1.47047e+06	1315657	1.0737e+06	-0.0731581	-0.180614	-0.08493
sp|P54646|AAPK2_HUMAN	P54646	AAPK2_HUMAN	PRKAA2	5'-AMP-activated protein kinase catalytic subunit alpha-2	1	0	42453	70308.4	68878.1	0.739572	0.815074	0.109565
sp|P54652|HSP72_HUMAN	P54652	HSP72_HUMAN	HSPA2	Heat shock-related 70 kDa protein 2	15	2	36860.7	25704.2	41986.7	-0.159139	0.560208	0.104356
sp|P54920|SNAA_HUMAN	P54920	SNAA_HUMAN	NAPA	Alpha-soluble NSF attachment protein	2	2	58149.5	108664	80289.7	0.872151	0.488054	-0.350034
sp|P55010|IF5_HUMAN	P55010	IF5_HUMAN	EIF5	Eukaryotic translation initiation factor 5	12	12	1.12202e+06	674169	520477	0.0815973	-0.24156	-0.373646
sp|P55036|PSMD4_HUMAN	P55036	PSMD4_HUMAN	PSMD4	26S proteasome non-ATPase regulatory subunit 4	5	5	232433	216840	223206	-0.0916416	0.146678	0.13242
sp|P55058|PLTP_HUMAN	P55058	PLTP_HUMAN	PLTP	Phospholipid transfer protein	1	1	48645.8	108577	41413	1.17008	-0.115335	-1.25135
sp|P55060|XPO2_HUMAN	P55060	XPO2_HUMAN	CSE1L	Exportin-2	19	19	2.14012e+06	1.89023e+06	2.21174e+06	0.120599	0.0567633	-0.0543874
sp|P55072|TERA_HUMAN	P55072	TERA_HUMAN	VCP	Transitional endoplasmic reticulum ATPase	34	32	3.44282e+06	3001628	2.8443e+06	-0.0720681	-0.153825	0.0258775
sp|P55145|MANF_HUMAN	P55145	MANF_HUMAN	MANF	Mesencephalic astrocyte-derived neurotrophic factor	2	2	59081.5	62822	52046.7	-0.0380084	-0.325197	-0.253126
sp|P55196|AFAD_HUMAN	P55196	AFAD_HUMAN	AFDN	Afadin	5	5	207588	208162	224395	-0.140717	0.490786	-0.125862
sp|P55209|NP1L1_HUMAN	P55209	NP1L1_HUMAN	NAP1L1	Nucleosome assembly protein 1-like 1	8	6	1.36633e+06	1.28239e+06	1.01697e+06	-0.0821031	-0.234761	-0.0154298
sp|P55268|LAMB2_HUMAN	P55268	LAMB2_HUMAN	LAMB2	Laminin subunit beta-2	3	3	73953.4	179290	132351	0.126409	0.399082	-0.171452
sp|P55735|SEC13_HUMAN	P55735	SEC13_HUMAN	SEC13	Protein SEC13 homolog	5	5	177101	286825	180181	0.863402	0.157984	-0.925266
sp|P55769|NH2L1_HUMAN	P55769	NH2L1_HUMAN	SNU13	NHP2-like protein 1	3	3	286462	257502	210176	-0.164429	-0.259819	-0.152462
sp|P55786|PSA_HUMAN	P55786	PSA_HUMAN	NPEPPS	Puromycin-sensitive aminopeptidase	7	5	361981	346691	334608	-0.190041	0.139337	-0.135552
sp|P55854|SUMO3_HUMAN	P55854	SUMO3_HUMAN	SUMO3	Small ubiquitin-related modifier 3	1	0	173763	210696	125425	0.289785	-0.353397	-0.609119
sp|P55884|EIF3B_HUMAN	P55884	EIF3B_HUMAN	EIF3B	Eukaryotic translation initiation factor 3 subunit B	16	16	1.1065e+06	1.08943e+06	1.19404e+06	0.276289	0.224674	0.0312041
sp|P56192|SYMC_HUMAN	P56192	SYMC_HUMAN	MARS1	Methionine--tRNA ligase, cytoplasmic	5	5	348094	347337	448306	-0.0430482	0.157444	0.0368836
sp|P56377|AP1S2_HUMAN	P56377	AP1S2_HUMAN	AP1S2	AP-1 complex subunit sigma-2	1	1	61298.6	66408.6	51509.4	0.127261	-0.134121	-0.227319
sp|P56537|IF6_HUMAN	P56537	IF6_HUMAN	EIF6	Eukaryotic translation initiation factor 6	2	2	33106	120650	107824	0.537573	0.918208	0.00600947
sp|P57721|PCBP3_HUMAN	P57721	PCBP3_HUMAN	PCBP3	Poly(rC)-binding protein 3	7	2	200544	112373	86728.4	-0.389204	-1.28258	-0.521555
sp|P59998|ARPC4_HUMAN	P59998	ARPC4_HUMAN	ARPC4	Actin-related protein 2/3 complex subunit 4	5	5	311014	305611	238652	-0.0217581	-0.23317	-0.0856955
sp|P60033|CD81_HUMAN	P60033	CD81_HUMAN	CD81	CD81 antigen	1	1	88480	96913.4	89489.9	0.178364	0.112121	-0.0321795
sp|P60174|TPIS_HUMAN	P60174	TPIS_HUMAN	TPI1	Triosephosphate isomerase	4	4	229288	212037	201042	-0.0634952	-0.0137049	-0.138958
sp|P60228|EIF3E_HUMAN	P60228	EIF3E_HUMAN	EIF3E	Eukaryotic translation initiation factor 3 subunit E	9	9	596986	546789	462342	-0.0582752	-0.257404	-0.212018
sp|P60660|MYL6_HUMAN	P60660	MYL6_HUMAN	MYL6	Myosin light polypeptide 6	6	3	479358	459997	475890	0.031079	0.144797	0.147782
sp|P60709|ACTB_HUMAN	P60709	ACTB_HUMAN	ACTB	Actin, cytoplasmic 1	33	2	487520	411164	373729	0.0641094	-0.114496	-0.144542
sp|P60842|IF4A1_HUMAN	P60842	IF4A1_HUMAN	EIF4A1	Eukaryotic initiation factor 4A-I	17	8	2.92392e+06	3.57117e+06	2.21035e+06	-0.0122502	-0.183614	-0.150346
sp|P60866|RS20_HUMAN	P60866	RS20_HUMAN	RPS20	Small ribosomal subunit protein uS10	5	5	312851	331751	243589	0.0950041	-0.256975	-0.237275
sp|P60891|PRPS1_HUMAN	P60891	PRPS1_HUMAN	PRPS1	Ribose-phosphate pyrophosphokinase 1	7	1	324932	375053	300598	0.25366	0.295143	-0.208294
sp|P60900|PSA6_HUMAN	P60900	PSA6_HUMAN	PSMA6	Proteasome subunit alpha type-6	8	8	559629	572256	522897	0.0561085	0.119711	-0.075133
sp|P60953|CDC42_HUMAN	P60953	CDC42_HUMAN	CDC42	Cell division control protein 42 homolog	4	4	307777	398872	276650	0.294786	0.0958291	-0.276184
sp|P60981|DEST_HUMAN	P60981	DEST_HUMAN	DSTN	Destrin	4	3	335640	294859	264118	0.488083	0.328895	-0.125124
sp|P61011|SRP54_HUMAN	P61011	SRP54_HUMAN	SRP54	Signal recognition particle subunit SRP54	1	1	95526	61621	22779.9	-0.620728	-1.95123	-1.29644
sp|P61019|RAB2A_HUMAN	P61019	RAB2A_HUMAN	RAB2A	Ras-related protein Rab-2A	2	2	59410.5	81191.3	49256.6	0.436052	-0.166742	-0.568731
sp|P61077|UB2D3_HUMAN	P61077	UB2D3_HUMAN	UBE2D3	Ubiquitin-conjugating enzyme E2 D3	2	0	286196	210703	180429	-0.0602403	-0.792802	-0.698498
sp|P61081|UBC12_HUMAN	P61081	UBC12_HUMAN	UBE2M	NEDD8-conjugating enzyme Ubc12	6	6	571728	731038	812082	0.206587	0.229561	0.0415337
sp|P61088|UBE2N_HUMAN	P61088	UBE2N_HUMAN	UBE2N	Ubiquitin-conjugating enzyme E2 N	3	1	183261	147722	120625	-0.167961	-0.48623	-0.0781576
sp|P61158|ARP3_HUMAN	P61158	ARP3_HUMAN	ACTR3	Actin-related protein 3	15	12	1.8851e+06	1.88541e+06	1723132	0.0964113	-0.0343994	-0.0673475
sp|P61160|ARP2_HUMAN	P61160	ARP2_HUMAN	ACTR2	Actin-related protein 2	6	6	484185	602850	574112	-0.146864	0.0456087	0.117683
sp|P61163|ACTZ_HUMAN	P61163	ACTZ_HUMAN	ACTR1A	Alpha-centractin	9	4	480360	552606	548351	-0.27771	-0.0322012	-0.0856807
sp|P61201|CSN2_HUMAN	P61201	CSN2_HUMAN	COPS2	COP9 signalosome complex subunit 2	2	2	23298.1	29965.3	23047.5	0.0861116	0.101297	0.0492488
sp|P61204|ARF3_HUMAN	P61204	ARF3_HUMAN	ARF3	ADP-ribosylation factor 3	5	0	490947	472741	420521	-0.0559884	-0.15461	-0.064558
sp|P61221|ABCE1_HUMAN	P61221	ABCE1_HUMAN	ABCE1	ATP-binding cassette sub-family E member 1	6	6	247314	421047	461897	-0.253866	-0.0983831	-0.103981
sp|P61224|RAP1B_HUMAN	P61224	RAP1B_HUMAN	RAP1B	Ras-related protein Rap-1b	8	1	653150	535494	455930	-0.0936002	0.0853524	0.0282493
sp|P61247|RS3A_HUMAN	P61247	RS3A_HUMAN	RPS3A	Small ribosomal subunit protein eS1	5	5	301171	299927	190878	0.126487	-0.28201	-0.402172
sp|P61289|PSME3_HUMAN	P61289	PSME3_HUMAN	PSME3	Proteasome activator complex subunit 3	9	9	1.08318e+06	904233	716656	0.0176619	-0.286591	-0.0961175
sp|P61313|RL15_HUMAN	P61313	RL15_HUMAN	RPL15	Large ribosomal subunit protein eL15	3	3	204612	136066	152113	-0.753639	0.0807712	-0.10826
sp|P61353|RL27_HUMAN	P61353	RL27_HUMAN	RPL27	Large ribosomal subunit protein eL27	1	1	57873.3	88215.4	59908	0.619875	0.166747	-0.419065
sp|P61513|RL37A_HUMAN	P61513	RL37A_HUMAN	RPL37A	Large ribosomal subunit protein eL43	1	1	29832.5	25208.9	21454.4	-0.23121	-0.358714	-0.0934403
sp|P61586|RHOA_HUMAN	P61586	RHOA_HUMAN	RHOA	Transforming protein RhoA	4	2	218078	137526	89579.1	0.219514	-0.0310419	-0.20611
sp|P61604|CH10_HUMAN	P61604	CH10_HUMAN	HSPE1	10 kDa heat shock protein, mitochondrial	9	9	1.15845e+06	868546	716013	-0.267848	-0.508723	-0.127547
sp|P61758|PFD3_HUMAN	P61758	PFD3_HUMAN	VBP1	Prefoldin subunit 3	4	4	260950	261065	257000	-0.579334	0.251891	0.229582
sp|P61764|STXB1_HUMAN	P61764	STXB1_HUMAN	STXBP1	Syntaxin-binding protein 1	5	5	256494	487132	216390	0.546886	-0.0238637	-0.678991
sp|P61812|TGFB2_HUMAN	P61812	TGFB2_HUMAN	TGFB2	Transforming growth factor beta-2 proprotein	20	20	5604923	5562380	5027565	-0.0536673	-0.0241916	0.0336573
sp|P61923|COPZ1_HUMAN	P61923	COPZ1_HUMAN	COPZ1	Coatomer subunit zeta-1	3	3	116784	128892	131850	0.0529711	0.15013	0.131222
sp|P61964|WDR5_HUMAN	P61964	WDR5_HUMAN	WDR5	WD repeat-containing protein 5	4	4	709088	603168	357615	-0.480398	-0.675013	-0.413139
sp|P61966|AP1S1_HUMAN	P61966	AP1S1_HUMAN	AP1S1	AP-1 complex subunit sigma-1A	1	1	97948.2	135369	110373	0.478552	0.289188	-0.155301
sp|P61978|HNRPK_HUMAN	P61978	HNRPK_HUMAN	HNRNPK	Heterogeneous nuclear ribonucleoprotein K	21	21	3.38281e+06	3.27191e+06	2.93598e+06	0.0272544	-0.0632388	0.0243099
sp|P61981|1433G_HUMAN	P61981	1433G_HUMAN	YWHAG	14-3-3 protein gamma	3	1	90054.2	203730	213527	1.18953	1.36245	0.206979
sp|P62136|PP1A_HUMAN	P62136	PP1A_HUMAN	PPP1CA	Serine/threonine-protein phosphatase PP1-alpha catalytic subunit	9	2	397518	427589	399868	0.0658257	0.139636	0.235721
sp|P62140|PP1B_HUMAN	P62140	PP1B_HUMAN	PPP1CB	Serine/threonine-protein phosphatase PP1-beta catalytic subunit	8	2	68098.6	83723.9	101388	0.309757	0.691089	0.415396
sp|P62191|PRS4_HUMAN	P62191	PRS4_HUMAN	PSMC1	26S proteasome regulatory subunit 4	7	6	564572	559311	736151	0.00309527	0.315053	0.619149
sp|P62195|PRS8_HUMAN	P62195	PRS8_HUMAN	PSMC5	26S proteasome regulatory subunit 8	11	10	625226	552527	496169	-0.0235778	-0.0689657	-0.0411527
sp|P62241|RS8_HUMAN	P62241	RS8_HUMAN	RPS8	Small ribosomal subunit protein eS8	3	3	202678	316654	223337	-0.201742	-0.0389196	-0.459595
sp|P62244|RS15A_HUMAN	P62244	RS15A_HUMAN	RPS15A	Small ribosomal subunit protein uS8	3	3	211088	173349	133493	-0.201127	-0.304612	-0.233943
sp|P62258|1433E_HUMAN	P62258	1433E_HUMAN	YWHAE	14-3-3 protein epsilon	3	2	137674	195155	213295	0.279993	0.401322	0.465492
sp|P62263|RS14_HUMAN	P62263	RS14_HUMAN	RPS14	Small ribosomal subunit protein uS11	2	2	146882	161873	140800	-0.108456	0.0774366	0.219956
sp|P62266|RS23_HUMAN	P62266	RS23_HUMAN	RPS23	Small ribosomal subunit protein uS12	2	2	55432.9	49756.6	47798	-0.13722	-0.113277	0.0580064
sp|P62269|RS18_HUMAN	P62269	RS18_HUMAN	RPS18	Small ribosomal subunit protein uS13	2	2	103549	126170	71077.1	0.296802	-0.425958	-0.688697
sp|P62273|RS29_HUMAN	P62273	RS29_HUMAN	RPS29	Small ribosomal subunit protein uS14	1	1		36127.8	40118.6			0.29038
sp|P62277|RS13_HUMAN	P62277	RS13_HUMAN	RPS13	Small ribosomal subunit protein uS15	3	3	147862	103315	115153	-0.17929	-0.332791	0.000536097
sp|P62280|RS11_HUMAN	P62280	RS11_HUMAN	RPS11	Small ribosomal subunit protein uS17	4	4	126193	157285	94700.7	-0.0483386	-0.157457	-0.489384
sp|P62304|RUXE_HUMAN	P62304	RUXE_HUMAN	SNRPE	Small nuclear ribonucleoprotein E	4	4	368229	412460	352311	0.127072	-0.00493402	-0.0372152
sp|P62306|RUXF_HUMAN	P62306	RUXF_HUMAN	SNRPF	Small nuclear ribonucleoprotein F	3	3	117948	120502	120412	-0.172202	-0.124681	0.0815837
sp|P62310|LSM3_HUMAN	P62310	LSM3_HUMAN	LSM3	U6 snRNA-associated Sm-like protein LSm3	2	2	147588	91492.6	77040	-0.678103	-0.820995	-0.108829
sp|P62312|LSM6_HUMAN	P62312	LSM6_HUMAN	LSM6	U6 snRNA-associated Sm-like protein LSm6	2	2	410760	61935.2	65214.5	-2.07161	-1.83423	0.271442
sp|P62314|SMD1_HUMAN	P62314	SMD1_HUMAN	SNRPD1	Small nuclear ribonucleoprotein Sm D1	2	2	121374	120372	123618	-0.432339	-0.0731605	0.393242
sp|P62316|SMD2_HUMAN	P62316	SMD2_HUMAN	SNRPD2	Small nuclear ribonucleoprotein Sm D2	7	7	1.0312e+06	964970	822314	-0.190125	-0.416892	-0.112308
sp|P62318|SMD3_HUMAN	P62318	SMD3_HUMAN	SNRPD3	Small nuclear ribonucleoprotein Sm D3	4	4	659824	604914	575679	0.0394073	0.0893681	0.0841011
sp|P62333|PRS10_HUMAN	P62333	PRS10_HUMAN	PSMC6	26S proteasome regulatory subunit 10B	9	9	685354	648282	730198	0.0129243	0.276898	0.127127
sp|P62424|RL7A_HUMAN	P62424	RL7A_HUMAN	RPL7A	Large ribosomal subunit protein eL8	3	3	97678.1	156572	69583.1	0.664605	-0.256542	-0.887084
sp|P62491|RB11A_HUMAN	P62491	RB11A_HUMAN	RAB11A	Ras-related protein Rab-11A	5	0	387698	471814	211133	-0.0292085	-0.184088	-0.59022
sp|P62495|ERF1_HUMAN	P62495	ERF1_HUMAN	ETF1	Eukaryotic peptide chain release factor subunit 1	6	6	628546	684392	563772	-0.01132	-0.0192469	-0.0491979
sp|P62633|CNBP_HUMAN	P62633	CNBP_HUMAN	CNBP	CCHC-type zinc finger nucleic acid binding protein	8	8	594231	660975	1.45397e+06	0.0446811	0.137261	0.145772
sp|P62701|RS4X_HUMAN	P62701	RS4X_HUMAN	RPS4X	Small ribosomal subunit protein eS4, X isoform	8	4	296852	332764	326278	0.237049	-0.221819	-0.211748
sp|P62750|RL23A_HUMAN	P62750	RL23A_HUMAN	RPL23A	Large ribosomal subunit protein uL23	3	3	300678	248497	297051	-0.25685	-0.0999749	-0.337325
sp|P62753|RS6_HUMAN	P62753	RS6_HUMAN	RPS6	Small ribosomal subunit protein eS6	3	3	173060	167689	130749	-0.544692	0.0773697	-0.099179
sp|P62805|H4_HUMAN	P62805	H4_HUMAN	H4C1	Histone H4	10	10	3.38849e+06	3.13705e+06	2455536	-0.0977348	-0.237413	-0.0478771
sp|P62820|RAB1A_HUMAN	P62820	RAB1A_HUMAN	RAB1A	Ras-related protein Rab-1A	4	1	171819	216968	151558	0.0546051	-0.0355199	-0.224461
sp|P62826|RAN_HUMAN	P62826	RAN_HUMAN	RAN	GTP-binding nuclear protein Ran	13	13	2.21309e+06	2.45368e+06	2125604	0.284697	-0.00848241	-0.150049
sp|P62829|RL23_HUMAN	P62829	RL23_HUMAN	RPL23	Large ribosomal subunit protein uL14	2	2	134470	109684	117969	-0.345422	-0.0836168	0.295868
sp|P62851|RS25_HUMAN	P62851	RS25_HUMAN	RPS25	Small ribosomal subunit protein eS25	3	3	430706	313497	229826	-0.0172085	-0.450488	-0.399217
sp|P62854|RS26_HUMAN	P62854	RS26_HUMAN	RPS26	Small ribosomal subunit protein eS26	1	1	44798.3	45366.4	43059.4	0.0299243	0.0597834	0.0639224
sp|P62873|GBB1_HUMAN	P62873	GBB1_HUMAN	GNB1	Guanine nucleotide-binding protein G(I)/G(S)/G(T) subunit beta-1	6	4	399742	346301	303895	-0.189872	-0.276199	0.0399431
sp|P62877|RBX1_HUMAN	P62877	RBX1_HUMAN	RBX1	E3 ubiquitin-protein ligase RBX1	2	2	67148.8	76824.1	103223	0.17547	0.688867	0.547461
sp|P62879|GBB2_HUMAN	P62879	GBB2_HUMAN	GNB2	Guanine nucleotide-binding protein G(I)/G(S)/G(T) subunit beta-2	3	0	35336.4	38885.8	38810.4	0.149835	0.252186	0.136415
sp|P62888|RL30_HUMAN	P62888	RL30_HUMAN	RPL30	Large ribosomal subunit protein eL30	2	2	209937	269444	270001	0.199458	0.0136491	-0.151746
sp|P62906|RL10A_HUMAN	P62906	RL10A_HUMAN	RPL10A	Large ribosomal subunit protein uL1	1	1	22009.1	29094	17781.3	0.414366	-0.19084	-0.571143
sp|P62913|RL11_HUMAN	P62913	RL11_HUMAN	RPL11	Large ribosomal subunit protein uL5	4	4	447508	419149	314309	-0.0503066	-0.145951	-0.0292206
sp|P62917|RL8_HUMAN	P62917	RL8_HUMAN	RPL8	Large ribosomal subunit protein uL2	2	2	94803.2	99454	54710.7	-0.791293	-1.31566	-0.77739
sp|P62937|PPIA_HUMAN	P62937	PPIA_HUMAN	PPIA	Peptidyl-prolyl cis-trans isomerase A	12	10	2.56082e+06	2.63891e+06	2.64126e+06	0.00993734	0.0629681	-0.0330764
sp|P62942|FKB1A_HUMAN	P62942	FKB1A_HUMAN	FKBP1A	Peptidyl-prolyl cis-trans isomerase FKBP1A	1	1	149461	198855	125601	0.423686	-0.134027	-0.52365
sp|P63000|RAC1_HUMAN	P63000	RAC1_HUMAN	RAC1	Ras-related C3 botulinum toxin substrate 1	5	1	470207	474460	442735	0.044025	-0.0882984	-0.152404
sp|P63010|AP2B1_HUMAN	P63010	AP2B1_HUMAN	AP2B1	AP-2 complex subunit beta	7	2	572317	360288	313398	0.111208	-0.423092	-0.263858
sp|P63092|GNAS2_HUMAN	P63092	GNAS2_HUMAN	GNAS	Guanine nucleotide-binding protein G(s) subunit alpha isoforms short	1	0	34986.7	36003.8	39396.8	0.0530869	0.288171	0.269147
sp|P63096|GNAI1_HUMAN	P63096	GNAI1_HUMAN	GNAI1	Guanine nucleotide-binding protein G(i) subunit alpha-1	1	1	82508	51018.5	61173.3	-0.681769	-0.314733	0.401099
sp|P63104|1433Z_HUMAN	P63104	1433Z_HUMAN	YWHAZ	14-3-3 protein zeta/delta	5	4	342441	275631	202879	-0.205538	-0.203342	0.173125
sp|P63151|2ABA_HUMAN	P63151	2ABA_HUMAN	PPP2R2A	Serine/threonine-protein phosphatase 2A 55 kDa regulatory subunit B alpha isoform	3	2	171869	189420	231801	0.094623	0.48415	0.300494
sp|P63167|DYL1_HUMAN	P63167	DYL1_HUMAN	DYNLL1	Dynein light chain 1, cytoplasmic	2	1	207862	242825	208148	0.144442	0.0789751	0.0282432
sp|P63208|SKP1_HUMAN	P63208	SKP1_HUMAN	SKP1	S-phase kinase-associated protein 1	1	1	42605.6	51728.7	39707.9	0.291665	0.0152799	-0.242322
sp|P63220|RS21_HUMAN	P63220	RS21_HUMAN	RPS21	Small ribosomal subunit protein eS21	1	1	23209.2	16599.3		-0.471833
sp|P63241|IF5A1_HUMAN	P63241	IF5A1_HUMAN	EIF5A	Eukaryotic translation initiation factor 5A-1	7	0	1.37144e+06	1.19741e+06	986852	-0.035513	-0.216209	0.0947076
sp|P63244|RACK1_HUMAN	P63244	RACK1_HUMAN	RACK1	Small ribosomal subunit protein RACK1	17	17	2.62339e+06	2324795	2.42813e+06	-0.0180499	0.0408765	0.0402117
sp|P63261|ACTG_HUMAN	P63261	ACTG_HUMAN	ACTG1	Actin, cytoplasmic 2	33	2	42945436	40582644	36240716	0.0193046	-0.0177731	-0.00964183
sp|P63272|SPT4H_HUMAN	P63272	SPT4H_HUMAN	SUPT4H1	Transcription elongation factor SPT4	3	3	107726	109197	66932.8	-0.0207151	-0.327569	-0.222892
sp|P63279|UBC9_HUMAN	P63279	UBC9_HUMAN	UBE2I	SUMO-conjugating enzyme UBC9	4	4	355020	340798	298369	-0.0880274	0.0286318	0.0216868
sp|P67775|PP2AA_HUMAN	P67775	PP2AA_HUMAN	PPP2CA	Serine/threonine-protein phosphatase 2A catalytic subunit alpha isoform	2	1	110010	109017	103085	-0.080865	-0.0192994	0.0956288
sp|P67809|YBOX1_HUMAN	P67809	YBOX1_HUMAN	YBX1	Y-box-binding protein 1	8	5	332507	288413	304820	0.155642	0.0121382	-0.0556266
sp|P67870|CSK2B_HUMAN	P67870	CSK2B_HUMAN	CSNK2B	Casein kinase II subunit beta	2	2	41382.2	60574.6	64277.5	0.593286	0.746019	0.186796
sp|P67936|TPM4_HUMAN	P67936	TPM4_HUMAN	TPM4	Tropomyosin alpha-4 chain	3	2	122259	176254	62137.1	0.0547278	-1.5089	-1.04567
sp|P68032|ACTC_HUMAN	P68032	ACTC_HUMAN	ACTC1	Actin, alpha cardiac muscle 1	24	0	459314	429950	604698	-0.112793	0.153038	0.359545
sp|P68036|UB2L3_HUMAN	P68036	UB2L3_HUMAN	UBE2L3	Ubiquitin-conjugating enzyme E2 L3	7	3	373782	400514	329069	0.0964907	-0.224153	0.266223
sp|P68104|EF1A1_HUMAN	P68104	EF1A1_HUMAN	EEF1A1	Elongation factor 1-alpha 1	24	0	16407191	15130564	13039140	-0.0640556	-0.154572	-0.0427567
sp|P68133|ACTS_HUMAN	P68133	ACTS_HUMAN	ACTA1	Actin, alpha skeletal muscle	24	2			64098.9
sp|P68363|TBA1B_HUMAN	P68363	TBA1B_HUMAN	TUBA1B	Tubulin alpha-1B chain	27	0	2.33654e+06	2.41781e+06	2.00523e+06	0.08749	0.0687901	-0.0339453
sp|P68371|TBB4B_HUMAN	P68371	TBB4B_HUMAN	TUBB4B	Tubulin beta-4B chain	29	1	1.25709e+06	1.28301e+06	1.38751e+06	0.045882	0.124075	0.262671
sp|P68431|H31_HUMAN	P68431	H31_HUMAN	H3C1	Histone H3.1	5	0	1.76478e+06	2.065e+06	1.32599e+06	-0.19053	-0.298715	0.038687
sp|P68871|HBB_HUMAN	P68871	HBB_HUMAN	HBB	Hemoglobin subunit beta	4	2	2.01766e+06	2.06125e+06	1.82445e+06	-0.000475595	0.00474639	-0.0148187
sp|P69905|HBA_HUMAN	P69905	HBA_HUMAN	HBA2	Hemoglobin subunit alpha	5	4	3.796e+06	3.53565e+06	3.4034e+06	-0.117651	-0.0456252	0.0434085
sp|P78310|CXAR_HUMAN	P78310	CXAR_HUMAN	CXADR	Coxsackievirus and adenovirus receptor	2	2	42190.5	58795	55511.2	0.499784	0.521225	0.0555039
sp|P78318|IGBP1_HUMAN	P78318	IGBP1_HUMAN	IGBP1	Immunoglobulin-binding protein 1	1	1	21283.2	22206.2	11160.7	0.0729912	-0.814386	-0.853313
sp|P78344|IF4G2_HUMAN	P78344	IF4G2_HUMAN	EIF4G2	Eukaryotic translation initiation factor 4 gamma 2	2	2	44747.2	49981.9	55191.4	-0.426715	-0.736122	0.353255
sp|P78347|GTF2I_HUMAN	P78347	GTF2I_HUMAN	GTF2I	General transcription factor II-I	3	3	76786.4	32973.9	81402.1	-0.0845937	-0.095871	-0.824949
sp|P78371|TCPB_HUMAN	P78371	TCPB_HUMAN	CCT2	T-complex protein 1 subunit beta	31	31	3.68404e+06	4.86002e+06	3.1135e+06	-0.105686	-0.122845	-0.102759
sp|P78406|RAE1L_HUMAN	P78406	RAE1L_HUMAN	RAE1	mRNA export factor RAE1	1	1	234137	36036	22985.6	-2.6881	-3.23165	-0.50949
sp|P78417|GSTO1_HUMAN	P78417	GSTO1_HUMAN	GSTO1	Glutathione S-transferase omega-1	1	1	120702	94505.5	65745.2	-0.34124	-0.7596	-0.384297
sp|P78527|PRKDC_HUMAN	P78527	PRKDC_HUMAN	PRKDC	DNA-dependent protein kinase catalytic subunit	14	14	842246	788886	569113	0.0831027	-0.333551	-0.385375
sp|P78537|BL1S1_HUMAN	P78537	BL1S1_HUMAN	BLOC1S1	Biogenesis of lysosome-related organelles complex 1 subunit 1	1	1	18667.8	23984.9	11772.6	0.373316	-0.548229	-0.887482
sp|P80297|MT1X_HUMAN	P80297	MT1X_HUMAN	MT1X	Metallothionein-1X	2	1	131516	138918	132594	0.0943474	0.101423	0.041139
sp|P82979|SARNP_HUMAN	P82979	SARNP_HUMAN	SARNP	SAP domain-containing ribonucleoprotein	7	7	654049	843578	572576	0.0258012	-0.292287	-0.395362
sp|P83916|CBX1_HUMAN	P83916	CBX1_HUMAN	CBX1	Chromobox protein homolog 1	7	6	1.12516e+06	1.15786e+06	812443	-0.129829	-0.477527	-0.210039
sp|P84085|ARF5_HUMAN	P84085	ARF5_HUMAN	ARF5	ADP-ribosylation factor 5	3	1	33572.2	48956.9	23121.2	0.555992	-0.421151	-0.943079
sp|P84090|ERH_HUMAN	P84090	ERH_HUMAN	ERH	Enhancer of rudimentary homolog	1	1	26173.4	31906.6	27341.2	0.297497	0.179874	-0.0835599
sp|P84098|RL19_HUMAN	P84098	RL19_HUMAN	RPL19	Large ribosomal subunit protein eL19	3	3	206354	183844	218515	-0.192531	0.505055	0.621651
sp|P84103|SRSF3_HUMAN	P84103	SRSF3_HUMAN	SRSF3	Serine/arginine-rich splicing factor 3	2	2	42860.6	53774.7	59117.3	0.33902	0.580827	0.275871
sp|P85037|FOXK1_HUMAN	P85037	FOXK1_HUMAN	FOXK1	Forkhead box protein K1	1	1	12985.9	17403.5	9226.1	0.434175	-0.376259	-0.776371
sp|P98160|PGBM_HUMAN	P98160	PGBM_HUMAN	HSPG2	Basement membrane-specific heparan sulfate proteoglycan core protein	9	9	585160	507082	558371	0.125434	0.0529344	0.0960365
sp|P98175|RBM10_HUMAN	P98175	RBM10_HUMAN	RBM10	RNA-binding protein 10	2	2	40699	53295.5	32496.4	0.400765	-0.207815	-0.574516
sp|P98179|RBM3_HUMAN	P98179	RBM3_HUMAN	RBM3	RNA-binding protein 3	1	1	59142	66061.5	61253.6	0.171371	0.167509	0.0302014
sp|P99999|CYC_HUMAN	P99999	CYC_HUMAN	CYCS	Cytochrome c	7	6	489110	526312	401866	0.134126	-0.215293	-0.3682
sp|Q00169|PIPNA_HUMAN	Q00169	PIPNA_HUMAN	PITPNA	Phosphatidylinositol transfer protein alpha isoform	3	2	52790.5	51943.4	54860.8	-0.0115935	0.172398	0.218054
sp|Q00341|VIGLN_HUMAN	Q00341	VIGLN_HUMAN	HDLBP	Vigilin	4	4	121931	81379.9	55392.5	-0.120834	-0.428942	-0.537349
sp|Q00610|CLH1_HUMAN	Q00610	CLH1_HUMAN	CLTC	Clathrin heavy chain 1	48	36	5.686e+06	6971424	5782922	0.0587718	0.0843233	0.0369445
sp|Q00688|FKBP3_HUMAN	Q00688	FKBP3_HUMAN	FKBP3	Peptidyl-prolyl cis-trans isomerase FKBP3	5	5	343551	377612	260792	-0.350853	-0.160713	-0.159593
sp|Q00796|DHSO_HUMAN	Q00796	DHSO_HUMAN	SORD	Sorbitol dehydrogenase	6	6	517349	390733	428336	-0.173639	0.0709087	0.244899
sp|Q00839|HNRPU_HUMAN	Q00839	HNRPU_HUMAN	HNRNPU	Heterogeneous nuclear ribonucleoprotein U	15	15	1.5963e+06	1.35575e+06	1050712	0.00558637	-0.177232	-0.15468
sp|Q00973|B4GN1_HUMAN	Q00973	B4GN1_HUMAN	B4GALNT1	Beta-1,4 N-acetylgalactosaminyltransferase 1	1	1		3430.36	3234.61			0.0544527
sp|Q01081|U2AF1_HUMAN	Q01081	U2AF1_HUMAN	U2AF1	Splicing factor U2AF 35 kDa subunit	1	0	16094.5	16357.9	17251.8	0.035166	0.217076	0.215974
sp|Q01082|SPTB2_HUMAN	Q01082	SPTB2_HUMAN	SPTBN1	Spectrin beta chain, non-erythrocytic 1	31	29	1835266	1.91222e+06	1.69312e+06	-0.0427142	0.0890066	0.0494578
sp|Q01085|TIAR_HUMAN	Q01085	TIAR_HUMAN	TIAL1	Nucleolysin TIAR	6	3	383316	513620	362225	0.486206	0.294335	-0.239069
sp|Q01484|ANK2_HUMAN	Q01484	ANK2_HUMAN	ANK2	Ankyrin-2	2	2	48317.9	27918.3	27575.7	-0.689012	3.34601
sp|Q01518|CAP1_HUMAN	Q01518	CAP1_HUMAN	CAP1	Adenylyl cyclase-associated protein 1	29	28	3.86486e+06	3.26263e+06	3.07512e+06	-0.198132	-0.194257	-0.0340803
sp|Q01658|NC2B_HUMAN	Q01658	NC2B_HUMAN	DR1	Protein Dr1	3	3	247510	63896.2	46549.3	-2.72219	-0.964424	-0.182987
sp|Q01813|PFKAP_HUMAN	Q01813	PFKAP_HUMAN	PFKP	ATP-dependent 6-phosphofructokinase, platelet type	23	20	1.86483e+06	2.18614e+06	1710167	0.0577788	-0.0680924	-0.221033
sp|Q01844|EWS_HUMAN	Q01844	EWS_HUMAN	EWSR1	RNA-binding protein EWS	3	3	1.23448e+06	1.02933e+06	945162	0.117877	-0.0469836	0.0108619
sp|Q01970|PLCB3_HUMAN	Q01970	PLCB3_HUMAN	PLCB3	1-phosphatidylinositol 4,5-bisphosphate phosphodiesterase beta-3	2	2	43765.5	32918.4	31454.3	-0.399156	-0.359642	0.0735778
sp|Q02297|NRG1_HUMAN	Q02297	NRG1_HUMAN	NRG1	Pro-neuregulin-1, membrane-bound isoform	1	1	34122.1	73746	245743	1.1236	2.96527	1.87573
sp|Q02790|FKBP4_HUMAN	Q02790	FKBP4_HUMAN	FKBP4	Peptidyl-prolyl cis-trans isomerase FKBP4	9	9	509488	578891	553033	0.158651	0.381255	-0.0216958
sp|Q02809|PLOD1_HUMAN	Q02809	PLOD1_HUMAN	PLOD1	Procollagen-lysine,2-oxoglutarate 5-dioxygenase 1	12	12	618655	701558	434584	-0.0163318	-0.0159276	0.150724
sp|Q02818|NUCB1_HUMAN	Q02818	NUCB1_HUMAN	NUCB1	Nucleobindin-1	3	3	67825.1	121337	82661.5	0.433365	0.198799	-0.774333
sp|Q02878|RL6_HUMAN	Q02878	RL6_HUMAN	RPL6	Large ribosomal subunit protein eL6	6	6	560827	587524	536684	-0.273851	-0.0908637	-0.0319775
sp|Q02952|AKA12_HUMAN	Q02952	AKA12_HUMAN	AKAP12	A-kinase anchor protein 12	6	6	174145	150575	124765	-0.247445	-0.113634	-0.0675149
sp|Q03001|DYST_HUMAN	Q03001	DYST_HUMAN	DST	Dystonin	7	7	165273	158898	126065	0.142157	0.314793	-0.35238
sp|Q03252|LMNB2_HUMAN	Q03252	LMNB2_HUMAN	LMNB2	Lamin-B2	13	12	861848	811285	745681	0.0371686	0.0439285	0.0458231
sp|Q04637|IF4G1_HUMAN	Q04637	IF4G1_HUMAN	EIF4G1	Eukaryotic translation initiation factor 4 gamma 1	12	10	681623	565918	437195	-0.398806	-0.483374	-0.126259
sp|Q04724|TLE1_HUMAN	Q04724	TLE1_HUMAN	TLE1	Transducin-like enhancer protein 1	1	1	12523.2	12320.9	10218.7	-0.0117426	-0.176491	-0.130685
sp|Q04726|TLE3_HUMAN	Q04726	TLE3_HUMAN	TLE3	Transducin-like enhancer protein 3	1	1		207505	68264.4			-1.46472
sp|Q04760|LGUL_HUMAN	Q04760	LGUL_HUMAN	GLO1	Lactoylglutathione lyase	3	3	110541	111980	80621.6	-0.126147	0.120409	0.396701
sp|Q04941|PLP2_HUMAN	Q04941	PLP2_HUMAN	PLP2	Proteolipid protein 2	1	1	30230.2	49394.8	24356.5	0.720111	-0.194785	-0.880832
sp|Q05086|UBE3A_HUMAN	Q05086	UBE3A_HUMAN	UBE3A	Ubiquitin-protein ligase E3A	3	3	94188.5	74436.1	67284.7	-0.257773	-0.712565	-0.267055
sp|Q05397|FAK1_HUMAN	Q05397	FAK1_HUMAN	PTK2	Focal adhesion kinase 1	1	1	31335	39736.2	22529.7	0.354423	-0.359052	-0.679411
sp|Q05639|EF1A2_HUMAN	Q05639	EF1A2_HUMAN	EEF1A2	Elongation factor 1-alpha 2	17	6	277867	277174	209932	0.0904943	-0.108498	-0.164929
sp|Q06033|ITIH3_HUMAN	Q06033	ITIH3_HUMAN	ITIH3	Inter-alpha-trypsin inhibitor heavy chain H3	6	6	1.05179e+06	523717	714958	-0.587074	-0.28223	-0.0249729
sp|Q06124|PTN11_HUMAN	Q06124	PTN11_HUMAN	PTPN11	Tyrosine-protein phosphatase non-receptor type 11	9	9	462627	567238	636251	0.34742	0.263804	0.0765186
sp|Q06203|PUR1_HUMAN	Q06203	PUR1_HUMAN	PPAT	Amidophosphoribosyltransferase	6	6	315441	344305	215646	0.326993	-0.175017	-0.370895
sp|Q06210|GFPT1_HUMAN	Q06210	GFPT1_HUMAN	GFPT1	Glutamine--fructose-6-phosphate aminotransferase [isomerizing] 1	5	5	331530	269183	292655	-0.083082	0.266451	0.287452
sp|Q06265|EXOS9_HUMAN	Q06265	EXOS9_HUMAN	EXOSC9	Exosome complex component RRP45	2	2	58237.6	74209.9	39646.6	0.361404	-0.437856	-0.765197
sp|Q06323|PSME1_HUMAN	Q06323	PSME1_HUMAN	PSME1	Proteasome activator complex subunit 1	7	7	573481	567912	419339	-0.169481	-0.243546	-0.124254
sp|Q06481|APLP2_HUMAN	Q06481	APLP2_HUMAN	APLP2	Amyloid beta precursor like protein 2	6	4	123062	184598	172518	0.524725	0.508679	0.316985
sp|Q06546|GABPA_HUMAN	Q06546	GABPA_HUMAN	GABPA	GA-binding protein alpha chain	1	1		72719.5	45027.1			-0.55233
sp|Q06830|PRDX1_HUMAN	Q06830	PRDX1_HUMAN	PRDX1	Peroxiredoxin-1	19	15	14334142	13651231	11819189	-0.0379677	-0.170577	-0.112414
sp|Q07020|RL18_HUMAN	Q07020	RL18_HUMAN	RPL18	Large ribosomal subunit protein eL18	3	3	197010	183748	140598	0.0251361	-0.128373	-0.183543
sp|Q07157|ZO1_HUMAN	Q07157	ZO1_HUMAN	TJP1	Tight junction protein ZO-1	5	5	295871	318312	388062	0.231289	0.333038	-0.0611144
sp|Q07666|KHDR1_HUMAN	Q07666	KHDR1_HUMAN	KHDRBS1	KH domain-containing, RNA-binding, signal transduction-associated protein 1	4	4	287427	263964	229296	-0.284496	-0.00167591	-0.102443
sp|Q07812|BAX_HUMAN	Q07812	BAX_HUMAN	BAX	Apoptosis regulator BAX	2	2	33322.4	21857.2	89036.4	-0.142957	1.56219	1.67741
sp|Q07866|KLC1_HUMAN	Q07866	KLC1_HUMAN	KLC1	Kinesin light chain 1	7	3	594495	505852	519386	-0.0683523	-0.249633	-0.302601
sp|Q07955|SRSF1_HUMAN	Q07955	SRSF1_HUMAN	SRSF1	Serine/arginine-rich splicing factor 1	8	8	702647	668660	736318	-0.0437968	0.0812555	0.132609
sp|Q07960|RHG01_HUMAN	Q07960	RHG01_HUMAN	ARHGAP1	Rho GTPase-activating protein 1	2	2	97668.9	89199.2	104086	-0.126424	0.203239	0.363726
sp|Q08170|SRSF4_HUMAN	Q08170	SRSF4_HUMAN	SRSF4	Serine/arginine-rich splicing factor 4	1	0	75293.1	55431.6	69737.9	-0.430066	0.00632333	0.470453
sp|Q08211|DHX9_HUMAN	Q08211	DHX9_HUMAN	DHX9	ATP-dependent RNA helicase A	19	19	1.4413e+06	1.45614e+06	1339634	0.103513	0.0766518	0.0237796
sp|Q08431|MFGM_HUMAN	Q08431	MFGM_HUMAN	MFGE8	Lactadherin	8	8	444971	442040	415358	-0.0629736	0.0553002	0.12396
sp|Q08752|PPID_HUMAN	Q08752	PPID_HUMAN	PPID	Peptidyl-prolyl cis-trans isomerase D	3	3	91104.8	82241.5	60749.5	0.154205	-0.251039	-0.371181
sp|Q08945|SSRP1_HUMAN	Q08945	SSRP1_HUMAN	SSRP1	FACT complex subunit SSRP1	10	10	632323	838278	724131	0.418885	0.293737	-0.199945
sp|Q08AM6|VAC14_HUMAN	Q08AM6	VAC14_HUMAN	VAC14	Protein VAC14 homolog	1	1	15306.7	36577.2	24399.6	1.26853	0.789593	-0.444874
sp|Q08J23|NSUN2_HUMAN	Q08J23	NSUN2_HUMAN	NSUN2	RNA cytosine C(5)-methyltransferase NSUN2	3	3	97222.1	107843	123576	0.493489	0.293582	0.0614786
sp|Q09028|RBBP4_HUMAN	Q09028	RBBP4_HUMAN	RBBP4	Histone-binding protein RBBP4	4	1	166227	206851	167814	0.327186	0.130608	-0.162515
sp|Q09161|NCBP1_HUMAN	Q09161	NCBP1_HUMAN	NCBP1	Nuclear cap-binding protein subunit 1	1	1	32437.8	91402.7	53067.3	1.50631	0.827047	-0.645196
sp|Q09328|MGT5A_HUMAN	Q09328	MGT5A_HUMAN	MGAT5	Alpha-1,6-mannosylglycoprotein 6-beta-N-acetylglucosaminyltransferase A	2	2	103518	152276	73982.2	-0.233734	-1.03645	-0.936228
sp|Q09666|AHNK_HUMAN	Q09666	AHNK_HUMAN	AHNAK	Neuroblast differentiation-associated protein AHNAK	5	5	107560	293960	241878	0.889398	0.572046	-0.142893
sp|Q10471|GALT2_HUMAN	Q10471	GALT2_HUMAN	GALNT2	Polypeptide N-acetylgalactosaminyltransferase 2	1	1	138107	176622	126105	0.366625	-0.0142679	-0.34683
sp|Q10567|AP1B1_HUMAN	Q10567	AP1B1_HUMAN	AP1B1	AP-1 complex subunit beta-1	7	2	83756.3	36086.8	109030	-1.75272	0.323998	2.11078
sp|Q10570|CPSF1_HUMAN	Q10570	CPSF1_HUMAN	CPSF1	Cleavage and polyadenylation specificity factor subunit 1	2	2	128475	134413	135649	0.163458	0.280926	0.151532
sp|Q12756|KIF1A_HUMAN	Q12756	KIF1A_HUMAN	KIF1A	Kinesin-like protein KIF1A	2	1	27204.4	31107.7	17921.3	0.211718	0.0752667	-0.0837185
sp|Q12792|TWF1_HUMAN	Q12792	TWF1_HUMAN	TWF1	Twinfilin-1	4	3	69332.5	68236.4		-0.0112476
sp|Q12800|TFCP2_HUMAN	Q12800	TFCP2_HUMAN	TFCP2	Alpha-globin transcription factor CP2	1	1	4651.89	10005.5	6755.64	1.11665	0.655173	-0.427414
sp|Q12805|FBLN3_HUMAN	Q12805	FBLN3_HUMAN	EFEMP1	EGF-containing fibulin-like extracellular matrix protein 1	2	2	77867.1	62198.1	60276.8	-0.0119144	0.0599983	0.105976
sp|Q12874|SF3A3_HUMAN	Q12874	SF3A3_HUMAN	SF3A3	Splicing factor 3A subunit 3	11	11	481937	461330	546452	-0.0701742	-0.00627354	0.0952794
sp|Q12888|TP53B_HUMAN	Q12888	TP53B_HUMAN	TP53BP1	TP53-binding protein 1	3	3	110634	191482	160665	0.784786	0.508487	-0.301642
sp|Q12904|AIMP1_HUMAN	Q12904	AIMP1_HUMAN	AIMP1	Aminoacyl tRNA synthase complex-interacting multifunctional protein 1	8	8	562127	585591	349036	0.132484	0.0654804	0.0423097
sp|Q12905|ILF2_HUMAN	Q12905	ILF2_HUMAN	ILF2	Interleukin enhancer-binding factor 2	14	14	1664442	1.62382e+06	1.54914e+06	-0.00176755	-0.0473289	0.0846265
sp|Q12906|ILF3_HUMAN	Q12906	ILF3_HUMAN	ILF3	Interleukin enhancer-binding factor 3	22	19	3419584	3.13458e+06	2690368	-0.168784	-0.255012	-0.0602273
sp|Q12931|TRAP1_HUMAN	Q12931	TRAP1_HUMAN	TRAP1	Heat shock protein 75 kDa, mitochondrial	4	3	260719	195276	119393	-0.293802	-0.663847	-0.335981
sp|Q12959|DLG1_HUMAN	Q12959	DLG1_HUMAN	DLG1	Disks large homolog 1	1	1	54003	66800.9	29310.7	0.318571	-0.764714	-1.04922
sp|Q12972|PP1R8_HUMAN	Q12972	PP1R8_HUMAN	PPP1R8	Nuclear inhibitor of protein phosphatase 1	1	1	31554.2	34381.6	29335	0.135546	0.0116859	-0.0897964
sp|Q12979|ABR_HUMAN	Q12979	ABR_HUMAN	ABR	Active breakpoint cluster region-related protein	1	1	59391.6	31830.5	20580.1	-0.888108	-1.41211	-0.48994
sp|Q12996|CSTF3_HUMAN	Q12996	CSTF3_HUMAN	CSTF3	Cleavage stimulation factor subunit 3	6	6	247481	251443	292536	0.204738	0.590916	0.311327
sp|Q13045|FLII_HUMAN	Q13045	FLII_HUMAN	FLII	Protein flightless-1 homolog	2	2	120100	91373.1	72483.3	-0.310319	-0.528973	-0.18459
sp|Q13085|ACACA_HUMAN	Q13085	ACACA_HUMAN	ACACA	Acetyl-CoA carboxylase 1	2	2	75127.6	80474.3	57041.7	0.239123	-0.138389	-0.343448
sp|Q13126|MTAP_HUMAN	Q13126	MTAP_HUMAN	MTAP	S-methyl-5'-thioadenosine phosphorylase	1	1	36554.1
sp|Q13144|EI2BE_HUMAN	Q13144	EI2BE_HUMAN	EIF2B5	Translation initiation factor eIF-2B subunit epsilon	2	2	211888	191387	164232	-0.13507	-0.250672	-0.0815387
sp|Q13148|TADBP_HUMAN	Q13148	TADBP_HUMAN	TARDBP	TAR DNA-binding protein 43	1	1	41254.1	33525.2	49439.4	-0.287547	0.378023	0.699633
sp|Q13155|AIMP2_HUMAN	Q13155	AIMP2_HUMAN	AIMP2	Aminoacyl tRNA synthase complex-interacting multifunctional protein 2	4	4	339956	345384	237357	0.0239925	-0.297411	-0.401219
sp|Q13162|PRDX4_HUMAN	Q13162	PRDX4_HUMAN	PRDX4	Peroxiredoxin-4	4	1	63453.8	48449.2	51890.4	-0.377489	-0.17334	0.238213
sp|Q13177|PAK2_HUMAN	Q13177	PAK2_HUMAN	PAK2	Serine/threonine-protein kinase PAK 2	5	2	363759	290609	262881	-0.138733	-0.333175	0.0454654
sp|Q13185|CBX3_HUMAN	Q13185	CBX3_HUMAN	CBX3	Chromobox protein homolog 3	5	3	374441	377945	445053	-0.0503515	0.427355	0.300011
sp|Q13200|PSMD2_HUMAN	Q13200	PSMD2_HUMAN	PSMD2	26S proteasome non-ATPase regulatory subunit 2	12	12	640288	629906	569918	0.0158988	0.0810635	-0.124664
sp|Q13232|NDK3_HUMAN	Q13232	NDK3_HUMAN	NME3	Nucleoside diphosphate kinase 3	1	1	89781.5	32365.1		-1.46024
sp|Q13242|SRSF9_HUMAN	Q13242	SRSF9_HUMAN	SRSF9	Serine/arginine-rich splicing factor 9	2	2	15241.8	18938.3	19488.5	0.325015	0.471488	0.180537
sp|Q13263|TIF1B_HUMAN	Q13263	TIF1B_HUMAN	TRIM28	Transcription intermediary factor 1-beta	18	18	1.25067e+06	1.29861e+06	1203963	0.093891	0.0642478	-0.109559
sp|Q13275|SEM3F_HUMAN	Q13275	SEM3F_HUMAN	SEMA3F	Semaphorin-3F	2	2	60547	83758	37742.8	0.638102	-0.095473	-0.0501858
sp|Q13283|G3BP1_HUMAN	Q13283	G3BP1_HUMAN	G3BP1	Ras GTPase-activating protein-binding protein 1	10	9	1093575	794149	745699	-0.0640814	-0.0104733	0.0423762
sp|Q13310|PABP4_HUMAN	Q13310	PABP4_HUMAN	PABPC4	Polyadenylate-binding protein 4	9	2	87092.7	213762	111630	1.43932	0.383609	-1.02164
sp|Q13330|MTA1_HUMAN	Q13330	MTA1_HUMAN	MTA1	Metastasis-associated protein MTA1	3	1	24793.6	23008.3	19862.2	-0.0960701	-0.203049	-0.0729152
sp|Q13332|PTPRS_HUMAN	Q13332	PTPRS_HUMAN	PTPRS	Receptor-type tyrosine-protein phosphatase S	12	11	700176	670141	645276	-0.0453939	-0.158042	0.127826
sp|Q13347|EIF3I_HUMAN	Q13347	EIF3I_HUMAN	EIF3I	Eukaryotic translation initiation factor 3 subunit I	4	4	174788	132955	149877	-0.274983	-0.243612	0.612449
sp|Q13356|PPIL2_HUMAN	Q13356	PPIL2_HUMAN	PPIL2	RING-type E3 ubiquitin-protein ligase PPIL2	2	2	12633.6	46234.3	9096.19	-1.19648	-0.357028	0.873512
sp|Q13404|UB2V1_HUMAN	Q13404	UB2V1_HUMAN	UBE2V1	Ubiquitin-conjugating enzyme E2 variant 1	3	2	352476	357274	234225	-0.0635776	-0.331357	-0.233716
sp|Q13409|DC1I2_HUMAN	Q13409	DC1I2_HUMAN	DYNC1I2	Cytoplasmic dynein 1 intermediate chain 2	4	4	379447	299001	267924	-0.051497	-0.0965493	-0.0109891
sp|Q13428|TCOF_HUMAN	Q13428	TCOF_HUMAN	TCOF1	Treacle protein	7	7	518591	319649	266037	-0.144989	-0.376929	-0.129396
sp|Q13435|SF3B2_HUMAN	Q13435	SF3B2_HUMAN	SF3B2	Splicing factor 3B subunit 2	9	9	679222	541255	534350	0.0766539	0.0965294	0.111697
sp|Q13442|HAP28_HUMAN	Q13442	HAP28_HUMAN	PDAP1	28 kDa heat- and acid-stable phosphoprotein	5	5	1.30981e+06	373666	322698	-0.188525	-0.238831	-0.128167
sp|Q13464|ROCK1_HUMAN	Q13464	ROCK1_HUMAN	ROCK1	Rho-associated protein kinase 1	4	2	96679.7	68957.4	69989.5	-0.446849	-0.410388	0.070524
sp|Q13492|PICAL_HUMAN	Q13492	PICAL_HUMAN	PICALM	Phosphatidylinositol-binding clathrin assembly protein	3	3	92031.6	90749.4	86225.1	-0.0856536	0.0344373	0.0616486
sp|Q13509|TBB3_HUMAN	Q13509	TBB3_HUMAN	TUBB3	Tubulin beta-3 chain	27	9	17973392	17569324	16034547	0.0267237	-0.0088252	0.0220393
sp|Q13547|HDAC1_HUMAN	Q13547	HDAC1_HUMAN	HDAC1	Histone deacetylase 1	6	2	63342.3	70451.2	81842.8	0.0906384	0.662892	0.40591
sp|Q13557|KCC2D_HUMAN	Q13557	KCC2D_HUMAN	CAMK2D	Calcium/calmodulin-dependent protein kinase type II subunit delta	5	3	246166	342313	265013	0.232658	0.264023	0.250644
sp|Q13561|DCTN2_HUMAN	Q13561	DCTN2_HUMAN	DCTN2	Dynactin subunit 2	7	7	599701	520098	567573	-0.10017	0.0748073	-0.018676
sp|Q13564|ULA1_HUMAN	Q13564	ULA1_HUMAN	NAE1	NEDD8-activating enzyme E1 regulatory subunit	5	5	330404	221855	241779	-0.312449	-0.363914	0.0572276
sp|Q13595|TRA2A_HUMAN	Q13595	TRA2A_HUMAN	TRA2A	Transformer-2 protein homolog alpha	1	1	70146.3	80152.9	67565.5	0.204131	0.062818	-0.10725
sp|Q13596|SNX1_HUMAN	Q13596	SNX1_HUMAN	SNX1	Sorting nexin-1	2	2	233780	168563	164442	-0.552962	-0.523212	0.0638136
sp|Q13610|PWP1_HUMAN	Q13610	PWP1_HUMAN	PWP1	Periodic tryptophan protein 1 homolog	2	2	109649	43435.4	71028.5	-0.239286	0.575396	0.848745
sp|Q13616|CUL1_HUMAN	Q13616	CUL1_HUMAN	CUL1	Cullin-1	5	5	325131	95860	165611	-0.0111394	-0.510532	-0.00629573
sp|Q13617|CUL2_HUMAN	Q13617	CUL2_HUMAN	CUL2	Cullin-2	5	5	89290.9	143990	88835.9	-0.0193957	-0.201409	-0.665572
sp|Q13618|CUL3_HUMAN	Q13618	CUL3_HUMAN	CUL3	Cullin-3	1	1	19723.6	17358.4	33628.5	-0.172548	0.886661	1.09327
sp|Q13619|CUL4A_HUMAN	Q13619	CUL4A_HUMAN	CUL4A	Cullin-4A	5	3	165269	183212	181517	-0.0311833	0.189424	0.0686809
sp|Q13813|SPTN1_HUMAN	Q13813	SPTN1_HUMAN	SPTAN1	Spectrin alpha chain, non-erythrocytic 1	12	12	570611	1.04178e+06	720882	-0.0847513	-0.254222	-0.188407
sp|Q13838|DX39B_HUMAN	Q13838	DX39B_HUMAN	DDX39B	Spliceosome RNA helicase DDX39B	21	7	2.94356e+06	2.74795e+06	2812263	-0.0113657	0.0455902	0.0956302
sp|Q13885|TBB2A_HUMAN	Q13885	TBB2A_HUMAN	TUBB2A	Tubulin beta-2A chain	27	1	3763200	3853317	3.22995e+06	0.114213	-0.0150376	-0.0606737
sp|Q13976|KGP1_HUMAN	Q13976	KGP1_HUMAN	PRKG1	cGMP-dependent protein kinase 1	1	1	79688.9	81324.6	42141.7	0.0410578	-0.802232	-0.809226
sp|Q14008|CKAP5_HUMAN	Q14008	CKAP5_HUMAN	CKAP5	Cytoskeleton-associated protein 5	15	15	1.3222e+06	1.01142e+06	1.40185e+06	-0.247216	-0.28103	-0.130351
sp|Q14103|HNRPD_HUMAN	Q14103	HNRPD_HUMAN	HNRNPD	Heterogeneous nuclear ribonucleoprotein D0	16	14	3693840	3.54972e+06	3.05413e+06	0.125286	-0.159365	-0.12648
sp|Q14118|DAG1_HUMAN	Q14118	DAG1_HUMAN	DAG1	Dystroglycan 1	1	1	23674.1	25825.8	19607.5	0.137245	-0.155011	-0.258192
sp|Q14137|BOP1_HUMAN	Q14137	BOP1_HUMAN	BOP1	Ribosome biogenesis protein BOP1	1	1	143495	50574.3	86612.6	-1.49278	-0.611451	0.915388
sp|Q14141|SEPT6_HUMAN	Q14141	SEPT6_HUMAN	SEPTIN6	Septin-6	5	1	10047.4		19494.4		1.07313
sp|Q14152|EIF3A_HUMAN	Q14152	EIF3A_HUMAN	EIF3A	Eukaryotic translation initiation factor 3 subunit A	34	34	1743628	1.7866e+06	1.80641e+06	-0.0278956	0.11257	-0.0469634
sp|Q14155|ARHG7_HUMAN	Q14155	ARHG7_HUMAN	ARHGEF7	Rho guanine nucleotide exchange factor 7	1	1	49113.3	32550.4	21446	-0.581698	-1.07851	-0.462749
sp|Q14157|UBP2L_HUMAN	Q14157	UBP2L_HUMAN	UBAP2L	Ubiquitin-associated protein 2-like	1	1	43737	42045.1	44565.2	-0.0451737	0.143961	0.223198
sp|Q14166|TTL12_HUMAN	Q14166	TTL12_HUMAN	TTLL12	Tubulin--tyrosine ligase-like protein 12	1	1	14358.6		63797.9		2.2685
sp|Q14194|DPYL1_HUMAN	Q14194	DPYL1_HUMAN	CRMP1	Dihydropyrimidinase-related protein 1	18	15	2.43629e+06	2299241	2.09085e+06	-0.0262165	-0.0110514	0.0819033
sp|Q14203|DCTN1_HUMAN	Q14203	DCTN1_HUMAN	DCTN1	Dynactin subunit 1	11	11	563843	613051	442175	0.305497	-0.0425331	-0.23477
sp|Q14204|DYHC1_HUMAN	Q14204	DYHC1_HUMAN	DYNC1H1	Cytoplasmic dynein 1 heavy chain 1	62	62	3950179	3.67714e+06	3.17492e+06	-0.0784019	-0.0947327	0.0126234
sp|Q14240|IF4A2_HUMAN	Q14240	IF4A2_HUMAN	EIF4A2	Eukaryotic initiation factor 4A-II	10	1	60473.5	63143.5	67339.5	0.074075	0.272049	0.232037
sp|Q14258|TRI25_HUMAN	Q14258	TRI25_HUMAN	TRIM25	E3 ubiquitin/ISG15 ligase TRIM25	4	4	275441	269176	264331	0.114694	0.159033	0.128331
sp|Q14315|FLNC_HUMAN	Q14315	FLNC_HUMAN	FLNC	Filamin-C	86	77	8093034	10163509	7316927	-0.0396072	-0.0645865	-0.129453
sp|Q14320|FA50A_HUMAN	Q14320	FA50A_HUMAN	FAM50A	Protein FAM50A	1	1	13760.6	11970.3	21313.4	-0.189346	0.748113	0.971523
sp|Q14344|GNA13_HUMAN	Q14344	GNA13_HUMAN	GNA13	Guanine nucleotide-binding protein subunit alpha-13	1	1	48911.1	102741	61094.6	1.08251	0.43778	-0.610671
sp|Q14353|GAMT_HUMAN	Q14353	GAMT_HUMAN	GAMT	Guanidinoacetate N-methyltransferase	1	1	34709.1	53154	46556	0.626608	0.540551	-0.0519933
sp|Q14444|CAPR1_HUMAN	Q14444	CAPR1_HUMAN	CAPRIN1	Caprin-1	9	9	704488	923040	731249	0.114269	0.0134738	-0.122959
sp|Q14498|RBM39_HUMAN	Q14498	RBM39_HUMAN	RBM39	RNA-binding protein 39	1	1	90804.4	38081	34242.7	-1.24195	-1.29007	-0.0140561
sp|Q14517|FAT1_HUMAN	Q14517	FAT1_HUMAN	FAT1	Protocadherin Fat 1	4	4	221667	205149	58768.5	-0.173639	-0.453532	-0.507514
sp|Q14520|HABP2_HUMAN	Q14520	HABP2_HUMAN	HABP2	Hyaluronan-binding protein 2	2	2	36217.8	205469	49081.3	1.74327	0.559077	-1.15013
sp|Q14558|KPRA_HUMAN	Q14558	KPRA_HUMAN	PRPSAP1	Phosphoribosyl pyrophosphate synthase-associated protein 1	3	2	126275	132623	131255	0.137024	0.513187	0.410226
sp|Q14563|SEM3A_HUMAN	Q14563	SEM3A_HUMAN	SEMA3A	Semaphorin-3A	7	7	414223	381646	309692	-0.111316	-0.0436679	0.0752852
sp|Q14566|MCM6_HUMAN	Q14566	MCM6_HUMAN	MCM6	DNA replication licensing factor MCM6	14	14	871605	936611	1.05182e+06	0.0724679	0.0777052	-0.081903
sp|Q14568|HS902_HUMAN	Q14568	HS902_HUMAN	HSP90AA2P	Heat shock protein HSP 90-alpha A2	8	1	22488.3	19998.8	143166	-0.157518	2.78734	2.97892
sp|Q14624|ITIH4_HUMAN	Q14624	ITIH4_HUMAN	ITIH4	Inter-alpha-trypsin inhibitor heavy chain H4	3	3	363964	354287	294940	-0.104823	-0.18072	-0.041833
sp|Q14651|PLSI_HUMAN	Q14651	PLSI_HUMAN	PLS1	Plastin-1	2	1	63389.3	52579.4	45335.8	-0.167071	-0.210192	-0.00905858
sp|Q14669|TRIPC_HUMAN	Q14669	TRIPC_HUMAN	TRIP12	E3 ubiquitin-protein ligase TRIP12	1	1	40021.1	42029.9	37449.8	0.0823965	0.0210921	-0.027241
sp|Q14676|MDC1_HUMAN	Q14676	MDC1_HUMAN	MDC1	Mediator of DNA damage checkpoint protein 1	2	2	29445.1	90889.5	58604.6	1.13113	0.82526	-0.271809
sp|Q14677|EPN4_HUMAN	Q14677	EPN4_HUMAN	CLINT1	Clathrin interactor 1	3	3	106220	125618	132151	0.145095	0.202092	0.216496
sp|Q14683|SMC1A_HUMAN	Q14683	SMC1A_HUMAN	SMC1A	Structural maintenance of chromosomes protein 1A	8	8	246420	199086	235375	-0.647217	0.236651	-0.0852328
sp|Q14691|PSF1_HUMAN	Q14691	PSF1_HUMAN	GINS1	DNA replication complex GINS protein PSF1	1	1	9730.77	11218.6	8233.7	0.217009	-0.124116	-0.307062
sp|Q14694|UBP10_HUMAN	Q14694	UBP10_HUMAN	USP10	Ubiquitin carboxyl-terminal hydrolase 10	1	1	67038.1	41238.6	27449.6	-0.689244	-1.1713	-0.447991
sp|Q14697|GANAB_HUMAN	Q14697	GANAB_HUMAN	GANAB	Neutral alpha-glucosidase AB	2	2	61239.8	54591	56451.4	-0.18634	0.00379047	0.224194
sp|Q14738|2A5D_HUMAN	Q14738	2A5D_HUMAN	PPP2R5D	Serine/threonine-protein phosphatase 2A 56 kDa regulatory subunit delta isoform	5	3	526633	299041	225429	0.236904	-0.0408843	-0.0750727
sp|Q14764|MVP_HUMAN	Q14764	MVP_HUMAN	MVP	Major vault protein	4	4	79663.2	155352	73139	1.0322	-0.0409062	-0.78018
sp|Q14766|LTBP1_HUMAN	Q14766	LTBP1_HUMAN	LTBP1	Latent-transforming growth factor beta-binding protein 1	9	9	268487	268137	253227	-0.179183	-0.138541	0.0313513
sp|Q14839|CHD4_HUMAN	Q14839	CHD4_HUMAN	CHD4	Chromodomain-helicase-DNA-binding protein 4	5	3	196528	185777	938919	0.110235	-0.0551738	0.225384
sp|Q14847|LASP1_HUMAN	Q14847	LASP1_HUMAN	LASP1	LIM and SH3 domain protein 1	10	10	935656	936384	888502	0.0204639	-0.1	-0.0697818
sp|Q14919|NC2A_HUMAN	Q14919	NC2A_HUMAN	DRAP1	Dr1-associated corepressor	2	2	76061.8	75421.1	62617.4	-0.115153	-0.366955	-0.217739
sp|Q14974|IMB1_HUMAN	Q14974	IMB1_HUMAN	KPNB1	Importin subunit beta-1	23	23	3566729	3426677	2.90397e+06	-0.00785267	-0.144195	-0.113208
sp|Q14978|NOLC1_HUMAN	Q14978	NOLC1_HUMAN	NOLC1	Nucleolar and coiled-body phosphoprotein 1	3	3	210104	131912	108705	-0.0980337	-0.54853	-0.187259
sp|Q14980|NUMA1_HUMAN	Q14980	NUMA1_HUMAN	NUMA1	Nuclear mitotic apparatus protein 1	19	19	702566	639891	579113	-0.20544	-0.271946	-0.137377
sp|Q14C86|GAPD1_HUMAN	Q14C86	GAPD1_HUMAN	GAPVD1	GTPase-activating protein and VPS9 domain-containing protein 1	3	3	162978	152139	150369	-0.145712	-0.0766691	-0.0521667
sp|Q14CX7|NAA25_HUMAN	Q14CX7	NAA25_HUMAN	NAA25	N-alpha-acetyltransferase 25, NatB auxiliary subunit	1	1	167725	152961		-0.121191
sp|Q15007|FL2D_HUMAN	Q15007	FL2D_HUMAN	WTAP	Pre-mRNA-splicing regulator WTAP	1	1	40374.6	37813.8	32453.8	-0.082793	-0.198164	-0.0813075
sp|Q15008|PSMD6_HUMAN	Q15008	PSMD6_HUMAN	PSMD6	26S proteasome non-ATPase regulatory subunit 6	4	4	276423	279383	246555	0.0499399	-0.0667867	-0.388608
sp|Q15019|SEPT2_HUMAN	Q15019	SEPT2_HUMAN	SEPTIN2	Septin-2	12	12	1059071	1.03087e+06	930889	0.0315383	-0.0535896	-0.0510646
sp|Q15020|SART3_HUMAN	Q15020	SART3_HUMAN	SART3	Squamous cell carcinoma antigen recognized by T-cells 3	1	1	15486.3	20197.3	19471	0.394913	0.447229	0.0863798
sp|Q15021|CND1_HUMAN	Q15021	CND1_HUMAN	NCAPD2	Condensin complex subunit 1	1	1	26066.4	14829.5	17638.4	-0.801976	-0.446576	0.389464
sp|Q15024|EXOS7_HUMAN	Q15024	EXOS7_HUMAN	EXOSC7	Exosome complex component RRP42	1	1	148224	48230.3	29668.5	-1.60803	-2.20388	-0.561791
sp|Q15029|U5S1_HUMAN	Q15029	U5S1_HUMAN	EFTUD2	116 kDa U5 small nuclear ribonucleoprotein component	13	12	1.09688e+06	968432	915519	-0.0277914	0.0417338	-0.104263
sp|Q15046|SYK_HUMAN	Q15046	SYK_HUMAN	KARS1	Lysine--tRNA ligase	10	10	925546	1006816	776110	0.0721432	0.168161	-0.121556
sp|Q15061|WDR43_HUMAN	Q15061	WDR43_HUMAN	WDR43	WD repeat-containing protein 43	1	1	60523.2	89205.4	37891.1	0.571386	-0.55873	-1.09605
sp|Q15063|POSTN_HUMAN	Q15063	POSTN_HUMAN	POSTN	Periostin	2	2	31411.7	128684	95686.4	0.334558	0.268832	-0.224451
sp|Q15084|PDIA6_HUMAN	Q15084	PDIA6_HUMAN	PDIA6	Protein disulfide-isomerase A6	2	2	141557	191722	184395	0.391611	0.595142	0.237594
sp|Q15102|PA1B3_HUMAN	Q15102	PA1B3_HUMAN	PAFAH1B3	Platelet-activating factor acetylhydrolase IB subunit alpha1	8	8	834287	836938	680701	0.0439246	-0.226315	-0.18884
sp|Q15149|PLEC_HUMAN	Q15149	PLEC_HUMAN	PLEC	Plectin	56	56	3.28991e+06	2.97091e+06	2.79586e+06	-0.0390156	-0.107532	-0.04899
sp|Q15181|IPYR_HUMAN	Q15181	IPYR_HUMAN	PPA1	Inorganic pyrophosphatase	6	5	392389	254936	532015	-0.629414	-0.500116	0.184197
sp|Q15185|TEBP_HUMAN	Q15185	TEBP_HUMAN	PTGES3	Prostaglandin E synthase 3	2	2	143422	73622.4	78899.8	-0.423301	-0.218269	0.239096
sp|Q15233|NONO_HUMAN	Q15233	NONO_HUMAN	NONO	Non-POU domain-containing octamer-binding protein	5	3	275961	173898	194492	-0.481359	-0.214144	0.301278
sp|Q15257|PTPA_HUMAN	Q15257	PTPA_HUMAN	PTPA	Serine/threonine-protein phosphatase 2A activator	1	1	51878.4	64137.6	43506	0.31778	-0.137023	-0.42074
sp|Q15287|RNPS1_HUMAN	Q15287	RNPS1_HUMAN	RNPS1	RNA-binding protein with serine-rich domain 1	1	1	27669.7	29123.2	42749.7	0.0856047	0.744505	0.692963
sp|Q15365|PCBP1_HUMAN	Q15365	PCBP1_HUMAN	PCBP1	Poly(rC)-binding protein 1	13	9	3.80818e+06	3.61368e+06	3191405	0.0552471	-0.0294696	0.0707981
sp|Q15366|PCBP2_HUMAN	Q15366	PCBP2_HUMAN	PCBP2	Poly(rC)-binding protein 2	9	4	1.26809e+06	1.16425e+06	1.01741e+06	-0.127373	-0.240892	-0.0608091
sp|Q15369|ELOC_HUMAN	Q15369	ELOC_HUMAN	ELOC	Elongin-C	4	4	150950	153064	139984	-0.0319818	-0.0760652	-0.01002
sp|Q15370|ELOB_HUMAN	Q15370	ELOB_HUMAN	ELOB	Elongin-B	1	1	21590.2	23278.9	18227	0.120385	-0.127406	-0.213729
sp|Q15375|EPHA7_HUMAN	Q15375	EPHA7_HUMAN	EPHA7	Ephrin type-A receptor 7	4	2	216998	184683	149165	-0.100872	-0.398251	-0.149337
sp|Q15393|SF3B3_HUMAN	Q15393	SF3B3_HUMAN	SF3B3	Splicing factor 3B subunit 3	16	16	876546	1.03314e+06	752080	0.181488	-0.149512	-0.164748
sp|Q15404|RSU1_HUMAN	Q15404	RSU1_HUMAN	RSU1	Ras suppressor protein 1	3	3	309291	246977	171772	-0.289555	-0.534694	-0.126368
sp|Q15417|CNN3_HUMAN	Q15417	CNN3_HUMAN	CNN3	Calponin-3	10	9	874897	808121	917985	-0.000897129	0.225408	0.0635113
sp|Q15424|SAFB1_HUMAN	Q15424	SAFB1_HUMAN	SAFB	Scaffold attachment factor B1	3	3	189014	203081	189778	-0.23016	-0.368428	-0.0220341
sp|Q15427|SF3B4_HUMAN	Q15427	SF3B4_HUMAN	SF3B4	Splicing factor 3B subunit 4	1	1	48295.7	42722.8	59840.5	-0.165145	0.426126	0.625334
sp|Q15428|SF3A2_HUMAN	Q15428	SF3A2_HUMAN	SF3A2	Splicing factor 3A subunit 2	4	4	230874	261778	222288	0.246994	0.0256815	-0.0719341
sp|Q15435|PP1R7_HUMAN	Q15435	PP1R7_HUMAN	PPP1R7	Protein phosphatase 1 regulatory subunit 7	1	1	35902.1	30458.4	36090.6	-0.225483	0.124455	0.384001
sp|Q15436|SC23A_HUMAN	Q15436	SC23A_HUMAN	SEC23A	Protein transport protein Sec23A	4	3	151882	51497.9	174158	0.283017	0.187066	-0.153579
sp|Q15459|SF3A1_HUMAN	Q15459	SF3A1_HUMAN	SF3A1	Splicing factor 3A subunit 1	15	15	873063	759963	631042	-0.191985	-0.300412	-0.148533
sp|Q15631|TSN_HUMAN	Q15631	TSN_HUMAN	TSN	Translin	1	1	22032.3	21795.1	14999.2	-0.0038774	-0.437844	-0.399903
sp|Q15637|SF01_HUMAN	Q15637	SF01_HUMAN	SF1	Splicing factor 1	9	9	403319	532130	327676	0.0987246	0.0110807	-0.125243
sp|Q15691|MARE1_HUMAN	Q15691	MARE1_HUMAN	MAPRE1	Microtubule-associated protein RP/EB family member 1	8	8	887729	2.072e+06	624106	-0.0306398	-0.12098	0.0322313
sp|Q15717|ELAV1_HUMAN	Q15717	ELAV1_HUMAN	ELAVL1	ELAV-like protein 1	5	5	588056	427748	457966	0.230056	-0.257156	-0.32859
sp|Q15813|TBCE_HUMAN	Q15813	TBCE_HUMAN	TBCE	Tubulin-specific chaperone E	1	1	46701.1	90738.9	41703.5	0.970009	-0.0463913	-0.982336
sp|Q15814|TBCC_HUMAN	Q15814	TBCC_HUMAN	TBCC	Tubulin-specific chaperone C	1	1	107172	118807	172866	0.160443	0.806624	0.680244
sp|Q15819|UB2V2_HUMAN	Q15819	UB2V2_HUMAN	UBE2V2	Ubiquitin-conjugating enzyme E2 variant 2	3	2	24016.3	40290.5	48624.5	0.282814	-0.576812	0.446032
sp|Q15910|EZH2_HUMAN	Q15910	EZH2_HUMAN	EZH2	Histone-lysine N-methyltransferase EZH2	1	1	20845.1	17315.2	14828.3	-0.255925	-0.374459	-0.0844704
sp|Q16181|SEPT7_HUMAN	Q16181	SEPT7_HUMAN	SEPTIN7	Septin-7	11	11	599231	572404	537578	-0.145362	-0.159793	-0.122489
sp|Q16186|ADRM1_HUMAN	Q16186	ADRM1_HUMAN	ADRM1	Proteasomal ubiquitin receptor ADRM1	2	2	5105.21	5929.52	5892.24	0.227687	0.323743	0.130119
sp|Q16401|PSMD5_HUMAN	Q16401	PSMD5_HUMAN	PSMD5	26S proteasome non-ATPase regulatory subunit 5	5	5	239226	220558	174027	-0.0856607	-0.377343	-0.142996
sp|Q16513|PKN2_HUMAN	Q16513	PKN2_HUMAN	PKN2	Serine/threonine-protein kinase N2	2	1	77297.7	49528.8	143535	-0.630414	1.0098	1.67428
sp|Q16527|CSRP2_HUMAN	Q16527	CSRP2_HUMAN	CSRP2	Cysteine and glycine-rich protein 2	2	2	130488	172860	128683	0.381844	0.111115	-0.236666
sp|Q16531|DDB1_HUMAN	Q16531	DDB1_HUMAN	DDB1	DNA damage-binding protein 1	1	1	121860	68702.2	51284.7	-0.815056	-1.13173	-0.282609
sp|Q16537|2A5E_HUMAN	Q16537	2A5E_HUMAN	PPP2R5E	Serine/threonine-protein phosphatase 2A 56 kDa regulatory subunit epsilon isoform	3	2	105235	211945	208390	0.786215	0.889854	0.137702
sp|Q16543|CDC37_HUMAN	Q16543	CDC37_HUMAN	CDC37	Hsp90 co-chaperone Cdc37	7	7	448693	373365	249488	-0.0543682	-0.121428	-0.00480083
sp|Q16555|DPYL2_HUMAN	Q16555	DPYL2_HUMAN	DPYSL2	Dihydropyrimidinase-related protein 2	17	13	1953001	1.97734e+06	1.66493e+06	0.0627902	-0.00589267	0.0827375
sp|Q16576|RBBP7_HUMAN	Q16576	RBBP7_HUMAN	RBBP7	Histone-binding protein RBBP7	5	2	295429	249869	185416	0.121661	-0.350222	-0.196293
sp|Q16629|SRSF7_HUMAN	Q16629	SRSF7_HUMAN	SRSF7	Serine/arginine-rich splicing factor 7	1	1	76180.1		100308		0.513855
sp|Q16630|CPSF6_HUMAN	Q16630	CPSF6_HUMAN	CPSF6	Cleavage and polyadenylation specificity factor subunit 6	4	4	243441	191430	219175	-0.216597	0.129134	0.379794
sp|Q16643|DREB_HUMAN	Q16643	DREB_HUMAN	DBN1	Drebrin	1	1	36683.5	34200.5	44996.6	-0.0893703	0.411581	0.535015
sp|Q16644|MAPK3_HUMAN	Q16644	MAPK3_HUMAN	MAPKAPK3	MAP kinase-activated protein kinase 3	1	1	27925	27340	22630.4	-0.018796	-0.186395	-0.133536
sp|Q16658|FSCN1_HUMAN	Q16658	FSCN1_HUMAN	FSCN1	Fascin	24	24	2839116	2686928	2.45413e+06	-0.0155766	-0.0786801	0.0243572
sp|Q16763|UBE2S_HUMAN	Q16763	UBE2S_HUMAN	UBE2S	Ubiquitin-conjugating enzyme E2 S	3	3	170209	180711	126125	0.0754181	-0.129018	-0.130141
sp|Q16777|H2A2C_HUMAN	Q16777	H2A2C_HUMAN	H2AC20	Histone H2A type 2-C	6	0	3.87746e+06	3.86219e+06	3.36095e+06	-0.0647181	-0.0858281	-0.0258593
sp|Q16851|UGPA_HUMAN	Q16851	UGPA_HUMAN	UGP2	UTP--glucose-1-phosphate uridylyltransferase	2	2	45048.9	44482.7	32238.9	-0.00650369	-0.36579	-0.325223
sp|Q16881|TRXR1_HUMAN	Q16881	TRXR1_HUMAN	TXNRD1	Thioredoxin reductase 1, cytoplasmic	8	7	573613	494832	488853	-0.0135699	-0.391246	-0.0245329
sp|Q1KMD3|HNRL2_HUMAN	Q1KMD3	HNRL2_HUMAN	HNRNPUL2	Heterogeneous nuclear ribonucleoprotein U-like protein 2	5	5	122749	216302	194043	0.646382	0.632424	-0.181026
sp|Q24JP5|T132A_HUMAN	Q24JP5	T132A_HUMAN	TMEM132A	Transmembrane protein 132A	8	8	1.24182e+06	427590	610201	-0.162114	-0.138693	0.0444906
sp|Q29RF7|PDS5A_HUMAN	Q29RF7	PDS5A_HUMAN	PDS5A	Sister chromatid cohesion protein PDS5 homolog A	1	1	47422.4	28248.4	39456.2	-0.73566	-0.148419	0.621304
sp|Q2M2I8|AAK1_HUMAN	Q2M2I8	AAK1_HUMAN	AAK1	AP2-associated protein kinase 1	2	2	25120.5	46244.4	67860.5	0.892158	0.107884	-0.750211
sp|Q2TAL8|QRIC1_HUMAN	Q2TAL8	QRIC1_HUMAN	QRICH1	Transcriptional regulator QRICH1	1	1	29731.8	31060.1	27523.1	0.0747974	0.00553433	-0.0351998
sp|Q2TAY7|SMU1_HUMAN	Q2TAY7	SMU1_HUMAN	SMU1	WD40 repeat-containing protein SMU1	8	8	295911	220145	209711	-0.107521	-0.709015	-0.178008
sp|Q32MZ4|LRRF1_HUMAN	Q32MZ4	LRRF1_HUMAN	LRRFIP1	Leucine-rich repeat flightless-interacting protein 1	5	5	243069	210398	191965	0.00544201	-0.121561	-0.235481
sp|Q3B726|RPA43_HUMAN	Q3B726	RPA43_HUMAN	POLR1F	DNA-directed RNA polymerase I subunit RPA43	1	1	108291	60401.6	36824.6	-0.830511	-1.43927	-0.574699
sp|Q3LXA3|TKFC_HUMAN	Q3LXA3	TKFC_HUMAN	TKFC	Triokinase/FMN cyclase	3	3	129627	111326	83008.3	-0.333074	-0.501883	-0.263011
sp|Q3ZCM7|TBB8_HUMAN	Q3ZCM7	TBB8_HUMAN	TUBB8	Tubulin beta-8 chain	10	0	2.58944e+06	2.74539e+06	2.36557e+06	0.209635	0.0143793	-0.135749
sp|Q4G0J3|LARP7_HUMAN	Q4G0J3	LARP7_HUMAN	LARP7	La-related protein 7	1	1	49391	30110.3	27957.4	-0.70225	-0.704121	0.0321915
sp|Q52LJ0|FA98B_HUMAN	Q52LJ0	FA98B_HUMAN	FAM98B	Protein FAM98B	2	2	236742	191643	79889.4	-0.167117	0.47515	0.342502
sp|Q53FA7|QORX_HUMAN	Q53FA7	QORX_HUMAN	TP53I3	Quinone oxidoreductase PIG3	6	6	334614	638836	275340	0.226293	-0.316371	-0.36624
sp|Q562R1|ACTBL_HUMAN	Q562R1	ACTBL_HUMAN	ACTBL2	Beta-actin-like protein 2	13	5	226329	203788	125885	-0.13887	-0.00261306	0.173893
sp|Q58FF7|H90B3_HUMAN	Q58FF7	H90B3_HUMAN	HSP90AB3P	Putative heat shock protein HSP 90-beta-3	21	2	71745.5	6735.88		-3.40121
sp|Q58FG1|HS904_HUMAN	Q58FG1	HS904_HUMAN	HSP90AA4P	Putative heat shock protein HSP 90-alpha A4	5	2	6249.38	18715.2	20691.8	1.59417	1.84417	0.284063
sp|Q5BKZ1|ZN326_HUMAN	Q5BKZ1	ZN326_HUMAN	ZNF326	DBIRD complex subunit ZNF326	1	1	42908.5	39078.1	32458.3	-0.123158	-0.285779	-0.128557
sp|Q5GLZ8|HERC4_HUMAN	Q5GLZ8	HERC4_HUMAN	HERC4	Probable E3 ubiquitin-protein ligase HERC4	2	2	53211.8	55342.2	52744.4	0.0683773	0.104169	0.0698552
sp|Q5JUX0|SPIN3_HUMAN	Q5JUX0	SPIN3_HUMAN	SPIN3	Spindlin-3	1	0	37558.6	26401.2	21698.1	-0.496796	-0.674679	-0.143819
sp|Q5RKV6|EXOS6_HUMAN	Q5RKV6	EXOS6_HUMAN	EXOSC6	Exosome complex component MTR3	2	2	42441	33494.9	27325.4	-0.329773	-0.51832	-0.154483
sp|Q5SSJ5|HP1B3_HUMAN	Q5SSJ5	HP1B3_HUMAN	HP1BP3	Heterochromatin protein 1-binding protein 3	1	1	30325.3	17212.8	32776.1	-0.805298	0.229022	1.06838
sp|Q5T0N5|FBP1L_HUMAN	Q5T0N5	FBP1L_HUMAN	FNBP1L	Formin-binding protein 1-like	4	4	172284	50785.4	135622	-0.923131	-0.248572	0.478095
sp|Q5T200|ZC3HD_HUMAN	Q5T200	ZC3HD_HUMAN	ZC3H13	Zinc finger CCCH domain-containing protein 13	1	1	55155	21122.8	68514.7	-1.37294	0.42982	1.83683
sp|Q5T4S7|UBR4_HUMAN	Q5T4S7	UBR4_HUMAN	UBR4	E3 ubiquitin-protein ligase UBR4	6	6	353911	398359	200949	0.562582	-0.144223	-0.537448
sp|Q5TDH0|DDI2_HUMAN	Q5TDH0	DDI2_HUMAN	DDI2	Protein DDI1 homolog 2	1	1	77296.7	116534	118362	0.60401	0.731622	0.161676
sp|Q5VW32|BROX_HUMAN	Q5VW32	BROX_HUMAN	BROX	BRO1 domain-containing protein BROX	1	1	25051.7	23504.1	37319.5	-0.080251	0.691919	0.806233
sp|Q5VYK3|ECM29_HUMAN	Q5VYK3	ECM29_HUMAN	ECPAS	Proteasome adapter and scaffold protein ECM29	8	8	341394	306289	254969	0.397339	-0.0759973	-0.251747
sp|Q641Q3|METRL_HUMAN	Q641Q3	METRL_HUMAN	METRNL	Meteorin-like protein	2	2	22973.7	72094.4	54701.8	1.10966	1.17475	-0.749468
sp|Q659C4|LAR1B_HUMAN	Q659C4	LAR1B_HUMAN	LARP1B	La-related protein 1B	1	0	61102.5	46249	35243.9	-0.390065	-0.676961	-0.252833
sp|Q66K74|MAP1S_HUMAN	Q66K74	MAP1S_HUMAN	MAP1S	Microtubule-associated protein 1S	2	2	61365.6	16703.5	41633.2	-0.723653	0.428034
sp|Q69YN2|C19L1_HUMAN	Q69YN2	C19L1_HUMAN	CWF19L1	CWF19-like protein 1	1	1		5230.74	10965.8			1.20714
sp|Q6DKJ4|NXN_HUMAN	Q6DKJ4	NXN_HUMAN	NXN	Nucleoredoxin	1	1	15157.3	15418.9	10353.4	0.0364325	-0.433009	-0.435378
sp|Q6FI81|CPIN1_HUMAN	Q6FI81	CPIN1_HUMAN	CIAPIN1	Anamorsin	2	2	113260	140639	206327	0.282914	0.835723	0.586873
sp|Q6IBS0|TWF2_HUMAN	Q6IBS0	TWF2_HUMAN	TWF2	Twinfilin-2	5	4	140036	223451	164892	0.422696	0.592343	0.248171
sp|Q6IN85|P4R3A_HUMAN	Q6IN85	P4R3A_HUMAN	PPP4R3A	Serine/threonine-protein phosphatase 4 regulatory subunit 3A	1	1	81757.3	69354.2		-0.225621
sp|Q6P1N9|TATD1_HUMAN	Q6P1N9	TATD1_HUMAN	TATDN1	Deoxyribonuclease TATDN1	1	1	40741.5	97497.8	11478.6	1.27061	-1.71065	-2.9472
sp|Q6P2Q9|PRP8_HUMAN	Q6P2Q9	PRP8_HUMAN	PRPF8	Pre-mRNA-processing-splicing factor 8	12	12	1.05271e+06	506971	464712	0.224353	0.108052	0.0827921
sp|Q6P587|FAHD1_HUMAN	Q6P587	FAHD1_HUMAN	FAHD1	Acylpyruvase FAHD1, mitochondrial	2	2	102724	132400	168484	0.171579	0.586319	0.448803
sp|Q6P6C2|ALKB5_HUMAN	Q6P6C2	ALKB5_HUMAN	ALKBH5	RNA demethylase ALKBH5	1	1		89667.7	45520.1			-0.838867
sp|Q6QNY0|BL1S3_HUMAN	Q6QNY0	BL1S3_HUMAN	BLOC1S3	Biogenesis of lysosome-related organelles complex 1 subunit 3	1	1	60564.1	69631.6	22361.9	0.213023	-1.32052	-1.49948
sp|Q6SZW1|SARM1_HUMAN	Q6SZW1	SARM1_HUMAN	SARM1	NAD(+) hydrolase SARM1	1	1	30890.2	74664.1	31779.5	1.28501	0.157843	-1.0931
sp|Q6UWH4|GAK1B_HUMAN	Q6UWH4	GAK1B_HUMAN	GASK1B	Golgi-associated kinase 1B	4	4	114439	114067	114919	0.258573	0.0570316	-0.240779
sp|Q6UX04|CWC27_HUMAN	Q6UX04	CWC27_HUMAN	CWC27	Spliceosome-associated protein CWC27 homolog	1	1	38856.8	73300.4	156182	0.927396	2.12389	1.23055
sp|Q6UXN9|WDR82_HUMAN	Q6UXN9	WDR82_HUMAN	WDR82	WD repeat-containing protein 82	2	2	99068.9	89443.2	73605.2	0.000137283	-0.157649	-0.123723
sp|Q6WCQ1|MPRIP_HUMAN	Q6WCQ1	MPRIP_HUMAN	MPRIP	Myosin phosphatase Rho-interacting protein	1	1	6260.93	9715.48	7141.74	0.645653	0.306798	-0.304792
sp|Q6Y7W6|GGYF2_HUMAN	Q6Y7W6	GGYF2_HUMAN	GIGYF2	GRB10-interacting GYF protein 2	2	2	43600.9		6291.66		-2.67595
sp|Q6ZMM2|ATL5_HUMAN	Q6ZMM2	ATL5_HUMAN	ADAMTSL5	ADAMTS-like protein 5	1	1	201444	25638.5	17843.8	-2.96225	-3.37999	-0.383668
sp|Q6ZP65|BICL1_HUMAN	Q6ZP65	BICL1_HUMAN	BICDL1	BICD family-like cargo adapter 1	1	1	12911.6	22772.9		0.83039
sp|Q71U36|TBA1A_HUMAN	Q71U36	TBA1A_HUMAN	TUBA1A	Tubulin alpha-1A chain	26	0	209515	164184	177964	-0.340001	-0.11857	0.255494
sp|Q76M96|CCD80_HUMAN	Q76M96	CCD80_HUMAN	CCDC80	Coiled-coil domain-containing protein 80	2	2	78090.5	71649.1	73726.6	-0.0519791	0.0815122	0.167555
sp|Q7KZ85|SPT6H_HUMAN	Q7KZ85	SPT6H_HUMAN	SUPT6H	Transcription elongation factor SPT6	5	5	184303	154332	88710.2	-0.108792	-0.238672	-0.51502
sp|Q7KZF4|SND1_HUMAN	Q7KZF4	SND1_HUMAN	SND1	Staphylococcal nuclease domain-containing protein 1	24	24	2001325	2.56807e+06	1664242	-0.0586884	-0.0505424	-0.0766637
sp|Q7L014|DDX46_HUMAN	Q7L014	DDX46_HUMAN	DDX46	Probable ATP-dependent RNA helicase DDX46	4	4	96411.5	186647	163059	0.291261	0.918598	0.0541303
sp|Q7L1Q6|5MP2_HUMAN	Q7L1Q6	5MP2_HUMAN	BZW1	eIF5-mimic protein 2	10	10	767169	715795	492051	-0.217846	-0.310937	-0.507636
sp|Q7L266|ASGL1_HUMAN	Q7L266	ASGL1_HUMAN	ASRGL1	Isoaspartyl peptidase/L-asparaginase	1	1	19237.9	16834.3	18912	-0.180798	0.0922485	0.30711
sp|Q7L2H7|EIF3M_HUMAN	Q7L2H7	EIF3M_HUMAN	EIF3M	Eukaryotic translation initiation factor 3 subunit M	8	8	444030	423521	582303	0.199729	0.354647	0.309538
sp|Q7L576|CYFP1_HUMAN	Q7L576	CYFP1_HUMAN	CYFIP1	Cytoplasmic FMR1-interacting protein 1	6	4	779060	474490	376687	0.203714	0.106282	-0.0269488
sp|Q7L5N1|CSN6_HUMAN	Q7L5N1	CSN6_HUMAN	COPS6	COP9 signalosome complex subunit 6	2	2	127758	130844	90890.4	0.0439305	-0.0664268	-0.0799469
sp|Q7L9L4|MOB1B_HUMAN	Q7L9L4	MOB1B_HUMAN	MOB1B	MOB kinase activator 1B	2	0	166727	138718	96741.3	-0.219466	-0.672984	-0.419454
sp|Q7LBR1|CHM1B_HUMAN	Q7LBR1	CHM1B_HUMAN	CHMP1B	Charged multivesicular body protein 1b	1	1	80968	38478.9	37025.2	-1.06154	-1.01195	0.0836563
sp|Q7LGC8|CHST3_HUMAN	Q7LGC8	CHST3_HUMAN	CHST3	Carbohydrate sulfotransferase 3	2	2	70176.2	85740.3	36894.1	0.305966	0.0576793	-0.01281
sp|Q7RTV0|PHF5A_HUMAN	Q7RTV0	PHF5A_HUMAN	PHF5A	PHD finger-like domain-containing protein 5A	4	4	192399	163920	208970	0.0853811	0.125114	0.00297042
sp|Q7RTY8|TMPS7_HUMAN	Q7RTY8	TMPS7_HUMAN	TMPRSS7	Transmembrane protease serine 7	1	1	19533.8	129306	58812.4	2.73849	1.70704	-0.997379
sp|Q7Z2K8|GRIN1_HUMAN	Q7Z2K8	GRIN1_HUMAN	GPRIN1	G protein-regulated inducer of neurite outgrowth 1	3	3	31259.5	51096.6	11088.7	0.720676	-1.37831	-2.06492
sp|Q7Z422|SZRD1_HUMAN	Q7Z422	SZRD1_HUMAN	SZRD1	SUZ domain-containing protein 1	2	2	59679.4	34761.7	50976.9	-0.767991	-0.110493	0.691561
sp|Q7Z460|CLAP1_HUMAN	Q7Z460	CLAP1_HUMAN	CLASP1	CLIP-associating protein 1	5	4	237017	216427	508133	-0.226058	0.124052	-0.302488
sp|Q7Z478|DHX29_HUMAN	Q7Z478	DHX29_HUMAN	DHX29	ATP-dependent RNA helicase DHX29	2	2	56393.4	36485.1	34012.1	-0.520319	-0.646819	-0.0924366
sp|Q7Z4S6|KI21A_HUMAN	Q7Z4S6	KI21A_HUMAN	KIF21A	Kinesin-like protein KIF21A	2	2	24526.5	27649.7	27898.4	0.162325	0.214794	0.0865332
sp|Q7Z4V5|HDGR2_HUMAN	Q7Z4V5	HDGR2_HUMAN	HDGFL2	Hepatoma-derived growth factor-related protein 2	2	1		18350.3	18961.2			0.18646
sp|Q7Z5L9|I2BP2_HUMAN	Q7Z5L9	I2BP2_HUMAN	IRF2BP2	Interferon regulatory factor 2-binding protein 2	1	1	23449.1	18921.6	22039.1	-0.297754	0.0274285	0.359245
sp|Q7Z6Z7|HUWE1_HUMAN	Q7Z6Z7	HUWE1_HUMAN	HUWE1	E3 ubiquitin-protein ligase HUWE1	5	5	241198	218247	220327	0.0532449	0.00326623	-0.0516828
sp|Q86SQ3|AGRE4_HUMAN	Q86SQ3	AGRE4_HUMAN	ADGRE4P	Putative adhesion G protein-coupled receptor E4P	1	1	9189.55	18267	50233.3	1.00292	2.56748	1.59862
sp|Q86SQ4|AGRG6_HUMAN	Q86SQ4	AGRG6_HUMAN	ADGRG6	Adhesion G-protein coupled receptor G6	2	2	74700.9	60783.6	58014.6	-0.286652	-0.247902	0.0728129
sp|Q86UE4|LYRIC_HUMAN	Q86UE4	LYRIC_HUMAN	MTDH	Protein LYRIC	2	2	449358	141654	108317	-1.30821	-1.58398	-0.241712
sp|Q86UK7|ZN598_HUMAN	Q86UK7	ZN598_HUMAN	ZNF598	E3 ubiquitin-protein ligase ZNF598	1	1	5625.18	7904.02	8877.63	0.50243	0.775173	0.306805
sp|Q86UP2|KTN1_HUMAN	Q86UP2	KTN1_HUMAN	KTN1	Kinectin	3	3	204213	143174	86765.9	0.180773	-0.0924213	-0.239131
sp|Q86US8|EST1A_HUMAN	Q86US8	EST1A_HUMAN	SMG6	Telomerase-binding protein EST1A	1	1	96518.3	59272.3	62054.3	-0.691702	-0.520373	0.205392
sp|Q86UV5|UBP48_HUMAN	Q86UV5	UBP48_HUMAN	USP48	Ubiquitin carboxyl-terminal hydrolase 48	1	1	42460.3	43483.2	30652.5	0.0460864	-0.353211	-0.365235
sp|Q86V48|LUZP1_HUMAN	Q86V48	LUZP1_HUMAN	LUZP1	Leucine zipper protein 1	2	2	60881.2	82076.5	53306.1	0.184807	-0.363313	-0.514056
sp|Q86V81|THOC4_HUMAN	Q86V81	THOC4_HUMAN	ALYREF	THO complex subunit 4	2	2	619523	491936	345431	-0.206062	-0.148701	-0.202972
sp|Q86VN1|VPS36_HUMAN	Q86VN1	VPS36_HUMAN	VPS36	Vacuolar protein-sorting-associated protein 36	1	1	30694.1	53197.1	28252.9	0.805131	-0.00266257	-0.77373
sp|Q86VP6|CAND1_HUMAN	Q86VP6	CAND1_HUMAN	CAND1	Cullin-associated NEDD8-dissociated protein 1	22	20	1.22537e+06	1.22293e+06	955374	-0.0878916	-0.296897	-0.245829
sp|Q86VS8|HOOK3_HUMAN	Q86VS8	HOOK3_HUMAN	HOOK3	Protein Hook homolog 3	4	4	215666	108823	142680	-0.609386	-0.131542	0.511907
sp|Q86W92|LIPB1_HUMAN	Q86W92	LIPB1_HUMAN	PPFIBP1	Liprin-beta-1	1	0	46410.9	40674.5	79038.3	-0.178596	0.884988	1.09765
sp|Q86WR0|CCD25_HUMAN	Q86WR0	CCD25_HUMAN	CCDC25	Coiled-coil domain-containing protein 25	1	1	47329.2	56834.4	48841.9	0.275778	0.162286	-0.0794288
sp|Q86X55|CARM1_HUMAN	Q86X55	CARM1_HUMAN	CARM1	Histone-arginine methyltransferase CARM1	2	2	30553.2	27626	24740.3	-0.133553	-0.187564	-0.0199475
sp|Q86XP3|DDX42_HUMAN	Q86XP3	DDX42_HUMAN	DDX42	ATP-dependent RNA helicase DDX42	13	13	919424	781376	798126	-0.127221	-0.165986	0.0259111
sp|Q86Y56|DAAF5_HUMAN	Q86Y56	DAAF5_HUMAN	DNAAF5	Dynein axonemal assembly factor 5	1	1	33201.8	64190.1	23163.6	0.962832	-0.402505	-1.33127
sp|Q86YP4|P66A_HUMAN	Q86YP4	P66A_HUMAN	GATAD2A	Transcriptional repressor p66-alpha	1	0	34254.1	17914.6	30089.2	-0.923395	-0.0701351	0.887323
sp|Q86Z23|C1QL4_HUMAN	Q86Z23	C1QL4_HUMAN	C1QL4	Complement C1q-like protein 4	1	1	20005	49141.8	34406.8	1.30833	0.899227	-0.375039
sp|Q8IVF2|AHNK2_HUMAN	Q8IVF2	AHNK2_HUMAN	AHNAK2	Protein AHNAK2	1	1	25029.1	18023.1	18078.2	-0.462015	-0.352456	0.143622
sp|Q8IWB7|WDFY1_HUMAN	Q8IWB7	WDFY1_HUMAN	WDFY1	WD repeat and FYVE domain-containing protein 1	1	1	16277.1	21477.3	24884.3	0.411714	0.72929	0.35164
sp|Q8IWS0|PHF6_HUMAN	Q8IWS0	PHF6_HUMAN	PHF6	PHD finger protein 6	6	6	204654	220613	223625	0.0916113	0.0345163	0.0585489
sp|Q8IWX8|CHERP_HUMAN	Q8IWX8	CHERP_HUMAN	CHERP	Calcium homeostasis endoplasmic reticulum protein	1	1		57553.4	49228.8			-0.08618
sp|Q8IX12|CCAR1_HUMAN	Q8IX12	CCAR1_HUMAN	CCAR1	Cell division cycle and apoptosis regulator protein 1	2	2	94232.3	71960.2	76050	-0.398382	-0.479854	-0.10415
sp|Q8IXH7|NELFD_HUMAN	Q8IXH7	NELFD_HUMAN	NELFCD	Negative elongation factor C/D	1	1	58046.2	80179.7	52650.8	0.47778	-0.0238474	-0.467564
sp|Q8IYB3|SRRM1_HUMAN	Q8IYB3	SRRM1_HUMAN	SRRM1	Serine/arginine repetitive matrix protein 1	1	1	35473.7	31890.8	25898.6	-0.141867	-0.336976	-0.161046
sp|Q8IYB5|SMAP1_HUMAN	Q8IYB5	SMAP1_HUMAN	SMAP1	Stromal membrane-associated protein 1	1	1	181762	163922	127462	-0.137296	-0.395085	-0.223726
sp|Q8IZ73|RUSD2_HUMAN	Q8IZ73	RUSD2_HUMAN	RPUSD2	Pseudouridylate synthase RPUSD2	1	1	19255.9	17772.1	19216.8	-0.103941	0.113963	0.251967
sp|Q8IZP0|ABI1_HUMAN	Q8IZP0	ABI1_HUMAN	ABI1	Abl interactor 1	2	2	25519.1	35449.6	29320	0.485933	0.317203	-0.134666
sp|Q8N163|CCAR2_HUMAN	Q8N163	CCAR2_HUMAN	CCAR2	Cell cycle and apoptosis regulator protein 2	14	14	704967	661517	625745	0.044299	-0.0432289	-0.0349508
sp|Q8N1F7|NUP93_HUMAN	Q8N1F7	NUP93_HUMAN	NUP93	Nuclear pore complex protein Nup93	3	3	104584	150750	117027	0.459754	0.478288	0.264702
sp|Q8N1G4|LRC47_HUMAN	Q8N1G4	LRC47_HUMAN	LRRC47	Leucine-rich repeat-containing protein 47	14	14	792306	895710	841784	0.293123	0.0436514	0.140402
sp|Q8N2S1|LTBP4_HUMAN	Q8N2S1	LTBP4_HUMAN	LTBP4	Latent-transforming growth factor beta-binding protein 4	21	21	1.40721e+06	1.43829e+06	1.519e+06	0.0615622	0.112468	0.0455651
sp|Q8N3U4|STAG2_HUMAN	Q8N3U4	STAG2_HUMAN	STAG2	Cohesin subunit SA-2	1	1	37953.6	36481.2	40091.6	-0.045338	0.195963	0.275364
sp|Q8N573|OXR1_HUMAN	Q8N573	OXR1_HUMAN	OXR1	Oxidation resistance protein 1	2	2	101230	140663	111598	0.548451	0.461817	-0.166347
sp|Q8N5W9|RFLB_HUMAN	Q8N5W9	RFLB_HUMAN	RFLNB	Refilin-B	1	1	9657.2	9066.64	10476.6	-0.079294	0.234395	0.347753
sp|Q8N6G6|ATL1_HUMAN	Q8N6G6	ATL1_HUMAN	ADAMTSL1	ADAMTS-like protein 1	15	15	1.7697e+06	1.61046e+06	1.39644e+06	0.0098806	-0.080054	-0.0469609
sp|Q8N6H7|ARFG2_HUMAN	Q8N6H7	ARFG2_HUMAN	ARFGAP2	ADP-ribosylation factor GTPase-activating protein 2	1	1	57507	100302		0.814279
sp|Q8N6T7|SIR6_HUMAN	Q8N6T7	SIR6_HUMAN	SIRT6	NAD-dependent protein deacylase sirtuin-6	1	1	16113.2	16314.4	16119	0.0296488	0.117417	0.121831
sp|Q8N8S7|ENAH_HUMAN	Q8N8S7	ENAH_HUMAN	ENAH	Protein enabled homolog	6	5	402512	348214	303876	-0.00891607	-0.149563	-0.073626
sp|Q8NA75|DC4L2_HUMAN	Q8NA75	DC4L2_HUMAN	DCAF4L2	DDB1- and CUL4-associated factor 4-like protein 2	1	1			4996.59
sp|Q8NBF2|NHLC2_HUMAN	Q8NBF2	NHLC2_HUMAN	NHLRC2	NHL repeat-containing protein 2	1	1	23004.9	16092.9	18649	-0.503772	-0.185945	0.351891
sp|Q8NBM4|UBAC2_HUMAN	Q8NBM4	UBAC2_HUMAN	UBAC2	Ubiquitin-associated domain-containing protein 2	1	1	199009	216887	183569	0.135857	0.000385627	-0.101408
sp|Q8NC51|SERB1_HUMAN	Q8NC51	SERB1_HUMAN	SERBP1	SERPINE1 mRNA-binding protein 1	8	8	439325	524698	467938	0.0581801	-0.055857	-0.12294
sp|Q8NCH0|CHSTE_HUMAN	Q8NCH0	CHSTE_HUMAN	CHST14	Carbohydrate sulfotransferase 14	6	6	308458	291686	196113	-0.00595646	-0.279908	-0.277048
sp|Q8ND04|SMG8_HUMAN	Q8ND04	SMG8_HUMAN	SMG8	Nonsense-mediated mRNA decay factor SMG8	1	1	13320.6	13349.3	11911.8	0.0148483	-0.0443741	-0.0251591
sp|Q8NE71|ABCF1_HUMAN	Q8NE71	ABCF1_HUMAN	ABCF1	ATP-binding cassette sub-family F member 1	1	1	19019.8	23082	15906.4	0.291008	-0.140999	-0.397943
sp|Q8NFD5|ARI1B_HUMAN	Q8NFD5	ARI1B_HUMAN	ARID1B	AT-rich interactive domain-containing protein 1B	2	2	31147.2	41743.3	34799.1	0.190379	0.274171	0.117856
sp|Q8NFW8|NEUA_HUMAN	Q8NFW8	NEUA_HUMAN	CMAS	N-acylneuraminate cytidylyltransferase	2	2	102590	98371	51018.6	-0.12522	-0.883171	-0.723888
sp|Q8NHV4|NEDD1_HUMAN	Q8NHV4	NEDD1_HUMAN	NEDD1	Protein NEDD1	2	2	54975.5	42692.3	38087.3	-0.354551	-0.398916	-0.0103007
sp|Q8TAF3|WDR48_HUMAN	Q8TAF3	WDR48_HUMAN	WDR48	WD repeat-containing protein 48	1	1	14865.5	13104.6	20509.7	-0.170154	0.581236	0.785453
sp|Q8TAQ2|SMRC2_HUMAN	Q8TAQ2	SMRC2_HUMAN	SMARCC2	SWI/SNF complex subunit SMARCC2	8	4	210018	92124.1	111020	-0.766671	0.5359	-0.0444842
sp|Q8TAT6|NPL4_HUMAN	Q8TAT6	NPL4_HUMAN	NPLOC4	Nuclear protein localization protein 4 homolog	3	3	229201	222041	144951	0.351901	-0.574855	-0.641213
sp|Q8TBC4|UBA3_HUMAN	Q8TBC4	UBA3_HUMAN	UBA3	NEDD8-activating enzyme E1 catalytic subunit	8	8	431938	410849	392147	-0.208273	-0.127615	0.020215
sp|Q8TEA8|DTD1_HUMAN	Q8TEA8	DTD1_HUMAN	DTD1	D-aminoacyl-tRNA deacylase 1	4	4	125202	143078	98766.8	0.148718	-0.337377	-0.31555
sp|Q8TEQ6|GEMI5_HUMAN	Q8TEQ6	GEMI5_HUMAN	GEMIN5	Gem-associated protein 5	3	3	140144	97282.4	139416	-0.240643	0.41717	0.236953
sp|Q8TEX9|IPO4_HUMAN	Q8TEX9	IPO4_HUMAN	IPO4	Importin-4	5	5	310642	248100	172808	0.20226	0.161418	-0.431128
sp|Q8WUM4|PDC6I_HUMAN	Q8WUM4	PDC6I_HUMAN	PDCD6IP	Programmed cell death 6-interacting protein	31	31	2.77637e+06	2.59505e+06	2.43861e+06	-0.0554022	0.0640523	-0.0438041
sp|Q8WUW1|BRK1_HUMAN	Q8WUW1	BRK1_HUMAN	BRK1	Protein BRICK1	1	1	24367.6	22362	15088.3	-0.112176	-0.57464	-0.428401
sp|Q8WVM8|SCFD1_HUMAN	Q8WVM8	SCFD1_HUMAN	SCFD1	Sec1 family domain-containing protein 1	4	4	170468	177713	158674	0.0521569	0.156525	-0.0127895
sp|Q8WVY7|UBCP1_HUMAN	Q8WVY7	UBCP1_HUMAN	UBLCP1	Ubiquitin-like domain-containing CTD phosphatase 1	2	2	186552	177155	96586.1	0.109074	-0.487412	-0.207296
sp|Q8WW12|PCNP_HUMAN	Q8WW12	PCNP_HUMAN	PCNP	PEST proteolytic signal-containing nuclear protein	5	5	423456	372272	336199	-0.223667	-0.218244	-0.010767
sp|Q8WX77|IBPL1_HUMAN	Q8WX77	IBPL1_HUMAN	IGFBPL1	Insulin-like growth factor-binding protein-like 1	4	4	327245	475869	347842	0.275198	0.198657	-0.039951
sp|Q8WX92|NELFB_HUMAN	Q8WX92	NELFB_HUMAN	NELFB	Negative elongation factor B	1	1	28143.3	29009.3	16630.5	0.0554688	-0.642058	-0.663464
sp|Q8WX93|PALLD_HUMAN	Q8WX93	PALLD_HUMAN	PALLD	Palladin	3	3	160100	213927	126698	-0.772692	-0.528296	0.27846
sp|Q8WXX5|DNJC9_HUMAN	Q8WXX5	DNJC9_HUMAN	DNAJC9	DnaJ homolog subfamily C member 9	5	5	194983	200638	167615	0.34804	-0.154913	-0.111455
sp|Q8WZA9|IRGQ_HUMAN	Q8WZA9	IRGQ_HUMAN	IRGQ	Immunity-related GTPase family Q protein	1	1		52408.3	24480			-0.958974
sp|Q92499|DDX1_HUMAN	Q92499	DDX1_HUMAN	DDX1	ATP-dependent RNA helicase DDX1	18	18	1463236	2.14666e+06	1.34303e+06	0.00265023	0.229386	-0.0486814
sp|Q92520|FAM3C_HUMAN	Q92520	FAM3C_HUMAN	FAM3C	Protein FAM3C	1	1	72263.9	66663.6	64652.1	-0.104633	-0.0436803	0.0950162
sp|Q92530|PSMF1_HUMAN	Q92530	PSMF1_HUMAN	PSMF1	Proteasome inhibitor PI31 subunit	2	2		79152.1	71058.7			-0.0163975
sp|Q92541|RTF1_HUMAN	Q92541	RTF1_HUMAN	RTF1	RNA polymerase-associated protein RTF1 homolog	1	1	59945.9	46780.2	36219.1	-0.346019	-0.610015	-0.229932
sp|Q92572|AP3S1_HUMAN	Q92572	AP3S1_HUMAN	AP3S1	AP-3 complex subunit sigma-1	1	1	40852.4	37820.9	41687	-0.0994942	0.146075	0.279632
sp|Q92598|HS105_HUMAN	Q92598	HS105_HUMAN	HSPH1	Heat shock protein 105 kDa	13	9	463259	507472	511277	0.235244	0.600609	-0.047959
sp|Q92599|SEPT8_HUMAN	Q92599	SEPT8_HUMAN	SEPTIN8	Septin-8	5	1	13461.8	12759.7	11290.7	-0.0655295	-0.136836	-0.0372434
sp|Q92600|CNOT9_HUMAN	Q92600	CNOT9_HUMAN	CNOT9	CCR4-NOT transcription complex subunit 9	2	2	45261.8	81255	71567.9	0.501478	0.0954183	0.187586
sp|Q92609|TBCD5_HUMAN	Q92609	TBCD5_HUMAN	TBC1D5	TBC1 domain family member 5	1	1	69558.9	100774	68893.7	0.546558	0.103035	-0.40946
sp|Q92616|GCN1_HUMAN	Q92616	GCN1_HUMAN	GCN1	Stalled ribosome sensor GCN1	7	7	221966	247958	246628	0.0707235	0.0650433	0.249785
sp|Q92733|PRCC_HUMAN	Q92733	PRCC_HUMAN	PRCC	Proline-rich protein PRCC	1	1	23703.3	10142.4	12080.3	-1.21294	-0.855531	0.391471
sp|Q92734|TFG_HUMAN	Q92734	TFG_HUMAN	TFG	Protein TFG	2	2	145545	123499	111295	0.0855941	0.0985482	0.0470173
sp|Q92764|KRT35_HUMAN	Q92764	KRT35_HUMAN	KRT35	Keratin, type I cuticular Ha5	1	1	182253	164963	121449	-0.132057	-0.46869	-0.302569
sp|Q92769|HDAC2_HUMAN	Q92769	HDAC2_HUMAN	HDAC2	Histone deacetylase 2	9	5	320945	374269	310760	0.177026	0.0452916	-0.0976707
sp|Q92783|STAM1_HUMAN	Q92783	STAM1_HUMAN	STAM	Signal transducing adapter molecule 1	3	2	138999	141836	93615.2	-0.0686456	0.0981473	-0.137131
sp|Q92785|REQU_HUMAN	Q92785	REQU_HUMAN	DPF2	Zinc finger protein ubi-d4	1	1	28233.1	32612	21182.2	0.219758	-0.297638	-0.483333
sp|Q92804|RBP56_HUMAN	Q92804	RBP56_HUMAN	TAF15	TATA-binding protein-associated factor 2N	3	1	211062	247594	205514	0.194896	0.0764351	-0.0843979
sp|Q92820|GGH_HUMAN	Q92820	GGH_HUMAN	GGH	Gamma-glutamyl hydrolase	6	6	531432	788592	422106	0.502151	-0.165238	-0.575857
sp|Q92841|DDX17_HUMAN	Q92841	DDX17_HUMAN	DDX17	Probable ATP-dependent RNA helicase DDX17	21	12	2.64832e+06	2.48947e+06	2.04604e+06	-0.0629041	-0.129714	-0.0494337
sp|Q92878|RAD50_HUMAN	Q92878	RAD50_HUMAN	RAD50	DNA repair protein RAD50	2	2	79342.3	142012	29767.4	0.766877	-1.03818	-1.771
sp|Q92890|UFD1_HUMAN	Q92890	UFD1_HUMAN	UFD1	Ubiquitin recognition factor in ER-associated degradation protein 1	3	3	172945	240169	153709	0.306506	0.125559	-0.640241
sp|Q92896|GSLG1_HUMAN	Q92896	GSLG1_HUMAN	GLG1	Golgi apparatus protein 1	2	2	175447	129419	106765	-0.287407	-0.432728	-0.111258
sp|Q92900|RENT1_HUMAN	Q92900	RENT1_HUMAN	UPF1	Regulator of nonsense transcripts 1	3	3	116198	81870.6	65318.4	-0.493427	-0.714128	-0.186638
sp|Q92905|CSN5_HUMAN	Q92905	CSN5_HUMAN	COPS5	COP9 signalosome complex subunit 5	1	1	21371.4	26583.9	50040.1	0.326614	1.3443	1.05175
sp|Q92922|SMRC1_HUMAN	Q92922	SMRC1_HUMAN	SMARCC1	SWI/SNF complex subunit SMARCC1	8	4	331050	297815	327926	0.070534	0.694856	0.156633
sp|Q92925|SMRD2_HUMAN	Q92925	SMRD2_HUMAN	SMARCD2	SWI/SNF-related matrix-associated actin-dependent regulator of chromatin subfamily D member 2	2	1	27260.2	170185	150616	2.37771	1.87441	0.324294
sp|Q92945|FUBP2_HUMAN	Q92945	FUBP2_HUMAN	KHSRP	Far upstream element-binding protein 2	18	15	1.12423e+06	1.31347e+06	1.13375e+06	-0.0437884	-0.0584265	-0.0430982
sp|Q92973|TNPO1_HUMAN	Q92973	TNPO1_HUMAN	TNPO1	Transportin-1	9	6	576614	444677	428377	-0.0455087	-0.229614	-0.0733626
sp|Q92990|GLMN_HUMAN	Q92990	GLMN_HUMAN	GLMN	Glomulin	1	1	74902.4	55491	29696.6	-0.421014	-1.21782	-0.762739
sp|Q93008|USP9X_HUMAN	Q93008	USP9X_HUMAN	USP9X	Probable ubiquitin carboxyl-terminal hydrolase FAF-X	3	2	173712	169385	106439	0.116355	-0.440224	-0.522515
sp|Q93009|UBP7_HUMAN	Q93009	UBP7_HUMAN	USP7	Ubiquitin carboxyl-terminal hydrolase 7	10	10	358995	536725	392415	0.301133	0.0989183	-0.208453
sp|Q93034|CUL5_HUMAN	Q93034	CUL5_HUMAN	CUL5	Cullin-5	2	2	85442.1	104625	66839.3	0.314349	-0.284681	-0.564967
sp|Q969G3|SMCE1_HUMAN	Q969G3	SMCE1_HUMAN	SMARCE1	SWI/SNF-related matrix-associated actin-dependent regulator of chromatin subfamily E member 1	1	1		64531.4	40757.2			-0.523729
sp|Q969S3|ZN622_HUMAN	Q969S3	ZN622_HUMAN	ZNF622	Cytoplasmic 60S subunit biogenesis factor ZNF622	1	1	62040.7	36610.4	47011.8	-0.749218	-0.283295	0.499986
sp|Q969T4|UB2E3_HUMAN	Q969T4	UB2E3_HUMAN	UBE2E3	Ubiquitin-conjugating enzyme E2 E3	2	0	58191.6	60209.7	62850.6	0.0609279	0.228013	0.201148
sp|Q969T9|WBP2_HUMAN	Q969T9	WBP2_HUMAN	WBP2	WW domain-binding protein 2	1	1	36005.5	43492.7	36177.1	0.2843	0.123756	-0.126481
sp|Q969U7|PSMG2_HUMAN	Q969U7	PSMG2_HUMAN	PSMG2	Proteasome assembly chaperone 2	1	1	155357	72983.1	50485.4	-1.07821	-1.50475	-0.392478
sp|Q96A65|EXOC4_HUMAN	Q96A65	EXOC4_HUMAN	EXOC4	Exocyst complex component 4	1	1	19847.9	25443.2	20760.8	0.370038	0.181775	-0.1542
sp|Q96A72|MGN2_HUMAN	Q96A72	MGN2_HUMAN	MAGOHB	Protein mago nashi homolog 2	3	1	281935	201018	172786	-0.683272	-1.01699	-0.299653
sp|Q96AC1|FERM2_HUMAN	Q96AC1	FERM2_HUMAN	FERMT2	Fermitin family homolog 2	7	7	364488	333216	285287	-0.109557	-0.181956	-0.147683
sp|Q96AE4|FUBP1_HUMAN	Q96AE4	FUBP1_HUMAN	FUBP1	Far upstream element-binding protein 1	18	14	3561057	3.23165e+06	2.9986e+06	-0.152782	-0.114788	0.0030192
sp|Q96AG4|LRC59_HUMAN	Q96AG4	LRC59_HUMAN	LRRC59	Leucine-rich repeat-containing protein 59	7	7	769886	639699	588999	-0.185435	-0.146847	-0.0470165
sp|Q96B26|EXOS8_HUMAN	Q96B26	EXOS8_HUMAN	EXOSC8	Exosome complex component RRP43	1	1	28277.1	23487	18570.5	-0.25603	-0.489721	-0.199628
sp|Q96B54|ZN428_HUMAN	Q96B54	ZN428_HUMAN	ZNF428	Zinc finger protein 428	1	1	16287.7	16542.9	38857.5	0.0341695	1.37131	1.3712
sp|Q96BP3|PPWD1_HUMAN	Q96BP3	PPWD1_HUMAN	PPWD1	Peptidylprolyl isomerase domain and WD repeat-containing protein 1	1	1	27617	63163.5	87272.5	1.20528	1.77687	0.605654
sp|Q96BX8|MOB3A_HUMAN	Q96BX8	MOB3A_HUMAN	MOB3A	MOB kinase activator 3A	2	2	104778	80493	81799.9	-0.0346424	-0.156075	0.162581
sp|Q96C19|EFHD2_HUMAN	Q96C19	EFHD2_HUMAN	EFHD2	EF-hand domain-containing protein D2	3	2	219792	203567	169152	-0.0826946	-0.427861	-0.184897
sp|Q96C86|DCPS_HUMAN	Q96C86	DCPS_HUMAN	DCPS	m7GpppX diphosphatase	2	2	94902.3	48550.4	72203.5	0.310592	-0.257011	-0.261437
sp|Q96CN7|ISOC1_HUMAN	Q96CN7	ISOC1_HUMAN	ISOC1	Isochorismatase domain-containing protein 1	1	1	50998.6	46158.9	31119.5	-0.132106	-0.59574	-0.429571
sp|Q96CW1|AP2M1_HUMAN	Q96CW1	AP2M1_HUMAN	AP2M1	AP-2 complex subunit mu	2	2	123004	215814	156251	0.821048	0.142897	-0.644087
sp|Q96D46|NMD3_HUMAN	Q96D46	NMD3_HUMAN	NMD3	60S ribosomal export protein NMD3	1	1	64008.8	55025.4	108078	-0.206428	0.872624	1.11312
sp|Q96DB5|RMD1_HUMAN	Q96DB5	RMD1_HUMAN	RMDN1	Regulator of microtubule dynamics protein 1	1	1	29890
sp|Q96DI7|SNR40_HUMAN	Q96DI7	SNR40_HUMAN	SNRNP40	U5 small nuclear ribonucleoprotein 40 kDa protein	2	2	58489.5		42681.1		-0.337683
sp|Q96EK5|KBP_HUMAN	Q96EK5	KBP_HUMAN	KIFBP	KIF-binding protein	2	2	27022.4	83469.8	24243.7	-0.0565219		-1.11165
sp|Q96EK6|GNA1_HUMAN	Q96EK6	GNA1_HUMAN	GNPNAT1	Glucosamine 6-phosphate N-acetyltransferase	2	2	207991	170589	216458	-0.227197	0.27025	0.531511
sp|Q96EM0|T3HPD_HUMAN	Q96EM0	T3HPD_HUMAN	L3HYPDH	Trans-3-hydroxy-L-proline dehydratase	1	1	15758.1	17164.3	15708.3	0.135065	0.112336	0.0113347
sp|Q96EP5|DAZP1_HUMAN	Q96EP5	DAZP1_HUMAN	DAZAP1	DAZ-associated protein 1	6	6	379449	393178	347303	0.28602	-0.0420161	-0.116528
sp|Q96EY5|MB12A_HUMAN	Q96EY5	MB12A_HUMAN	MVB12A	Multivesicular body subunit 12A	1	1	12123.2	109856	26952.1	3.19151	1.26952	-1.88792
sp|Q96FK6|WDR89_HUMAN	Q96FK6	WDR89_HUMAN	WDR89	WD repeat-containing protein 89	1	1	8393.84	7429.53	8670.06	-0.164316	0.163609	0.361988
sp|Q96FV9|THOC1_HUMAN	Q96FV9	THOC1_HUMAN	THOC1	THO complex subunit 1	1	1	32016.8	25752.9	27104.7	-0.302353	-0.123387	0.213029
sp|Q96FW1|OTUB1_HUMAN	Q96FW1	OTUB1_HUMAN	OTUB1	Ubiquitin thioesterase OTUB1	5	5	231017	241857	218135	0.169968	0.0605171	-0.0160461
sp|Q96GG9|DCNL1_HUMAN	Q96GG9	DCNL1_HUMAN	DCUN1D1	DCN1-like protein 1	2	2	119236	131252	108742	0.209108	-0.019238	-0.194283
sp|Q96GM5|SMRD1_HUMAN	Q96GM5	SMRD1_HUMAN	SMARCD1	SWI/SNF-related matrix-associated actin-dependent regulator of chromatin subfamily D member 1	1	1	28112.7	43145.4	30991.8	0.62973	0.257561	-0.338105
sp|Q96H20|SNF8_HUMAN	Q96H20	SNF8_HUMAN	SNF8	Vacuolar-sorting protein SNF8	1	1	37282.6	47316.2	44407.4	0.355574	0.369196	0.0476848
sp|Q96H79|ZCCHL_HUMAN	Q96H79	ZCCHL_HUMAN	ZC3HAV1L	Zinc finger CCCH-type antiviral protein 1-like	3	3	76629.6	88304.2	97844.5	0.304341	0.409854	0.343586
sp|Q96HC4|PDLI5_HUMAN	Q96HC4	PDLI5_HUMAN	PDLIM5	PDZ and LIM domain protein 5	2	2	13398.8	30863.6		1.21555
sp|Q96I24|FUBP3_HUMAN	Q96I24	FUBP3_HUMAN	FUBP3	Far upstream element-binding protein 3	2	1	42802.8	36132.9	37891.8	-0.232649	-0.0589224	0.20779
sp|Q96I25|SPF45_HUMAN	Q96I25	SPF45_HUMAN	RBM17	Splicing factor 45	1	1	32379.4	22623.5	28895.5	-0.505512	-0.0473371	0.492238
sp|Q96K17|BT3L4_HUMAN	Q96K17	BT3L4_HUMAN	BTF3L4	Transcription factor BTF3 homolog 4	1	1	125175		164166		0.508106
sp|Q96K21|ANCHR_HUMAN	Q96K21	ANCHR_HUMAN	ZFYVE19	Abscission/NoCut checkpoint regulator	1	1	45609.9	59140.4	66307.7	0.38654	0.656727	0.304251
sp|Q96KP4|CNDP2_HUMAN	Q96KP4	CNDP2_HUMAN	CNDP2	Cytosolic non-specific dipeptidase	2	2	255906	96935	67689.7	-1.39066	-1.80421	-0.379492
sp|Q96KR1|ZFR_HUMAN	Q96KR1	ZFR_HUMAN	ZFR	Zinc finger RNA-binding protein	2	2	47923.8	66553.7	58273.9	0.371546	0.333599	-0.00388358
sp|Q96ME1|FXL18_HUMAN	Q96ME1	FXL18_HUMAN	FBXL18	F-box/LRR-repeat protein 18	1	1	45052.4	38793.5	40817.1	-0.204044	-0.0255324	0.212575
sp|Q96MW1|CCD43_HUMAN	Q96MW1	CCD43_HUMAN	CCDC43	Coiled-coil domain-containing protein 43	1	1	774694	17444.9	709916	-5.46101	-0.00908039	5.48599
sp|Q96N67|DOCK7_HUMAN	Q96N67	DOCK7_HUMAN	DOCK7	Dedicator of cytokinesis protein 7	1	1	7899.63	17991.9	4478.27	1.19923	-0.701945	-1.86712
sp|Q96NX9|DACH2_HUMAN	Q96NX9	DACH2_HUMAN	DACH2	Dachshund homolog 2	1	0	75726.6	80826.7	63817.8	0.105775	-0.129944	-0.201655
sp|Q96P70|IPO9_HUMAN	Q96P70	IPO9_HUMAN	IPO9	Importin-9	6	6	350494	352896	288297	-0.00244377	0.216632	0.252618
sp|Q96PZ0|PUS7_HUMAN	Q96PZ0	PUS7_HUMAN	PUS7	Pseudouridylate synthase 7 homolog	1	1	62827	56397.8	40948.9	-0.144002	-0.50066	-0.322595
sp|Q96Q15|SMG1_HUMAN	Q96Q15	SMG1_HUMAN	SMG1	Serine/threonine-protein kinase SMG1	1	1	40258.7	27601.7	8285.87	-0.532802	-2.16368	-1.59681
sp|Q96QK1|VPS35_HUMAN	Q96QK1	VPS35_HUMAN	VPS35	Vacuolar protein sorting-associated protein 35	8	8	572627	555505	611396	-0.0339534	-0.00541964	0.468869
sp|Q96QR8|PURB_HUMAN	Q96QR8	PURB_HUMAN	PURB	Transcriptional activator protein Pur-beta	1	1	7816.97	11638.9	7553.26	0.586015	0.0673885	-0.484563
sp|Q96RW7|HMCN1_HUMAN	Q96RW7	HMCN1_HUMAN	HMCN1	Hemicentin-1	23	23	1.40481e+06	1.05563e+06	1.08081e+06	0.0120512	0.012984	0.135101
sp|Q96S44|PRPK_HUMAN	Q96S44	PRPK_HUMAN	TP53RK	EKC/KEOPS complex subunit TP53RK	1	1	18086.8	17068.8	17013.9	-0.0718307	0.0286753	0.134569
sp|Q96S97|MYADM_HUMAN	Q96S97	MYADM_HUMAN	MYADM	Myeloid-associated differentiation marker	1	1	19651.8	20558.2	16064	0.0767978	-0.173931	-0.216666
sp|Q96ST2|IWS1_HUMAN	Q96ST2	IWS1_HUMAN	IWS1	Protein IWS1 homolog	1	1	65495.2	51210.2	48066.9	-0.343214	-0.329448	0.0478297
sp|Q96T23|RSF1_HUMAN	Q96T23	RSF1_HUMAN	RSF1	Remodeling and spacing factor 1	1	1	12315.1	15719.5	22842.1	0.363873	1.00817	0.678359
sp|Q96TA1|NIBA2_HUMAN	Q96TA1	NIBA2_HUMAN	NIBAN2	Protein Niban 2	1	1	199143	105844	75714.2	-0.900125	-1.27827	-0.344081
sp|Q99417|MYCBP_HUMAN	Q99417	MYCBP_HUMAN	MYCBP	c-Myc-binding protein	1	1	29654.6		18376.3		-0.573509
sp|Q99426|TBCB_HUMAN	Q99426	TBCB_HUMAN	TBCB	Tubulin-folding cofactor B	1	1	28240	29421.9	26374.2	0.0708938	0.0182876	-0.0185428
sp|Q99436|PSB7_HUMAN	Q99436	PSB7_HUMAN	PSMB7	Proteasome subunit beta type-7	4	4	219353	204864	129639	0.229718	-0.266232	-0.15583
sp|Q99439|CNN2_HUMAN	Q99439	CNN2_HUMAN	CNN2	Calponin-2	14	13	2.04544e+06	1.88956e+06	1.44801e+06	-4.36938e-05	0.0217493	-0.0288291
sp|Q99460|PSMD1_HUMAN	Q99460	PSMD1_HUMAN	PSMD1	26S proteasome non-ATPase regulatory subunit 1	13	13	739582	834102	705389	0.125165	0.242775	0.132316
sp|Q99471|PFD5_HUMAN	Q99471	PFD5_HUMAN	PFDN5	Prefoldin subunit 5	2	2	127172	110169	91220.3	-0.102839	-0.291813	0.0175818
sp|Q99497|PARK7_HUMAN	Q99497	PARK7_HUMAN	PARK7	Parkinson disease protein 7	1	1	44897.7	28787	63220.5	-0.629479	0.610649	1.27419
sp|Q99536|VAT1_HUMAN	Q99536	VAT1_HUMAN	VAT1	Synaptic vesicle membrane protein VAT-1 homolog	18	18	3.15796e+06	3119222	2.68283e+06	-0.0157261	0.0662866	0.0688788
sp|Q99614|TTC1_HUMAN	Q99614	TTC1_HUMAN	TTC1	Tetratricopeptide repeat protein 1	1	1	41536	44385.3	40524.4	0.107461	0.0813253	0.00792801
sp|Q99615|DNJC7_HUMAN	Q99615	DNJC7_HUMAN	DNAJC7	DnaJ homolog subfamily C member 7	5	5	267009	198778	210361	-0.0841624	-0.259412	0.326465
sp|Q99627|CSN8_HUMAN	Q99627	CSN8_HUMAN	COPS8	COP9 signalosome complex subunit 8	3	3	297138	295112	496262	0.0914507	0.134037	0.0766494
sp|Q99715|COCA1_HUMAN	Q99715	COCA1_HUMAN	COL12A1	Collagen alpha-1(XII) chain	3	3	164248	104744	144052	-0.153573	0.00878644	0.396791
sp|Q99729|ROAA_HUMAN	Q99729	ROAA_HUMAN	HNRNPAB	Heterogeneous nuclear ribonucleoprotein A/B	9	8	735416	700534	585842	-0.00859067	0.0193369	-0.0957509
sp|Q99733|NP1L4_HUMAN	Q99733	NP1L4_HUMAN	NAP1L4	Nucleosome assembly protein 1-like 4	7	5	289611	300415	256537	0.279662	0.0489727	-0.00276307
sp|Q99798|ACON_HUMAN	Q99798	ACON_HUMAN	ACO2	Aconitate hydratase, mitochondrial	3	3	81005.7	66656.8	82927.5	0.117748	0.171692	0.167837
sp|Q99816|TS101_HUMAN	Q99816	TS101_HUMAN	TSG101	Tumor susceptibility gene 101 protein	2	2	75890.9	89186.4	104824	0.0612427	0.475654	0.0418697
sp|Q99829|CPNE1_HUMAN	Q99829	CPNE1_HUMAN	CPNE1	Copine-1	3	3	118053	270665	127937	0.570514	-0.244541	-0.383563
sp|Q99832|TCPH_HUMAN	Q99832	TCPH_HUMAN	CCT7	T-complex protein 1 subunit eta	30	30	3.62801e+06	3395585	3.0545e+06	0.0319304	-0.178429	-0.126706
sp|Q99873|ANM1_HUMAN	Q99873	ANM1_HUMAN	PRMT1	Protein arginine N-methyltransferase 1	4	4	205319	235354	205137	0.530125	0.0816227	0.00157544
sp|Q99941|ATF6B_HUMAN	Q99941	ATF6B_HUMAN	ATF6B	Cyclic AMP-dependent transcription factor ATF-6 beta	3	3	140094	114073	244538	0.402149	1.10068	0.540222
sp|Q99961|SH3G1_HUMAN	Q99961	SH3G1_HUMAN	SH3GL1	Endophilin-A2	3	2	212448	219314	148738	0.323191	0.203908	-0.602678
sp|Q99985|SEM3C_HUMAN	Q99985	SEM3C_HUMAN	SEMA3C	Semaphorin-3C	17	17	968026	1.21217e+06	1.07535e+06	0.180102	0.112378	-0.0970135
sp|Q99988|GDF15_HUMAN	Q99988	GDF15_HUMAN	GDF15	Growth/differentiation factor 15	3	3	241375	307712	240954	0.0400335	-0.134435	0.00191315
sp|Q9BQ04|RBM4B_HUMAN	Q9BQ04	RBM4B_HUMAN	RBM4B	RNA-binding protein 4B	1	0	26168.9	31588	33893.3	0.283269	0.490046	0.24084
sp|Q9BQ52|RNZ2_HUMAN	Q9BQ52	RNZ2_HUMAN	ELAC2	Zinc phosphodiesterase ELAC protein 2	2	2	45551	89005.3	88295.4	0.67881	0.672546	0.0277998
sp|Q9BQ67|GRWD1_HUMAN	Q9BQ67	GRWD1_HUMAN	GRWD1	Glutamate-rich WD repeat-containing protein 1	1	1	9524.51	13109.7	14191.8	0.472657	0.692242	0.253649
sp|Q9BQA1|MEP50_HUMAN	Q9BQA1	MEP50_HUMAN	WDR77	Methylosome protein WDR77	2	2	60092.5	100770	89761.6	0.808514	0.637976	-0.136475
sp|Q9BQE3|TBA1C_HUMAN	Q9BQE3	TBA1C_HUMAN	TUBA1C	Tubulin alpha-1C chain	26	2	16663485	16017502	14251150	-0.041543	-0.0959531	-0.0498012
sp|Q9BR76|COR1B_HUMAN	Q9BR76	COR1B_HUMAN	CORO1B	Coronin-1B	6	6	405805	399667	601143	-0.122743	0.0238478	-0.189975
sp|Q9BRP8|PYM1_HUMAN	Q9BRP8	PYM1_HUMAN	PYM1	Partner of Y14 and mago	1	1	17019.6	20545.4	14677.2	0.283362	-0.09672	-0.346018
sp|Q9BSJ8|ESYT1_HUMAN	Q9BSJ8	ESYT1_HUMAN	ESYT1	Extended synaptotagmin-1	3	3	91266.5	156995	149522	1.28444	0.504427	0.313704
sp|Q9BT23|LIMD2_HUMAN	Q9BT23	LIMD2_HUMAN	LIMD2	LIM domain-containing protein 2	1	1	28551.7	25472.4	26694.8	-0.152897	0.0198838	0.206844
sp|Q9BT78|CSN4_HUMAN	Q9BT78	CSN4_HUMAN	COPS4	COP9 signalosome complex subunit 4	9	9	740886	675493	478253	-0.0998349	-0.244777	-0.0506723
sp|Q9BTE3|MCMBP_HUMAN	Q9BTE3	MCMBP_HUMAN	MCMBP	Mini-chromosome maintenance complex-binding protein	2	2	61121.8		42345.1		-0.412593
sp|Q9BTV5|FSD1_HUMAN	Q9BTV5	FSD1_HUMAN	FSD1	Fibronectin type III and SPRY domain-containing protein 1	2	2	209908	193090	113917	0.232893	-0.232302	-0.431131
sp|Q9BTW9|TBCD_HUMAN	Q9BTW9	TBCD_HUMAN	TBCD	Tubulin-specific chaperone D	7	7	209807	194981	152739	-0.075745	-0.157949	-0.167295
sp|Q9BUF5|TBB6_HUMAN	Q9BUF5	TBB6_HUMAN	TUBB6	Tubulin beta-6 chain	14	2	222154	130732	102163	-0.159591	-1.21484	-0.855463
sp|Q9BUH6|PAXX_HUMAN	Q9BUH6	PAXX_HUMAN	PAXX	Protein PAXX	2	2	62878.2	49206.5	48863.2	-0.341968	-0.246914	0.129118
sp|Q9BUJ2|HNRL1_HUMAN	Q9BUJ2	HNRL1_HUMAN	HNRNPUL1	Heterogeneous nuclear ribonucleoprotein U-like protein 1	2	2	120629	42186.4	122590	-0.456622	0.126061	0.455951
sp|Q9BUL8|PDC10_HUMAN	Q9BUL8	PDC10_HUMAN	PDCD10	Programmed cell death protein 10	3	3	135913	186426	251949	0.296698	0.0408496	-0.159661
sp|Q9BUP0|EFHD1_HUMAN	Q9BUP0	EFHD1_HUMAN	EFHD1	EF-hand domain-containing protein D1	3	2	133763		48838.2		-1.3367
sp|Q9BUQ8|DDX23_HUMAN	Q9BUQ8	DDX23_HUMAN	DDX23	Probable ATP-dependent RNA helicase DDX23	3	3	164592	132219	99728.9	0.125295	0.0404061	-0.128231
sp|Q9BV20|MTNA_HUMAN	Q9BV20	MTNA_HUMAN	MRI1	Methylthioribose-1-phosphate isomerase	1	1	15343.2	10588	18400	-0.523427	0.379003	0.936492
sp|Q9BVA1|TBB2B_HUMAN	Q9BVA1	TBB2B_HUMAN	TUBB2B	Tubulin beta-2B chain	29	2	529797	558422	296718	0.274751	-0.39987	-0.640558
sp|Q9BVG4|PBDC1_HUMAN	Q9BVG4	PBDC1_HUMAN	PBDC1	Protein PBDC1	1	1	49429	100687	25935.4	1.0382	-0.813535	-1.81767
sp|Q9BWD1|THIC_HUMAN	Q9BWD1	THIC_HUMAN	ACAT2	Acetyl-CoA acetyltransferase, cytosolic	2	2	8276.43	14967.3	12358.5	0.866478	0.695319	-0.137096
sp|Q9BWJ5|SF3B5_HUMAN	Q9BWJ5	SF3B5_HUMAN	SF3B5	Splicing factor 3B subunit 5	1	1	131913	118029	109639	-0.148705	-0.149932	0.0328364
sp|Q9BXJ9|NAA15_HUMAN	Q9BXJ9	NAA15_HUMAN	NAA15	N-alpha-acetyltransferase 15, NatA auxiliary subunit	13	11	767807	710793	689125	0.0864216	-0.0480794	-0.269493
sp|Q9BXP5|SRRT_HUMAN	Q9BXP5	SRRT_HUMAN	SRRT	Serrate RNA effector molecule homolog	4	4	118076	170872	127120	0.56202	0.259045	-0.210314
sp|Q9BXS5|AP1M1_HUMAN	Q9BXS5	AP1M1_HUMAN	AP1M1	AP-1 complex subunit mu-1	3	2	86667.7	137511	114420	0.702718	0.467615	-0.201041
sp|Q9BY32|ITPA_HUMAN	Q9BY32	ITPA_HUMAN	ITPA	Inosine triphosphate pyrophosphatase	1	1	81411.4	100234	40999.3	0.286917	-0.862351	-1.1152
sp|Q9BY43|CHM4A_HUMAN	Q9BY43	CHM4A_HUMAN	CHMP4A	Charged multivesicular body protein 4a	1	1	60934.1	44316.7	54770.8	-0.447655	-0.0369463	0.444772
sp|Q9BY44|EIF2A_HUMAN	Q9BY44	EIF2A_HUMAN	EIF2A	Eukaryotic translation initiation factor 2A	9	9	665802	659580	446558	-0.0214682	-0.15747	-0.182602
sp|Q9BY76|ANGL4_HUMAN	Q9BY76	ANGL4_HUMAN	ANGPTL4	Angiopoietin-related protein 4	9	9	918972	812543	622558	-0.0041695	0.236531	0.126254
sp|Q9BYX7|ACTBM_HUMAN	Q9BYX7	ACTBM_HUMAN	POTEKP	Putative beta-actin-like protein 3	7	2	4847169	110880	4.69405e+06	-4.7211	0.116647	5.67974
sp|Q9BZE9|ASPC1_HUMAN	Q9BZE9	ASPC1_HUMAN	ASPSCR1	Tether containing UBX domain for GLUT4	1	1	69947.4	107171	39823.2	0.627318	-0.695763	-1.28902
sp|Q9BZX2|UCK2_HUMAN	Q9BZX2	UCK2_HUMAN	UCK2	Uridine-cytidine kinase 2	1	1	93412.4	25822.2	37150	-1.84326	-1.21335	0.663967
sp|Q9BZZ5|API5_HUMAN	Q9BZZ5	API5_HUMAN	API5	Apoptosis inhibitor 5	2	2	218718	122860	264399	-0.823379	-1.21533	-0.137229
sp|Q9C0B0|UNK_HUMAN	Q9C0B0	UNK_HUMAN	UNK	RING finger protein unkempt homolog	1	1	20506.9	23864.8	21862.2	0.230519	0.209229	0.0127729
sp|Q9C0B1|FTO_HUMAN	Q9C0B1	FTO_HUMAN	FTO	Alpha-ketoglutarate-dependent dioxygenase FTO	1	1		77025.2	226881			1.69775
sp|Q9C0C9|UBE2O_HUMAN	Q9C0C9	UBE2O_HUMAN	UBE2O	(E3-independent) E2 ubiquitin-conjugating enzyme	6	6	202259	299531	249500	0.0181024	-0.139879	-0.197809
sp|Q9GZN8|ADSSP_HUMAN	Q9GZN8	ADSSP_HUMAN	ADISSP	Adipose-secreted signaling protein	2	2	124676	135586	94417.7	0.200129	-0.271794	-0.43786
sp|Q9GZT4|SRR_HUMAN	Q9GZT4	SRR_HUMAN	SRR	Serine racemase	1	1	9759.93	11375.1	8823.48	0.232682	-0.0286256	-0.227244
sp|Q9GZT9|EGLN1_HUMAN	Q9GZT9	EGLN1_HUMAN	EGLN1	Egl nine homolog 1	2	1	33009.7	60973.5	78281.8	0.113549	-0.300752	0.413525
sp|Q9GZZ1|NAA50_HUMAN	Q9GZZ1	NAA50_HUMAN	NAA50	N-alpha-acetyltransferase 50	4	4	185873	206301	207377	-0.119028	-0.249797	0.0187688
sp|Q9H074|PAIP1_HUMAN	Q9H074	PAIP1_HUMAN	PAIP1	Polyadenylate-binding protein-interacting protein 1	2	2	87792.6	89606.9	72038.1	-0.114504	-0.182732	-0.0341647
sp|Q9H0B6|KLC2_HUMAN	Q9H0B6	KLC2_HUMAN	KLC2	Kinesin light chain 2	4	1	27288.3	33986.4		0.32842
sp|Q9H0D6|XRN2_HUMAN	Q9H0D6	XRN2_HUMAN	XRN2	5'-3' exoribonuclease 2	11	11	415094	375597	404016	-0.0677673	-0.259807	-0.0490232
sp|Q9H0U4|RAB1B_HUMAN	Q9H0U4	RAB1B_HUMAN	RAB1B	Ras-related protein Rab-1B	4	1	14220.2	12606.8	16147.8	-0.161998	0.300288	0.496349
sp|Q9H0W8|SMG9_HUMAN	Q9H0W8	SMG9_HUMAN	SMG9	Nonsense-mediated mRNA decay factor SMG9	2	2			57668.6
sp|Q9H1E3|NUCKS_HUMAN	Q9H1E3	NUCKS_HUMAN	NUCKS1	Nuclear ubiquitous casein and cyclin-dependent kinase substrate 1	5	5	332654	277198	270409	-0.164978	-0.017209	0.134165
sp|Q9H223|EHD4_HUMAN	Q9H223	EHD4_HUMAN	EHD4	EH domain-containing protein 4	2	2	83949.3	118057	96944.3	1.03444	0.953593	-0.0467833
sp|Q9H267|VP33B_HUMAN	Q9H267	VP33B_HUMAN	VPS33B	Vacuolar protein sorting-associated protein 33B	1	1	22218.4	29337.8	22953	0.41275	0.163826	-0.214861
sp|Q9H2G2|SLK_HUMAN	Q9H2G2	SLK_HUMAN	SLK	STE20-like serine/threonine-protein kinase	5	5	151465	169219	156447	0.095	0.1365	0.0755638
sp|Q9H2J4|PDCL3_HUMAN	Q9H2J4	PDCL3_HUMAN	PDCL3	Phosducin-like protein 3	2	2	71394.6	89833	89597.5	0.280817	0.379727	0.161462
sp|Q9H2M9|RBGPR_HUMAN	Q9H2M9	RBGPR_HUMAN	RAB3GAP2	Rab3 GTPase-activating protein non-catalytic subunit	2	2	94749.1	101981	26232.7	0.0733644	-0.488853	-0.329074
sp|Q9H2U1|DHX36_HUMAN	Q9H2U1	DHX36_HUMAN	DHX36	ATP-dependent DNA/RNA helicase DHX36	1	1	16433.6	20719.4	21516.9	0.346079	0.505722	0.193706
sp|Q9H307|PININ_HUMAN	Q9H307	PININ_HUMAN	PNN	Pinin	1	1	49897	27739.3	42483.6	-0.835279	-0.11515	0.754192
sp|Q9H3P7|GCP60_HUMAN	Q9H3P7	GCP60_HUMAN	ACBD3	Golgi resident protein GCP60	4	4	187749	163475	116035	-0.0660753	-0.433868	-0.378304
sp|Q9H3S7|PTN23_HUMAN	Q9H3S7	PTN23_HUMAN	PTPN23	Tyrosine-protein phosphatase non-receptor type 23	2	2	74067.6	90203	69120.8	0.200645	-0.280975	-0.447557
sp|Q9H3U1|UN45A_HUMAN	Q9H3U1	UN45A_HUMAN	UNC45A	Protein unc-45 homolog A	6	6	304899	460032	385988	0.656053	-0.0653807	-0.0180807
sp|Q9H479|FN3K_HUMAN	Q9H479	FN3K_HUMAN	FN3K	Fructosamine-3-kinase	1	1	55138.3		56218.2		0.144881
sp|Q9H4A6|GOLP3_HUMAN	Q9H4A6	GOLP3_HUMAN	GOLPH3	Golgi phosphoprotein 3	2	2	119434	122987	81111.2	0.0552289	-0.419768	-0.440934
sp|Q9H4B7|TBB1_HUMAN	Q9H4B7	TBB1_HUMAN	TUBB1	Tubulin beta-1 chain	7	2	9444.31	42684.5	136765	2.18794	3.97301	1.81913
sp|Q9H4M9|EHD1_HUMAN	Q9H4M9	EHD1_HUMAN	EHD1	EH domain-containing protein 1	4	3	176526	204565	195770	0.0361821	0.341076	0.0982037
sp|Q9H6Z4|RANB3_HUMAN	Q9H6Z4	RANB3_HUMAN	RANBP3	Ran-binding protein 3	2	2	294735	177332	69471.2	-0.461887	-1.39143	-0.895484
sp|Q9H832|UBE2Z_HUMAN	Q9H832	UBE2Z_HUMAN	UBE2Z	Ubiquitin-conjugating enzyme E2 Z	4	4	161857	149185	137433	-0.173257	-0.0797401	-0.0264292
sp|Q9H910|JUPI2_HUMAN	Q9H910	JUPI2_HUMAN	JPT2	Jupiter microtubule associated homolog 2	3	3	231940	162686	356052	-0.459987	0.41983	0.913881
sp|Q9H9A6|LRC40_HUMAN	Q9H9A6	LRC40_HUMAN	LRRC40	Leucine-rich repeat-containing protein 40	9	9	464341	331000	353968	-0.175411	-0.19295	0.138809
sp|Q9H9B1|EHMT1_HUMAN	Q9H9B1	EHMT1_HUMAN	EHMT1	Histone-lysine N-methyltransferase EHMT1	1	1	13367.1	17714.8	26818	0.418016	1.12142	0.737464
sp|Q9H9H4|VP37B_HUMAN	Q9H9H4	VP37B_HUMAN	VPS37B	Vacuolar protein sorting-associated protein 37B	1	1	38346.3	30330.2	19362.3	-0.32659	-0.868939	-0.508286
sp|Q9H9Q2|CSN7B_HUMAN	Q9H9Q2	CSN7B_HUMAN	COPS7B	COP9 signalosome complex subunit 7b	2	2	72041.8	71233.6	64485.2	-0.127889	-0.291173	-0.129222
sp|Q9H9Y4|GPN2_HUMAN	Q9H9Y4	GPN2_HUMAN	GPN2	GPN-loop GTPase 2	1	1	2866.33	7717.32	2865.74	1.44064	0.116602	-1.28997
sp|Q9HAB8|PPCS_HUMAN	Q9HAB8	PPCS_HUMAN	PPCS	Phosphopantothenate--cysteine ligase	1	1	80579.1	47333.1	32846.6	-0.755814	-1.17777	-0.387888
sp|Q9HAV4|XPO5_HUMAN	Q9HAV4	XPO5_HUMAN	XPO5	Exportin-5	8	8	207344	316956	317957	0.141102	0.0806686	-0.0560846
sp|Q9HB07|MYG1_HUMAN	Q9HB07	MYG1_HUMAN	MYG1	MYG1 exonuclease	3	3	131562	156185	131666	0.162937	0.67873	0.0277989
sp|Q9HB71|CYBP_HUMAN	Q9HB71	CYBP_HUMAN	CACYBP	Calcyclin-binding protein	10	10	806662	1.03004e+06	681820	0.0415594	-0.165039	-0.0825337
sp|Q9HBR0|S38AA_HUMAN	Q9HBR0	S38AA_HUMAN	SLC38A10	Solute carrier family 38 member 10	1	1	16444.9	16406.7	13313.7	0.00838647	-0.187827	-0.16215
sp|Q9HC35|EMAL4_HUMAN	Q9HC35	EMAL4_HUMAN	EML4	Echinoderm microtubule-associated protein-like 4	25	25	2050228	2.13883e+06	1.89825e+06	0.0525756	-0.0133147	-0.0889931
sp|Q9HCD5|NCOA5_HUMAN	Q9HCD5	NCOA5_HUMAN	NCOA5	Nuclear receptor coactivator 5	3	3	39829.8	89865.1	94852.1	-0.234484	0.13733	0.248698
sp|Q9HD42|CHM1A_HUMAN	Q9HD42	CHM1A_HUMAN	CHMP1A	Charged multivesicular body protein 1a	4	4	286948	326201	214242	0.28941	-0.428998	-0.380857
sp|Q9NP58|ABCB6_HUMAN	Q9NP58	ABCB6_HUMAN	ABCB6	ATP-binding cassette sub-family B member 6	1	1	56690	67728.8	50719.8	0.268419	-0.0436491	-0.278005
sp|Q9NP61|ARFG3_HUMAN	Q9NP61	ARFG3_HUMAN	ARFGAP3	ADP-ribosylation factor GTPase-activating protein 3	1	1		21911.7	57286			1.5257
sp|Q9NP79|VTA1_HUMAN	Q9NP79	VTA1_HUMAN	VTA1	Vacuolar protein sorting-associated protein VTA1 homolog	7	7	3.90035e+06	668918	513582	-0.0432543	0.0469362	0.17253
sp|Q9NP95|FGF20_HUMAN	Q9NP95	FGF20_HUMAN	FGF20	Fibroblast growth factor 20	5	4	314548	272024	258774	-0.0737465	-0.0108692	0.0969406
sp|Q9NPA8|ENY2_HUMAN	Q9NPA8	ENY2_HUMAN	ENY2	Transcription and mRNA export factor ENY2	2	2	59369	176644	106166	1.10723	0.50213	-0.571039
sp|Q9NPD3|EXOS4_HUMAN	Q9NPD3	EXOS4_HUMAN	EXOSC4	Exosome complex component RRP41	3	3	78034.3	113835	60872.2	0.542395	-0.280674	-0.789006
sp|Q9NPF4|OSGEP_HUMAN	Q9NPF4	OSGEP_HUMAN	OSGEP	tRNA N6-adenosine threonylcarbamoyltransferase	2	2	115067	26455.2	110979	-2.1091	0.0647159	2.20788
sp|Q9NPH2|INO1_HUMAN	Q9NPH2	INO1_HUMAN	ISYNA1	Inositol-3-phosphate synthase 1	4	4	207302	219065	201658	0.259157	0.0514303	-0.0106925
sp|Q9NPJ3|ACO13_HUMAN	Q9NPJ3	ACO13_HUMAN	ACOT13	Acyl-coenzyme A thioesterase 13	2	2	157350	127737	123766	-0.130351	-0.0225419	0.141873
sp|Q9NQ29|LUC7L_HUMAN	Q9NQ29	LUC7L_HUMAN	LUC7L	Putative RNA-binding protein Luc7-like 1	3	1	35580.6	38397.5	31951.6	0.121666	-0.0383051	-0.125908
sp|Q9NQ48|LZTL1_HUMAN	Q9NQ48	LZTL1_HUMAN	LZTFL1	Leucine zipper transcription factor-like protein 1	2	2	68905.2	40363.5	22384.8	-0.759817	-1.5052	-0.711316
sp|Q9NQ88|TIGAR_HUMAN	Q9NQ88	TIGAR_HUMAN	TIGAR	Fructose-2,6-bisphosphatase TIGAR	1	1	29985.1	53448.1	27573.8	0.845635	-0.00405185	-0.815623
sp|Q9NQC3|RTN4_HUMAN	Q9NQC3	RTN4_HUMAN	RTN4	Reticulon-4	1	1	90783.3	61415.7	33479.4	-0.552076	-1.32226	-0.736116
sp|Q9NQG5|RPR1B_HUMAN	Q9NQG5	RPR1B_HUMAN	RPRD1B	Regulation of nuclear pre-mRNA domain-containing protein 1B	3	3	273682	278197	222268	0.0262111	-0.153046	-0.286461
sp|Q9NQP4|PFD4_HUMAN	Q9NQP4	PFD4_HUMAN	PFDN4	Prefoldin subunit 4	1	1	41650.6	18419.2	22081	-1.16538	-0.798631	0.400814
sp|Q9NQR4|NIT2_HUMAN	Q9NQR4	NIT2_HUMAN	NIT2	Omega-amidase NIT2	4	4	250074	303578	378790	0.0409739	0.558445	0.572455
sp|Q9NQT4|EXOS5_HUMAN	Q9NQT4	EXOS5_HUMAN	EXOSC5	Exosome complex component RRP46	2	2	98874.1	17260	54684.7	-2.50642	-0.737557	1.80293
sp|Q9NQX3|GEPH_HUMAN	Q9NQX3	GEPH_HUMAN	GPHN	Gephyrin	2	2	29703.9	13861.3	35738.5	-1.08785	0.383722	1.50563
sp|Q9NR30|DDX21_HUMAN	Q9NR30	DDX21_HUMAN	DDX21	Nucleolar RNA helicase 2	5	4	501052	352386	298018	-0.780989	-0.762308	-0.0830472
sp|Q9NR45|SIAS_HUMAN	Q9NR45	SIAS_HUMAN	NANS	Sialic acid synthase	3	3	192566	244329	216760	0.47261	0.241898	-0.148367
sp|Q9NR46|SHLB2_HUMAN	Q9NR46	SHLB2_HUMAN	SH3GLB2	Endophilin-B2	1	1	78947.2	36931.5	26276.1	-1.08429	-1.47024	-0.351886
sp|Q9NR50|EI2BG_HUMAN	Q9NR50	EI2BG_HUMAN	EIF2B3	Translation initiation factor eIF-2B subunit gamma	2	2	19029.5	18486.8	15840	-0.0300039	-0.147769	-0.0837019
sp|Q9NR56|MBNL1_HUMAN	Q9NR56	MBNL1_HUMAN	MBNL1	Muscleblind-like protein 1	1	1	17553	18406.9	17293.5	0.0802741	0.095412	0.0492013
sp|Q9NRA1|PDGFC_HUMAN	Q9NRA1	PDGFC_HUMAN	PDGFC	Platelet-derived growth factor C	5	5	661261	571841	507468	-0.109516	-0.150884	-0.04579
sp|Q9NRF8|PYRG2_HUMAN	Q9NRF8	PYRG2_HUMAN	CTPS2	CTP synthase 2	1	1	80813.1	196089	101936	1.29059	0.451894	-0.804636
sp|Q9NRF9|DPOE3_HUMAN	Q9NRF9	DPOE3_HUMAN	POLE3	DNA polymerase epsilon subunit 3	1	1		46376.3	33758.3			-0.318927
sp|Q9NRG0|CHRC1_HUMAN	Q9NRG0	CHRC1_HUMAN	CHRAC1	Chromatin accessibility complex protein 1	1	1	55458.3	73023.4	25510.1	0.4087	-1.00344	-1.37807
sp|Q9NRN7|ADPPT_HUMAN	Q9NRN7	ADPPT_HUMAN	AASDHPPT	L-aminoadipate-semialdehyde dehydrogenase-phosphopantetheinyl transferase	1	1	7798.78	8415.81	9213.46	0.121597	0.357393	0.269859
sp|Q9NS15|LTBP3_HUMAN	Q9NS15	LTBP3_HUMAN	LTBP3	Latent-transforming growth factor beta-binding protein 3	9	9	243806	231782	212443	-0.0136838	0.0264972	0.0290488
sp|Q9NSC5|HOME3_HUMAN	Q9NSC5	HOME3_HUMAN	HOMER3	Homer protein homolog 3	1	1	75778		7534.15		-3.21336
sp|Q9NSD9|SYFB_HUMAN	Q9NSD9	SYFB_HUMAN	FARSB	Phenylalanine--tRNA ligase beta subunit	7	7	618449	423747	430762	0.0487997	0.217883	0.311301
sp|Q9NT62|ATG3_HUMAN	Q9NT62	ATG3_HUMAN	ATG3	Ubiquitin-like-conjugating enzyme ATG3	1	1	37449.7	55629.4	29872	0.582635	-0.209264	-0.757835
sp|Q9NT68|TEN2_HUMAN	Q9NT68	TEN2_HUMAN	TENM2	Teneurin-2	3	2	32729.9	32103.2	30646.5	-0.0243481	0.0168489	0.0752604
sp|Q9NTI5|PDS5B_HUMAN	Q9NTI5	PDS5B_HUMAN	PDS5B	Sister chromatid cohesion protein PDS5 homolog B	1	1	23414.2	34661.7	28526.4	0.577702	0.401814	-0.141825
sp|Q9NTK5|OLA1_HUMAN	Q9NTK5	OLA1_HUMAN	OLA1	Obg-like ATPase 1	8	8	984969	1.06803e+06	955622	0.220177	0.0129109	-0.176155
sp|Q9NTM9|CUTC_HUMAN	Q9NTM9	CUTC_HUMAN	CUTC	Copper homeostasis protein cutC homolog	4	4	157853	162440	151518	-0.0677102	-0.751398	-0.381546
sp|Q9NTX5|ECHD1_HUMAN	Q9NTX5	ECHD1_HUMAN	ECHDC1	Ethylmalonyl-CoA decarboxylase	1	1	54157.5	57763.9	42319.4	0.104749	-0.238945	-0.309631
sp|Q9NTZ6|RBM12_HUMAN	Q9NTZ6	RBM12_HUMAN	RBM12	RNA-binding protein 12	9	9	639841	767730	677796	-0.05489	-0.0563009	-0.0819597
sp|Q9NUQ9|CYRIB_HUMAN	Q9NUQ9	CYRIB_HUMAN	CYRIB	CYFIP-related Rac1 interactor B	8	7	509274	580774	575262	0.124754	0.227562	0.0809127
sp|Q9NUU7|DD19A_HUMAN	Q9NUU7	DD19A_HUMAN	DDX19A	ATP-dependent RNA helicase DDX19A	1	0	80485.9		122692		0.72513
sp|Q9NUW8|TYDP1_HUMAN	Q9NUW8	TYDP1_HUMAN	TDP1	Tyrosyl-DNA phosphodiesterase 1	1	1	92513.8	43108.2	20439	-1.08996	-2.06145	-0.937421
sp|Q9NVA2|SEP11_HUMAN	Q9NVA2	SEP11_HUMAN	SEPTIN11	Septin-11	9	4	504640	493896	402045	0.193527	0.18559	-0.13216
sp|Q9NVM6|DJC17_HUMAN	Q9NVM6	DJC17_HUMAN	DNAJC17	DnaJ homolog subfamily C member 17	2	2	120175	94960.4	82040.5	-0.572837	-0.871869	-0.264969
sp|Q9NVM9|INT13_HUMAN	Q9NVM9	INT13_HUMAN	INTS13	Integrator complex subunit 13	1	1	33207.5	54143.9	20614.5	0.717034	-0.57095	-1.25392
sp|Q9NVZ3|NECP2_HUMAN	Q9NVZ3	NECP2_HUMAN	NECAP2	Adaptin ear-binding coat-associated protein 2	3	2	61473.6	66391.4	54468.2	0.122955	0.0813578	-0.167585
sp|Q9NWH9|SLTM_HUMAN	Q9NWH9	SLTM_HUMAN	SLTM	SAFB-like transcription modulator	1	1	10421	10418	9503.97	0.0113261	-0.0159973	0.00673996
sp|Q9NWY4|HPF1_HUMAN	Q9NWY4	HPF1_HUMAN	HPF1	Histone PARylation factor 1	1	0	13980.8	6231.3	5251.73	-1.1541	-1.29568	-0.107523
sp|Q9NX08|COMD8_HUMAN	Q9NX08	COMD8_HUMAN	COMMD8	COMM domain-containing protein 8	2	2	40513	22326.5	17426.5	-0.847884	-1.1002	-0.218254
sp|Q9NXG2|THUM1_HUMAN	Q9NXG2	THUM1_HUMAN	THUMPD1	THUMP domain-containing protein 1	3	3	122947	129099	110234	0.357623	-0.0875993	0.0381864
sp|Q9NXH9|TRM1_HUMAN	Q9NXH9	TRM1_HUMAN	TRMT1	tRNA (guanine(26)-N(2))-dimethyltransferase	2	2	70870.4	49171.9	40274.5	-0.703425	-0.95345	-0.215961
sp|Q9NXV6|CARF_HUMAN	Q9NXV6	CARF_HUMAN	CDKN2AIP	CDKN2A-interacting protein	2	2	9410.39	7950.43	7133.15	-0.231478	-0.282817	-0.0172748
sp|Q9NY33|DPP3_HUMAN	Q9NY33	DPP3_HUMAN	DPP3	Dipeptidyl peptidase 3	1	1	10418.9	14033.4	13371.4	0.441397	0.476842	0.0695088
sp|Q9NYF8|BCLF1_HUMAN	Q9NYF8	BCLF1_HUMAN	BCLAF1	Bcl-2-associated transcription factor 1	1	1	40890.3	56377.3	53138.1	0.4751	0.494885	0.053849
sp|Q9NYL9|TMOD3_HUMAN	Q9NYL9	TMOD3_HUMAN	TMOD3	Tropomodulin-3	1	1	53619.9	39294.8	13407.6	-0.436685	-1.88282	-1.41208
sp|Q9NZ52|GGA3_HUMAN	Q9NZ52	GGA3_HUMAN	GGA3	ADP-ribosylation factor-binding protein GGA3	2	1	106975	108817	34010.8	0.107581	-1.58411	-1.65763
sp|Q9NZI8|IF2B1_HUMAN	Q9NZI8	IF2B1_HUMAN	IGF2BP1	Insulin-like growth factor 2 mRNA-binding protein 1	3	2	44959.4	46104.8	32866.4	0.32497	0.0582029	-0.232704
sp|Q9NZL4|HPBP1_HUMAN	Q9NZL4	HPBP1_HUMAN	HSPBP1	Hsp70-binding protein 1	1	1	103493	96940	67332.9	-0.0826191	-0.503246	-0.386564
sp|Q9NZT2|OGFR_HUMAN	Q9NZT2	OGFR_HUMAN	OGFR	Opioid growth factor receptor	2	2	26798.5	37936.8	31958.2	0.41506	0.203214	-0.177783
sp|Q9NZZ3|CHMP5_HUMAN	Q9NZZ3	CHMP5_HUMAN	CHMP5	Charged multivesicular body protein 5	1	1	12872.8	27311.7	11836.4	1.09694	-0.00419877	-1.06708
sp|Q9P016|THYN1_HUMAN	Q9P016	THYN1_HUMAN	THYN1	Thymocyte nuclear protein 1	1	1	15546	22749.7	17719.1	0.561041	0.305658	-0.22132
sp|Q9P0L0|VAPA_HUMAN	Q9P0L0	VAPA_HUMAN	VAPA	Vesicle-associated membrane protein-associated protein A	3	2	218431	147053	124162	-0.2655	-0.704042	-0.0755053
sp|Q9P258|RCC2_HUMAN	Q9P258	RCC2_HUMAN	RCC2	Protein RCC2	24	24	2.39247e+06	2.03368e+06	2.27763e+06	0.0239185	-0.00343904	0.0932112
sp|Q9P273|TEN3_HUMAN	Q9P273	TEN3_HUMAN	TENM3	Teneurin-3	4	3	161264	138097	94762	0.153841	0.250029	-0.362165
sp|Q9P287|BCCIP_HUMAN	Q9P287	BCCIP_HUMAN	BCCIP	BRCA2 and CDKN1A-interacting protein	3	3	76734.2	139134	126165	0.202269	0.0404004	0.0582726
sp|Q9P289|STK26_HUMAN	Q9P289	STK26_HUMAN	STK26	Serine/threonine-protein kinase 26	1	1	23080.4	52358.3	51718.1	1.19349	1.2809	0.121468
sp|Q9P2D7|DYH1_HUMAN	Q9P2D7	DYH1_HUMAN	DNAH1	Dynein axonemal heavy chain 1	1	1		35514.1	252848			2.97103
sp|Q9P2J5|SYLC_HUMAN	Q9P2J5	SYLC_HUMAN	LARS1	Leucine--tRNA ligase, cytoplasmic	6	6	369703	294120	314477	-0.0164191	-0.0110754	0.231197
sp|Q9P2T1|GMPR2_HUMAN	Q9P2T1	GMPR2_HUMAN	GMPR2	GMP reductase 2	2	2	167752	218101	237309	0.616992	0.833906	0.250977
sp|Q9UBB4|ATX10_HUMAN	Q9UBB4	ATX10_HUMAN	ATXN10	Ataxin-10	5	5	287619	302762	143124	0.258868	-0.0599039	-0.102501
sp|Q9UBC2|EP15R_HUMAN	Q9UBC2	EP15R_HUMAN	EPS15L1	Epidermal growth factor receptor substrate 15-like 1	2	2	140225	93168.5	108240	-0.5622	-0.272156	0.324107
sp|Q9UBE0|SAE1_HUMAN	Q9UBE0	SAE1_HUMAN	SAE1	SUMO-activating enzyme subunit 1	9	9	328732	322604	314150	0.0821609	0.123886	0.0247904
sp|Q9UBF2|COPG2_HUMAN	Q9UBF2	COPG2_HUMAN	COPG2	Coatomer subunit gamma-2	4	2	120300	138055	76656.1	0.301587	-0.391455	-0.555466
sp|Q9UBF6|RBX2_HUMAN	Q9UBF6	RBX2_HUMAN	RNF7	RING-box protein 2	1	1	18499.3	19671.9	17714.8	0.100411	0.0543799	-0.0119677
sp|Q9UBQ0|VPS29_HUMAN	Q9UBQ0	VPS29_HUMAN	VPS29	Vacuolar protein sorting-associated protein 29	4	4	241286	211286	177844	0.0076178	-0.576204	-0.437219
sp|Q9UBQ5|EIF3K_HUMAN	Q9UBQ5	EIF3K_HUMAN	EIF3K	Eukaryotic translation initiation factor 3 subunit K	5	5	351340	357889	280684	0.183401	0.10661	-0.162217
sp|Q9UBQ7|GRHPR_HUMAN	Q9UBQ7	GRHPR_HUMAN	GRHPR	Glyoxylate reductase/hydroxypyruvate reductase	3	3	194541	157560	129503	-0.407007	-0.45323	-0.0932632
sp|Q9UBT2|SAE2_HUMAN	Q9UBT2	SAE2_HUMAN	UBA2	SUMO-activating enzyme subunit 2	13	13	1.04054e+06	994735	820728	-0.194813	-0.404578	-0.171999
sp|Q9UBU9|NXF1_HUMAN	Q9UBU9	NXF1_HUMAN	NXF1	Nuclear RNA export factor 1	1	1	11772.3	21343.6	7437.93	0.870158	-0.545521	-1.38162
sp|Q9UBW8|CSN7A_HUMAN	Q9UBW8	CSN7A_HUMAN	COPS7A	COP9 signalosome complex subunit 7a	3	3	82315.1	47605.5	32103.1	-0.778286	-1.24155	-0.429196
sp|Q9UDY4|DNJB4_HUMAN	Q9UDY4	DNJB4_HUMAN	DNAJB4	DnaJ homolog subfamily B member 4	6	5	504943	462457	385134	0.29506	-0.40457	-0.279024
sp|Q9UGI8|TES_HUMAN	Q9UGI8	TES_HUMAN	TES	Testin	3	3	116804	98249.3	83783.2	-0.0628229	-0.191426	-0.0945397
sp|Q9UGV2|NDRG3_HUMAN	Q9UGV2	NDRG3_HUMAN	NDRG3	Protein NDRG3	4	4	245302	234069	202023	-0.13418	0.167223	-0.0077074
sp|Q9UH65|SWP70_HUMAN	Q9UH65	SWP70_HUMAN	SWAP70	Switch-associated protein 70	8	8	392873	415030	270653	0.0859401	-0.566817	-0.295576
sp|Q9UHB9|SRP68_HUMAN	Q9UHB9	SRP68_HUMAN	SRP68	Signal recognition particle subunit SRP68	2	2	88311.1	36772.2	118460	-0.386388	0.467856	1.2311
sp|Q9UHD1|CHRD1_HUMAN	Q9UHD1	CHRD1_HUMAN	CHORDC1	Cysteine and histidine-rich domain-containing protein 1	6	6	229253	219393	200906	-0.0894111	-0.265671	-0.0501448
sp|Q9UHD8|SEPT9_HUMAN	Q9UHD8	SEPT9_HUMAN	SEPTIN9	Septin-9	4	4	345204	379187	299497	0.112687	-0.185084	-0.222224
sp|Q9UHD9|UBQL2_HUMAN	Q9UHD9	UBQL2_HUMAN	UBQLN2	Ubiquilin-2	3	1	21390.3	20874.8	11512.8	-0.0234508	-0.776818	-0.719304
sp|Q9UHJ6|SHPK_HUMAN	Q9UHJ6	SHPK_HUMAN	SHPK	Sedoheptulokinase	1	1	57447.9	38221.7	32626.1	-0.576119	-0.699329	-0.089147
sp|Q9UHR5|S30BP_HUMAN	Q9UHR5	S30BP_HUMAN	SAP30BP	SAP30-binding protein	1	1	29056.1	12028.7	7763.52	-1.26061	-1.78716	-0.492483
sp|Q9UHV9|PFD2_HUMAN	Q9UHV9	PFD2_HUMAN	PFDN2	Prefoldin subunit 2	3	3	276690	251733	253422	-0.0643209	-0.298815	-0.292284
sp|Q9UHX1|PUF60_HUMAN	Q9UHX1	PUF60_HUMAN	PUF60	Poly(U)-binding-splicing factor PUF60	4	4	136142	148020	135368	0.105931	0.125858	0.038043
sp|Q9UHY1|NRBP_HUMAN	Q9UHY1	NRBP_HUMAN	NRBP1	Nuclear receptor-binding protein	2	2	37513.5	35134.2	29767.3	-0.0811418	-0.227588	-0.112383
sp|Q9UI10|EI2BD_HUMAN	Q9UI10	EI2BD_HUMAN	EIF2B4	Translation initiation factor eIF-2B subunit delta	2	2	184976	109981	77915	-0.773497	-1.23591	-0.428351
sp|Q9UI30|TR112_HUMAN	Q9UI30	TR112_HUMAN	TRMT112	Multifunctional methyltransferase subunit TRM112-like protein	3	3	165597	281467	229612	0.756578	0.545616	0.163373
sp|Q9UIA9|XPO7_HUMAN	Q9UIA9	XPO7_HUMAN	XPO7	Exportin-7	4	4	469230	392545	345403	-0.103227	0.151051	0.305498
sp|Q9UIC8|LCMT1_HUMAN	Q9UIC8	LCMT1_HUMAN	LCMT1	Leucine carboxyl methyltransferase 1	1	1	14201.3	41903.9	23025.5	1.5728	0.814103	-0.724635
sp|Q9UJH8|METRN_HUMAN	Q9UJH8	METRN_HUMAN	METRN	Meteorin	1	1		20546.4	32913.2			0.818996
sp|Q9UJU6|DBNL_HUMAN	Q9UJU6	DBNL_HUMAN	DBNL	Drebrin-like protein	4	4	137465	124723	158818	-0.00388778	-0.545262	-0.535751
sp|Q9UJW0|DCTN4_HUMAN	Q9UJW0	DCTN4_HUMAN	DCTN4	Dynactin subunit 4	3	3	129173	485619	155888	1.21149	0.451936	-0.725495
sp|Q9UK22|FBX2_HUMAN	Q9UK22	FBX2_HUMAN	FBXO2	F-box only protein 2	2	2	78309.2	74467.6	55010.1	-0.0886419	-0.387805	-0.2651
sp|Q9UK45|LSM7_HUMAN	Q9UK45	LSM7_HUMAN	LSM7	U6 snRNA-associated Sm-like protein LSm7	1	1		52839.7	67475.2			0.491954
sp|Q9UKD2|MRT4_HUMAN	Q9UKD2	MRT4_HUMAN	MRTO4	mRNA turnover protein 4 homolog	6	6	193333	278468	243908	-0.118364	0.213923	-0.137236
sp|Q9UKG1|DP13A_HUMAN	Q9UKG1	DP13A_HUMAN	APPL1	DCC-interacting protein 13-alpha	2	2	93226.2	76248.8	75979.1	-0.282	-0.163963	0.1521
sp|Q9UKL0|RCOR1_HUMAN	Q9UKL0	RCOR1_HUMAN	RCOR1	REST corepressor 1	2	2	54368.2	115277	67043.7	-0.0697631	-0.667042	-0.636592
sp|Q9UKV3|ACINU_HUMAN	Q9UKV3	ACINU_HUMAN	ACIN1	Apoptotic chromatin condensation inducer in the nucleus	3	3	64019	71125.9	46008.5	-0.0172094	-0.0402418	0.0647573
sp|Q9UKV8|AGO2_HUMAN	Q9UKV8	AGO2_HUMAN	AGO2	Protein argonaute-2	4	3	149306	183863	306748	-0.0239926	1.12859	0.657393
sp|Q9UKY7|CDV3_HUMAN	Q9UKY7	CDV3_HUMAN	CDV3	Protein CDV3 homolog	3	3	67052.1	96245.6	121471	0.0528887	0.218041	0.371703
sp|Q9UL25|RAB21_HUMAN	Q9UL25	RAB21_HUMAN	RAB21	Ras-related protein Rab-21	1	1	36201.3	33938.9	53180.4	-0.0813567	0.671751	0.78717
sp|Q9UL46|PSME2_HUMAN	Q9UL46	PSME2_HUMAN	PSME2	Proteasome activator complex subunit 2	8	8	481908	412415	319728	-0.131875	-0.294029	-0.385594
sp|Q9ULC4|MCTS1_HUMAN	Q9ULC4	MCTS1_HUMAN	MCTS1	Malignant T-cell-amplified sequence 1	6	3	404220	468387	441634	0.201532	0.115536	0.0288111
sp|Q9ULV4|COR1C_HUMAN	Q9ULV4	COR1C_HUMAN	CORO1C	Coronin-1C	14	13	2267371	3.01272e+06	1.37669e+06	-0.0210852	-0.280145	-0.141855
sp|Q9ULX6|AKP8L_HUMAN	Q9ULX6	AKP8L_HUMAN	AKAP8L	A-kinase anchor protein 8-like	2	2	197692	185881	127229	-0.105587	0.537398	0.328954
sp|Q9UM47|NOTC3_HUMAN	Q9UM47	NOTC3_HUMAN	NOTCH3	Neurogenic locus notch homolog protein 3	4	4	242877	286219	188291	0.136056	-0.278918	-0.192335
sp|Q9UMS4|PRP19_HUMAN	Q9UMS4	PRP19_HUMAN	PRPF19	Pre-mRNA-processing factor 19	11	11	849205	799180	857817	-0.138605	0.236921	0.00647724
sp|Q9UMX0|UBQL1_HUMAN	Q9UMX0	UBQL1_HUMAN	UBQLN1	Ubiquilin-1	7	3	1.07203e+06	996088	998976	-0.175603	0.27466	0.0829297
sp|Q9UN86|G3BP2_HUMAN	Q9UN86	G3BP2_HUMAN	G3BP2	Ras GTPase-activating protein-binding protein 2	5	4	234323	203613	165439	-0.118596	0.2634	0.0318406
sp|Q9UNF0|PACN2_HUMAN	Q9UNF0	PACN2_HUMAN	PACSIN2	Protein kinase C and casein kinase substrate in neurons protein 2	8	8	513879	436464	392581	-0.0893393	0.00329055	-0.000655837
sp|Q9UNH7|SNX6_HUMAN	Q9UNH7	SNX6_HUMAN	SNX6	Sorting nexin-6	7	7	321925	321099	375974	-0.0374457	-0.243954	-0.0879809
sp|Q9UNM6|PSD13_HUMAN	Q9UNM6	PSD13_HUMAN	PSMD13	26S proteasome non-ATPase regulatory subunit 13	11	11	805469	884326	714768	0.115218	0.0136676	-0.120863
sp|Q9UNS2|CSN3_HUMAN	Q9UNS2	CSN3_HUMAN	COPS3	COP9 signalosome complex subunit 3	7	7	376085	343374	470216	-0.223914	0.00896234	0.00271648
sp|Q9UNZ2|NSF1C_HUMAN	Q9UNZ2	NSF1C_HUMAN	NSFL1C	NSFL1 cofactor p47	6	6	1.43696e+06	421239	1248806	-0.103007	-0.0210317	-0.0286638
sp|Q9UPN3|MACF1_HUMAN	Q9UPN3	MACF1_HUMAN	MACF1	Microtubule-actin cross-linking factor 1, isoforms 1/2/3/4/5	29	15	1.52565e+06	1.56944e+06	1.28388e+06	-0.170266	-0.168183	-0.067502
sp|Q9UPU5|UBP24_HUMAN	Q9UPU5	UBP24_HUMAN	USP24	Ubiquitin carboxyl-terminal hydrolase 24	1	1	44877.7	25689.2	47353.3	-0.793092	0.194364	1.02152
sp|Q9UQ35|SRRM2_HUMAN	Q9UQ35	SRRM2_HUMAN	SRRM2	Serine/arginine repetitive matrix protein 2	1	1	68995.7	59913.3	80812	-0.191888	0.344961	0.570912
sp|Q9UQ80|PA2G4_HUMAN	Q9UQ80	PA2G4_HUMAN	PA2G4	Proliferation-associated protein 2G4	20	20	2615790	2.48598e+06	2262203	0.112437	-0.00681945	-0.173157
sp|Q9UQE7|SMC3_HUMAN	Q9UQE7	SMC3_HUMAN	SMC3	Structural maintenance of chromosomes protein 3	10	10	314520	416801	185453	0.366228	-0.488847	-0.174186
sp|Q9Y223|GLCNE_HUMAN	Q9Y223	GLCNE_HUMAN	GNE	Bifunctional UDP-N-acetylglucosamine 2-epimerase/N-acetylmannosamine kinase	1	1	91199.1	94870.3	49481.9	0.0686793	-0.765222	-0.799838
sp|Q9Y224|RTRAF_HUMAN	Q9Y224	RTRAF_HUMAN	RTRAF	RNA transcription, translation and transport factor protein	7	7	338645	315642	240549	0.0806898	-0.303034	-0.320465
sp|Q9Y230|RUVB2_HUMAN	Q9Y230	RUVB2_HUMAN	RUVBL2	RuvB-like 2	18	18	2.20798e+06	2.06644e+06	1589309	0.058614	0.0618206	-0.0351743
sp|Q9Y237|PIN4_HUMAN	Q9Y237	PIN4_HUMAN	PIN4	Peptidyl-prolyl cis-trans isomerase NIMA-interacting 4	5	5	604312	617904	598536	-0.0147064	-0.0088256	0.0580389
sp|Q9Y262|EIF3L_HUMAN	Q9Y262	EIF3L_HUMAN	EIF3L	Eukaryotic translation initiation factor 3 subunit L	14	14	842052	880208	858742	-0.0274181	-0.00976444	-0.0104398
sp|Q9Y263|PLAP_HUMAN	Q9Y263	PLAP_HUMAN	PLAA	Phospholipase A-2-activating protein	2	2	73903.4	52364	44246.2	-0.532282	-0.827527	-0.261182
sp|Q9Y265|RUVB1_HUMAN	Q9Y265	RUVB1_HUMAN	RUVBL1	RuvB-like 1	15	15	2.20282e+06	1932819	1.35496e+06	-0.0678203	-0.468715	-0.300521
sp|Q9Y266|NUDC_HUMAN	Q9Y266	NUDC_HUMAN	NUDC	Nuclear migration protein nudC	13	13	1.41442e+06	1728713	1.9934e+06	0.0228356	-0.100164	-0.00560184
sp|Q9Y281|COF2_HUMAN	Q9Y281	COF2_HUMAN	CFL2	Cofilin-2	5	3	127577	142050	103793	-0.0102005	-0.364336	-0.385935
sp|Q9Y285|SYFA_HUMAN	Q9Y285	SYFA_HUMAN	FARSA	Phenylalanine--tRNA ligase alpha subunit	4	4	297930	253899	435678	-0.155094	-0.392853	0.0984615
sp|Q9Y287|ITM2B_HUMAN	Q9Y287	ITM2B_HUMAN	ITM2B	Integral membrane protein 2B	1	1	18485.1	24339.2	16579.8	0.408659	-0.0400428	-0.414638
sp|Q9Y295|DRG1_HUMAN	Q9Y295	DRG1_HUMAN	DRG1	Developmentally-regulated GTP-binding protein 1	5	5	328902	269338	322961	-0.0347681	0.00400461	0.138936
sp|Q9Y2A7|NCKP1_HUMAN	Q9Y2A7	NCKP1_HUMAN	NCKAP1	Nck-associated protein 1	4	4	96744.8	107844	93467.6	0.440902	0.0411343	0.0303096
sp|Q9Y2L1|RRP44_HUMAN	Q9Y2L1	RRP44_HUMAN	DIS3	Exosome complex exonuclease RRP44	5	5	216667	287915	217950	0.209346	0.10773	-0.138025
sp|Q9Y2L5|TPPC8_HUMAN	Q9Y2L5	TPPC8_HUMAN	TRAPPC8	Trafficking protein particle complex subunit 8	1	1	82752	72424.2	63861.8	-0.180577	-0.256944	-0.0423032
sp|Q9Y2P8|RCL1_HUMAN	Q9Y2P8	RCL1_HUMAN	RCL1	RNA 3'-terminal phosphate cyclase-like protein	1	1	46806.8	27995.1	40828	-0.729797	-0.0802617	0.683599
sp|Q9Y2Q3|GSTK1_HUMAN	Q9Y2Q3	GSTK1_HUMAN	GSTK1	Glutathione S-transferase kappa 1	2	2	82910.1	152910	82741.1	0.724073	0.159231	-0.530778
sp|Q9Y2Q5|LTOR2_HUMAN	Q9Y2Q5	LTOR2_HUMAN	LAMTOR2	Ragulator complex protein LAMTOR2	1	1	40496.8	37802.6	26000.6	-0.0875791	-0.522368	-0.400725
sp|Q9Y2T2|AP3M1_HUMAN	Q9Y2T2	AP3M1_HUMAN	AP3M1	AP-3 complex subunit mu-1	2	1	70089.4	50117.3	46245.2	-0.44123	-0.480072	-0.00477813
sp|Q9Y2V2|CHSP1_HUMAN	Q9Y2V2	CHSP1_HUMAN	CARHSP1	Calcium-regulated heat-stable protein 1	2	2			129856
sp|Q9Y2W1|TR150_HUMAN	Q9Y2W1	TR150_HUMAN	THRAP3	Thyroid hormone receptor-associated protein 3	3	3	176047	213127	188456	0.322088	0.0232424	-0.0513094
sp|Q9Y2X3|NOP58_HUMAN	Q9Y2X3	NOP58_HUMAN	NOP58	Nucleolar protein 58	3	3	93606.1	91426.1	67745.9	-0.0137667	0.120491	-0.239323
sp|Q9Y2X7|GIT1_HUMAN	Q9Y2X7	GIT1_HUMAN	GIT1	ARF GTPase-activating protein GIT1	8	7	490961	1163325	391750	0.165343	-0.0488964	-0.14087
sp|Q9Y2Z0|SGT1_HUMAN	Q9Y2Z0	SGT1_HUMAN	SUGT1	Protein SGT1 homolog	3	3	137483	213906	165294	0.399117	0.409302	0.0442477
sp|Q9Y312|AAR2_HUMAN	Q9Y312	AAR2_HUMAN	AAR2	Protein AAR2 homolog	2	2	1.44379e+06	90205.7	39025.5	-2.43694	-5.0492	0.123824
sp|Q9Y333|LSM2_HUMAN	Q9Y333	LSM2_HUMAN	LSM2	U6 snRNA-associated Sm-like protein LSm2	1	1	145509	130031	82258	-0.341498	-0.895917	-0.520355
sp|Q9Y383|LC7L2_HUMAN	Q9Y383	LC7L2_HUMAN	LUC7L2	Putative RNA-binding protein Luc7-like 2	5	3	227150	231986	190034	-0.0835911	-0.195488	-0.03721
sp|Q9Y3A3|PHOCN_HUMAN	Q9Y3A3	PHOCN_HUMAN	MOB4	MOB-like protein phocein	1	1	43246.9	43178	78875.9	0.00944486	0.983887	1.00851
sp|Q9Y3A5|SBDS_HUMAN	Q9Y3A5	SBDS_HUMAN	SBDS	Ribosome maturation protein SBDS	5	5	104151	101781	137581	0.161196	-0.119398	0.0454296
sp|Q9Y3B2|EXOS1_HUMAN	Q9Y3B2	EXOS1_HUMAN	EXOSC1	Exosome complex component CSL4	2	2	87555.4	90829.8	95062	0.0671337	0.242967	0.209897
sp|Q9Y3B4|SF3B6_HUMAN	Q9Y3B4	SF3B6_HUMAN	SF3B6	Splicing factor 3B subunit 6	4	4	119456	290619	360676	0.448974	0.49824	-0.0684267
sp|Q9Y3D6|FIS1_HUMAN	Q9Y3D6	FIS1_HUMAN	FIS1	Mitochondrial fission 1 protein	1	1	45518.3	30140	24308.5	-0.583028	-0.788093	-0.171001
sp|Q9Y3F4|STRAP_HUMAN	Q9Y3F4	STRAP_HUMAN	STRAP	Serine-threonine kinase receptor-associated protein	8	8	365729	293567	330964	-0.381598	-0.39165	-0.0493973
sp|Q9Y3I0|RTCB_HUMAN	Q9Y3I0	RTCB_HUMAN	RTCB	RNA-splicing ligase RtcB homolog	11	11	643827	1.31903e+06	550110	0.413632	0.305013	-0.328398
sp|Q9Y3P9|RBGP1_HUMAN	Q9Y3P9	RBGP1_HUMAN	RABGAP1	Rab GTPase-activating protein 1	2	1	45225.9	51564.8	26766.9	-0.441191	-0.639801	-0.164546
[truncated: 25 more rows]

## Sheet: DDA_R3
Supplemental Data S2. Single-run result (DDA, Replicate 3)
[truncated: 1,496 more rows]

## Sheet: directDIA_Spectronaut_R1
Supplemental Data S2. Single-run result (directDIA_Spectronaut, Replicate 1)
[truncated: 2,410 more rows]

[truncated: 11 more sheets: directDIA_Spectronaut_R2, directDIA_Spectronaut_R3, LibraryDIA_Spectronaut_R1, LibraryDIA_Spectronaut_R2, LibraryDIA_Spectronaut_R3, LibraryDIA(1)_DIA-NN_R1, LibraryDIA(1)_DIA-NN_R2, LibraryDIA(1)_DIA-NN_R3, LibraryDIA(2)_DIA-NN_R1, LibraryDIA(2)_DIA-NN_R2, LibraryDIA(2)_DIA-NN_R3]
