# Supplementary material for: Multiplexed Data-Independent Acquisition (mDIA) to Profile Extracellular Vesicle Proteomes
Source: Mol Cell Proteomics. 2026 Jan 8;25(2):101507. doi: 10.1016/j.mcpro.2026.101507 (PMC12887797; doi:10.1016/j.mcpro.2026.101507)
Supplement: Supplemental Data S3 [file mmc3.xlsx]

## Sheet: DDA
Supplemental Data S3. Quantification evaluation (DDA, MBR)
Peptide Sequence	Modified Peptide	Peptide Length	Charge	Light Modified Peptide	Medium Modified Peptide	Heavy Modified Peptide	1 Light Intensity	2 Light Intensity	3 Light Intensity	1 Medium Intensity	2 Medium Intensity	3 Medium Intensity	1 Heavy Intensity	2 Heavy Intensity	3 Heavy Intensity	1 Log2 Ratio ML	2 Log2 Ratio ML	3 Log2 Ratio ML	1 Log2 Ratio HL	2 Log2 Ratio HL	3 Log2 Ratio HL	1 Log2 Ratio HM	2 Log2 Ratio HM	3 Log2 Ratio HM	Protein	Protein ID	Entry Name	Gene	Protein Description	Mapped Genes	Mapped Proteins
AAAAAAAAAPAAAATAPTTAATTAATAAQ	AAAAAAAAAPAAAATAPTTAATTAATAAQ	29	3	n[28.0313]AAAAAAAAAPAAAATAPTTAATTAATAAQ	n[32.0564]AAAAAAAAAPAAAATAPTTAATTAATAAQ	n[36.0757]AAAAAAAAAPAAAATAPTTAATTAATAAQ		8444.88	9450.69		15733.2	17742.4		28002.9	32291.4		0.628178	0.63931		1.56421	1.54811		0.552711	0.541366	sp|P37108|SRP14_HUMAN	P37108	SRP14_HUMAN	SRP14	Signal recognition particle 14 kDa protein
AAAAAAALQAK	AAAAAAALQAK	11	2	n[28.0313]AAAAAAALQAK[28.0313]	n[32.0564]AAAAAAALQAK[32.0564]	n[36.0757]AAAAAAALQAK[36.0757]			7441.11	25868.2	14512	16028.5	18510.4	35484.2	29692.7			0.837648			1.77197	-0.823749	1.01088	0.566885	sp|P36578|RL4_HUMAN	P36578	RL4_HUMAN	RPL4	Large ribosomal subunit protein uL4
AAAAAPASEDEDDEDDEDDEDDDDDEEDDSEEEAMETTPAK	AAAAAPASEDEDDEDDEDDEDDDDDEEDDSEEEAMETTPAK	41	3	n[28.0313]AAAAAPASEDEDDEDDEDDEDDDDDEEDDSEEEAMETTPAK[28.0313]	n[32.0564]AAAAAPASEDEDDEDDEDDEDDDDDEEDDSEEEAMETTPAK[32.0564]	n[36.0757]AAAAAPASEDEDDEDDEDDEDDDDDEEDDSEEEAMETTPAK[36.0757]	39551.2	50558	62603	83779.7	91642.5	102914	157927	166404	191982	0.836397	0.614847	0.447727	1.81496	1.56817	1.39212	0.603072	0.570001	0.576956	sp|P19338|NUCL_HUMAN	P19338	NUCL_HUMAN	NCL	Nucleolin
AAAAAPASEDEDDEDDEDDEDDDDDEEDDSEEEAMETTPAK	AAAAAPASEDEDDEDDEDDEDDDDDEEDDSEEEAM[15.9949]ETTPAK	41	3	n[28.0313]AAAAAPASEDEDDEDDEDDEDDDDDEEDDSEEEAM[15.9949]ETTPAK[28.0313]		n[36.0757]AAAAAPASEDEDDEDDEDDEDDDDDEEDDSEEEAM[15.9949]ETTPAK[36.0757]		22936.7	23800.9				42561.5	49575.8	57902.4					0.930798	1.05805				sp|P19338|NUCL_HUMAN	P19338	NUCL_HUMAN	NCL	Nucleolin
AAAAAWEEPSSGNGTAR	AAAAAWEEPSSGNGTAR	17	2	n[28.0313]AAAAAWEEPSSGNGTAR	n[32.0564]AAAAAWEEPSSGNGTAR	n[36.0757]AAAAAWEEPSSGNGTAR	4928.37			6812.39		6668.41	12933.3		13779.7	0.2004			1.17919			0.603298		0.724544	sp|Q9P258|RCC2_HUMAN	Q9P258	RCC2_HUMAN	RCC2	Protein RCC2
AAAASAAEAGIATTGTEDSDDALLK	AAAASAAEAGIATTGTEDSDDALLK	25	3	n[28.0313]AAAASAAEAGIATTGTEDSDDALLK[28.0313]	n[32.0564]AAAASAAEAGIATTGTEDSDDALLK[32.0564]	n[36.0757]AAAASAAEAGIATTGTEDSDDALLK[36.0757]	24542.9	27719.1	23479.3	43494.2	42905.4	40808.6	70732.2	75219.6	68566.3	0.580054	0.371284	0.528082	1.35816	1.28046	1.32156	0.402618	0.525849	0.426045	sp|P55036|PSMD4_HUMAN	P55036	PSMD4_HUMAN	PSMD4	26S proteasome non-ATPase regulatory subunit 4
AAACERERSDEEYYAK	AAAC[57.0215]ERERSDEEYYAK	16	4	n[28.0313]AAAC[57.0215]ERERSDEEYYAK[28.0313]	n[32.0564]AAAC[57.0215]ERERSDEEYYAK[32.0564]	n[36.0757]AAAC[57.0215]ERERSDEEYYAK[36.0757]	6016.17	7841.49	12542.4	19225	17824.9	23631.5	26962.4	27945.9	29696.2	1.42876	0.915215	0.644491	1.97066	1.66823	1.01891	0.166408	0.369685	0.00698687	sp|P61812|TGFB2_HUMAN	P61812	TGFB2_HUMAN	TGFB2	Transforming growth factor beta-2 proprotein
AAADTLQGPMQAAYR	AAADTLQGPMQAAYR	15	2	n[28.0313]AAADTLQGPMQAAYR	n[32.0564]AAADTLQGPMQAAYR	n[36.0757]AAADTLQGPMQAAYR	19961		27657.8	37096.1			53789		62652.2	0.648617			1.24776		0.955128	0.223654			sp|Q6P2E9|EDC4_HUMAN	Q6P2E9	EDC4_HUMAN	EDC4	Enhancer of mRNA-decapping protein 4
AAAEDVNVTFEDQQK	AAAEDVNVTFEDQQK	15	2	n[28.0313]AAAEDVNVTFEDQQK[28.0313]	n[32.0564]AAAEDVNVTFEDQQK[32.0564]	n[36.0757]AAAEDVNVTFEDQQK[36.0757]	23500	8794.43	24106	27287.9	29444.7	45149.4	35446.9	38168.3	37841.1	-0.0510452	1.50997	0.635911	0.389755	1.96299	0.426011	0.0653085	0.0696936	-0.577334	sp|Q9NQP4|PFD4_HUMAN	Q9NQP4	PFD4_HUMAN	PFDN4	Prefoldin subunit 4
AAAFEEQENETVVVK	AAAFEEQENETVVVK	15	2	n[28.0313]AAAFEEQENETVVVK[28.0313]	n[32.0564]AAAFEEQENETVVVK[32.0564]	n[36.0757]AAAFEEQENETVVVK[36.0757]		20029.7	54473.3	71041.3	68334.7	87227.3	100508	96765.9	122291		1.53428	0.409825		2.1277	0.942146	0.182677	0.210091	0.164886	sp|Q9Y490|TLN1_HUMAN	Q9Y490	TLN1_HUMAN	TLN1	Talin-1
AAAFEEQENETVVVKEK	AAAFEEQENETVVVKEK	17	3	n[28.0313]AAAFEEQENETVVVK[28.0313]EK[28.0313]	n[32.0564]AAAFEEQENETVVVK[32.0564]EK[32.0564]	n[36.0757]AAAFEEQENETVVVK[36.0757]EK[36.0757]		9772.6		29714.7	31444.8	37110.6	35309.5	33079.6	40201.3		1.45262			1.59391		-0.0726799	-0.242035	-0.207168	sp|Q9Y490|TLN1_HUMAN	Q9Y490	TLN1_HUMAN	TLN1	Talin-1
AAAFEQLQK	AAAFEQLQK	9	2	n[28.0313]AAAFEQLQK[28.0313]	n[32.0564]AAAFEQLQK[32.0564]	n[36.0757]AAAFEQLQK[36.0757]		34216.6	60554.5		43377	51320.1		56627.5	61231.1		0.0832394	-0.508113		0.540787	-0.20852		0.0742226	-0.067842	sp|O94826|TOM70_HUMAN	O94826	TOM70_HUMAN	TOMM70	Mitochondrial import receptor subunit TOM70
AAAFVTSPPLSPDPTTPDYLTSLLACGDLQVTGSGHCPYSTAQK	AAAFVTSPPLSPDPTTPDYLTSLLAC[57.0215]GDLQVTGSGHC[57.0215]PYSTAQK	44	4		n[32.0564]AAAFVTSPPLSPDPTTPDYLTSLLAC[57.0215]GDLQVTGSGHC[57.0215]PYSTAQK[32.0564]	n[36.0757]AAAFVTSPPLSPDPTTPDYLTSLLAC[57.0215]GDLQVTGSGHC[57.0215]PYSTAQK[36.0757]				21690.7	20442.7	25540.6	39460.7	37713.5	39760.7							0.562964	0.583667	0.315969	sp|Q14194|DPYL1_HUMAN	Q14194	DPYL1_HUMAN	CRMP1	Dihydropyrimidinase-related protein 1
AAAGEFADDPCSSVK	AAAGEFADDPC[57.0215]SSVK	15	2	n[28.0313]AAAGEFADDPC[57.0215]SSVK[28.0313]	n[32.0564]AAAGEFADDPC[57.0215]SSVK[32.0564]	n[36.0757]AAAGEFADDPC[57.0215]SSVK[36.0757]	32917.9	38421.9	41337.8	55349.1	59499.1	59442.5	82416	89218.6	106803	0.503928	0.379412	0.25463	1.14322	1.04516	1.14486	0.263799	0.282423	0.522797	sp|P35221|CTNA1_HUMAN	P35221	CTNA1_HUMAN	CTNNA1	Catenin alpha-1
AAAGEFADDPCSSVKR	AAAGEFADDPC[57.0215]SSVKR	16	3	n[28.0313]AAAGEFADDPC[57.0215]SSVK[28.0313]R	n[32.0564]AAAGEFADDPC[57.0215]SSVK[32.0564]R	n[36.0757]AAAGEFADDPC[57.0215]SSVK[36.0757]R	8041.29	8267.46	9479.09	13752.9	15386.7	15872.3	32662.9	23032.8	30523.7	0.507592	0.626685	0.47429	1.83826	1.30812	1.46256	0.955172	0.298113	0.620833	sp|P35221|CTNA1_HUMAN	P35221	CTNA1_HUMAN	CTNNA1	Catenin alpha-1
AAAGELQEDSGLCVLAR	AAAGELQEDSGLC[57.0215]VLAR	17	2	n[28.0313]AAAGELQEDSGLC[57.0215]VLAR	n[32.0564]AAAGELQEDSGLC[57.0215]VLAR	n[36.0757]AAAGELQEDSGLC[57.0215]VLAR	44557.6	41573.9	37470.8	55338.3	58479.1	45818.5	77895.9	68219.4	94056.2	0.0551287	0.240718	0.0207588	0.613323	0.531148	1.1032	0.182703	-0.0928946	0.715011	sp|Q96C19|EFHD2_HUMAN	Q96C19	EFHD2_HUMAN	EFHD2	EF-hand domain-containing protein D2
AAAGELQEDSGLCVLAR	AAAGELQEDSGLC[57.0215]VLAR	17	3	n[28.0313]AAAGELQEDSGLC[57.0215]VLAR	n[32.0564]AAAGELQEDSGLC[57.0215]VLAR	n[36.0757]AAAGELQEDSGLC[57.0215]VLAR	9043.36	9509.12	5866.38	18562.4		24250.7	29871.6	39179.7	46484.4	0.770803		1.77808	1.53994	1.888	2.76165	0.39365		0.616137	sp|Q96C19|EFHD2_HUMAN	Q96C19	EFHD2_HUMAN	EFHD2	EF-hand domain-containing protein D2
AAAGELQEDSGLMALAK	AAAGELQEDSGLMALAK	17	2	n[28.0313]AAAGELQEDSGLMALAK[28.0313]	n[32.0564]AAAGELQEDSGLMALAK[32.0564]	n[36.0757]AAAGELQEDSGLMALAK[36.0757]	93648.2		106398	67940.8	89272.2	77796.1	63061.6	79892.9	61049.6	-0.727154		-0.721108	-0.780736		-1.02597	-0.429074	-0.475299	-0.672299	sp|Q9BUP0|EFHD1_HUMAN	Q9BUP0	EFHD1_HUMAN	EFHD1	EF-hand domain-containing protein D1
AAAGGQGSAVAAEAEPGKEEPPAR	AAAGGQGSAVAAEAEPGKEEPPAR	24	3	n[28.0313]AAAGGQGSAVAAEAEPGK[28.0313]EEPPAR	n[32.0564]AAAGGQGSAVAAEAEPGK[32.0564]EEPPAR	n[36.0757]AAAGGQGSAVAAEAEPGK[36.0757]EEPPAR			11322.3	18817.2	17396.3		28325.4	26710.1	34934.8						1.40094	0.297304	0.334708		sp|Q9GZT9|EGLN1_HUMAN	Q9GZT9	EGLN1_HUMAN	EGLN1	Egl nine homolog 1
AAAIGIDLGTTYSCVGVFQHGK	AAAIGIDLGTTYSC[57.0215]VGVFQHGK	22	3	n[28.0313]AAAIGIDLGTTYSC[57.0215]VGVFQHGK[28.0313]	n[32.0564]AAAIGIDLGTTYSC[57.0215]VGVFQHGK[32.0564]	n[36.0757]AAAIGIDLGTTYSC[57.0215]VGVFQHGK[36.0757]			21151.8	43026.1			40521.2	36379.4	40207.2						0.702122	-0.408093			sp|P0DMV8|HS71A_HUMAN	P0DMV8	HS71A_HUMAN	HSPA1A	Heat shock 70 kDa protein 1A	HSPA1B	sp|P0DMV9|HS71B_HUMAN
AAALEAMKDYTK	AAALEAMKDYTK	12	2	n[28.0313]AAALEAMK[28.0313]DYTK[28.0313]	n[32.0564]AAALEAMK[32.0564]DYTK[32.0564]	n[36.0757]AAALEAMK[36.0757]DYTK[36.0757]	10517.4	10360.3	11877.5	23365.3	23852.8	27916.6	34662.1	35514.7	47432.3	0.904292	0.964876	0.963487	1.53668	1.61215	1.77309	0.256897	0.263945	0.442166	sp|P31948|STIP1_HUMAN	P31948	STIP1_HUMAN	STIP1	Stress-induced-phosphoprotein 1
AAALEAMKDYTK	AAALEAMKDYTK	12	3	n[28.0313]AAALEAMK[28.0313]DYTK[28.0313]	n[32.0564]AAALEAMK[32.0564]DYTK[32.0564]	n[36.0757]AAALEAMK[36.0757]DYTK[36.0757]	58284.5	39102.8	41116.1	128618	616428	119249	125021	129146	129595	0.878914	3.7848	1.2668	0.891929	1.56367	1.43169	-0.362477	-2.60446	-0.202551	sp|P31948|STIP1_HUMAN	P31948	STIP1_HUMAN	STIP1	Stress-induced-phosphoprotein 1
AAAPAPEEEMDECEQALAAEPK	AAAPAPEEEMDEC[57.0215]EQALAAEPK	22	2	n[28.0313]AAAPAPEEEMDEC[57.0215]EQALAAEPK[28.0313]	n[32.0564]AAAPAPEEEMDEC[57.0215]EQALAAEPK[32.0564]	n[36.0757]AAAPAPEEEMDEC[57.0215]EQALAAEPK[36.0757]	78840.9	89905.9	84493.1	149049	150034	152307	240650	245466	236054	0.66217	0.493879	0.580677	1.42067	1.29237	1.25766	0.383008	0.415162	0.309548	sp|P26641|EF1G_HUMAN	P26641	EF1G_HUMAN	EEF1G	Elongation factor 1-gamma
AAAPAPEEEMDECEQALAAEPK	AAAPAPEEEMDEC[57.0215]EQALAAEPK	22	3	n[28.0313]AAAPAPEEEMDEC[57.0215]EQALAAEPK[28.0313]	n[32.0564]AAAPAPEEEMDEC[57.0215]EQALAAEPK[32.0564]	n[36.0757]AAAPAPEEEMDEC[57.0215]EQALAAEPK[36.0757]	37851.6	39024.3	32676.6	62705.3	61695.2	56008.4	113948	114694	101710	0.484218	0.409256	0.507983	1.40351	1.39535	1.41358	0.543805	0.602769	0.538162	sp|P26641|EF1G_HUMAN	P26641	EF1G_HUMAN	EEF1G	Elongation factor 1-gamma
AAAPAPVSEAVCR	AAAPAPVSEAVC[57.0215]R	13	2	n[28.0313]AAAPAPVSEAVC[57.0215]R	n[32.0564]AAAPAPVSEAVC[57.0215]R	n[36.0757]AAAPAPVSEAVC[57.0215]R	56201.6	57843.9	42276.8	85712.9	83946	90414.5	124721	148589	133206	0.353247	0.294066	0.827285	0.954424	1.21059	1.43117	0.225686	0.533197	0.236453	sp|P20810|ICAL_HUMAN	P20810	ICAL_HUMAN	CAST	Calpastatin
AAASLAAVSGTAAASLGSAQPTDLGAHK	AAASLAAVSGTAAASLGSAQPTDLGAHK	28	3		n[32.0564]AAASLAAVSGTAAASLGSAQPTDLGAHK[32.0564]	n[36.0757]AAASLAAVSGTAAASLGSAQPTDLGAHK[36.0757]						2298.41			9936.82									1.78956	sp|Q7Z5L9|I2BP2_HUMAN	Q7Z5L9	I2BP2_HUMAN	IRF2BP2	Interferon regulatory factor 2-binding protein 2
AAATAEEPDPK	AAATAEEPDPK	11	2	n[28.0313]AAATAEEPDPK[28.0313]	n[32.0564]AAATAEEPDPK[32.0564]	n[36.0757]AAATAEEPDPK[36.0757]	13885	12962.6	9547.48	19248.5	20464.7	18274.1	28200.2	26987.8	23844.5	0.223922	0.420563	0.667205	0.838281	0.887905	1.09591	0.238867	0.0840174	0.0612736	sp|Q99733|NP1L4_HUMAN	Q99733	NP1L4_HUMAN	NAP1L4	Nucleosome assembly protein 1-like 4
AAATPESQEPQAK	AAATPESQEPQAK	13	2	n[28.0313]AAATPESQEPQAK[28.0313]	n[32.0564]AAATPESQEPQAK[32.0564]	n[36.0757]AAATPESQEPQAK[36.0757]	13839.7	19809.2	14436.6	24936.3	28019.4	25162.1	42994.9	46615.1	38583.1	0.602138	0.235619	0.532119	1.46317	1.05345	1.19369	0.485543	0.434504	0.294135	sp|P49006|MRP_HUMAN	P49006	MRP_HUMAN	MARCKSL1	MARCKS-related protein
AAATQPDAKDTPDEPWAFPAR	AAATQPDAKDTPDEPWAFPAR	21	3	n[28.0313]AAATQPDAK[28.0313]DTPDEPWAFPAR	n[32.0564]AAATQPDAK[32.0564]DTPDEPWAFPAR	n[36.0757]AAATQPDAK[36.0757]DTPDEPWAFPAR	15225	14119.8	15367.4	27940	24026.3	17721.6	53265.1	47230.4	39877.8	0.628588	0.528673	-0.0637655	1.64374	1.59207	1.15117	0.639657	0.680074	0.847499	sp|Q7KZF4|SND1_HUMAN	Q7KZF4	SND1_HUMAN	SND1	Staphylococcal nuclease domain-containing protein 1
AAAVSSGFDGAIQLVSLGGR	AAAVSSGFDGAIQLVSLGGR	20	2	n[28.0313]AAAVSSGFDGAIQLVSLGGR	n[32.0564]AAAVSSGFDGAIQLVSLGGR	n[36.0757]AAAVSSGFDGAIQLVSLGGR	86733			26717.1			15834.1			-2.00681			-2.72696			-1.09564			sp|O00468|AGRIN_HUMAN	O00468	AGRIN_HUMAN	AGRN	Agrin
AACDLVR	AAC[57.0215]DLVR	7	2			n[36.0757]AAC[57.0215]DLVR							90456.1	86581.4											sp|P55060|XPO2_HUMAN	P55060	XPO2_HUMAN	CSE1L	Exportin-2
AACEQQAVALTLQEDR	AAC[57.0215]EQQAVALTLQEDR	16	2	n[28.0313]AAC[57.0215]EQQAVALTLQEDR	n[32.0564]AAC[57.0215]EQQAVALTLQEDR	n[36.0757]AAC[57.0215]EQQAVALTLQEDR	40308.7	39549.4	39244.6	48427.4	42785.8	44872.6	51609.4	61788.7	50121.2	0.00725649	-0.156004	-0.0760617	0.152998	0.460329	0.128377	-0.22975	0.233008	-0.162996	sp|Q9BUH6|PAXX_HUMAN	Q9BUH6	PAXX_HUMAN	PAXX	Protein PAXX
AACNLLQR	AAC[57.0215]NLLQR	8	2	n[28.0313]AAC[57.0215]NLLQR	n[32.0564]AAC[57.0215]NLLQR	n[36.0757]AAC[57.0215]NLLQR	65826.9	42458.3	77389	110915	108357	77364.1	154043	170522	119491	0.489703	1.12352	-0.269868	1.02145	1.86014	0.402148	0.156252	0.3533	0.304582	sp|Q01813|PFKAP_HUMAN	Q01813	PFKAP_HUMAN	PFKP	ATP-dependent 6-phosphofructokinase, platelet type
AACSAAAMEEDSEASSSR	AAC[57.0215]SAAAMEEDSEASSSR	18	2		n[32.0564]AAC[57.0215]SAAAMEEDSEASSSR	n[36.0757]AAC[57.0215]SAAAMEEDSEASSSR				4005.88	3606.87	7478.12	11227.4	12342.9	12321.5							1.16527	1.4597	0.397848	sp|Q05086|UBE3A_HUMAN	Q05086	UBE3A_HUMAN	UBE3A	Ubiquitin-protein ligase E3A
AADAEAEVASLNR	AADAEAEVASLNR	13	2	n[28.0313]AADAEAEVASLNR	n[32.0564]AADAEAEVASLNR	n[36.0757]AADAEAEVASLNR		19303.4	20994.7	16587.3	24569.8	32305.2	42125.7	61287.7	61669.9		0.0785486	0.35234		1.49871	1.32999	1.06359	1.03683	0.610218	sp|P06753|TPM3_HUMAN	P06753	TPM3_HUMAN	TPM3	Tropomyosin alpha-3 chain
AADALEEQQR	AADALEEQQR	10	2	n[28.0313]AADALEEQQR	n[32.0564]AADALEEQQR	n[36.0757]AADALEEQQR	22688.5	22522	16979.7	39245.5	43711.8	51998.7	46451.2	46778	46895	0.545106	0.70253	1.34526	0.851399	0.873313	1.24107	-0.0691987	-0.212542	-0.471626	sp|Q14980|NUMA1_HUMAN	Q14980	NUMA1_HUMAN	NUMA1	Nuclear mitotic apparatus protein 1
AADAVEDLR	AADAVEDLR	9	2	n[28.0313]AADAVEDLR	n[32.0564]AADAVEDLR	n[36.0757]AADAVEDLR	38830.2	42529.8	32455.1	89159.1	74790.9	60996.7	146838	150690	134692	0.952718	0.575962	0.640883	1.73647	1.67934	1.8286	0.408261	0.72005	0.820283	sp|Q9UNF0|PACN2_HUMAN	Q9UNF0	PACN2_HUMAN	PACSIN2	Protein kinase C and casein kinase substrate in neurons protein 2
AADEEAFEDNSEEYIR	AADEEAFEDNSEEYIR	16	2	n[28.0313]AADEEAFEDNSEEYIR	n[32.0564]AADEEAFEDNSEEYIR	n[36.0757]AADEEAFEDNSEEYIR	59180.7	51835.9	52442.9	133024	110880	100204	159931	132386	144622	0.909427	0.864008	0.664716	1.22912	1.20222	1.23891	-0.0557971	-0.0451114	0.206763	sp|P55060|XPO2_HUMAN	P55060	XPO2_HUMAN	CSE1L	Exportin-2
AADEEAFEDNSEEYIRR	AADEEAFEDNSEEYIRR	17	2	n[28.0313]AADEEAFEDNSEEYIRR	n[32.0564]AADEEAFEDNSEEYIRR	n[36.0757]AADEEAFEDNSEEYIRR		4900.82			13147.7			23421.6			1.15423			2.08669			0.549137		sp|P55060|XPO2_HUMAN	P55060	XPO2_HUMAN	CSE1L	Exportin-2
AADEEAFEDNSEEYIRR	AADEEAFEDNSEEYIRR	17	3	n[28.0313]AADEEAFEDNSEEYIRR	n[32.0564]AADEEAFEDNSEEYIRR	n[36.0757]AADEEAFEDNSEEYIRR	79438.2	70761.6	76033	139488	136055	135694	235874	221713	244581	0.555633	0.711331	0.566258	1.38086	1.50409	1.46106	0.449733	0.409433	0.52737	sp|P55060|XPO2_HUMAN	P55060	XPO2_HUMAN	CSE1L	Exportin-2
AADFIDQALAQK	AADFIDQALAQK	12	2	n[28.0313]AADFIDQALAQK[28.0313]	n[32.0564]AADFIDQALAQK[32.0564]	n[36.0757]AADFIDQALAQK[36.0757]	33860.2	28325.4	55930	64448.8	48966.2	44118.6	89127.8	80142.3	76048.5	0.696262	0.535499	-0.61164	1.21545	1.3407	0.218745	0.143696	0.421873	0.46295	sp|P51452|DUS3_HUMAN	P51452	DUS3_HUMAN	DUSP3	Dual specificity protein phosphatase 3
AADIDQEVKER	AADIDQEVKER	11	3	n[28.0313]AADIDQEVK[28.0313]ER	n[32.0564]AADIDQEVK[32.0564]ER	n[36.0757]AADIDQEVK[36.0757]ER	22033.4	23373.8	27039.9	32728.1	37219.4	45721.5	45635.7	57680.9	54034.5	0.313657	0.417011	0.488379	0.858939	1.12202	0.774239	0.169791	0.321686	-0.081575	sp|Q86VP6|CAND1_HUMAN	Q86VP6	CAND1_HUMAN	CAND1	Cullin-associated NEDD8-dissociated protein 1
AADISLDNLVEGKR	AADISLDNLVEGKR	14	3	n[28.0313]AADISLDNLVEGK[28.0313]R	n[32.0564]AADISLDNLVEGK[32.0564]R	n[36.0757]AADISLDNLVEGK[36.0757]R	12136.5		6402.88	28749.3		20244.1	24990.6		17686.8	1.00635		1.3913	0.848669		1.24133	-0.533169		-0.517409	sp|Q12888|TP53B_HUMAN	Q12888	TP53B_HUMAN	TP53BP1	TP53-binding protein 1
AADPPAENSSAPEAEQGGAE	AADPPAENSSAPEAEQGGAE	20	2	n[28.0313]AADPPAENSSAPEAEQGGAE	n[32.0564]AADPPAENSSAPEAEQGGAE	n[36.0757]AADPPAENSSAPEAEQGGAE	40525.9	42859	44796	48182.6	74705.4	77909.2	110125	116383	126547	-0.00780719	0.563189	0.529021	1.25579	1.28122	1.27369	0.888106	0.334711	0.37723	sp|P67809|YBOX1_HUMAN	P67809	YBOX1_HUMAN	YBX1	Y-box-binding protein 1
AADPPAENSSAPEAEQGGAE	AADPPAENSSAPEAEQGGAE	20	3	n[28.0313]AADPPAENSSAPEAEQGGAE	n[32.0564]AADPPAENSSAPEAEQGGAE	n[36.0757]AADPPAENSSAPEAEQGGAE	4745.67	5246.84	7318.34	13992.9	13585.7	9809.51	23804.1	29400.4	26543.8	1.29336	1.10309	0.153261	2.13316	2.3211	1.63424	0.464307	0.834689	1.11354	sp|P67809|YBOX1_HUMAN	P67809	YBOX1_HUMAN	YBX1	Y-box-binding protein 1
AADSQNSGEGNTGAAESSFSQEVSR	AADSQNSGEGNTGAAESSFSQEVSR	25	2	n[28.0313]AADSQNSGEGNTGAAESSFSQEVSR	n[32.0564]AADSQNSGEGNTGAAESSFSQEVSR	n[36.0757]AADSQNSGEGNTGAAESSFSQEVSR			2422.39	4395.33		7699.81	11626		12433.3			1.39899			2.13516	1.08176		0.368732	sp|P12270|TPR_HUMAN	P12270	TPR_HUMAN	TPR	Nucleoprotein TPR
AAEAAAAPAESAAPAAGEEPSKEEGEPK	AAEAAAAPAESAAPAAGEEPSKEEGEPK	28	3		n[32.0564]AAEAAAAPAESAAPAAGEEPSK[32.0564]EEGEPK[32.0564]	n[36.0757]AAEAAAAPAESAAPAAGEEPSK[36.0757]EEGEPK[36.0757]						8770.84			32293.1									1.55786	sp|P80723|BASP1_HUMAN	P80723	BASP1_HUMAN	BASP1	Brain acid soluble protein 1
AAEAAPPTQEAQGETEPTEQAPDALEQAADTSR	AAEAAPPTQEAQGETEPTEQAPDALEQAADTSR	33	3		n[32.0564]AAEAAPPTQEAQGETEPTEQAPDALEQAADTSR	n[36.0757]AAEAAPPTQEAQGETEPTEQAPDALEQAADTSR				10059.2	12016.6		22621.3	21438.2								0.866959	0.551256		sp|Q8N163|CCAR2_HUMAN	Q8N163	CCAR2_HUMAN	CCAR2	Cell cycle and apoptosis regulator protein 2
AAEAAPPTQEAQGETEPTEQAPDALEQAADTSRR	AAEAAPPTQEAQGETEPTEQAPDALEQAADTSRR	34	3	n[28.0313]AAEAAPPTQEAQGETEPTEQAPDALEQAADTSRR	n[32.0564]AAEAAPPTQEAQGETEPTEQAPDALEQAADTSRR	n[36.0757]AAEAAPPTQEAQGETEPTEQAPDALEQAADTSRR		10716.3			21499.8			24435			0.76629			1.01908			-0.130532		sp|Q8N163|CCAR2_HUMAN	Q8N163	CCAR2_HUMAN	CCAR2	Cell cycle and apoptosis regulator protein 2
AAEAAPPTQEAQGETEPTEQAPDALEQAADTSRR	AAEAAPPTQEAQGETEPTEQAPDALEQAADTSRR	34	4	n[28.0313]AAEAAPPTQEAQGETEPTEQAPDALEQAADTSRR	n[32.0564]AAEAAPPTQEAQGETEPTEQAPDALEQAADTSRR	n[36.0757]AAEAAPPTQEAQGETEPTEQAPDALEQAADTSRR								30776.7											sp|Q8N163|CCAR2_HUMAN	Q8N163	CCAR2_HUMAN	CCAR2	Cell cycle and apoptosis regulator protein 2
AAEAGGAEEQYGFLTTPTK	AAEAGGAEEQYGFLTTPTK	19	2	n[28.0313]AAEAGGAEEQYGFLTTPTK[28.0313]	n[32.0564]AAEAGGAEEQYGFLTTPTK[32.0564]	n[36.0757]AAEAGGAEEQYGFLTTPTK[36.0757]		8982.62	14467.6	18869.1	18404.9	17068.2	20346.6	25536.3	29415		0.796657	-0.0309205		1.33729	0.799175	-0.212797	0.157308	0.462661	sp|P46821|MAP1B_HUMAN	P46821	MAP1B_HUMAN	MAP1B	Microtubule-associated protein 1B
AAECLDVDECHRVPPPCDLGR	AAEC[57.0215]LDVDEC[57.0215]HRVPPPC[57.0215]DLGR	21	4	n[28.0313]AAEC[57.0215]LDVDEC[57.0215]HRVPPPC[57.0215]DLGR	n[32.0564]AAEC[57.0215]LDVDEC[57.0215]HRVPPPC[57.0215]DLGR	n[36.0757]AAEC[57.0215]LDVDEC[57.0215]HRVPPPC[57.0215]DLGR	16086	15677.5	17152.9	30767.2	30079.4	31644	63275.5	57934.5	62755	0.697762	0.706699	0.614073	1.8263	1.74896	1.64672	0.753043	0.658932	0.665216	sp|Q8N2S1|LTBP4_HUMAN	Q8N2S1	LTBP4_HUMAN	LTBP4	Latent-transforming growth factor beta-binding protein 4
AAECNIVVTQPR	AAEC[57.0215]NIVVTQPR	12	2	n[28.0313]AAEC[57.0215]NIVVTQPR	n[32.0564]AAEC[57.0215]NIVVTQPR	n[36.0757]AAEC[57.0215]NIVVTQPR	143717	146265	162993	180258	187897	196398	356466	387296	398240	0.0601898	0.0918758	-0.000435263	1.11123	1.22362	1.06428	0.675552	0.748423	0.697281	sp|Q08211|DHX9_HUMAN	Q08211	DHX9_HUMAN	DHX9	ATP-dependent RNA helicase A
AAEEAASTLASSIHPEQCIK	AAEEAASTLASSIHPEQC[57.0215]IK	20	3	n[28.0313]AAEEAASTLASSIHPEQC[57.0215]IK[28.0313]	n[32.0564]AAEEAASTLASSIHPEQC[57.0215]IK[32.0564]	n[36.0757]AAEEAASTLASSIHPEQC[57.0215]IK[36.0757]	19395.8	12362.2	13325.7	29671.4	33752.2	34539.4	51810.6	80789.3	79064	0.356149	1.21566	1.10463	1.23514	2.58455	2.34426	0.503504	0.98557	0.872194	sp|Q7Z460|CLAP1_HUMAN	Q7Z460	CLAP1_HUMAN	CLASP1	CLIP-associating protein 1
AAEEEPSTSATVPMSK	AAEEEPSTSATVPMSK	16	2		n[32.0564]AAEEEPSTSATVPMSK[32.0564]	n[36.0757]AAEEEPSTSATVPMSK[36.0757]					15413.5			19051.9									0.0218387		sp|Q13356|PPIL2_HUMAN	Q13356	PPIL2_HUMAN	PPIL2	RING-type E3 ubiquitin-protein ligase PPIL2
AAELAVQNEVGLVDNPLK	AAELAVQNEVGLVDNPLK	18	2	n[28.0313]AAELAVQNEVGLVDNPLK[28.0313]	n[32.0564]AAELAVQNEVGLVDNPLK[32.0564]	n[36.0757]AAELAVQNEVGLVDNPLK[36.0757]		9876.74			20112.5			25872.2			0.78776			1.21924			0.0481562		sp|Q9NVM6|DJC17_HUMAN	Q9NVM6	DJC17_HUMAN	DNAJC17	DnaJ homolog subfamily C member 17
AAELAVQNEVGLVDNPLK	AAELAVQNEVGLVDNPLK	18	3	n[28.0313]AAELAVQNEVGLVDNPLK[28.0313]	n[32.0564]AAELAVQNEVGLVDNPLK[32.0564]	n[36.0757]AAELAVQNEVGLVDNPLK[36.0757]		23353.9	21787.8	16685	15830.4	13557.1	51397.1	50602.2	27077.5		-0.861702	-0.953879		0.934358	0.0890225	1.35128	1.41274	0.675467	sp|Q9NVM6|DJC17_HUMAN	Q9NVM6	DJC17_HUMAN	DNAJC17	DnaJ homolog subfamily C member 17
AAELTATQVEEEEEEEDFRK	AAELTATQVEEEEEEEDFRK	20	3	n[28.0313]AAELTATQVEEEEEEEDFRK[28.0313]	n[32.0564]AAELTATQVEEEEEEEDFRK[32.0564]	n[36.0757]AAELTATQVEEEEEEEDFRK[36.0757]	174753	167917	186597	16177.6			42029.6	36735.3	22342.3	-3.77064			-2.29877	-2.44943	-3.28663	1.09638			sp|O75717|WDHD1_HUMAN	O75717	WDHD1_HUMAN	WDHD1	WD repeat and HMG-box DNA-binding protein 1
AAEMMASLLK	AAEMMASLLK	10	2	n[28.0313]AAEMMASLLK[28.0313]	n[32.0564]AAEMMASLLK[32.0564]	n[36.0757]AAEMMASLLK[36.0757]	23610.5	19979	10080.4	69827.4	61905.1	67797.5	119588	114185	125143	1.34154	1.39537	2.48027	2.17533	2.37015	3.4094	0.458297	0.59146	0.561694	sp|P33176|KINH_HUMAN	P33176	KINH_HUMAN	KIF5B	Kinesin-1 heavy chain
AAESLADPTEYENLFPGLK	AAESLADPTEYENLFPGLK	19	2	n[28.0313]AAESLADPTEYENLFPGLK[28.0313]	n[32.0564]AAESLADPTEYENLFPGLK[32.0564]	n[36.0757]AAESLADPTEYENLFPGLK[36.0757]	53494.1	54373.6	45062.5	75430.8	95303.6	90430.4	157071	146488	141278	0.24012	0.566393	0.735476	1.36229	1.27929	1.42399	0.74668	0.329577	0.321079	sp|P35606|COPB2_HUMAN	P35606	COPB2_HUMAN	COPB2	Coatomer subunit beta'
AAEWQLDQPSWSGR	AAEWQLDQPSWSGR	14	2	n[28.0313]AAEWQLDQPSWSGR	n[32.0564]AAEWQLDQPSWSGR	n[36.0757]AAEWQLDQPSWSGR	50352.2	40549.6	50213.3		35595.3	64281.7	160286	119336	148740		-0.467968	0.0869352	1.47885	1.39727	1.3421		1.48192	0.887729	sp|Q9NVZ3|NECP2_HUMAN	Q9NVZ3	NECP2_HUMAN	NECAP2	Adaptin ear-binding coat-associated protein 2
AAFNSGK	AAFNSGK	7	2	n[28.0313]AAFNSGK[28.0313]	n[32.0564]AAFNSGK[32.0564]	n[36.0757]AAFNSGK[36.0757]	6782.41		7362.05	15475.4	15641.5	15060.7	23262.3	30522.1	25363.7	0.92346		0.763211	1.58476		1.56003	0.285808	0.68542	0.429388	sp|P04406|G3P_HUMAN	P04406	G3P_HUMAN	GAPDH	Glyceraldehyde-3-phosphate dehydrogenase
AAFQSQYK	AAFQSQYK	8	2	n[28.0313]AAFQSQYK[28.0313]	n[32.0564]AAFQSQYK[32.0564]	n[36.0757]AAFQSQYK[36.0757]		22279	23058.7	33887.9	32093.7	39224.5	33942.1	34930.1	38673.3		0.261966	0.497038		0.452314	0.521474	-0.319251	-0.192976	-0.342998	sp|Q86XP3|DDX42_HUMAN	Q86XP3	DDX42_HUMAN	DDX42	ATP-dependent RNA helicase DDX42
AAFTVSLDPGPLEQFPHSMEPQLR	AAFTVSLDPGPLEQFPHSMEPQLR	24	3	n[28.0313]AAFTVSLDPGPLEQFPHSMEPQLR	n[32.0564]AAFTVSLDPGPLEQFPHSMEPQLR	n[36.0757]AAFTVSLDPGPLEQFPHSMEPQLR			5248.05			11404.1			24544.5			0.850296			2.00099			0.783263	sp|Q9UKD2|MRT4_HUMAN	Q9UKD2	MRT4_HUMAN	MRTO4	mRNA turnover protein 4 homolog
AAGASDVVLYK	AAGASDVVLYK	11	2	n[28.0313]AAGASDVVLYK[28.0313]	n[32.0564]AAGASDVVLYK[32.0564]	n[36.0757]AAGASDVVLYK[36.0757]	46419.9		48226	29517.4	30121.2	47175.9	39346.1	57004.4	41320.8	-0.940713		-0.301162	-0.460406		-0.447494	0.104816	0.620431	-0.513767	sp|Q9NSD9|SYFB_HUMAN	Q9NSD9	SYFB_HUMAN	FARSB	Phenylalanine--tRNA ligase beta subunit
AAGFKDPLLASGTDGVGTK	AAGFKDPLLASGTDGVGTK	19	3	n[28.0313]AAGFK[28.0313]DPLLASGTDGVGTK[28.0313]	n[32.0564]AAGFK[32.0564]DPLLASGTDGVGTK[32.0564]	n[36.0757]AAGFK[36.0757]DPLLASGTDGVGTK[36.0757]	16173.2	11776.2	14822.6	35604.2	35278	40118.7	40710.9	32577.6	31315.3	0.900612	1.34952	1.16707	1.15963	1.3028	0.854516	-0.116475	-0.430043	-0.679992	sp|P22102|PUR2_HUMAN	P22102	PUR2_HUMAN	GART	Trifunctional purine biosynthetic protein adenosine-3
AAGFSSSTTSTSWEGNR	AAGFSSSTTSTSWEGNR	17	2	n[28.0313]AAGFSSSTTSTSWEGNR	n[32.0564]AAGFSSSTTSTSWEGNR	n[36.0757]AAGFSSSTTSTSWEGNR			2778.88			11848.6			20278.6			1.82274			2.64283			0.452655	sp|Q7Z478|DHX29_HUMAN	Q7Z478	DHX29_HUMAN	DHX29	ATP-dependent RNA helicase DHX29
AAGLATMISTMRPDIDNMDEYVR	AAGLATMISTMRPDIDNMDEYVR	23	3		n[32.0564]AAGLATMISTMRPDIDNMDEYVR	n[36.0757]AAGLATMISTMRPDIDNMDEYVR						7885.37			15841.5									0.683878	sp|O75533|SF3B1_HUMAN	O75533	SF3B1_HUMAN	SF3B1	Splicing factor 3B subunit 1
AAGPGLGNVAMGPR	AAGPGLGNVAMGPR	14	2			n[36.0757]AAGPGLGNVAMGPR							38023.1												sp|O14497|ARI1A_HUMAN	O14497	ARI1A_HUMAN	ARID1A	AT-rich interactive domain-containing protein 1A
AAGPSLSHTSGGTQSK	AAGPSLSHTSGGTQSK	16	3	n[28.0313]AAGPSLSHTSGGTQSK[28.0313]	n[32.0564]AAGPSLSHTSGGTQSK[32.0564]	n[36.0757]AAGPSLSHTSGGTQSK[36.0757]	26982.6	28666.6	25498.4	17280.5	19302.2	15115.3	27317.5	33372.6	20327.1	-0.928878	-0.84493	-1.0238	-0.19492	0.0179788	-0.551551	0.358466	0.479585	0.104816	sp|P27694|RFA1_HUMAN	P27694	RFA1_HUMAN	RPA1	Replication protein A 70 kDa DNA-binding subunit
AAGSGELGVTMK	AAGSGELGVTMK	12	2	n[28.0313]AAGSGELGVTMK[28.0313]	n[32.0564]AAGSGELGVTMK[32.0564]	n[36.0757]AAGSGELGVTMK[36.0757]	41173.5	44372.5	39243.4	59463.2	63886.6	62248.6	60848.4	58746.8	70243.4	0.286266	0.274318	0.396187	0.373421	0.221484	0.615362	-0.288337	-0.436159	-0.14826	sp|O75369|FLNB_HUMAN	O75369	FLNB_HUMAN	FLNB	Filamin-B
AAGSPSPLPAPDPAPK	AAGSPSPLPAPDPAPK	16	2	n[28.0313]AAGSPSPLPAPDPAPK[28.0313]	n[32.0564]AAGSPSPLPAPDPAPK[32.0564]	n[36.0757]AAGSPSPLPAPDPAPK[36.0757]	33112.9	37603.7		24472.4	34082.3		27460.9	38417.4		-0.712352	-0.421819		-0.492197	-0.170426		-0.155337	-0.131932		sp|Q9BZE9|ASPC1_HUMAN	Q9BZE9	ASPC1_HUMAN	ASPSCR1	Tether containing UBX domain for GLUT4
AAGTEGPFQEVDGVATTR	AAGTEGPFQEVDGVATTR	18	2	n[28.0313]AAGTEGPFQEVDGVATTR	n[32.0564]AAGTEGPFQEVDGVATTR	n[36.0757]AAGTEGPFQEVDGVATTR	59142.6	50919	48985.7	138703	120322	97017	166854	123486	122115	0.970664	1.00766	0.716473	1.29119	1.11328	1.09326	-0.0549691	-0.277711	0.00935287	sp|P10586|PTPRF_HUMAN	P10586	PTPRF_HUMAN	PTPRF	Receptor-type tyrosine-protein phosphatase F
AAGVNVEPFWPGLFAK	AAGVNVEPFWPGLFAK	16	2	n[28.0313]AAGVNVEPFWPGLFAK[28.0313]	n[32.0564]AAGVNVEPFWPGLFAK[32.0564]	n[36.0757]AAGVNVEPFWPGLFAK[36.0757]		103008	117565		353278	273163	157226	80456.8	75755		1.54294	0.946904		-0.568054	-0.858592		-2.49431	-2.17293	sp|P05386|RLA1_HUMAN	P05386	RLA1_HUMAN	RPLP1	Large ribosomal subunit protein P1
AAGVPSATITWR	AAGVPSATITWR	12	2	n[28.0313]AAGVPSATITWR	n[32.0564]AAGVPSATITWR	n[36.0757]AAGVPSATITWR	57593	34945	26773.5	72028.5	47994.2	64491	96061.1	94271.1	80136.7	0.0694867	0.203583	0.998888	0.542455	1.27196	1.3571	0.097477	0.685049	-0.00921831	sp|P98160|PGBM_HUMAN	P98160	PGBM_HUMAN	HSPG2	Basement membrane-specific heparan sulfate proteoglycan core protein
AAGVVLEMIR	AAGVVLEMIR	10	2	n[28.0313]AAGVVLEMIR	n[32.0564]AAGVVLEMIR	n[36.0757]AAGVVLEMIR		48052.8	48103.5		118981	111412		78287.9	129221		1.07507	0.942288		0.529108	1.20107		-0.929287	-0.108649	sp|Q9Y230|RUVB2_HUMAN	Q9Y230	RUVB2_HUMAN	RUVBL2	RuvB-like 2
AAGYDLYSAYDYTIPPMEK	AAGYDLYSAYDYTIPPMEK	19	2	n[28.0313]AAGYDLYSAYDYTIPPMEK[28.0313]	n[32.0564]AAGYDLYSAYDYTIPPMEK[32.0564]	n[36.0757]AAGYDLYSAYDYTIPPMEK[36.0757]	59911.7	97928.1	96469.8	34786.8	36565.5	39310.6	63524.8	62628.9	69785.6	-1.0853	-1.73204	-1.56456	-0.128231	-0.869575	-0.691699	0.581572	0.479144	0.505427	sp|P33316|DUT_HUMAN	P33316	DUT_HUMAN	DUT	Deoxyuridine 5'-triphosphate nucleotidohydrolase, mitochondrial
AAHLCAEAALR	AAHLC[57.0215]AEAALR	11	2	n[28.0313]AAHLC[57.0215]AEAALR	n[32.0564]AAHLC[57.0215]AEAALR	n[36.0757]AAHLC[57.0215]AEAALR	35596.3	27371.2	30271.3	48180.7	50016.3	55472.9	91201.1	83124.4	98802.4	0.190968	0.615548	0.604429	1.17649	1.44284	1.48204	0.61003	0.443968	0.51018	sp|Q9UQ80|PA2G4_HUMAN	Q9UQ80	PA2G4_HUMAN	PA2G4	Proliferation-associated protein 2G4
AAHLCAEAALR	AAHLC[57.0215]AEAALR	11	3	n[28.0313]AAHLC[57.0215]AEAALR	n[32.0564]AAHLC[57.0215]AEAALR	n[36.0757]AAHLC[57.0215]AEAALR	38153.3	47546.9	48100.7	84300.5	88822.1	110012	155663	153543	172733	0.897248	0.658336	0.924128	1.84605	1.54071	1.61986	0.573306	0.499051	0.328303	sp|Q9UQ80|PA2G4_HUMAN	Q9UQ80	PA2G4_HUMAN	PA2G4	Proliferation-associated protein 2G4
AAHSEGNTTAGLDMR	AAHSEGNTTAGLDMR	15	2	n[28.0313]AAHSEGNTTAGLDMR	n[32.0564]AAHSEGNTTAGLDMR	n[36.0757]AAHSEGNTTAGLDMR	13227.1	8554.1	10620.8	23226.6	19410.2	21537.2	40333.1	31910.2	39306.2	0.564979	0.943902	0.750532	1.43628	1.73412	1.66331	0.495813	0.406891	0.545343	sp|P78371|TCPB_HUMAN	P78371	TCPB_HUMAN	CCT2	T-complex protein 1 subunit beta
AAHSEGNTTAGLDMR	AAHSEGNTTAGLDMR	15	3	n[28.0313]AAHSEGNTTAGLDMR	n[32.0564]AAHSEGNTTAGLDMR	n[36.0757]AAHSEGNTTAGLDMR	54952.2	61737.7	65335.7	108518	106333	66592.6	163380	182039	189322	0.732148	0.538256	-0.241913	1.38031	1.39637	1.31035	0.272669	0.47479	1.18483	sp|P78371|TCPB_HUMAN	P78371	TCPB_HUMAN	CCT2	T-complex protein 1 subunit beta
AAHVFFTDSCPDALFNELVK	AAHVFFTDSC[57.0215]PDALFNELVK	20	3		n[32.0564]AAHVFFTDSC[57.0215]PDALFNELVK[32.0564]	n[36.0757]AAHVFFTDSC[57.0215]PDALFNELVK[36.0757]						8615.4			17950.8									0.736478	sp|P61764|STXB1_HUMAN	P61764	STXB1_HUMAN	STXBP1	Syntaxin-binding protein 1
AAIDWFDGK	AAIDWFDGK	9	2			n[36.0757]AAIDWFDGK[36.0757]								31569											sp|P35637|FUS_HUMAN	P35637	FUS_HUMAN	FUS	RNA-binding protein FUS	TAF15	sp|Q92804|RBP56_HUMAN
AAIDWFDGKEFSGNPIK	AAIDWFDGKEFSGNPIK	17	3	n[28.0313]AAIDWFDGK[28.0313]EFSGNPIK[28.0313]	n[32.0564]AAIDWFDGK[32.0564]EFSGNPIK[32.0564]	n[36.0757]AAIDWFDGK[36.0757]EFSGNPIK[36.0757]	37832.9	15124.3	37739.1	56836.4	27831.9	50534.7	99563	49177.1	110955	0.329696	0.646489	0.15181	1.20954	1.5512	1.3313	0.504349	0.521382	0.812051	sp|P35637|FUS_HUMAN	P35637	FUS_HUMAN	FUS	RNA-binding protein FUS
AAILPTSIFLTNK	AAILPTSIFLTNK	13	2	n[28.0313]AAILPTSIFLTNK[28.0313]	n[32.0564]AAILPTSIFLTNK[32.0564]	n[36.0757]AAILPTSIFLTNK[36.0757]	26979	27527.7	16490.1	38650.1	32712.3	17343.9	66564.9	58039.2	34288.8	0.273174	-0.0205275	-0.196576	1.13403	0.903273	0.831591	0.485364	0.540475	0.660733	sp|O14744|ANM5_HUMAN	O14744	ANM5_HUMAN	PRMT5	Protein arginine N-methyltransferase 5
AAISGENAGLVR	AAISGENAGLVR	12	2	n[28.0313]AAISGENAGLVR	n[32.0564]AAISGENAGLVR	n[36.0757]AAISGENAGLVR	56357.4	35921.7	31543.8	53399.5	61032.7	56938	84891.4	88285.7	99082.5	-0.344427	0.523684	0.58263	0.389291	1.13755	1.42672	0.358226	0.230542	0.476657	sp|P19827|ITIH1_HUMAN	P19827	ITIH1_HUMAN	ITIH1	Inter-alpha-trypsin inhibitor heavy chain H1
AALADVLR	AALADVLR	8	2		n[32.0564]AALADVLR	n[36.0757]AALADVLR				111131	177553	166467	191159	222389	233744							0.464889	0.029764	0.167109	sp|Q9HC35|EMAL4_HUMAN	Q9HC35	EMAL4_HUMAN	EML4	Echinoderm microtubule-associated protein-like 4
AALADVLRR	AALADVLRR	9	3	n[28.0313]AALADVLRR	n[32.0564]AALADVLRR	n[36.0757]AALADVLRR	23982.5	32965.3		47864	58136.1		177612	106455		0.760665	0.564296		2.72736	1.54171		1.5912	0.594092		sp|Q9HC35|EMAL4_HUMAN	Q9HC35	EMAL4_HUMAN	EML4	Echinoderm microtubule-associated protein-like 4
AALAHSEEVTASQVAATK	AALAHSEEVTASQVAATK	18	3	n[28.0313]AALAHSEEVTASQVAATK[28.0313]	n[32.0564]AALAHSEEVTASQVAATK[32.0564]	n[36.0757]AALAHSEEVTASQVAATK[36.0757]			25598.4	29746.2		22968.3	50243.8		61921.1			-0.425816			1.04983	0.455567		1.10821	sp|Q15149|PLEC_HUMAN	Q15149	PLEC_HUMAN	PLEC	Plectin
AALDGTPGMIGYGMAK	AALDGTPGMIGYGMAK	16	2	n[28.0313]AALDGTPGMIGYGMAK[28.0313]	n[32.0564]AALDGTPGMIGYGMAK[32.0564]	n[36.0757]AALDGTPGMIGYGMAK[36.0757]		41816.8	45952		80356.3	96337.4		76897.1	92606.2		0.703903	0.798565		0.708589	0.78643		-0.378639	-0.379569	sp|P09417|DHPR_HUMAN	P09417	DHPR_HUMAN	QDPR	Dihydropteridine reductase
AALEEFSR	AALEEFSR	8	2	n[28.0313]AALEEFSR	n[32.0564]AALEEFSR	n[36.0757]AALEEFSR	41554.8	21428.6	24269.4	41959.1	45581	40337.6	68868.5	60126.7	58117.6	-0.25268	0.834744	0.463584	0.538746	1.32044	1.03529	0.415935	0.10237	0.204268	sp|Q92922|SMRC1_HUMAN	Q92922	SMRC1_HUMAN	SMARCC1	SWI/SNF complex subunit SMARCC1
AALEELVK	AALEELVK	8	2	n[28.0313]AALEELVK[28.0313]	n[32.0564]AALEELVK[32.0564]	n[36.0757]AALEELVK[36.0757]	55960.4	48315.5	56579.7	85812	110901	90680.9	103001	129362	108283	0.361118	0.965755	0.411112	0.684575	1.25606	0.711901	-0.0520351	-0.0930173	-0.0666449	sp|P12081|HARS1_HUMAN	P12081	HARS1_HUMAN	HARS1	Histidine--tRNA ligase, cytoplasmic
AALEEVYPDLTPEETRR	AALEEVYPDLTPEETRR	17	3	n[28.0313]AALEEVYPDLTPEETRR	n[32.0564]AALEEVYPDLTPEETRR	n[36.0757]AALEEVYPDLTPEETRR	27299	26186.3	14887.9	63234.7	47026.7	42526.8	100797	82552	89654.8	0.989036	0.595316	1.24482	1.71928	1.50156	2.36569	0.354751	0.522918	0.753429	sp|Q9H0D6|XRN2_HUMAN	Q9H0D6	XRN2_HUMAN	XRN2	5'-3' exoribonuclease 2
AALEGFLAALQADPPQAER	AALEGFLAALQADPPQAER	19	2	n[28.0313]AALEGFLAALQADPPQAER	n[32.0564]AALEGFLAALQADPPQAER	n[36.0757]AALEGFLAALQADPPQAER	46256.8	31332.9	18615.8	26056.3	36368.3	11732.7	34088.5	46694.5	44448.6	-1.12504	-0.0544789	-0.935394	-0.673982	0.389552	1.03106	0.0755619	0.0607065	1.59902	sp|P51693|APLP1_HUMAN	P51693	APLP1_HUMAN	APLP1	Amyloid beta precursor like protein 1
AALEGFLAALQADPPQAER	AALEGFLAALQADPPQAER	19	3	n[28.0313]AALEGFLAALQADPPQAER	n[32.0564]AALEGFLAALQADPPQAER	n[36.0757]AALEGFLAALQADPPQAER		10410.3	13700.2		13629.5	19977.6		12531.4	14114.2		0.119246	0.274786		0.0662281	-0.1816		-0.436343	-0.82382	sp|P51693|APLP1_HUMAN	P51693	APLP1_HUMAN	APLP1	Amyloid beta precursor like protein 1
AALEQDLAFWYGPR	AALEQDLAFWYGPR	14	2	n[28.0313]AALEQDLAFWYGPR	n[32.0564]AALEQDLAFWYGPR	n[36.0757]AALEQDLAFWYGPR	9465.22			28503.9	27159.3		60995.9	51587.2		1.35262			2.53846			0.810343	0.630544		sp|P09601|HMOX1_HUMAN	P09601	HMOX1_HUMAN	HMOX1	Heme oxygenase 1
AALETDENLLLCAPTGAGK	AALETDENLLLC[57.0215]APTGAGK	19	2	n[28.0313]AALETDENLLLC[57.0215]APTGAGK[28.0313]	n[32.0564]AALETDENLLLC[57.0215]APTGAGK[32.0564]	n[36.0757]AALETDENLLLC[57.0215]APTGAGK[36.0757]	86073.5	79801.1		62421.5	60004.6	106195	68098.4	62399.8	69067.3	-0.727705	-0.693918		-0.548194	-0.569281		-0.19598	-0.258688	-0.943223	sp|O75643|U520_HUMAN	O75643	U520_HUMAN	SNRNP200	U5 small nuclear ribonucleoprotein 200 kDa helicase
AALIYTCTVCR	AALIYTC[57.0215]TVC[57.0215]R	11	2	n[28.0313]AALIYTC[57.0215]TVC[57.0215]R	n[32.0564]AALIYTC[57.0215]TVC[57.0215]R	n[36.0757]AALIYTC[57.0215]TVC[57.0215]R	19855	38935.9	37039.4	41747	58877.2	93471.9	83075.2	94458.2	119298	0.826709	0.345079	1.06607	1.89355	1.10832	1.46289	0.69135	0.379912	0.0293882	sp|Q9Y5V0|ZN706_HUMAN	Q9Y5V0	ZN706_HUMAN	ZNF706	Zinc finger protein 706
AALLEAGMPECTEDK	AALLEAGMPEC[57.0215]TEDK	15	2	n[28.0313]AALLEAGMPEC[57.0215]TEDK[28.0313]	n[32.0564]AALLEAGMPEC[57.0215]TEDK[32.0564]	n[36.0757]AALLEAGMPEC[57.0215]TEDK[36.0757]	81279.7	24697.5	23518.7	130430		61299.5	57914.4	110051	100806	0.421784		1.11266	-0.712681	2.01107	1.87515	-1.50996		0.395055	sp|Q9C0C9|UBE2O_HUMAN	Q9C0C9	UBE2O_HUMAN	UBE2O	(E3-independent) E2 ubiquitin-conjugating enzyme
AALLNQHYQVNFK	AALLNQHYQVNFK	13	3		n[32.0564]AALLNQHYQVNFK[32.0564]	n[36.0757]AALLNQHYQVNFK[36.0757]					39336			44620.7									-0.133296		sp|P07814|SYEP_HUMAN	P07814	SYEP_HUMAN	EPRS1	Bifunctional glutamate/proline--tRNA ligase
AALMESQGQQQEER	AALMESQGQQQEER	14	2	n[28.0313]AALMESQGQQQEER	n[32.0564]AALMESQGQQQEER	n[36.0757]AALMESQGQQQEER	12726.9	13899.3	15255.9	20495	22100.8	25011.1	35516.9	38271.3	43342.4	0.440086	0.43087	0.443796	1.29672	1.30653	1.28186	0.481146	0.492334	0.470631	sp|Q14980|NUMA1_HUMAN	Q14980	NUMA1_HUMAN	NUMA1	Nuclear mitotic apparatus protein 1
AALMESQGQQQEERGQQER	AALMESQGQQQEERGQQER	19	3	n[28.0313]AALMESQGQQQEERGQQER	n[32.0564]AALMESQGQQQEERGQQER	n[36.0757]AALMESQGQQQEERGQQER			8726.54	12078.8		18158.6	21063.4		28978.6			0.787772			1.50695	0.500048		0.351748	sp|Q14980|NUMA1_HUMAN	Q14980	NUMA1_HUMAN	NUMA1	Nuclear mitotic apparatus protein 1
AALMFANAEEEFFYEK	AALMFANAEEEFFYEK	16	2		n[32.0564]AALMFANAEEEFFYEK[32.0564]	n[36.0757]AALMFANAEEEFFYEK[36.0757]						11163.2			46861.4									1.74707	sp|Q9P287|BCCIP_HUMAN	Q9P287	BCCIP_HUMAN	BCCIP	BRCA2 and CDKN1A-interacting protein
AALNLPEAASYDEVR	AALNLPEAASYDEVR	15	2	n[28.0313]AALNLPEAASYDEVR	n[32.0564]AALNLPEAASYDEVR	n[36.0757]AALNLPEAASYDEVR	70067.6	56372.4	50219.4	94902.3	40723.1	61917.5	129501	107932	73579	0.168579	-0.743426	0.0326996	0.677079	0.772269	0.326499	0.133009	1.13237	-0.073635	sp|O95602|RPA1_HUMAN	O95602	RPA1_HUMAN	POLR1A	DNA-directed RNA polymerase I subunit RPA1
AALPEGLPEASR	AALPEGLPEASR	12	2	n[28.0313]AALPEGLPEASR	n[32.0564]AALPEGLPEASR	n[36.0757]AALPEGLPEASR	99699.3	98759.3	96716.1	155381	181568	172757	271896	307613	307311	0.377435	0.623328	0.567515	1.25202	1.47219	1.44332	0.499098	0.465538	0.508369	sp|Q99988|GDF15_HUMAN	Q99988	GDF15_HUMAN	GDF15	Growth/differentiation factor 15
AALQEELQLCK	AALQEELQLC[57.0215]K	11	2	n[28.0313]AALQEELQLC[57.0215]K[28.0313]	n[32.0564]AALQEELQLC[57.0215]K[32.0564]	n[36.0757]AALQEELQLC[57.0215]K[36.0757]	68235.1	75223.3	66100.1	89751.5	113791	112932	160630	143965	134216	0.126305	0.337923	0.503327	1.03002	0.759709	0.797287	0.528226	0.0384618	-0.0734745	sp|P49327|FAS_HUMAN	P49327	FAS_HUMAN	FASN	Fatty acid synthase
AALQELLSK	AALQELLSK	9	2	n[28.0313]AALQELLSK[28.0313]	n[32.0564]AALQELLSK[32.0564]	n[36.0757]AALQELLSK[36.0757]	126043	107544	87362.9	70862.5	100525	68772.1	124852	152779	148131	-1.10112	-0.366864	-0.614602	-0.226415	0.319494	0.537233	0.499214	0.303033	0.7844	sp|P62851|RS25_HUMAN	P62851	RS25_HUMAN	RPS25	Small ribosomal subunit protein eS25
AALQSQAEALRR	AALQSQAEALRR	12	3	n[28.0313]AALQSQAEALRR	n[32.0564]AALQSQAEALRR	n[36.0757]AALQSQAEALRR			10335.7			21497.2			20901.4			0.787114			0.791415			-0.363134	sp|Q8WZA9|IRGQ_HUMAN	Q8WZA9	IRGQ_HUMAN	IRGQ	Immunity-related GTPase family Q protein
AALRDYETVVK	AALRDYETVVK	11	2	n[28.0313]AALRDYETVVK[28.0313]	n[32.0564]AALRDYETVVK[32.0564]	n[36.0757]AALRDYETVVK[36.0757]	17008	20379.1	25995.3	38096.1	42160.5	40141	45142.5	43010	40502.8	0.937318	0.79465	0.357423	1.2361	0.8916	0.415224	-0.0767134	-0.286374	-0.309634	sp|P53041|PPP5_HUMAN	P53041	PPP5_HUMAN	PPP5C	Serine/threonine-protein phosphatase 5
AALRDYETVVK	AALRDYETVVK	11	3	n[28.0313]AALRDYETVVK[28.0313]	n[32.0564]AALRDYETVVK[32.0564]	n[36.0757]AALRDYETVVK[36.0757]	48046.2	59689.9	51305.7	44295.4	58349.8	58661.9	78648.3	62747.3	67232.8	-0.393085	-0.315389	-0.0760987	0.509271	-0.129246	0.165494	0.526865	-0.197183	-0.125842	sp|P53041|PPP5_HUMAN	P53041	PPP5_HUMAN	PPP5C	Serine/threonine-protein phosphatase 5
AALRPAVSSSDQQSLIR	AALRPAVSSSDQQSLIR	17	3			n[36.0757]AALRPAVSSSDQQSLIR								59314.9											sp|Q8IZA0|K319L_HUMAN	Q8IZA0	K319L_HUMAN	KIAA0319L	Dyslexia-associated protein KIAA0319-like protein
AALSEEELEK	AALSEEELEK	10	2	n[28.0313]AALSEEELEK[28.0313]	n[32.0564]AALSEEELEK[32.0564]	n[36.0757]AALSEEELEK[36.0757]	47359.1	33058.4	24839.7	131214	120588	109044	30313.2	65039.5	58522.4	1.22067	1.64933	1.86479	-0.877299	0.803427	1.01179	-2.47346	-1.22922	-1.22044	sp|Q04637|IF4G1_HUMAN	Q04637	IF4G1_HUMAN	EIF4G1	Eukaryotic translation initiation factor 4 gamma 1
AALSEEELEKK	AALSEEELEKK	11	3	n[28.0313]AALSEEELEK[28.0313]K[28.0313]	n[32.0564]AALSEEELEK[32.0564]K[32.0564]	n[36.0757]AALSEEELEK[36.0757]K[36.0757]	28658.6	40686.2	39445.4	41759.4	43979	50536.2	52600.3	49653.4	59273	0.288201	-0.157206	0.0880557	0.684276	0.0908446	0.362966	0.0205833	-0.135274	-0.0925238	sp|Q04637|IF4G1_HUMAN	Q04637	IF4G1_HUMAN	EIF4G1	Eukaryotic translation initiation factor 4 gamma 1
AALSLPAK	AALSLPAK	8	2	n[28.0313]AALSLPAK[28.0313]	n[32.0564]AALSLPAK[32.0564]	n[36.0757]AALSLPAK[36.0757]	41629.8	55496	48504.9	82153.2	87148.8	75132.8	101046	126861	109293	0.734215	0.407865	0.36191	1.09289	1.028	0.947454	-0.0168212	0.236808	0.21811	sp|Q14978|NOLC1_HUMAN	Q14978	NOLC1_HUMAN	NOLC1	Nucleolar and coiled-body phosphoprotein 1
AALVDLEPGTMDSVR	AALVDLEPGTMDSVR	15	2	n[28.0313]AALVDLEPGTMDSVR	n[32.0564]AALVDLEPGTMDSVR	n[36.0757]AALVDLEPGTMDSVR	58290.6	93354.9	124614	141524	150129		131064	189322	141568	1.02064	0.440483		0.959874	0.843288	-0.0405296	-0.43626	0.0194805		sp|Q9BUF5|TBB6_HUMAN	Q9BUF5	TBB6_HUMAN	TUBB6	Tubulin beta-6 chain
AALVDLEPGTMDSVR	AALVDLEPGTM[15.9949]DSVR	15	2	n[28.0313]AALVDLEPGTM[15.9949]DSVR	n[32.0564]AALVDLEPGTM[15.9949]DSVR	n[36.0757]AALVDLEPGTM[15.9949]DSVR	10568.6	17461.7			24742.5	32048.8	15720.5	44019	46653.6		0.264574		0.360152	1.17921			0.531307	0.219137	sp|Q9BUF5|TBB6_HUMAN	Q9BUF5	TBB6_HUMAN	TUBB6	Tubulin beta-6 chain
AALVGGTTMIIDHVVPEPGSSLLTSFEK	AALVGGTTMIIDHVVPEPGSSLLTSFEK	28	3	n[28.0313]AALVGGTTMIIDHVVPEPGSSLLTSFEK[28.0313]	n[32.0564]AALVGGTTMIIDHVVPEPGSSLLTSFEK[32.0564]	n[36.0757]AALVGGTTMIIDHVVPEPGSSLLTSFEK[36.0757]		17909.4	15137.5		9516.44	11158.9		13504.1	21139.3		-1.1817	-0.709339		-0.608629	0.257247		0.189748	0.599152	sp|Q14194|DPYL1_HUMAN	Q14194	DPYL1_HUMAN	CRMP1	Dihydropyrimidinase-related protein 1
AAMEALVVEVTKQPAIISQLDPVNER	AAMEALVVEVTKQPAIISQLDPVNER	26	3	n[28.0313]AAMEALVVEVTK[28.0313]QPAIISQLDPVNER	n[32.0564]AAMEALVVEVTK[32.0564]QPAIISQLDPVNER	n[36.0757]AAMEALVVEVTK[36.0757]QPAIISQLDPVNER			10914.4			15444.3			23599.8			0.231439			0.887998			0.289125	sp|Q08211|DHX9_HUMAN	Q08211	DHX9_HUMAN	DHX9	ATP-dependent RNA helicase A
AAMEALVVEVTKQPAIISQLDPVNER	AAMEALVVEVTKQPAIISQLDPVNER	26	4	n[28.0313]AAMEALVVEVTK[28.0313]QPAIISQLDPVNER	n[32.0564]AAMEALVVEVTK[32.0564]QPAIISQLDPVNER	n[36.0757]AAMEALVVEVTK[36.0757]QPAIISQLDPVNER						9459.13			14411.5									0.28486	sp|Q08211|DHX9_HUMAN	Q08211	DHX9_HUMAN	DHX9	ATP-dependent RNA helicase A
AAMEPIVISAK	AAMEPIVISAK	11	2	n[28.0313]AAMEPIVISAK[28.0313]	n[32.0564]AAMEPIVISAK[32.0564]	n[36.0757]AAMEPIVISAK[36.0757]	383880	248230	348337	401705	388487	390652	222427	253412	240174	-0.201165	0.376707	-0.104003	-1.01345	-0.171505	-0.760955	-1.18777	-0.931536	-1.02439	sp|Q9Y490|TLN1_HUMAN	Q9Y490	TLN1_HUMAN	TLN1	Talin-1
AANAAENDFSVSQAEMSSR	AANAAENDFSVSQAEMSSR	19	2	n[28.0313]AANAAENDFSVSQAEMSSR	n[32.0564]AANAAENDFSVSQAEMSSR	n[36.0757]AANAAENDFSVSQAEMSSR	11974.5	5970.37	8925.13	14813.7	21648.3	38992	26256.8	26086	28748.7	0.0403202	1.62014	1.85783	0.939361	1.95733	1.463	0.523549	-0.0461346	-0.762265	sp|Q8NE71|ABCF1_HUMAN	Q8NE71	ABCF1_HUMAN	ABCF1	ATP-binding cassette sub-family F member 1
AANDAGYFNDEMAPIEVK	AANDAGYFNDEMAPIEVK	18	2	n[28.0313]AANDAGYFNDEMAPIEVK[28.0313]	n[32.0564]AANDAGYFNDEMAPIEVK[32.0564]	n[36.0757]AANDAGYFNDEMAPIEVK[36.0757]	3699.77	5080.54		16642.1	16447.6		23784.8	28161		1.90268	1.42534		2.49117	2.30543		0.212992	0.496765		sp|P42765|THIM_HUMAN	P42765	THIM_HUMAN	ACAA2	3-ketoacyl-CoA thiolase, mitochondrial
AANFENHSGK	AANFENHSGK	10	3	n[28.0313]AANFENHSGK[28.0313]	n[32.0564]AANFENHSGK[32.0564]	n[36.0757]AANFENHSGK[36.0757]	3780.94				6735.6	7425.67	16434.8	18459.1	19495.6				1.90722				1.17056	1.06997	sp|P18206|VINC_HUMAN	P18206	VINC_HUMAN	VCL	Vinculin
AANILVGENLVCK	AANILVGENLVC[57.0215]K	13	2	n[28.0313]AANILVGENLVC[57.0215]K[28.0313]	n[32.0564]AANILVGENLVC[57.0215]K[32.0564]	n[36.0757]AANILVGENLVC[57.0215]K[36.0757]		68184.1	50543.4		28323	24414.9		54017.9	52330.7		-1.56538	-1.31917		-0.550457	-0.174417		0.6316	0.777315	sp|P07947|YES_HUMAN	P07947	YES_HUMAN	YES1	Tyrosine-protein kinase Yes	SRC	sp|P12931|SRC_HUMAN
AANMLQQSGSK	AANMLQQSGSK	11	2	n[28.0313]AANMLQQSGSK[28.0313]	n[32.0564]AANMLQQSGSK[32.0564]	n[36.0757]AANMLQQSGSK[36.0757]		10337.6	23321.6		59983.2	37723.4		48261.9	47034.2		2.33171	0.424388		2.07306	0.787493		-0.641979	-0.00432968	sp|P46063|RECQ1_HUMAN	P46063	RECQ1_HUMAN	RECQL	ATP-dependent DNA helicase Q1
AANPGCSLEDFVR	AANPGC[57.0215]SLEDFVR	13	2	n[28.0313]AANPGC[57.0215]SLEDFVR	n[32.0564]AANPGC[57.0215]SLEDFVR	n[36.0757]AANPGC[57.0215]SLEDFVR	21631.1		11844.9	30783.3		21950	50566.2		33348.7	0.251862		0.620546	1.04271		1.26881	0.415354		0.280832	sp|Q15042|RB3GP_HUMAN	Q15042	RB3GP_HUMAN	RAB3GAP1	Rab3 GTPase-activating protein catalytic subunit
AAPCIYWLPLTDSQIVQK	AAPC[57.0215]IYWLPLTDSQIVQK	18	2	n[28.0313]AAPC[57.0215]IYWLPLTDSQIVQK[28.0313]	n[32.0564]AAPC[57.0215]IYWLPLTDSQIVQK[32.0564]	n[36.0757]AAPC[57.0215]IYWLPLTDSQIVQK[36.0757]	13906.3			27492.4			20073.5			0.735996			0.336189			-0.775298			sp|Q9UKV3|ACINU_HUMAN	Q9UKV3	ACINU_HUMAN	ACIN1	Apoptotic chromatin condensation inducer in the nucleus
AAPCIYWLPLTDSQIVQK	AAPC[57.0215]IYWLPLTDSQIVQK	18	3	n[28.0313]AAPC[57.0215]IYWLPLTDSQIVQK[28.0313]	n[32.0564]AAPC[57.0215]IYWLPLTDSQIVQK[32.0564]	n[36.0757]AAPC[57.0215]IYWLPLTDSQIVQK[36.0757]	5303.65					14593.8	14614.9		14930.1				1.24967					-0.289705	sp|Q9UKV3|ACINU_HUMAN	Q9UKV3	ACINU_HUMAN	ACIN1	Apoptotic chromatin condensation inducer in the nucleus
AAPEASGTPSSDAVSR	AAPEASGTPSSDAVSR	16	2	n[28.0313]AAPEASGTPSSDAVSR		n[36.0757]AAPEASGTPSSDAVSR		10764.5	18464.9				13547.3	14855.8	19286.6					0.263435	-0.161737				sp|P31146|COR1A_HUMAN	P31146	COR1A_HUMAN	CORO1A	Coronin-1A
AAPEASGTPSSDAVSRLEEEMR	AAPEASGTPSSDAVSRLEEEMR	22	3	n[28.0313]AAPEASGTPSSDAVSRLEEEMR	n[32.0564]AAPEASGTPSSDAVSRLEEEMR	n[36.0757]AAPEASGTPSSDAVSRLEEEMR	12972.5	3804.57	9451.9	19117.8	16267.2	16783.2	41993.3	26134.9	32561.1	0.312162	1.82668	0.558937	1.52252	2.61012	1.55992	0.834867	0.400114	0.633551	sp|P31146|COR1A_HUMAN	P31146	COR1A_HUMAN	CORO1A	Coronin-1A
AAPFSLEYR	AAPFSLEYR	9	2	n[28.0313]AAPFSLEYR	n[32.0564]AAPFSLEYR	n[36.0757]AAPFSLEYR	35409.9	54738.3	41516.4	78415.4	97037.6	92912	186773	180966	200427	0.912215	0.59303	0.89278	2.22827	1.57459	2.04677	0.940567	0.598233	0.786556	sp|Q15181|IPYR_HUMAN	Q15181	IPYR_HUMAN	PPA1	Inorganic pyrophosphatase
AAPGQEPPEHMAELQR	AAPGQEPPEHMAELQR	16	3	n[28.0313]AAPGQEPPEHMAELQR	n[32.0564]AAPGQEPPEHMAELQR	n[36.0757]AAPGQEPPEHMAELQR	69719.6		53085.6	47843.5	57435	56120	104938	108017	89825.3	-0.823351		-0.189209	0.380841		0.53425	0.8287	0.632623	0.356025	sp|O00391|QSOX1_HUMAN	O00391	QSOX1_HUMAN	QSOX1	Sulfhydryl oxidase 1
AAPGYHMAK	AAPGYHMAK	9	3		n[32.0564]AAPGYHMAK[32.0564]	n[36.0757]AAPGYHMAK[36.0757]				9927.23	7393.89	9598.66	13679.8	14972.1	16525.3							0.141026	0.702718	0.461188	sp|P06737|PYGL_HUMAN	P06737	PYGL_HUMAN	PYGL	Glycogen phosphorylase, liver form	PYGB, PYGM	sp|P11216|PYGB_HUMAN, sp|P11217|PYGM_HUMAN
AAPLQGMLPGLLAPLR	AAPLQGMLPGLLAPLR	16	2	n[28.0313]AAPLQGMLPGLLAPLR	n[32.0564]AAPLQGMLPGLLAPLR	n[36.0757]AAPLQGMLPGLLAPLR	20697.2	12203.7		22835.5	17293.8		35542.4	34858.5		-0.124803	0.233457		0.576861	1.34898		0.326173	0.732197		sp|P12111|CO6A3_HUMAN	P12111	CO6A3_HUMAN	COL6A3	Collagen alpha-3(VI) chain
AAPLQGMLPGLLAPLR	AAPLQGMLPGLLAPLR	16	3	n[28.0313]AAPLQGMLPGLLAPLR	n[32.0564]AAPLQGMLPGLLAPLR	n[36.0757]AAPLQGMLPGLLAPLR					2673.73			13455.1									2.01607		sp|P12111|CO6A3_HUMAN	P12111	CO6A3_HUMAN	COL6A3	Collagen alpha-3(VI) chain
AAQAPSSFQLLYDLK	AAQAPSSFQLLYDLK	15	2	n[28.0313]AAQAPSSFQLLYDLK[28.0313]	n[32.0564]AAQAPSSFQLLYDLK[32.0564]	n[36.0757]AAQAPSSFQLLYDLK[36.0757]	38329.3	48711.7	36305.5	64275.5	70445	75537.8	529141	737278	685376	0.501806	0.275895	0.787607	3.61804	3.78945	4.01408	2.74074	3.13023	2.85904	sp|P11586|C1TC_HUMAN	P11586	C1TC_HUMAN	MTHFD1	C-1-tetrahydrofolate synthase, cytoplasmic
AAQAPSSFQLLYDLKLPVEDKIR	AAQAPSSFQLLYDLKLPVEDKIR	23	4		n[32.0564]AAQAPSSFQLLYDLK[32.0564]LPVEDK[32.0564]IR	n[36.0757]AAQAPSSFQLLYDLK[36.0757]LPVEDK[36.0757]IR				10060.7			14206									0.176204			sp|P11586|C1TC_HUMAN	P11586	C1TC_HUMAN	MTHFD1	C-1-tetrahydrofolate synthase, cytoplasmic
AAQASDLEK	AAQASDLEK	9	2	n[28.0313]AAQASDLEK[28.0313]	n[32.0564]AAQASDLEK[32.0564]	n[36.0757]AAQASDLEK[36.0757]		14787.1	9555.67		38508.9	33187.9		11562.7	14323		1.15796	1.52683		-0.556175	0.35935		-2.09746	-1.53491	sp|P37837|TALDO_HUMAN	P37837	TALDO_HUMAN	TALDO1	Transaldolase
AAQEEYVKR	AAQEEYVKR	9	3	n[28.0313]AAQEEYVK[28.0313]R	n[32.0564]AAQEEYVK[32.0564]R	n[36.0757]AAQEEYVK[36.0757]R			3965.47		11462.1	6950.96	14298.5	16596.2	13779.7			0.540316			1.57243		0.218827	0.664679	sp|P04075|ALDOA_HUMAN	P04075	ALDOA_HUMAN	ALDOA	Fructose-bisphosphate aldolase A		contam_sp|P00883|ALDOA_RABIT
AAQEFKHDSFVPCSEK	AAQEFKHDSFVPC[57.0215]SEK	16	4		n[32.0564]AAQEFK[32.0564]HDSFVPC[57.0215]SEK[32.0564]	n[36.0757]AAQEFK[36.0757]HDSFVPC[57.0215]SEK[36.0757]						4831.05			11832.2									0.96973	sp|Q9Y2X7|GIT1_HUMAN	Q9Y2X7	GIT1_HUMAN	GIT1	ARF GTPase-activating protein GIT1
AAQELQEGQR	AAQELQEGQR	10	2	n[28.0313]AAQELQEGQR	n[32.0564]AAQELQEGQR	n[36.0757]AAQELQEGQR	8820.45	8941.45		3532.8	5899.08		17259.4	20227.7		-1.58669	-0.8695		0.755739	1.0077		1.96694	1.49387		sp|P35520|CBS_HUMAN	P35520	CBS_HUMAN	CBS	Cystathionine beta-synthase
AAQLIGTCSQNVAAIQEQVLGLGALR	AAQLIGTC[57.0215]SQNVAAIQEQVLGLGALR	26	3	n[28.0313]AAQLIGTC[57.0215]SQNVAAIQEQVLGLGALR	n[32.0564]AAQLIGTC[57.0215]SQNVAAIQEQVLGLGALR		5991.08			22376.2						1.65378									sp|Q9NZL4|HPBP1_HUMAN	Q9NZL4	HPBP1_HUMAN	HSPBP1	Hsp70-binding protein 1
AAQLQEALLHCGR	AAQLQEALLHC[57.0215]GR	13	3	n[28.0313]AAQLQEALLHC[57.0215]GR	n[32.0564]AAQLQEALLHC[57.0215]GR	n[36.0757]AAQLQEALLHC[57.0215]GR			22733.8			33124.8			53812.4			0.273668			1.01855			0.377445	sp|Q03001|DYST_HUMAN	Q03001	DYST_HUMAN	DST	Dystonin
AAQVAQDEEIAR	AAQVAQDEEIAR	12	2	n[28.0313]AAQVAQDEEIAR	n[32.0564]AAQVAQDEEIAR	n[36.0757]AAQVAQDEEIAR	12117.4			4846.89			10783.7		27614.2	-1.5886			-0.38095			0.832155			sp|Q8IVM0|CCD50_HUMAN	Q8IVM0	CCD50_HUMAN	CCDC50	Coiled-coil domain-containing protein 50
AAQYQVNQAAAAQAAATAAAMTQSAVK	AAQYQVNQAAAAQAAATAAAMTQSAVK	27	3	n[28.0313]AAQYQVNQAAAAQAAATAAAMTQSAVK[28.0313]	n[32.0564]AAQYQVNQAAAAQAAATAAAMTQSAVK[32.0564]	n[36.0757]AAQYQVNQAAAAQAAATAAAMTQSAVK[36.0757]	13038.8	11144.2		20022.1	17173.5		33316.8	28270.4		0.371488	0.3544		1.16954	1.17778		0.422565	0.440056		sp|Q9NR56|MBNL1_HUMAN	Q9NR56	MBNL1_HUMAN	MBNL1	Muscleblind-like protein 1
AASAAFQENVGR	AASAAFQENVGR	12	2	n[28.0313]AASAAFQENVGR	n[32.0564]AASAAFQENVGR	n[36.0757]AASAAFQENVGR	19305.4	18264.1	20043.8			37283.9	85614.5	72673.7	71443.2			0.625993	1.97748	1.85565	1.60909			0.615663	sp|Q9BTW9|TBCD_HUMAN	Q9BTW9	TBCD_HUMAN	TBCD	Tubulin-specific chaperone D
AASAAGAAGSAGGSSGAAGAAGGGAGAGTRPGDGGTASAGAAGPGAATK	AASAAGAAGSAGGSSGAAGAAGGGAGAGTRPGDGGTASAGAAGPGAATK	49	4	n[28.0313]AASAAGAAGSAGGSSGAAGAAGGGAGAGTRPGDGGTASAGAAGPGAATK[28.0313]	n[32.0564]AASAAGAAGSAGGSSGAAGAAGGGAGAGTRPGDGGTASAGAAGPGAATK[32.0564]	n[36.0757]AASAAGAAGSAGGSSGAAGAAGGGAGAGTRPGDGGTASAGAAGPGAATK[36.0757]	10672.4	14126.5	17314.3	20585.8	29404.3	28786.3	43333.4	46956	56979.1	0.700464	0.824235	0.464015	1.84941	1.58298	1.49392	0.773457	0.37542	0.662469	sp|Q9UKY7|CDV3_HUMAN	Q9UKY7	CDV3_HUMAN	CDV3	Protein CDV3 homolog
AASAAGAAGSAGGSSGAAGAAGGGAGAGTRPGDGGTASAGAAGPGAATK	AASAAGAAGSAGGSSGAAGAAGGGAGAGTRPGDGGTASAGAAGPGAATK	49	5	n[28.0313]AASAAGAAGSAGGSSGAAGAAGGGAGAGTRPGDGGTASAGAAGPGAATK[28.0313]	n[32.0564]AASAAGAAGSAGGSSGAAGAAGGGAGAGTRPGDGGTASAGAAGPGAATK[32.0564]	n[36.0757]AASAAGAAGSAGGSSGAAGAAGGGAGAGTRPGDGGTASAGAAGPGAATK[36.0757]				9213.27		9239.3	23171.9	19864.1	23785.5							1.02838		1.04164	sp|Q9UKY7|CDV3_HUMAN	Q9UKY7	CDV3_HUMAN	CDV3	Protein CDV3 homolog
AASADSTTEGTPADGFTVLSTK	AASADSTTEGTPADGFTVLSTK	22	2	n[28.0313]AASADSTTEGTPADGFTVLSTK[28.0313]	n[32.0564]AASADSTTEGTPADGFTVLSTK[32.0564]	n[36.0757]AASADSTTEGTPADGFTVLSTK[36.0757]	39238.2	36136.2	35358.5	68014	66880.9	64772.1	123632	115615	109490	0.549558	0.647107	0.603913	1.4693	1.52831	1.40612	0.544247	0.497875	0.434768	sp|O75367|H2AY_HUMAN	O75367	H2AY_HUMAN	MACROH2A1	Core histone macro-H2A.1
AASADSTTEGTPADGFTVLSTK	AASADSTTEGTPADGFTVLSTK	22	3	n[28.0313]AASADSTTEGTPADGFTVLSTK[28.0313]	n[32.0564]AASADSTTEGTPADGFTVLSTK[32.0564]	n[36.0757]AASADSTTEGTPADGFTVLSTK[36.0757]	4385.78	7469.32		30811.5	42470.2		24242	25879.9		2.57473	2.28451		2.27324	1.62273		-0.676985	-1.0451		sp|O75367|H2AY_HUMAN	O75367	H2AY_HUMAN	MACROH2A1	Core histone macro-H2A.1
AASAFFTYVSLSQEGR	AASAFFTYVSLSQEGR	16	2	n[28.0313]AASAFFTYVSLSQEGR	n[32.0564]AASAFFTYVSLSQEGR	n[36.0757]AASAFFTYVSLSQEGR	87612.6	74268.5	88353.2	97164.8	97253.6	133391	274173	241735	267714	-0.111233	0.129785	0.324909	1.45662	1.54593	1.37479	1.19236	1.03282	0.682442	sp|O00154|BACH_HUMAN	O00154	BACH_HUMAN	ACOT7	Cytosolic acyl coenzyme A thioester hydrolase
AASAYAVGDVK	AASAYAVGDVK	11	2	n[28.0313]AASAYAVGDVK[28.0313]	n[32.0564]AASAYAVGDVK[32.0564]	n[36.0757]AASAYAVGDVK[36.0757]		82633.4	64420.6	41460	54980.2	50747.4	61403.2	68663.7	57078.2		-0.883545	-0.613593		-0.48159	-0.399134	0.267669	0.01863	-0.152975	sp|P13861|KAP2_HUMAN	P13861	KAP2_HUMAN	PRKAR2A	cAMP-dependent protein kinase type II-alpha regulatory subunit
AASEFESSEGVFLFPELR	AASEFESSEGVFLFPELR	18	2	n[28.0313]AASEFESSEGVFLFPELR	n[32.0564]AASEFESSEGVFLFPELR	n[36.0757]AASEFESSEGVFLFPELR	32541.6	30159.1	44045.3	64535.8	58382.9	91935.4	126922	113373	151570	0.755516	0.698764	0.792229	1.78887	1.76091	1.55837	0.657863	0.678819	0.398712	sp|O94985|CSTN1_HUMAN	O94985	CSTN1_HUMAN	CLSTN1	Calsyntenin-1
AASIFGGAKPVDTAAR	AASIFGGAKPVDTAAR	16	2		n[32.0564]AASIFGGAK[32.0564]PVDTAAR	n[36.0757]AASIFGGAK[36.0757]PVDTAAR						7728.48			17322.4									0.841798	sp|P23588|IF4B_HUMAN	P23588	IF4B_HUMAN	EIF4B	Eukaryotic translation initiation factor 4B
AASIFGGAKPVDTAAR	AASIFGGAKPVDTAAR	16	3		n[32.0564]AASIFGGAK[32.0564]PVDTAAR	n[36.0757]AASIFGGAK[36.0757]PVDTAAR				39275	44427.7	38647.5	85434.4	86690.6	89590.8							0.819811	0.680315	0.890392	sp|P23588|IF4B_HUMAN	P23588	IF4B_HUMAN	EIF4B	Eukaryotic translation initiation factor 4B
AASITSEVFNK	AASITSEVFNK	11	2	n[28.0313]AASITSEVFNK[28.0313]	n[32.0564]AASITSEVFNK[32.0564]	n[36.0757]AASITSEVFNK[36.0757]		77819	90124.9	110620	121882	146001	111717	122998	117481		0.388081	0.426579		0.469393	0.157885	-0.307321	-0.302012	-0.636128	sp|Q9Y5B9|SP16H_HUMAN	Q9Y5B9	SP16H_HUMAN	SUPT16H	FACT complex subunit SPT16
AASNMALGK	AASNMALGK	9	2	n[28.0313]AASNMALGK[28.0313]	n[32.0564]AASNMALGK[32.0564]	n[36.0757]AASNMALGK[36.0757]	49736.3			51749.6	32883.3	44158	42613.5	40718.2	45280.4	-0.2094			-0.444875			-0.610967	0.0036482	-0.28637	sp|P53041|PPP5_HUMAN	P53041	PPP5_HUMAN	PPP5C	Serine/threonine-protein phosphatase 5
AASVVQPQPLVVVKEEK	AASVVQPQPLVVVKEEK	17	3	n[28.0313]AASVVQPQPLVVVK[28.0313]EEK[28.0313]	n[32.0564]AASVVQPQPLVVVK[32.0564]EEK[32.0564]	n[36.0757]AASVVQPQPLVVVK[36.0757]EEK[36.0757]			5924.69			9977.61			21386.4			0.482553			1.62733			0.777347	sp|O60885|BRD4_HUMAN	O60885	BRD4_HUMAN	BRD4	Bromodomain-containing protein 4
AATAAADFTAK	AATAAADFTAK	11	2	n[28.0313]AATAAADFTAK[28.0313]	n[32.0564]AATAAADFTAK[32.0564]	n[36.0757]AATAAADFTAK[36.0757]	26148.4	55182	33486.8	79054.1	91349.8	165164	65118.5	73060.3	71401.9	1.37082	0.483973	2.03283	1.14745	0.216726	0.867818	-0.598861	-0.650572	-1.53245	sp|Q9Y3F4|STRAP_HUMAN	Q9Y3F4	STRAP_HUMAN	STRAP	Serine-threonine kinase receptor-associated protein
AATAPLLEAVDNLSAFASNPEFSSIPAQISPEGR	AATAPLLEAVDNLSAFASNPEFSSIPAQISPEGR	34	3	n[28.0313]AATAPLLEAVDNLSAFASNPEFSSIPAQISPEGR	n[32.0564]AATAPLLEAVDNLSAFASNPEFSSIPAQISPEGR	n[36.0757]AATAPLLEAVDNLSAFASNPEFSSIPAQISPEGR	8441.57			19779.4			29399.6			0.98112			1.61632			0.259706			sp|Q9Y490|TLN1_HUMAN	Q9Y490	TLN1_HUMAN	TLN1	Talin-1
AATAPLLEAVDNLSAFASNPEFSSIPAQISPEGR	AATAPLLEAVDNLSAFASNPEFSSIPAQISPEGR	34	4	n[28.0313]AATAPLLEAVDNLSAFASNPEFSSIPAQISPEGR	n[32.0564]AATAPLLEAVDNLSAFASNPEFSSIPAQISPEGR	n[36.0757]AATAPLLEAVDNLSAFASNPEFSSIPAQISPEGR			5691.6	19719.6		11035.2	40840.4		15431			0.685807			1.21438	0.749996		0.161137	sp|Q9Y490|TLN1_HUMAN	Q9Y490	TLN1_HUMAN	TLN1	Talin-1
AATDAQDANQCCTSCEDNAPATSYCVECSEPLCETCVEAHQR	AATDAQDANQC[57.0215]C[57.0215]TSC[57.0215]EDNAPATSYC[57.0215]VEC[57.0215]SEPLC[57.0215]ETC[57.0215]VEAHQR	42	4		n[32.0564]AATDAQDANQC[57.0215]C[57.0215]TSC[57.0215]EDNAPATSYC[57.0215]VEC[57.0215]SEPLC[57.0215]ETC[57.0215]VEAHQR	n[36.0757]AATDAQDANQC[57.0215]C[57.0215]TSC[57.0215]EDNAPATSYC[57.0215]VEC[57.0215]SEPLC[57.0215]ETC[57.0215]VEAHQR					6315.98	4895.39		19784.1	14256.8								1.36336	1.21957	sp|Q13263|TIF1B_HUMAN	Q13263	TIF1B_HUMAN	TRIM28	Transcription intermediary factor 1-beta
AATEALGEKSPDSATVSGYDIMK	AATEALGEKSPDSATVSGYDIMK	23	3		n[32.0564]AATEALGEK[32.0564]SPDSATVSGYDIMK[32.0564]	n[36.0757]AATEALGEK[36.0757]SPDSATVSGYDIMK[36.0757]						1510.61		8525.13	7878.01									2.06011	sp|Q6WCQ1|MPRIP_HUMAN	Q6WCQ1	MPRIP_HUMAN	MPRIP	Myosin phosphatase Rho-interacting protein
AATECMCNLAMSK	AATEC[57.0215]MC[57.0215]NLAMSK	13	2	n[28.0313]AATEC[57.0215]MC[57.0215]NLAMSK[28.0313]	n[32.0564]AATEC[57.0215]MC[57.0215]NLAMSK[32.0564]	n[36.0757]AATEC[57.0215]MC[57.0215]NLAMSK[36.0757]	15720.5	18407.2	18044.8	45780.4	53377.3	51246.2	85671.1	79410.4	90140.1	1.31597	1.28661	1.23646	2.29415	1.95413	2.09604	0.602685	0.284196	0.49214	sp|Q9H3U1|UN45A_HUMAN	Q9H3U1	UN45A_HUMAN	UNC45A	Protein unc-45 homolog A
AATFFGCIGIDK	AATFFGC[57.0215]IGIDK	12	2			n[36.0757]AATFFGC[57.0215]IGIDK[36.0757]							53206.8												sp|P55263|ADK_HUMAN	P55263	ADK_HUMAN	ADK	Adenosine kinase
AATIIEER	AATIIEER	8	2	n[28.0313]AATIIEER	n[32.0564]AATIIEER	n[36.0757]AATIIEER			18706.7			17230.3			39390.6			-0.388012			0.849747			0.870324	sp|Q02952|AKA12_HUMAN	Q02952	AKA12_HUMAN	AKAP12	A-kinase anchor protein 12
AATIVATSEGSLWGLDR	AATIVATSEGSLWGLDR	17	2	n[28.0313]AATIVATSEGSLWGLDR	n[32.0564]AATIVATSEGSLWGLDR	n[36.0757]AATIVATSEGSLWGLDR			114178			98609.7			79083.2			-0.48089			-0.754396			-0.640941	sp|P13861|KAP2_HUMAN	P13861	KAP2_HUMAN	PRKAR2A	cAMP-dependent protein kinase type II-alpha regulatory subunit
AATLMMLGR	AATLMMLGR	9	2	n[28.0313]AATLMMLGR	n[32.0564]AATLMMLGR	n[36.0757]AATLMMLGR	17727.4	15125.8	18726.4			58200.6	51249.6	60061.5	89714.7			1.36656	1.36855	1.85266	2.03572			0.301728	sp|Q99615|DNJC7_HUMAN	Q99615	DNJC7_HUMAN	DNAJC7	DnaJ homolog subfamily C member 7
AATSPALFNR	AATSPALFNR	10	2	n[28.0313]AATSPALFNR	n[32.0564]AATSPALFNR	n[36.0757]AATSPALFNR	44224.6	65253.5	58742.9	118689	111733	110531	112353	113475	94691.3	1.1839	0.529816	0.642557	1.15868	0.620297	0.464267	-0.400709	-0.292844	-0.545724	sp|Q14204|DYHC1_HUMAN	Q14204	DYHC1_HUMAN	DYNC1H1	Cytoplasmic dynein 1 heavy chain 1
AATVGSLAGQPLQER	AATVGSLAGQPLQER	15	2	n[28.0313]AATVGSLAGQPLQER	n[32.0564]AATVGSLAGQPLQER	n[36.0757]AATVGSLAGQPLQER	58071.9	60315.4	53324.1	58111	116966	125893	89877.1	120631	104761	-0.265676	0.709383	0.96994	0.428391	0.822056	0.749689	0.318576	-0.270652	-0.587685	sp|P02649|APOE_HUMAN	P02649	APOE_HUMAN	APOE	Apolipoprotein E
AAVAGEDGR	AAVAGEDGR	9	2		n[32.0564]AAVAGEDGR	n[36.0757]AAVAGEDGR					15939.3	13004.3		31497.9	26673.7								0.703615	0.713848	sp|P07910|HNRPC_HUMAN	P07910	HNRPC_HUMAN	HNRNPC	Heterogeneous nuclear ribonucleoproteins C1/C2	HNRNPCL1, HNRNPCL2, HNRNPCL3, HNRNPCL4	sp|B2RXH8|HNRC2_HUMAN, sp|B7ZW38|HNRC3_HUMAN, sp|O60812|HNRC1_HUMAN, sp|P0DMR1|HNRC4_HUMAN
AAVATFLQSVQVPEFTPK	AAVATFLQSVQVPEFTPK	18	2	n[28.0313]AAVATFLQSVQVPEFTPK[28.0313]	n[32.0564]AAVATFLQSVQVPEFTPK[32.0564]	n[36.0757]AAVATFLQSVQVPEFTPK[36.0757]	118088	107537	154441	266195	179122	279569	372214	257867	384601	0.923315	0.480918	0.586745	1.4609	1.09485	1.09175	0.162092	0.23061	0.137575	sp|P22314|UBA1_HUMAN	P22314	UBA1_HUMAN	UBA1	Ubiquitin-like modifier-activating enzyme 1
AAVATFLQSVQVPEFTPK	AAVATFLQSVQVPEFTPK	18	3	n[28.0313]AAVATFLQSVQVPEFTPK[28.0313]	n[32.0564]AAVATFLQSVQVPEFTPK[32.0564]	n[36.0757]AAVATFLQSVQVPEFTPK[36.0757]	77254.3	47244.7	63631.1	125507	150208	177335	192077	191198	281487	0.439548	1.45006	1.20927	1.11133	1.86633	1.92071	0.296292	0.0329491	0.344009	sp|P22314|UBA1_HUMAN	P22314	UBA1_HUMAN	UBA1	Ubiquitin-like modifier-activating enzyme 1
AAVAWEAGKPLSIEEIEVAPPK	AAVAWEAGKPLSIEEIEVAPPK	22	3	n[28.0313]AAVAWEAGK[28.0313]PLSIEEIEVAPPK[28.0313]	n[32.0564]AAVAWEAGK[32.0564]PLSIEEIEVAPPK[32.0564]	n[36.0757]AAVAWEAGK[36.0757]PLSIEEIEVAPPK[36.0757]	86042.1					28931.8	43000.5		40830.2				-1.23357					0.174402	sp|P11766|ADHX_HUMAN	P11766	ADHX_HUMAN	ADH5	Alcohol dehydrogenase class-3
AAVDAGFVPNDMQVGQTGK	AAVDAGFVPNDMQVGQTGK	19	2	n[28.0313]AAVDAGFVPNDMQVGQTGK[28.0313]	n[32.0564]AAVDAGFVPNDMQVGQTGK[32.0564]	n[36.0757]AAVDAGFVPNDMQVGQTGK[36.0757]	26693.5	18796.9	14214.2	37686.1	31053.6	22138.9	68689.9	48485.4	29609.7	0.252082	0.459628	0.369845	1.19471	1.18588	0.834179	0.567137	0.342925	0.0969004	sp|P13804|ETFA_HUMAN	P13804	ETFA_HUMAN	ETFA	Electron transfer flavoprotein subunit alpha, mitochondrial
AAVEGTVEAGATVESTAC	AAVEGTVEAGATVESTAC[57.0215]	18	2	n[28.0313]AAVEGTVEAGATVESTAC[57.0215]	n[32.0564]AAVEGTVEAGATVESTAC[57.0215]	n[36.0757]AAVEGTVEAGATVESTAC[57.0215]	50980.6	27564	52957.4	36754.7	26382.1	47517.1	55966.1	60740.7	59188.6	-0.74784	-0.337544	-0.425789	-0.0781088	0.967007	-0.064065	0.29424	0.921227	-0.0057104	sp|P49321|NASP_HUMAN	P49321	NASP_HUMAN	NASP	Nuclear autoantigenic sperm protein
AAVELEEPEDAR	AAVELEEPEDAR	12	2	n[28.0313]AAVELEEPEDAR	n[32.0564]AAVELEEPEDAR	n[36.0757]AAVELEEPEDAR		43417	34661.4		26098.7	24859.8		53221	45106.2		-1.01909	-0.748916		0.0972297	0.155447		0.732995	0.536929	sp|O94906|PRP6_HUMAN	O94906	PRP6_HUMAN	PRPF6	Pre-mRNA-processing factor 6
AAVENLPTFLVELSR	AAVENLPTFLVELSR	15	2	n[28.0313]AAVENLPTFLVELSR	n[32.0564]AAVENLPTFLVELSR	n[36.0757]AAVENLPTFLVELSR	143414	115092	75515.1	175611	121582	110145	222135	143117	130117	0.0255533	-0.190332	0.275168	0.418539	0.127383	0.560424	0.0174936	-0.06561	-0.0821778	sp|Q14974|IMB1_HUMAN	Q14974	IMB1_HUMAN	KPNB1	Importin subunit beta-1
AAVESLGFILFR	AAVESLGFILFR	12	2	n[28.0313]AAVESLGFILFR	n[32.0564]AAVESLGFILFR	n[36.0757]AAVESLGFILFR	288552		48968	37144.7	47417.3	364073	27568.9	32321.8	46524.3	-3.26788		2.62491	-3.66524		-0.298407	-0.772857	-0.883352	-3.29075	sp|Q99460|PSMD1_HUMAN	Q99460	PSMD1_HUMAN	PSMD1	26S proteasome non-ATPase regulatory subunit 1
AAVEWFDGKDFQGSK	AAVEWFDGKDFQGSK	15	2	n[28.0313]AAVEWFDGK[28.0313]DFQGSK[28.0313]	n[32.0564]AAVEWFDGK[32.0564]DFQGSK[32.0564]	n[36.0757]AAVEWFDGK[36.0757]DFQGSK[36.0757]	22526.4		21602.7	50337.7		56497.5	87084.5		83511.4	0.923729		1.11757	1.77943		1.72621	0.480212		0.241203	sp|Q01844|EWS_HUMAN	Q01844	EWS_HUMAN	EWSR1	RNA-binding protein EWS
AAVEWFDGKDFQGSK	AAVEWFDGKDFQGSK	15	3	n[28.0313]AAVEWFDGK[28.0313]DFQGSK[28.0313]	n[32.0564]AAVEWFDGK[32.0564]DFQGSK[32.0564]	n[36.0757]AAVEWFDGK[36.0757]DFQGSK[36.0757]	76664.5	65057	79729.3	149269	139526	187374	319474	250732	336581	0.704688	0.868935	0.963335	1.86982	1.8028	1.85322	0.789637	0.550543	0.52245	sp|Q01844|EWS_HUMAN	Q01844	EWS_HUMAN	EWSR1	RNA-binding protein EWS
AAVGQESPGGLEAGNAK	AAVGQESPGGLEAGNAK	17	2	n[28.0313]AAVGQESPGGLEAGNAK[28.0313]	n[32.0564]AAVGQESPGGLEAGNAK[32.0564]	n[36.0757]AAVGQESPGGLEAGNAK[36.0757]	13887.9	41794.8	21221	21147	25263	21364.1	48875	52736.1	58256.6	0.359324	-1.0111	-0.259711	1.65226	0.138959	1.23238	0.917442	0.766738	1.12465	sp|Q29RF7|PDS5A_HUMAN	Q29RF7	PDS5A_HUMAN	PDS5A	Sister chromatid cohesion protein PDS5 homolog A
AAVHLEGKIEQAQR	AAVHLEGKIEQAQR	14	3	n[28.0313]AAVHLEGK[28.0313]IEQAQR	n[32.0564]AAVHLEGK[32.0564]IEQAQR	n[36.0757]AAVHLEGK[36.0757]IEQAQR	14456.6			22015.4	11412.4	21123.1	25631.8	32969.6	29002.5	0.359487			0.632846			-0.102132	1.25147	0.134774	sp|P18206|VINC_HUMAN	P18206	VINC_HUMAN	VCL	Vinculin
AAVHLEGKIEQAQR	AAVHLEGKIEQAQR	14	4	n[28.0313]AAVHLEGK[28.0313]IEQAQR	n[32.0564]AAVHLEGK[32.0564]IEQAQR	n[36.0757]AAVHLEGK[36.0757]IEQAQR					55598.9			120289									0.834734		sp|P18206|VINC_HUMAN	P18206	VINC_HUMAN	VCL	Vinculin
AAVHYDR	AAVHYDR	7	2		n[32.0564]AAVHYDR	n[36.0757]AAVHYDR				3341.72			10998.8									1.39712			sp|Q86V81|THOC4_HUMAN	Q86V81	THOC4_HUMAN	ALYREF	THO complex subunit 4
AAVIGDVIR	AAVIGDVIR	9	2	n[28.0313]AAVIGDVIR	n[32.0564]AAVIGDVIR	n[36.0757]AAVIGDVIR	31006.5	53989.9	39046	112649	59541.1	47160.5	79140.8	71094.2	61985.7	1.63254	-0.115137	0.00300273	1.17101	0.20888	0.44221	-0.837015	-0.0593083	0.071773	sp|Q9NR30|DDX21_HUMAN	Q9NR30	DDX21_HUMAN	DDX21	Nucleolar RNA helicase 2
AAVKDVEEEKFPTQLSR	AAVKDVEEEKFPTQLSR	17	3	n[28.0313]AAVK[28.0313]DVEEEK[28.0313]FPTQLSR	n[32.0564]AAVK[32.0564]DVEEEK[32.0564]FPTQLSR	n[36.0757]AAVK[36.0757]DVEEEK[36.0757]FPTQLSR	10141.8	12748.1	11056.4	22657.4	15557.6	15746.2	27048.3	25353.1	25357.5	0.912366	0.0178552	0.240718	1.22186	0.821824	0.972979	-0.0659984	0.420644	0.364826	sp|Q2TAY7|SMU1_HUMAN	Q2TAY7	SMU1_HUMAN	SMU1	WD40 repeat-containing protein SMU1
AAVKDVEEEKFPTQLSR	AAVKDVEEEKFPTQLSR	17	4	n[28.0313]AAVK[28.0313]DVEEEK[28.0313]FPTQLSR	n[32.0564]AAVK[32.0564]DVEEEK[32.0564]FPTQLSR	n[36.0757]AAVK[36.0757]DVEEEK[36.0757]FPTQLSR	21758.2	16896	16887.1	31094.5	25186.6	28031.1	63723.9	39485.5	43709.4	0.257919	0.337756	0.461707	1.38138	1.06992	1.14747	0.747966	0.348839	0.318332	sp|Q2TAY7|SMU1_HUMAN	Q2TAY7	SMU1_HUMAN	SMU1	WD40 repeat-containing protein SMU1
AAVLLEQER	AAVLLEQER	9	2	n[28.0313]AAVLLEQER	n[32.0564]AAVLLEQER	n[36.0757]AAVLLEQER	79699.6	68456.4	50347.9	62353.1	67389.7	65568.7	134744	131382	121738	-0.618289	-0.292138	0.111673	0.554917	0.762572	1.04922	0.797714	0.671385	0.570117	sp|Q13435|SF3B2_HUMAN	Q13435	SF3B2_HUMAN	SF3B2	Splicing factor 3B subunit 2
AAVLLEQERQQEIAK	AAVLLEQERQQEIAK	15	3	n[28.0313]AAVLLEQERQQEIAK[28.0313]	n[32.0564]AAVLLEQERQQEIAK[32.0564]	n[36.0757]AAVLLEQERQQEIAK[36.0757]	15034.1	12348.5	14858.2			39116.7	50471.2	51453.6	56381			1.12712	1.58422	1.90901	1.6994			0.204845	sp|Q13435|SF3B2_HUMAN	Q13435	SF3B2_HUMAN	SF3B2	Splicing factor 3B subunit 2
AAVMVHQLSK	AAVMVHQLSK	10	2	n[28.0313]AAVMVHQLSK[28.0313]	n[32.0564]AAVMVHQLSK[32.0564]	n[36.0757]AAVMVHQLSK[36.0757]			20481.4	17208.2		12496.9	13958.3		18124.8			-0.982142			-0.4009	-0.62353		0.213807	sp|P35222|CTNB1_HUMAN	P35222	CTNB1_HUMAN	CTNNB1	Catenin beta-1
AAVMVHQLSK	AAVMVHQLSK	10	3	n[28.0313]AAVMVHQLSK[28.0313]	n[32.0564]AAVMVHQLSK[32.0564]	n[36.0757]AAVMVHQLSK[36.0757]	11105.3	17133	14216	37859.1	40954.1	42264.1	43567.2	48665.7	48213.9	1.54328	1.03434	1.30251	1.79981	1.3562	1.53738	-0.118956	-0.061456	-0.132565	sp|P35222|CTNB1_HUMAN	P35222	CTNB1_HUMAN	CTNNB1	Catenin beta-1
AAVMVYDDANKK	AAVMVYDDANKK	12	3	n[28.0313]AAVMVYDDANK[28.0313]K[28.0313]	n[32.0564]AAVMVYDDANK[32.0564]K[32.0564]	n[36.0757]AAVMVYDDANK[36.0757]K[36.0757]		24536.5	26933.1	38270.2	42969.9	45761.9	58189.9	56365.6	63634		0.554246	0.495362		1.01871	1.01587	0.29216	0.0811367	0.15307	sp|Q8N8S7|ENAH_HUMAN	Q8N8S7	ENAH_HUMAN	ENAH	Protein enabled homolog
AAVPSGASTGIYEALELR	AAVPSGASTGIYEALELR	18	2	n[28.0313]AAVPSGASTGIYEALELR	n[32.0564]AAVPSGASTGIYEALELR	n[36.0757]AAVPSGASTGIYEALELR	197995	84707.6	90540.7	346438	334769	325575	517991	539551	560194	0.553898	1.75776	1.57695	1.18816	2.51453	2.40474	0.258773	0.373439	0.460356	sp|P06733|ENOA_HUMAN	P06733	ENOA_HUMAN	ENO1	Alpha-enolase	ENO2, ENO3	sp|P09104|ENOG_HUMAN, sp|P13929|ENOB_HUMAN
AAVPSGASTGIYEALELR	AAVPSGASTGIYEALELR	18	3	n[28.0313]AAVPSGASTGIYEALELR	n[32.0564]AAVPSGASTGIYEALELR	n[36.0757]AAVPSGASTGIYEALELR	24370.4	19014.7	15159.5			56564	75257.7	79229.4	61922.2			1.63026	1.45534	1.90399	1.80568			-0.19201	sp|P06733|ENOA_HUMAN	P06733	ENOA_HUMAN	ENO1	Alpha-enolase	ENO2, ENO3	sp|P09104|ENOG_HUMAN, sp|P13929|ENOB_HUMAN
AAVPSGASTGIYEALELRDNDK	AAVPSGASTGIYEALELRDNDK	22	3	n[28.0313]AAVPSGASTGIYEALELRDNDK[28.0313]	n[32.0564]AAVPSGASTGIYEALELRDNDK[32.0564]	n[36.0757]AAVPSGASTGIYEALELRDNDK[36.0757]	83008.7	74223.7	71712.7	188830	170564	139486	316669	277051	259443	0.929155	0.955432	0.690421	1.74239	1.74353	1.63057	0.437742	0.404773	0.572711	sp|P06733|ENOA_HUMAN	P06733	ENOA_HUMAN	ENO1	Alpha-enolase
AAVPSGASTGIYEALELRDNDKTR	AAVPSGASTGIYEALELRDNDKTR	24	4	n[28.0313]AAVPSGASTGIYEALELRDNDK[28.0313]TR	n[32.0564]AAVPSGASTGIYEALELRDNDK[32.0564]TR	n[36.0757]AAVPSGASTGIYEALELRDNDK[36.0757]TR	171498	152958	203085	365633	350126	420610	794021	621791	834419	0.838972	0.945342	0.780994	2.01169	1.84207	1.81414	0.797222	0.513402	0.665708	sp|P06733|ENOA_HUMAN	P06733	ENOA_HUMAN	ENO1	Alpha-enolase
AAVPSIK	AAVPSIK	7	2	n[28.0313]AAVPSIK[28.0313]	n[32.0564]AAVPSIK[32.0564]	n[36.0757]AAVPSIK[36.0757]	93825.3	98096.1	94987.3	145700	142876	132877	196257	202573	216773	0.378356	0.2873	0.21488	0.862033	0.859149	0.965831	0.108186	0.188524	0.383516	sp|P00558|PGK1_HUMAN	P00558	PGK1_HUMAN	PGK1	Phosphoglycerate kinase 1
AAYDYCEHYSPDCDSSAPK	AAYDYC[57.0215]EHYSPDC[57.0215]DSSAPK	19	2	n[28.0313]AAYDYC[57.0215]EHYSPDC[57.0215]DSSAPK[28.0313]	n[32.0564]AAYDYC[57.0215]EHYSPDC[57.0215]DSSAPK[32.0564]	n[36.0757]AAYDYC[57.0215]EHYSPDC[57.0215]DSSAPK[36.0757]	8568.01	3724.06	14277.5	18354	13484.8	24973.3	35043.1	24459.8	42383.8	0.832414	1.5869	0.537235	1.8482	2.54541	1.34522	0.640294	0.575186	0.440547	sp|P12107|COBA1_HUMAN	P12107	COBA1_HUMAN	COL11A1	Collagen alpha-1(XI) chain
AAYDYCEHYSPDCDSSAPK	AAYDYC[57.0215]EHYSPDC[57.0215]DSSAPK	19	3	n[28.0313]AAYDYC[57.0215]EHYSPDC[57.0215]DSSAPK[28.0313]	n[32.0564]AAYDYC[57.0215]EHYSPDC[57.0215]DSSAPK[32.0564]	n[36.0757]AAYDYC[57.0215]EHYSPDC[57.0215]DSSAPK[36.0757]	204740	238199	199366	457382	422309	503913	805987	758494	917713	0.906372	0.556648	1.06835	1.77766	1.46966	1.97807	0.495799	0.529684	0.542288	sp|P12107|COBA1_HUMAN	P12107	COBA1_HUMAN	COL11A1	Collagen alpha-1(XI) chain
AAYEAELGDAR	AAYEAELGDAR	11	2	n[28.0313]AAYEAELGDAR	n[32.0564]AAYEAELGDAR	n[36.0757]AAYEAELGDAR	49130.5	39879	34602	43991	56905.7	55997.6	125432	130971	112120	-0.435228	0.248269	0.425108	1.15662	1.56985	1.47157	1.21635	0.938254	0.679025	sp|P02545|LMNA_HUMAN	P02545	LMNA_HUMAN	LMNA	Prelamin-A/C
AAYEAELGDARK	AAYEAELGDARK	12	3	n[28.0313]AAYEAELGDARK[28.0313]	n[32.0564]AAYEAELGDARK[32.0564]	n[36.0757]AAYEAELGDARK[36.0757]	25885.3		26128.3	47504.4	46084.3	43609.8	94245.7	91331.1	83344.4	0.639635		0.469637	1.69293		1.44892	0.677801	0.702729	0.611853	sp|P02545|LMNA_HUMAN	P02545	LMNA_HUMAN	LMNA	Prelamin-A/C
AAYLNMSEDPSHPSMALNTR	AAYLNMSEDPSHPSMALNTR	20	3	n[28.0313]AAYLNMSEDPSHPSMALNTR	n[32.0564]AAYLNMSEDPSHPSMALNTR	n[36.0757]AAYLNMSEDPSHPSMALNTR	16865.2	15579.9	13533.1	34508.3	30057.7	28575	39351.3	39483.6	29889	0.795064	0.714666	0.808854	1.05018	1.18684	0.918569	-0.120373	0.0888499	-0.25772	sp|Q14839|CHD4_HUMAN	Q14839	CHD4_HUMAN	CHD4	Chromodomain-helicase-DNA-binding protein 4
AAYLQETGKPLDETLK	AAYLQETGKPLDETLK	16	2	n[28.0313]AAYLQETGK[28.0313]PLDETLK[28.0313]	n[32.0564]AAYLQETGK[32.0564]PLDETLK[32.0564]	n[36.0757]AAYLQETGK[36.0757]PLDETLK[36.0757]	42272.2	43033.2	57482.9	72224.8	77050.7	106875	123820	110465	172010	0.528771	0.60193	0.625318	1.36404	1.20007	1.35674	0.459773	0.214815	0.363984	sp|P04083|ANXA1_HUMAN	P04083	ANXA1_HUMAN	ANXA1	Annexin A1
AAYLQETGKPLDETLK	AAYLQETGKPLDETLK	16	3	n[28.0313]AAYLQETGK[28.0313]PLDETLK[28.0313]	n[32.0564]AAYLQETGK[32.0564]PLDETLK[32.0564]	n[36.0757]AAYLQETGK[36.0757]PLDETLK[36.0757]	238621	211115	194406	461495	378166	347353	827137	666838	601461	0.684945	0.591597	0.567926	1.58069	1.47808	1.40485	0.520255	0.503162	0.469488	sp|P04083|ANXA1_HUMAN	P04083	ANXA1_HUMAN	ANXA1	Annexin A1
AAYPDLENPPLLVTPSQQAK	AAYPDLENPPLLVTPSQQAK	20	2	n[28.0313]AAYPDLENPPLLVTPSQQAK[28.0313]	n[32.0564]AAYPDLENPPLLVTPSQQAK[32.0564]	n[36.0757]AAYPDLENPPLLVTPSQQAK[36.0757]	45343	48792.2	37695.7	66023.7	73766.8	51352.2	94473.3	111446	71742.9	0.298089	0.353091	0.176623	0.866476	1.02683	0.703886	0.192896	0.290411	0.159829	sp|P54136|SYRC_HUMAN	P54136	SYRC_HUMAN	RARS1	Arginine--tRNA ligase, cytoplasmic
AAYPDLENPPLLVTPSQQAK	AAYPDLENPPLLVTPSQQAK	20	3	n[28.0313]AAYPDLENPPLLVTPSQQAK[28.0313]	n[32.0564]AAYPDLENPPLLVTPSQQAK[32.0564]	n[36.0757]AAYPDLENPPLLVTPSQQAK[36.0757]	81585.8	52250.5	35210.1	147529	126904	102274	212088	192515	142771	0.598014	1.04726	1.26897	1.17561	1.73095	1.79509	0.202104	0.300366	0.158687	sp|P54136|SYRC_HUMAN	P54136	SYRC_HUMAN	RARS1	Arginine--tRNA ligase, cytoplasmic
AAYVLFYQR	AAYVLFYQR	9	2	n[28.0313]AAYVLFYQR	n[32.0564]AAYVLFYQR	n[36.0757]AAYVLFYQR	24023.1		15226	35673.3		19137.3	58243.6		38880	0.31324		0.0604403	1.10878		1.12794	0.420045		0.700062	sp|Q9Y4E8|UBP15_HUMAN	Q9Y4E8	UBP15_HUMAN	USP15	Ubiquitin carboxyl-terminal hydrolase 15	USP11, USP4	sp|P51784|UBP11_HUMAN, sp|Q13107|UBP4_HUMAN
AAYWEEEPAEVRR	AAYWEEEPAEVRR	13	3	n[28.0313]AAYWEEEPAEVRR	n[32.0564]AAYWEEEPAEVRR	n[36.0757]AAYWEEEPAEVRR	10853.8			11360.6			26784.4			-0.200807			1.10982			0.935139			sp|Q9Y6Y8|S23IP_HUMAN	Q9Y6Y8	S23IP_HUMAN	SEC23IP	SEC23-interacting protein
ACADATLSQITNNIDPVGR	AC[57.0215]ADATLSQITNNIDPVGR	19	2	n[28.0313]AC[57.0215]ADATLSQITNNIDPVGR	n[32.0564]AC[57.0215]ADATLSQITNNIDPVGR	n[36.0757]AC[57.0215]ADATLSQITNNIDPVGR	26100.2	16770.1	32873.2	52905.2	32467.4	48778.8	51879.5	29009.3	49812.9	0.783054	0.719721	0.299939	0.808743	0.625411	0.375056	-0.349802	-0.477635	-0.292317	sp|P62873|GBB1_HUMAN	P62873	GBB1_HUMAN	GNB1	Guanine nucleotide-binding protein G(I)/G(S)/G(T) subunit beta-1
ACADCCLAR	AC[57.0215]ADC[57.0215]C[57.0215]LAR	9	2		n[32.0564]AC[57.0215]ADC[57.0215]C[57.0215]LAR	n[36.0757]AC[57.0215]ADC[57.0215]C[57.0215]LAR				14242			17905.5									0.00868948			sp|O95025|SEM3D_HUMAN	O95025	SEM3D_HUMAN	SEMA3D	Semaphorin-3D
ACAECCLAR	AC[57.0215]AEC[57.0215]C[57.0215]LAR	9	2	n[28.0313]AC[57.0215]AEC[57.0215]C[57.0215]LAR	n[32.0564]AC[57.0215]AEC[57.0215]C[57.0215]LAR	n[36.0757]AC[57.0215]AEC[57.0215]C[57.0215]LAR	13000	12698.4	13922.6	27099.4	23071.8	26704.3	42910.2	41333.9	49235.9	0.812447	0.62326	0.670242	1.55062	1.54795	1.59774	0.362686	0.54137	0.560059	sp|Q14563|SEM3A_HUMAN	Q14563	SEM3A_HUMAN	SEMA3A	Semaphorin-3A
ACANPAAGSVILLENLR	AC[57.0215]ANPAAGSVILLENLR	17	2	n[28.0313]AC[57.0215]ANPAAGSVILLENLR	n[32.0564]AC[57.0215]ANPAAGSVILLENLR	n[36.0757]AC[57.0215]ANPAAGSVILLENLR	183855	225648	207628	405499	355567	316196	606893	538851	524490	0.887899	0.38657	0.337415	1.52357	1.0545	1.11236	0.260184	0.284608	0.407514	sp|P00558|PGK1_HUMAN	P00558	PGK1_HUMAN	PGK1	Phosphoglycerate kinase 1
ACANPAAGSVILLENLR	AC[57.0215]ANPAAGSVILLENLR	17	3	n[28.0313]AC[57.0215]ANPAAGSVILLENLR	n[32.0564]AC[57.0215]ANPAAGSVILLENLR	n[36.0757]AC[57.0215]ANPAAGSVILLENLR	40986.3	15819.7	20868.9	87701.7	48369.3	45461	112985	77936.2	78634.7	0.850978	1.39428	0.853875	1.27649	2.1769	1.68926	0.0500182	0.399297	0.467954	sp|P00558|PGK1_HUMAN	P00558	PGK1_HUMAN	PGK1	Phosphoglycerate kinase 1
ACEFAGFQCQIQFGPHNEQK	AC[57.0215]EFAGFQC[57.0215]QIQFGPHNEQK	20	3	n[28.0313]AC[57.0215]EFAGFQC[57.0215]QIQFGPHNEQK[28.0313]	n[32.0564]AC[57.0215]EFAGFQC[57.0215]QIQFGPHNEQK[32.0564]	n[36.0757]AC[57.0215]EFAGFQC[57.0215]QIQFGPHNEQK[36.0757]	4378.97			10674.2	7176.23	16448.8	22549	21152.5	35662.5	1.01882			2.17104			0.776728	1.27563	0.793844	sp|Q9Y490|TLN1_HUMAN	Q9Y490	TLN1_HUMAN	TLN1	Talin-1
ACEPGVDYVYK	AC[57.0215]EPGVDYVYK	11	2	n[28.0313]AC[57.0215]EPGVDYVYK[28.0313]	n[32.0564]AC[57.0215]EPGVDYVYK[32.0564]	n[36.0757]AC[57.0215]EPGVDYVYK[36.0757]	104560	109877	111015	209494	223081	205994	377930	417076	389955	0.73985	0.766494	0.622445	1.65841	1.75749	1.588	0.543069	0.607671	0.59812	sp|P01024|CO3_HUMAN	P01024	CO3_HUMAN	C3	Complement C3
ACFHCETCK	AC[57.0215]FHC[57.0215]ETC[57.0215]K	9	3	n[28.0313]AC[57.0215]FHC[57.0215]ETC[57.0215]K[28.0313]	n[32.0564]AC[57.0215]FHC[57.0215]ETC[57.0215]K[32.0564]	n[36.0757]AC[57.0215]FHC[57.0215]ETC[57.0215]K[36.0757]	7585.92		7807.11	15541.7	18576.5	13272.1	25369.8	29959.2	22608	0.768102		0.496128	1.54835		1.30942	0.404756	0.379207	0.445857	sp|Q14847|LASP1_HUMAN	Q14847	LASP1_HUMAN	LASP1	LIM and SH3 domain protein 1
ACGDSTLTQITAGLDPVGR	AC[57.0215]GDSTLTQITAGLDPVGR	19	2	n[28.0313]AC[57.0215]GDSTLTQITAGLDPVGR		n[36.0757]AC[57.0215]GDSTLTQITAGLDPVGR			30352.9						62443.7						0.816171				sp|P62879|GBB2_HUMAN	P62879	GBB2_HUMAN	GNB2	Guanine nucleotide-binding protein G(I)/G(S)/G(T) subunit beta-2
ACGLNFADLMAR	AC[57.0215]GLNFADLMAR	12	2	n[28.0313]AC[57.0215]GLNFADLMAR	n[32.0564]AC[57.0215]GLNFADLMAR	n[36.0757]AC[57.0215]GLNFADLMAR	126171	109354	108698	234822	217714	243128	445183	476107	455159	0.646883	0.738242	0.89199	1.62365	1.95535	1.8415	0.601275	0.833779	0.582071	sp|Q99536|VAT1_HUMAN	Q99536	VAT1_HUMAN	VAT1	Synaptic vesicle membrane protein VAT-1 homolog
ACGLNFADLMAR	AC[57.0215]GLNFADLM[15.9949]AR	12	2	n[28.0313]AC[57.0215]GLNFADLM[15.9949]AR	n[32.0564]AC[57.0215]GLNFADLM[15.9949]AR	n[36.0757]AC[57.0215]GLNFADLM[15.9949]AR	34307	38534.7	31233.3	69772.5	75066.6	67618.9	127723	130928	112729	0.791857	0.723588	0.844939	1.72173	1.60455	1.62716	0.554381	0.497636	0.414782	sp|Q99536|VAT1_HUMAN	Q99536	VAT1_HUMAN	VAT1	Synaptic vesicle membrane protein VAT-1 homolog
ACGNFGIPCELR	AC[57.0215]GNFGIPC[57.0215]ELR	12	2	n[28.0313]AC[57.0215]GNFGIPC[57.0215]ELR	n[32.0564]AC[57.0215]GNFGIPC[57.0215]ELR	n[36.0757]AC[57.0215]GNFGIPC[57.0215]ELR	93556.5	131767	134108	304205	280616	259707	507895	493708	449703	1.45795	0.841218	0.684088	2.25137	1.72445	1.52103	0.417927	0.499904	0.469505	sp|P22234|PUR6_HUMAN	P22234	PUR6_HUMAN	PAICS	Bifunctional phosphoribosylaminoimidazole carboxylase/phosphoribosylaminoimidazole succinocarboxamide synthetase
ACGQIFCGK	AC[57.0215]GQIFC[57.0215]GK	9	2	n[28.0313]AC[57.0215]GQIFC[57.0215]GK[28.0313]	n[32.0564]AC[57.0215]GQIFC[57.0215]GK[32.0564]	n[36.0757]AC[57.0215]GQIFC[57.0215]GK[36.0757]	18761.8	19952.9	16640.8	70050.4	61711.6	52841.9	66467.2	80066.1	64161.9	1.67777	1.39275	1.39756	1.65595	1.84967	1.72245	-0.397309	0.0735952	-0.0425452	sp|O14964|HGS_HUMAN	O14964	HGS_HUMAN	HGS	Hepatocyte growth factor-regulated tyrosine kinase substrate
ACIDSNEDGDLSK	AC[57.0215]IDSNEDGDLSK	13	2	n[28.0313]AC[57.0215]IDSNEDGDLSK[28.0313]	n[32.0564]AC[57.0215]IDSNEDGDLSK[32.0564]	n[36.0757]AC[57.0215]IDSNEDGDLSK[36.0757]	17123.8	20009	17066.1	25479.8	25755.9	21690.3	50182.6	46908.9	50169.5	0.326053	0.0947732	0.0765103	1.38818	1.04803	1.33112	0.686632	0.569936	0.887179	sp|P29144|TPP2_HUMAN	P29144	TPP2_HUMAN	TPP2	Tripeptidyl-peptidase 2
ACIGDTLCQK	AC[57.0215]IGDTLC[57.0215]QK	10	2	n[28.0313]AC[57.0215]IGDTLC[57.0215]QK[28.0313]	n[32.0564]AC[57.0215]IGDTLC[57.0215]QK[32.0564]	n[36.0757]AC[57.0215]IGDTLC[57.0215]QK[36.0757]	18334.7	44590.8	35275.3	69863.5	102059	104077	55312.4	61603.4	63364.2	1.72648	0.966422	1.29152	1.43002	0.282905	0.620458	-0.671956	-1.06684	-1.03849	sp|A0AVT1|UBA6_HUMAN	A0AVT1	UBA6_HUMAN	UBA6	Ubiquitin-like modifier-activating enzyme 6
ACKVDSPTVTTTLK	AC[57.0215]KVDSPTVTTTLK	14	3	n[28.0313]AC[57.0215]K[28.0313]VDSPTVTTTLK[28.0313]	n[32.0564]AC[57.0215]K[32.0564]VDSPTVTTTLK[32.0564]	n[36.0757]AC[57.0215]K[36.0757]VDSPTVTTTLK[36.0757]			8082.71			14201.1			21886.2			0.543686			1.21256			0.301439	sp|Q07866|KLC1_HUMAN	Q07866	KLC1_HUMAN	KLC1	Kinesin light chain 1
ACLDTAVENMPSLK	AC[57.0215]LDTAVENMPSLK	14	2	n[28.0313]AC[57.0215]LDTAVENMPSLK[28.0313]	n[32.0564]AC[57.0215]LDTAVENMPSLK[32.0564]	n[36.0757]AC[57.0215]LDTAVENMPSLK[36.0757]	71368.8	74689.3	73757.1	133068	107484	144131	165632	162509	174188	0.639731	0.26593	0.697122	1.00948	0.944787	1.01524	-0.00574487	0.295533	-0.0493156	sp|P49327|FAS_HUMAN	P49327	FAS_HUMAN	FASN	Fatty acid synthase
ACLFVPSIDVLNQNTLR	AC[57.0215]LFVPSIDVLNQNTLR	17	2	n[28.0313]AC[57.0215]LFVPSIDVLNQNTLR	n[32.0564]AC[57.0215]LFVPSIDVLNQNTLR	n[36.0757]AC[57.0215]LFVPSIDVLNQNTLR			68516.1	13198.5		42581	44890.6		38653.1			-0.955636			-1.05041	1.48501		-0.462208	sp|Q93063|EXT2_HUMAN	Q93063	EXT2_HUMAN	EXT2	Exostosin-2
ACLIFFDEIDAIGGAR	AC[57.0215]LIFFDEIDAIGGAR	16	2	n[28.0313]AC[57.0215]LIFFDEIDAIGGAR	n[32.0564]AC[57.0215]LIFFDEIDAIGGAR	n[36.0757]AC[57.0215]LIFFDEIDAIGGAR	14900.6			28748.5			33668.3			0.710285			0.992125			-0.0936512			sp|P35998|PRS7_HUMAN	P35998	PRS7_HUMAN	PSMC2	26S proteasome regulatory subunit 7
ACLLCSLVK	AC[57.0215]LLC[57.0215]SLVK	9	2	n[28.0313]AC[57.0215]LLC[57.0215]SLVK[28.0313]	n[32.0564]AC[57.0215]LLC[57.0215]SLVK[32.0564]	n[36.0757]AC[57.0215]LLC[57.0215]SLVK[36.0757]	46920.7	29646	44283	90454.5	91883.5	95301.8	87183.7	68956.4	75459.6	0.691314	1.40403	0.836347	0.692114	1.04497	0.544401	-0.374691	-0.742379	-0.659381	sp|P63272|SPT4H_HUMAN	P63272	SPT4H_HUMAN	SUPT4H1	Transcription elongation factor SPT4
ACLQPSQDPQMR	AC[57.0215]LQPSQDPQMR	12	2	n[28.0313]AC[57.0215]LQPSQDPQMR	n[32.0564]AC[57.0215]LQPSQDPQMR	n[36.0757]AC[57.0215]LQPSQDPQMR	22821.2		18862.4	25980.3		36683	38470		38691.5	-0.0796028		0.690198	0.561828		0.811956	0.265939		-0.245677	sp|Q86Y56|DAAF5_HUMAN	Q86Y56	DAAF5_HUMAN	DNAAF5	Dynein axonemal assembly factor 5
ACQSIYPLHDVFVR	AC[57.0215]QSIYPLHDVFVR	14	3	n[28.0313]AC[57.0215]QSIYPLHDVFVR	n[32.0564]AC[57.0215]QSIYPLHDVFVR	n[36.0757]AC[57.0215]QSIYPLHDVFVR	12760.8	11049.9		11636	20767.4		58451.9	51709.1		-0.399774	0.67207		2.04598	2.07647		2.07026	1.02107		sp|P61247|RS3A_HUMAN	P61247	RS3A_HUMAN	RPS3A	Small ribosomal subunit protein eS1
ACTILLR	AC[57.0215]TILLR	7	2	n[28.0313]AC[57.0215]TILLR	n[32.0564]AC[57.0215]TILLR	n[36.0757]AC[57.0215]TILLR	129351	154939	123098	194860	212280	219083	330441	416556	324160	0.328428	0.184782	0.562268	1.15773	1.24558	1.17235	0.453806	0.677473	0.242647	sp|P49368|TCPG_HUMAN	P49368	TCPG_HUMAN	CCT3	T-complex protein 1 subunit gamma
ACVCQTLGISPEEK	AC[57.0215]VC[57.0215]QTLGISPEEK	14	2	n[28.0313]AC[57.0215]VC[57.0215]QTLGISPEEK[28.0313]		n[36.0757]AC[57.0215]VC[57.0215]QTLGISPEEK[36.0757]	12685.4						63888.1						2.18282						sp|A6NHR9|SMHD1_HUMAN	A6NHR9	SMHD1_HUMAN	SMCHD1	Structural maintenance of chromosomes flexible hinge domain-containing protein 1
ACVQVLDPK	AC[57.0215]VQVLDPK	9	2	n[28.0313]AC[57.0215]VQVLDPK[28.0313]	n[32.0564]AC[57.0215]VQVLDPK[32.0564]	n[36.0757]AC[57.0215]VQVLDPK[36.0757]	65753.3	56953.7	72713.2	51499.1	61623.3	59693.1	79274.1	67794.2	50437.8	-0.632626	-0.142645	-0.554055	0.0546028	0.0632104	-0.752263	0.311737	-0.177469	-0.565642	sp|Q9BWS9|CHID1_HUMAN	Q9BWS9	CHID1_HUMAN	CHID1	Chitinase domain-containing protein 1
ACYLSINPQKDETLETEK	AC[57.0215]YLSINPQKDETLETEK	18	3	n[28.0313]AC[57.0215]YLSINPQK[28.0313]DETLETEK[28.0313]	n[32.0564]AC[57.0215]YLSINPQK[32.0564]DETLETEK[32.0564]	n[36.0757]AC[57.0215]YLSINPQK[36.0757]DETLETEK[36.0757]	9563.22	11968	8552.35	18015.5	19159	14958.4	37138.4	30328	25043.9	0.647021	0.440617	0.537158	1.78516	1.17626	1.32551	0.76265	0.352313	0.420921	sp|P61163|ACTZ_HUMAN	P61163	ACTZ_HUMAN	ACTR1A	Alpha-centractin
ADAEGESDLENSR	ADAEGESDLENSR	13	2	n[28.0313]ADAEGESDLENSR	n[32.0564]ADAEGESDLENSR	n[36.0757]ADAEGESDLENSR	1498.81			9327.06	11396.5	11874.1	10601.1	11239.2	12744.3	2.37095			2.60961			-0.136835	-0.335204	-0.220551	sp|Q9Y490|TLN1_HUMAN	Q9Y490	TLN1_HUMAN	TLN1	Talin-1
ADATNVNNWHWTER	ADATNVNNWHWTER	14	3	n[28.0313]ADATNVNNWHWTER	n[32.0564]ADATNVNNWHWTER	n[36.0757]ADATNVNNWHWTER	11417.3	7829.58	10609	20033	18277.7	21170.8	39783.1	28786.1	35807.8	0.563861	0.984859	0.727376	1.62876	1.71315	1.53043	0.689404	0.344971	0.43562	sp|O95433|AHSA1_HUMAN	O95433	AHSA1_HUMAN	AHSA1	Activator of 90 kDa heat shock protein ATPase homolog 1
ADDGRPFPQVIK	ADDGRPFPQVIK	12	3	n[28.0313]ADDGRPFPQVIK[28.0313]	n[32.0564]ADDGRPFPQVIK[32.0564]	n[36.0757]ADDGRPFPQVIK[36.0757]		43443.5	49125.4		200657		147499	134723	153004		1.99364			1.48708	1.41448		-0.889891		sp|P04075|ALDOA_HUMAN	P04075	ALDOA_HUMAN	ALDOA	Fructose-bisphosphate aldolase A		contam_sp|P00883|ALDOA_RABIT
ADDPSSYMEVVQAANTSGNWEELVK	ADDPSSYMEVVQAANTSGNWEELVK	25	3	n[28.0313]ADDPSSYMEVVQAANTSGNWEELVK[28.0313]	n[32.0564]ADDPSSYMEVVQAANTSGNWEELVK[32.0564]	n[36.0757]ADDPSSYMEVVQAANTSGNWEELVK[36.0757]	42334.1	42422.2	37692.5	74814.1	66100.3	71087.4	118661	116815	113700	0.575007	0.388311	0.645914	1.30052	1.30135	1.36834	0.350023	0.52971	0.354987	sp|Q00610|CLH1_HUMAN	Q00610	CLH1_HUMAN	CLTC	Clathrin heavy chain 1
ADDTSAATIEK	ADDTSAATIEK	11	2	n[28.0313]ADDTSAATIEK[28.0313]	n[32.0564]ADDTSAATIEK[32.0564]	n[36.0757]ADDTSAATIEK[36.0757]	53890.6	62280.6	55686.8	70013.5	70244.2	76517.4	37862	47109.9	32048.4	0.124412	-0.0958839	0.18905	-0.731171	-0.617213	-1.02163	-1.23107	-0.904654	-1.57812	sp|Q9Y2W2|WBP11_HUMAN	Q9Y2W2	WBP11_HUMAN	WBP11	WW domain-binding protein 11
ADDVDQQQTTNTVEEPLDLIR	ADDVDQQQTTNTVEEPLDLIR	21	2	n[28.0313]ADDVDQQQTTNTVEEPLDLIR	n[32.0564]ADDVDQQQTTNTVEEPLDLIR	n[36.0757]ADDVDQQQTTNTVEEPLDLIR	4808.51	7209.23	13214.7	35877.7	37632.5	40000	11153.5	18555.7	15394	2.66159	2.16116	1.32845	1.00112	1.19389	-0.00433382	-2.03596	-1.3506	-1.70022	sp|P62310|LSM3_HUMAN	P62310	LSM3_HUMAN	LSM3	U6 snRNA-associated Sm-like protein LSm3
ADEGISFR	ADEGISFR	8	2	n[28.0313]ADEGISFR	n[32.0564]ADEGISFR	n[36.0757]ADEGISFR	802577	719257	599406	1.5113e+06	1.35224e+06	1.17033e+06	2.76994e+06	2.5482e+06	2.10034e+06	0.646428	0.641292	0.695913	1.57443	1.62359	1.58447	0.552507	0.598971	0.521119	sp|Q06830|PRDX1_HUMAN	Q06830	PRDX1_HUMAN	PRDX1	Peroxiredoxin-1
ADFCIIHYAGK	ADFC[57.0215]IIHYAGK	11	3	n[28.0313]ADFC[57.0215]IIHYAGK[28.0313]	n[32.0564]ADFC[57.0215]IIHYAGK[32.0564]	n[36.0757]ADFC[57.0215]IIHYAGK[36.0757]	4300.68	1431.01		11519.4	6613.2		35132.2	12580.2		1.15479	1.93884		2.84626	2.93474		1.31598	0.612578		sp|P35579|MYH9_HUMAN	P35579	MYH9_HUMAN	MYH9	Myosin-9	MYH10	sp|P35580|MYH10_HUMAN
ADFPAGIPECGTDALR	ADFPAGIPEC[57.0215]GTDALR	16	2	n[28.0313]ADFPAGIPEC[57.0215]GTDALR	n[32.0564]ADFPAGIPEC[57.0215]GTDALR	n[36.0757]ADFPAGIPEC[57.0215]GTDALR	51564.5	40099.6		91468.2	61267.1	39667.3	190129	138920	164682	0.571237	0.359996		1.69086	1.64689		0.744129	0.903567	1.73108	sp|P26640|SYVC_HUMAN	P26640	SYVC_HUMAN	VARS1	Valine--tRNA ligase
ADFSGMSQTDLSLSK	ADFSGMSQTDLSLSK	15	2	n[28.0313]ADFSGMSQTDLSLSK[28.0313]		n[36.0757]ADFSGMSQTDLSLSK[36.0757]	23909.4						53733.5		43756.5				0.985886						sp|P35237|SPB6_HUMAN	P35237	SPB6_HUMAN	SERPINB6	Serpin B6
ADGETILK	ADGETILK	8	2	n[28.0313]ADGETILK[28.0313]	n[32.0564]ADGETILK[32.0564]	n[36.0757]ADGETILK[36.0757]	66665	57950.2	52212.4	117669	132113	122635	163939	189096	176889	0.556741	0.970213	0.9625	1.09303	1.55573	1.53583	0.160795	0.202191	0.205892	sp|P52788|SPSY_HUMAN	P52788	SPSY_HUMAN	SMS	Spermine synthase
ADGYEPPVQESV	ADGYEPPVQESV	12	2	n[28.0313]ADGYEPPVQESV	n[32.0564]ADGYEPPVQESV	n[36.0757]ADGYEPPVQESV	11680.8	20001.1	13937	35578.8	40664.9	34097.1	77678.4	61920.4	29421.3	1.36905	0.769551	1.02132	2.58136	1.46231	0.853386	0.836818	0.30943	-0.535369	sp|P61247|RS3A_HUMAN	P61247	RS3A_HUMAN	RPS3A	Small ribosomal subunit protein eS1
ADHDFVVQEDFMK	ADHDFVVQEDFMK	13	3	n[28.0313]ADHDFVVQEDFMK[28.0313]	n[32.0564]ADHDFVVQEDFMK[32.0564]	n[36.0757]ADHDFVVQEDFMK[36.0757]	7719.61	7799.35	8247.67	16766.1	18308.9	19644.9	27924.8	28351.1	42254.1	0.852302	0.961638	0.982691	1.67105	1.69677	2.13248	0.443256	0.351803	0.782355	sp|P62333|PRS10_HUMAN	P62333	PRS10_HUMAN	PSMC6	26S proteasome regulatory subunit 10B
ADHGEPIGR	ADHGEPIGR	9	2	n[28.0313]ADHGEPIGR	n[32.0564]ADHGEPIGR	n[36.0757]ADHGEPIGR	10268.8	12593.7	9593.85	34606.8	25159.1	24874.9	33816	33914.3	26083.9	1.51495	0.760153	1.10511	1.53554	1.26397	1.21843	-0.354908	0.120495	-0.254114	sp|P08238|HS90B_HUMAN	P08238	HS90B_HUMAN	HSP90AB1	Heat shock protein HSP 90-beta
ADHGEPIGR	ADHGEPIGR	9	3	n[28.0313]ADHGEPIGR	n[32.0564]ADHGEPIGR	n[36.0757]ADHGEPIGR	42650.2	36596.2	37441.5	75700.7	84495.4	64850.5	114036	150981	122032	0.581268	0.968753	0.523074	1.23243	1.8989	1.47999	0.27567	0.546821	0.589483	sp|P08238|HS90B_HUMAN	P08238	HS90B_HUMAN	HSP90AB1	Heat shock protein HSP 90-beta
ADHQPLTEASYVNLPTIALCNTDSPLR	ADHQPLTEASYVNLPTIALC[57.0215]NTDSPLR	27	3	n[28.0313]ADHQPLTEASYVNLPTIALC[57.0215]NTDSPLR	n[32.0564]ADHQPLTEASYVNLPTIALC[57.0215]NTDSPLR	n[36.0757]ADHQPLTEASYVNLPTIALC[57.0215]NTDSPLR	43113.4	27140.9	36977.7	96789.3	68604.7	69104.3	138262	97962.9	104949	0.926348	1.10164	0.632718	1.49869	1.70711	1.28041	0.196855	0.222139	0.280258	sp|P08865|RSSA_HUMAN	P08865	RSSA_HUMAN	RPSA	Small ribosomal subunit protein uS2	RPSA2	sp|A0A8I5KQE6|RPSA2_HUMAN
ADIEMPFDPSK	ADIEMPFDPSK	11	2	n[28.0313]ADIEMPFDPSK[28.0313]	n[32.0564]ADIEMPFDPSK[32.0564]	n[36.0757]ADIEMPFDPSK[36.0757]	42016.5			23482.8			69271.6			-1.12718			0.531227			1.28291			sp|O75369|FLNB_HUMAN	O75369	FLNB_HUMAN	FLNB	Filamin-B
ADIEVACYGYEGIDAVK	ADIEVAC[57.0215]YGYEGIDAVK	17	2	n[28.0313]ADIEVAC[57.0215]YGYEGIDAVK[28.0313]	n[32.0564]ADIEVAC[57.0215]YGYEGIDAVK[32.0564]	n[36.0757]ADIEVAC[57.0215]YGYEGIDAVK[36.0757]	21978.6		37660.1	31927.7	15365.2	21110.5	64739.7	43483.3	47764.8	0.281529		-1.10448	1.38965		0.11836	0.732633	1.23222	0.855404	sp|P05198|IF2A_HUMAN	P05198	IF2A_HUMAN	EIF2S1	Eukaryotic translation initiation factor 2 subunit 1
ADIEVACYGYEGIDAVK	ADIEVAC[57.0215]YGYEGIDAVK	17	3	n[28.0313]ADIEVAC[57.0215]YGYEGIDAVK[28.0313]	n[32.0564]ADIEVAC[57.0215]YGYEGIDAVK[32.0564]	n[36.0757]ADIEVAC[57.0215]YGYEGIDAVK[36.0757]	23949.9		15473.8	29751.4		20672	40837.3		45429.9	0.0557571		0.148448	0.578335		1.32927	0.147086		0.813385	sp|P05198|IF2A_HUMAN	P05198	IF2A_HUMAN	EIF2S1	Eukaryotic translation initiation factor 2 subunit 1
ADIFMFDEPSSYLDVK	ADIFMFDEPSSYLDVK	16	2			n[36.0757]ADIFMFDEPSSYLDVK[36.0757]							65406.2	71069.4	79901.3										sp|P61221|ABCE1_HUMAN	P61221	ABCE1_HUMAN	ABCE1	ATP-binding cassette sub-family E member 1
ADILEDKDGK	ADILEDKDGK	10	3	n[28.0313]ADILEDK[28.0313]DGK[28.0313]	n[32.0564]ADILEDK[32.0564]DGK[32.0564]	n[36.0757]ADILEDK[36.0757]DGK[36.0757]			6679.51	11026.3		14168.1	20186.8		20497.2			0.81543			1.39306	0.570246		0.210197	sp|P52272|HNRPM_HUMAN	P52272	HNRPM_HUMAN	HNRNPM	Heterogeneous nuclear ribonucleoprotein M
ADKDYHFKVDNDENEHQLSLR	ADKDYHFKVDNDENEHQLSLR	21	4	n[28.0313]ADK[28.0313]DYHFK[28.0313]VDNDENEHQLSLR	n[32.0564]ADK[32.0564]DYHFK[32.0564]VDNDENEHQLSLR	n[36.0757]ADK[36.0757]DYHFK[36.0757]VDNDENEHQLSLR	9900.14	7435.19	8255.06	20856.5	13851.5	17972.4	49275.2	31880.3	25829.4	0.827679	0.628123	0.853027	2.15233	1.93501	1.42111	0.949161	0.923565	0.200651	sp|P06748|NPM_HUMAN	P06748	NPM_HUMAN	NPM1	Nucleophosmin
ADKDYHFKVDNDENEHQLSLR	ADKDYHFKVDNDENEHQLSLR	21	5	n[28.0313]ADK[28.0313]DYHFK[28.0313]VDNDENEHQLSLR	n[32.0564]ADK[32.0564]DYHFK[32.0564]VDNDENEHQLSLR	n[36.0757]ADK[36.0757]DYHFK[36.0757]VDNDENEHQLSLR	28656	25142.5	19343	40908.1	30451.6	35075.4	74460.9	62853.5	63646.4	0.25862	0.0117532	0.589246	1.19681	1.15384	1.49372	0.562702	0.758758	0.537038	sp|P06748|NPM_HUMAN	P06748	NPM_HUMAN	NPM1	Nucleophosmin
ADLAEEYSKDR	ADLAEEYSKDR	11	3	n[28.0313]ADLAEEYSK[28.0313]DR	n[32.0564]ADLAEEYSK[32.0564]DR	n[36.0757]ADLAEEYSK[36.0757]DR	25244.8	20508.2	26955.9	41267.3	48666.8	50123.5	79507.4	77870.7	86508.4	0.463551	0.997384	0.625485	1.48374	1.76995	1.45769	0.644693	0.389237	0.464771	sp|P68036|UB2L3_HUMAN	P68036	UB2L3_HUMAN	UBE2L3	Ubiquitin-conjugating enzyme E2 L3
ADLIAYLK	ADLIAYLK	8	2	n[28.0313]ADLIAYLK[28.0313]	n[32.0564]ADLIAYLK[32.0564]	n[36.0757]ADLIAYLK[36.0757]	110514	69928.4	97464.9	193760	86612.5	122235	292832	158334	204341	0.547325	0.052316	0.057303	1.21047	1.01537	0.843472	0.287658	0.579725	0.418735	sp|P99999|CYC_HUMAN	P99999	CYC_HUMAN	CYCS	Cytochrome c
ADLINNLGTIAK	ADLINNLGTIAK	12	2	n[28.0313]ADLINNLGTIAK[28.0313]	n[32.0564]ADLINNLGTIAK[32.0564]	n[36.0757]ADLINNLGTIAK[36.0757]	1.56376e+06	1.644e+06	1.51923e+06	2.80465e+06	2.86939e+06	2.57443e+06	4595848	4.47518e+06	4012874	0.576151	0.534054	0.491509	1.34259	1.24342	1.17674	0.390951	0.326046	0.317801	sp|P07900|HS90A_HUMAN	P07900	HS90A_HUMAN	HSP90AA1	Heat shock protein HSP 90-alpha	HSP90AA2P, HSP90AB1, HSP90AB2P	sp|P08238|HS90B_HUMAN, sp|Q14568|HS902_HUMAN, sp|Q58FF8|H90B2_HUMAN
ADLINNLRTIAKSGTK	ADLINNLRTIAKSGTK	16	3	n[28.0313]ADLINNLRTIAKSGTK			55917.9	42779	50676.1																sp|Q58FF7|H90B3_HUMAN	Q58FF7	H90B3_HUMAN	HSP90AB3P	Putative heat shock protein HSP 90-beta-3
ADLRDNYSPGWK	ADLRDNYSPGWK	12	3	n[28.0313]ADLRDNYSPGWK[28.0313]	n[32.0564]ADLRDNYSPGWK[32.0564]	n[36.0757]ADLRDNYSPGWK[36.0757]	28431.3	32854.2	26182.5	60981.8	58062.2	63658.4	105225	89691.5	88833.4	0.8686	0.56733	1.01234	1.71321	1.28912	1.53795	0.469121	0.338466	0.158169	sp|P07814|SYEP_HUMAN	P07814	SYEP_HUMAN	EPRS1	Bifunctional glutamate/proline--tRNA ligase
ADMETLQR	ADMETLQR	8	2	n[28.0313]ADMETLQR	n[32.0564]ADMETLQR	n[36.0757]ADMETLQR	72018	66989.6	62711.8	119500	111131	116622	185217	183052	166623	0.467582	0.484136	0.625625	1.15765	1.28659	1.18522	0.314576	0.419125	0.192165	sp|P26639|SYTC_HUMAN	P26639	SYTC_HUMAN	TARS1	Threonine--tRNA ligase 1, cytoplasmic
ADMGGAATICSAIVSAAK	ADMGGAATIC[57.0215]SAIVSAAK	18	2	n[28.0313]ADMGGAATIC[57.0215]SAIVSAAK[28.0313]	n[32.0564]ADMGGAATIC[57.0215]SAIVSAAK[32.0564]	n[36.0757]ADMGGAATIC[57.0215]SAIVSAAK[36.0757]	14601.5	13268.2	7888.66	34497.2	24792.8	22536.4	83097.8	101172	74067.5	1.00254	0.663722	1.245	2.35668	2.81736	3.00644	0.978651	1.77032	1.39401	sp|P28838|AMPL_HUMAN	P28838	AMPL_HUMAN	LAP3	Cytosol aminopeptidase
ADNFEYSDPVDGSISR	ADNFEYSDPVDGSISR	16	2	n[28.0313]ADNFEYSDPVDGSISR	n[32.0564]ADNFEYSDPVDGSISR	n[36.0757]ADNFEYSDPVDGSISR	11874.2	9072.16		22659.4	18275.5		40216.3	37289.7		0.684978	0.740911		1.58777	1.88453		0.527297	0.760297		sp|P36871|PGM1_HUMAN	P36871	PGM1_HUMAN	PGM1	Phosphoglucomutase-1
ADNLIPGSR	ADNLIPGSR	9	2	n[28.0313]ADNLIPGSR	n[32.0564]ADNLIPGSR	n[36.0757]ADNLIPGSR	34993.7	34032.3	22840.6	36819		39947.4	45430.6	57066	53236.5	-0.181576		0.537099	0.17557	0.559706	0.996265	-0.0183453		0.091732	sp|Q9NPH2|INO1_HUMAN	Q9NPH2	INO1_HUMAN	ISYNA1	Inositol-3-phosphate synthase 1
ADPEAAWEPTEAEAR	ADPEAAWEPTEAEAR	15	2		n[32.0564]ADPEAAWEPTEAEAR	n[36.0757]ADPEAAWEPTEAEAR						8435.19			23944.7									1.18263	sp|Q9UBT2|SAE2_HUMAN	Q9UBT2	SAE2_HUMAN	UBA2	SUMO-activating enzyme subunit 2
ADPSLNPEQLK	ADPSLNPEQLK	11	2	n[28.0313]ADPSLNPEQLK[28.0313]	n[32.0564]ADPSLNPEQLK[32.0564]	n[36.0757]ADPSLNPEQLK[36.0757]	96093.4	62837.9	49813.5	106025	84277.6	81949.2	55479.5	67133.1	49433.8	-0.124753	0.167136	0.448788	-1.02231	-0.105921	-0.23559	-1.27305	-0.656382	-1.05181	sp|Q9UNF0|PACN2_HUMAN	Q9UNF0	PACN2_HUMAN	PACSIN2	Protein kinase C and casein kinase substrate in neurons protein 2
ADPSLNPEQLKK	ADPSLNPEQLKK	12	3	n[28.0313]ADPSLNPEQLK[28.0313]K[28.0313]	n[32.0564]ADPSLNPEQLK[32.0564]K[32.0564]	n[36.0757]ADPSLNPEQLK[36.0757]K[36.0757]	12296.1	18086.1	17379	28882	26083.9	31362.1	38629.9	37143.7	38969.8	0.994136	0.258799	0.582278	1.47933	0.852253	0.940464	0.109703	0.210129	-0.00924834	sp|Q9UNF0|PACN2_HUMAN	Q9UNF0	PACN2_HUMAN	PACSIN2	Protein kinase C and casein kinase substrate in neurons protein 2
ADQCYEDVR	ADQC[57.0215]YEDVR	9	2	n[28.0313]ADQC[57.0215]YEDVR	n[32.0564]ADQC[57.0215]YEDVR	n[36.0757]ADQC[57.0215]YEDVR	9967.47	7418.77	6194.53	13197.7	16926	15977.4	29554.4	23350.6	27481.7	0.138341	0.920506	1.09756	1.38417	1.48416	1.92485	0.870341	0.180327	0.459854	sp|P31146|COR1A_HUMAN	P31146	COR1A_HUMAN	CORO1A	Coronin-1A
ADQFLVGTSR	ADQFLVGTSR	10	2	n[28.0313]ADQFLVGTSR	n[32.0564]ADQFLVGTSR	n[36.0757]ADQFLVGTSR	54015.7	52955.3	36336.4	125112	101872	99894.4	126208	101057	118578	0.962238	0.710941	1.18959	1.02875	0.76753	1.4818	-0.308979	-0.326736	-0.0752186	sp|Q9HC35|EMAL4_HUMAN	Q9HC35	EMAL4_HUMAN	EML4	Echinoderm microtubule-associated protein-like 4
ADSWVEKEEPAPSN	ADSWVEKEEPAPSN	14	2	n[28.0313]ADSWVEK[28.0313]EEPAPSN	n[32.0564]ADSWVEK[32.0564]EEPAPSN	n[36.0757]ADSWVEK[36.0757]EEPAPSN	33001.8	16814.2	21764.7	51869.4	50960.4	46180.9	38125.9	50632.2	39480.8	0.406577	1.38161	0.815904	0.0072266	1.44045	0.634614	-0.774842	-0.324478	-0.548725	sp|Q8N163|CCAR2_HUMAN	Q8N163	CCAR2_HUMAN	CCAR2	Cell cycle and apoptosis regulator protein 2
ADTLDPALLRPGR	ADTLDPALLRPGR	13	3	n[28.0313]ADTLDPALLRPGR	n[32.0564]ADTLDPALLRPGR	n[36.0757]ADTLDPALLRPGR	27730.5		19914.1	52558.6	47343.6	43683	64590.9	66952.1	45475.1	0.686162		0.863879	1.05096		0.966735	-0.0106929	0.197952	-0.264579	sp|P43686|PRS6B_HUMAN	P43686	PRS6B_HUMAN	PSMC4	26S proteasome regulatory subunit 6B
ADTLDPALLRPGRLDR	ADTLDPALLRPGRLDR	16	4	n[28.0313]ADTLDPALLRPGRLDR	n[32.0564]ADTLDPALLRPGRLDR	n[36.0757]ADTLDPALLRPGRLDR	16695.6	13863.9	12795.4	36650.2	24423.8	25954.1	53649.7	36932.7	40473	0.896522	0.578726	0.750927	1.52109	1.25883	1.43678	0.249079	0.296784	0.318418	sp|P43686|PRS6B_HUMAN	P43686	PRS6B_HUMAN	PSMC4	26S proteasome regulatory subunit 6B
ADTLTLEER	ADTLTLEER	9	2	n[28.0313]ADTLTLEER	n[32.0564]ADTLTLEER	n[36.0757]ADTLTLEER	31735.4	32409.3	27675.6	84252.7	77098	78122.5	144978	109003	93855.9	1.17386	1.02235	1.22772	2.02088	1.60038	1.53728	0.471532	0.194709	-0.0578724	sp|Q9UHD8|SEPT9_HUMAN	Q9UHD8	SEPT9_HUMAN	SEPTIN9	Septin-9
ADTLTLK	ADTLTLK	7	2	n[28.0313]ADTLTLK[28.0313]	n[32.0564]ADTLTLK[32.0564]	n[36.0757]ADTLTLK[36.0757]	42151	53238.3	75611.7	94276.7	120096	104041	80443.2	108829	87899	0.914849	0.940682	0.191074	0.739852	0.866727	-0.00731354	-0.550489	-0.45728	-0.565822	sp|Q15019|SEPT2_HUMAN	Q15019	SEPT2_HUMAN	SEPTIN2	Septin-2
ADTLTLKER	ADTLTLKER	9	3			n[36.0757]ADTLTLK[36.0757]ER									152685										sp|Q15019|SEPT2_HUMAN	Q15019	SEPT2_HUMAN	SEPTIN2	Septin-2
ADTLTPEECQQFK	ADTLTPEEC[57.0215]QQFK	13	2	n[28.0313]ADTLTPEEC[57.0215]QQFK[28.0313]	n[32.0564]ADTLTPEEC[57.0215]QQFK[32.0564]	n[36.0757]ADTLTPEEC[57.0215]QQFK[36.0757]	34373	38457.3	35263	65236.3	71044.2	65586.6	83542.1	95808.7	93529.6	0.692098	0.633931	0.625843	1.10039	1.15691	1.18272	0.0328019	0.139652	0.18944	sp|Q16181|SEPT7_HUMAN	Q16181	SEPT7_HUMAN	SEPTIN7	Septin-7
ADTLTPEECQQFKK	ADTLTPEEC[57.0215]QQFKK	14	2	n[28.0313]ADTLTPEEC[57.0215]QQFK[28.0313]K[28.0313]	n[32.0564]ADTLTPEEC[57.0215]QQFK[32.0564]K[32.0564]	n[36.0757]ADTLTPEEC[57.0215]QQFK[36.0757]K[36.0757]		4851.2	3177.52	6336.46	9025.93	13350.3	13048	17423.7	21718.6		0.626253	1.80149		1.64333	2.54841	0.720522	0.633749	0.379477	sp|Q16181|SEPT7_HUMAN	Q16181	SEPT7_HUMAN	SEPTIN7	Septin-7
ADTLTPEECQQFKK	ADTLTPEEC[57.0215]QQFKK	14	3	n[28.0313]ADTLTPEEC[57.0215]QQFK[28.0313]K[28.0313]	n[32.0564]ADTLTPEEC[57.0215]QQFK[32.0564]K[32.0564]	n[36.0757]ADTLTPEEC[57.0215]QQFK[36.0757]K[36.0757]	54504.3	49032.7	57608.8	97413.4	94347.3	98334.2	157006	150066	164148	0.588214	0.701006	0.502001	1.33471	1.46328	1.28608	0.371003	0.378946	0.416646	sp|Q16181|SEPT7_HUMAN	Q16181	SEPT7_HUMAN	SEPTIN7	Septin-7
ADVIQATGDAICIFR	ADVIQATGDAIC[57.0215]IFR	15	2	n[28.0313]ADVIQATGDAIC[57.0215]IFR	n[32.0564]ADVIQATGDAIC[57.0215]IFR	n[36.0757]ADVIQATGDAIC[57.0215]IFR	72155.7	76112.6	86564.2	142094	159917	178320	184153	181507	214102	0.718592	0.826191	0.773226	1.14659	1.07707	1.08191	0.0525039	-0.13245	-0.0587545	sp|Q08945|SSRP1_HUMAN	Q08945	SSRP1_HUMAN	SSRP1	FACT complex subunit SSRP1
ADVIQATGDAICIFR	ADVIQATGDAIC[57.0215]IFR	15	3	n[28.0313]ADVIQATGDAIC[57.0215]IFR	n[32.0564]ADVIQATGDAIC[57.0215]IFR	n[36.0757]ADVIQATGDAIC[57.0215]IFR			3860.99			12420.3			17356.9			1.41625			1.94392			0.160228	sp|Q08945|SSRP1_HUMAN	Q08945	SSRP1_HUMAN	SSRP1	FACT complex subunit SSRP1
AEAAASALADADADLEER	AEAAASALADADADLEER	18	2	n[28.0313]AEAAASALADADADLEER	n[32.0564]AEAAASALADADADLEER	n[36.0757]AEAAASALADADADLEER	71977.9	41612.7	48882.4		24548.1	20414.1		57896.4	52745.5		-1.04622	-1.52915		0.293089	-0.114816		0.955988	1.0469	sp|O43633|CHM2A_HUMAN	O43633	CHM2A_HUMAN	CHMP2A	Charged multivesicular body protein 2a
AEAAVESAVAGPQGR	AEAAVESAVAGPQGR	15	2	n[28.0313]AEAAVESAVAGPQGR	n[32.0564]AEAAVESAVAGPQGR	n[36.0757]AEAAVESAVAGPQGR			68470.6			51080.3			41670.2			-0.692122			-0.941021			-0.616334	sp|Q9UHJ6|SHPK_HUMAN	Q9UHJ6	SHPK_HUMAN	SHPK	Sedoheptulokinase
AEAGVPAEFSIWTR	AEAGVPAEFSIWTR	14	2	n[28.0313]AEAGVPAEFSIWTR	n[32.0564]AEAGVPAEFSIWTR	n[36.0757]AEAGVPAEFSIWTR	93881.8	78583.2	66628.6	162353	139140	64314.6	243004	246419	226727	0.533623	0.579318	-0.320398	1.18281	1.49215	1.54219	0.273694	0.52951	1.49516	sp|P21333|FLNA_HUMAN	P21333	FLNA_HUMAN	FLNA	Filamin-A
AEASSGDHPTDTEMKEEQK	AEASSGDHPTDTEMKEEQK	19	4	n[28.0313]AEASSGDHPTDTEMK[28.0313]EEQK[28.0313]	n[32.0564]AEASSGDHPTDTEMK[32.0564]EEQK[32.0564]	n[36.0757]AEASSGDHPTDTEMK[36.0757]EEQK[36.0757]		7694.71	2376.66		13455.8	8096.68	13770.5	26989.5	17044.7		0.536807	1.49899		1.64041	2.61776		0.720273	0.751335	sp|Q02790|FKBP4_HUMAN	Q02790	FKBP4_HUMAN	FKBP4	Peptidyl-prolyl cis-trans isomerase FKBP4
AEAVESAQAGDKCDFTGTLIVVPDVSK	AEAVESAQAGDKC[57.0215]DFTGTLIVVPDVSK	27	3	n[28.0313]AEAVESAQAGDK[28.0313]C[57.0215]DFTGTLIVVPDVSK[28.0313]	n[32.0564]AEAVESAQAGDK[32.0564]C[57.0215]DFTGTLIVVPDVSK[32.0564]	n[36.0757]AEAVESAQAGDK[36.0757]C[57.0215]DFTGTLIVVPDVSK[36.0757]			10556.3			20093.4			34090.2			0.659219			1.46671			0.440056	sp|Q14566|MCM6_HUMAN	Q14566	MCM6_HUMAN	MCM6	DNA replication licensing factor MCM6
AECLEELGCLVESYGMNVCQPTPGK	AEC[57.0215]LEELGC[57.0215]LVESYGMNVC[57.0215]QPTPGK	25	3	n[28.0313]AEC[57.0215]LEELGC[57.0215]LVESYGMNVC[57.0215]QPTPGK[28.0313]	n[32.0564]AEC[57.0215]LEELGC[57.0215]LVESYGMNVC[57.0215]QPTPGK[32.0564]	n[36.0757]AEC[57.0215]LEELGC[57.0215]LVESYGMNVC[57.0215]QPTPGK[36.0757]			4862.36	9812.07		10578.3	21256.3	14999.4	19123.6			0.851976			1.75108	0.813052		0.531665	sp|Q14008|CKAP5_HUMAN	Q14008	CKAP5_HUMAN	CKAP5	Cytoskeleton-associated protein 5
AEDGSVIDYELIDQDAR	AEDGSVIDYELIDQDAR	17	2	n[28.0313]AEDGSVIDYELIDQDAR	n[32.0564]AEDGSVIDYELIDQDAR	n[36.0757]AEDGSVIDYELIDQDAR	31416.5	43715.8	38590.7	29948.1	69876.6	67687.3	96399.2	112025	118119	-0.335703	0.425128	0.541228	1.44278	1.1976	1.38936	1.403	0.389148	0.480697	sp|P07355|ANXA2_HUMAN	P07355	ANXA2_HUMAN	ANXA2	Annexin A2
AEDGSVIDYELIDQDAR	AEDGSVIDYELIDQDAR	17	3	n[28.0313]AEDGSVIDYELIDQDAR	n[32.0564]AEDGSVIDYELIDQDAR	n[36.0757]AEDGSVIDYELIDQDAR	12434.2		11766.5	21403.4		24517.2	37433.3		39683.4	0.536232		0.789711	1.41783		1.52931	0.506104		0.372161	sp|P07355|ANXA2_HUMAN	P07355	ANXA2_HUMAN	ANXA2	Annexin A2
AEDGSVIDYELIDQDARDLYDAGVK	AEDGSVIDYELIDQDARDLYDAGVK	25	3	n[28.0313]AEDGSVIDYELIDQDARDLYDAGVK[28.0313]	n[32.0564]AEDGSVIDYELIDQDARDLYDAGVK[32.0564]	n[36.0757]AEDGSVIDYELIDQDARDLYDAGVK[36.0757]	23902.7	14631.2	12331.9	47279.7	33988.7	29221.2	77040	56050.9	49427.8	0.747755	0.982621	0.975215	1.51707	1.78776	1.77837	0.393823	0.421816	0.435724	sp|P07355|ANXA2_HUMAN	P07355	ANXA2_HUMAN	ANXA2	Annexin A2
AEDGSVIDYELIDQDARDLYDAGVKR	AEDGSVIDYELIDQDARDLYDAGVKR	26	4	n[28.0313]AEDGSVIDYELIDQDARDLYDAGVK[28.0313]R	n[32.0564]AEDGSVIDYELIDQDARDLYDAGVK[32.0564]R	n[36.0757]AEDGSVIDYELIDQDARDLYDAGVK[36.0757]R	69207.7	49032.8	35278.5	128143	129212	77997.3	252014	189324	87191.7	0.625749	1.16495	0.875233	1.67278	1.79853	1.08085	0.671538	0.250259	-0.161815	sp|P07355|ANXA2_HUMAN	P07355	ANXA2_HUMAN	ANXA2	Annexin A2
AEDKEWMPVTK	AEDKEWMPVTK	11	3	n[28.0313]AEDK[28.0313]EWMPVTK[28.0313]	n[32.0564]AEDK[32.0564]EWMPVTK[32.0564]	n[36.0757]AEDK[36.0757]EWMPVTK[36.0757]			18860.7			42606.2			107810			0.90628			2.29049			1.01677	sp|P15880|RS2_HUMAN	P15880	RS2_HUMAN	RPS2	Small ribosomal subunit protein uS5
AEDNADTLALVFEAPNQEK	AEDNADTLALVFEAPNQEK	19	2		n[32.0564]AEDNADTLALVFEAPNQEK[32.0564]	n[36.0757]AEDNADTLALVFEAPNQEK[36.0757]				14481.9			27339.3									0.614511			sp|P12004|PCNA_HUMAN	P12004	PCNA_HUMAN	PCNA	Proliferating cell nuclear antigen
AEEDVEPECIMEK	AEEDVEPEC[57.0215]IMEK	13	2		n[32.0564]AEEDVEPEC[57.0215]IMEK[32.0564]	n[36.0757]AEEDVEPEC[57.0215]IMEK[36.0757]				53720.1	64032.2	42987.9	64405.2	65452.5	55555.5							-0.0463826	-0.283505	0.0474174	sp|Q9UJU6|DBNL_HUMAN	Q9UJU6	DBNL_HUMAN	DBNL	Drebrin-like protein
AEEIANEMIEAAK	AEEIANEMIEAAK	13	2	n[28.0313]AEEIANEMIEAAK[28.0313]	n[32.0564]AEEIANEMIEAAK[32.0564]	n[36.0757]AEEIANEMIEAAK[36.0757]	74442.5	4780.25		33652.8	57160.7	47246.9	51636.4	42839.5	52859.2	-1.44393	3.36177		-0.751445	3.00906		0.316992	-0.736041	-0.160647	sp|P49588|SYAC_HUMAN	P49588	SYAC_HUMAN	AARS1	Alanine--tRNA ligase, cytoplasmic
AEELKTQANDYFK	AEELKTQANDYFK	13	3	n[28.0313]AEELK[28.0313]TQANDYFK[28.0313]	n[32.0564]AEELK[32.0564]TQANDYFK[32.0564]	n[36.0757]AEELK[36.0757]TQANDYFK[36.0757]			17314.7			36986.3			23428			0.825593			0.211686			-0.981341	sp|P53041|PPP5_HUMAN	P53041	PPP5_HUMAN	PPP5C	Serine/threonine-protein phosphatase 5
AEELVNTAPLTGVPQHVPVR	AEELVNTAPLTGVPQHVPVR	20	3	n[28.0313]AEELVNTAPLTGVPQHVPVR	n[32.0564]AEELVNTAPLTGVPQHVPVR	n[36.0757]AEELVNTAPLTGVPQHVPVR	42746.8	56825.8	53872.5		73338.8	63068.7	81220.6	105139	95186.1		0.1117	-0.0420294	0.733479	0.722883	0.59665		0.227858	0.271245	sp|Q24JP5|T132A_HUMAN	Q24JP5	T132A_HUMAN	TMEM132A	Transmembrane protein 132A
AEEVATFFAK	AEEVATFFAK	10	2	n[28.0313]AEEVATFFAK[28.0313]	n[32.0564]AEEVATFFAK[32.0564]	n[36.0757]AEEVATFFAK[36.0757]	36823.2			64316.3			133433			0.560552			1.67493			0.738886			sp|P11387|TOP1_HUMAN	P11387	TOP1_HUMAN	TOP1	DNA topoisomerase 1
AEEYEFLTPVEEAPK	AEEYEFLTPVEEAPK	15	2	n[28.0313]AEEYEFLTPVEEAPK[28.0313]	n[32.0564]AEEYEFLTPVEEAPK[32.0564]	n[36.0757]AEEYEFLTPVEEAPK[36.0757]	361643	275930	350491	654824	519356	622699	1.07358e+06	868018	1.0402e+06	0.589892	0.642942	0.559754	1.35707	1.45211	1.34485	0.391687	0.425845	0.417665	sp|P52565|GDIR1_HUMAN	P52565	GDIR1_HUMAN	ARHGDIA	Rho GDP-dissociation inhibitor 1
AEEYEFLTPVEEAPK	AEEYEFLTPVEEAPK	15	3	n[28.0313]AEEYEFLTPVEEAPK[28.0313]	n[32.0564]AEEYEFLTPVEEAPK[32.0564]	n[36.0757]AEEYEFLTPVEEAPK[36.0757]		18441.6	29095.8	50889.8	38711.8	41915.6	57458	51486	74892.1		0.815654	0.25727		1.30004	1.13945	-0.146427	0.101056	0.514744	sp|P52565|GDIR1_HUMAN	P52565	GDIR1_HUMAN	ARHGDIA	Rho GDP-dissociation inhibitor 1
AEFGDFDIK	AEFGDFDIK	9	2	n[28.0313]AEFGDFDIK[28.0313]	n[32.0564]AEFGDFDIK[32.0564]	n[36.0757]AEFGDFDIK[36.0757]	48215.2	44585	53804.1	119693	130870	123315	169420	196426	178278	1.06225	1.32534	0.927158	1.62137	1.99366	1.50379	0.183635	0.284986	0.209201	sp|Q8IWS0|PHF6_HUMAN	Q8IWS0	PHF6_HUMAN	PHF6	PHD finger protein 6
AEFTVETR	AEFTVETR	8	2	n[28.0313]AEFTVETR	n[32.0564]AEFTVETR	n[36.0757]AEFTVETR	32897.2		28038.8			44361.8	85963.9	88331.7	75584.1			0.392488	1.20493		1.20611			0.446184	sp|P21333|FLNA_HUMAN	P21333	FLNA_HUMAN	FLNA	Filamin-A
AEFVEVTK	AEFVEVTK	8	2	n[28.0313]AEFVEVTK[28.0313]	n[32.0564]AEFVEVTK[32.0564]	n[36.0757]AEFVEVTK[36.0757]	702565	648176	588412	855099	958340	980326	1.38842e+06	1.60942e+06	1.58108e+06	0.016812	0.294672	0.467031	0.770025	1.11077	1.20146	0.377722	0.432777	0.366994	contam_sp|P02769|ALBU_BOVIN	P02769	ALBU_BOVIN	ALB	Albumin
AEGDISNVANGFK	AEGDISNVANGFK	13	2		n[32.0564]AEGDISNVANGFK[32.0564]	n[36.0757]AEGDISNVANGFK[36.0757]				52022.8			8390.32									-3.00361			sp|Q9UBB4|ATX10_HUMAN	Q9UBB4	ATX10_HUMAN	ATXN10	Ataxin-10
AEGEWLSFDVTDAVHEWLHHKDR	AEGEWLSFDVTDAVHEWLHHKDR	23	4	n[28.0313]AEGEWLSFDVTDAVHEWLHHK[28.0313]DR	n[32.0564]AEGEWLSFDVTDAVHEWLHHK[32.0564]DR	n[36.0757]AEGEWLSFDVTDAVHEWLHHK[36.0757]DR				12554.6	7599.97	7755.1	20540.5	13814	13858.3							0.408037	0.546911	0.514955	sp|P61812|TGFB2_HUMAN	P61812	TGFB2_HUMAN	TGFB2	Transforming growth factor beta-2 proprotein
AEGEWLSFDVTDAVHEWLHHKDR	AEGEWLSFDVTDAVHEWLHHKDR	23	5	n[28.0313]AEGEWLSFDVTDAVHEWLHHK[28.0313]DR	n[32.0564]AEGEWLSFDVTDAVHEWLHHK[32.0564]DR	n[36.0757]AEGEWLSFDVTDAVHEWLHHK[36.0757]DR	17408.4	12499.5	8988.81	28616.9	19938.8	23401.8	51061.7	36332.4	39461.8	0.479251	0.435492	1.11101	1.38945	1.37418	1.90971	0.534703	0.555362	0.431259	sp|P61812|TGFB2_HUMAN	P61812	TGFB2_HUMAN	TGFB2	Transforming growth factor beta-2 proprotein
AEGPEVDVNLPK	AEGPEVDVNLPK	12	2		n[32.0564]AEGPEVDVNLPK[32.0564]	n[36.0757]AEGPEVDVNLPK[36.0757]				43224.1	65172.5		44821.9	61160.8	55521.9							-0.26919	-0.406811		sp|Q09666|AHNK_HUMAN	Q09666	AHNK_HUMAN	AHNAK	Neuroblast differentiation-associated protein AHNAK
AEGSDVANAVLDGADCIMLSGETAK	AEGSDVANAVLDGADC[57.0215]IMLSGETAK	25	2	n[28.0313]AEGSDVANAVLDGADC[57.0215]IMLSGETAK[28.0313]	n[32.0564]AEGSDVANAVLDGADC[57.0215]IMLSGETAK[32.0564]	n[36.0757]AEGSDVANAVLDGADC[57.0215]IMLSGETAK[36.0757]	16093.6	18738.1	14242.5	30572.5	30671.2	24354.2	51395.8	45795.5	42188.2	0.687917	0.446266	0.504563	1.51215	1.10324	1.34209	0.448743	0.273652	0.470088	sp|P14618|KPYM_HUMAN	P14618	KPYM_HUMAN	PKM	Pyruvate kinase PKM
AEGSDVANAVLDGADCIMLSGETAK	AEGSDVANAVLDGADC[57.0215]IMLSGETAK	25	3	n[28.0313]AEGSDVANAVLDGADC[57.0215]IMLSGETAK[28.0313]	n[32.0564]AEGSDVANAVLDGADC[57.0215]IMLSGETAK[32.0564]	n[36.0757]AEGSDVANAVLDGADC[57.0215]IMLSGETAK[36.0757]	94170.2	69514.9	71198.5	172446	124163	124573	302178	216403	227663	0.616207	0.590729	0.537674	1.4928	1.47467	1.45243	0.501107	0.500621	0.547325	sp|P14618|KPYM_HUMAN	P14618	KPYM_HUMAN	PKM	Pyruvate kinase PKM
AEGSDVANAVLDGADCIMLSGETAKGDYPLEAVR	AEGSDVANAVLDGADC[57.0215]IMLSGETAKGDYPLEAVR	34	3	n[28.0313]AEGSDVANAVLDGADC[57.0215]IMLSGETAK[28.0313]GDYPLEAVR	n[32.0564]AEGSDVANAVLDGADC[57.0215]IMLSGETAK[32.0564]GDYPLEAVR	n[36.0757]AEGSDVANAVLDGADC[57.0215]IMLSGETAK[36.0757]GDYPLEAVR	32910.2	48764.9	25876.8	60486.1	80501.6	46116.2	106310	145232	85350.9	0.645767	0.479945	0.564208	1.51695	1.42394	1.49719	0.495692	0.560668	0.565552	sp|P14618|KPYM_HUMAN	P14618	KPYM_HUMAN	PKM	Pyruvate kinase PKM
AEGSDVANAVLDGADCIMLSGETAKGDYPLEAVR	AEGSDVANAVLDGADC[57.0215]IMLSGETAKGDYPLEAVR	34	4	n[28.0313]AEGSDVANAVLDGADC[57.0215]IMLSGETAK[28.0313]GDYPLEAVR	n[32.0564]AEGSDVANAVLDGADC[57.0215]IMLSGETAK[32.0564]GDYPLEAVR	n[36.0757]AEGSDVANAVLDGADC[57.0215]IMLSGETAK[36.0757]GDYPLEAVR	6025.87	7433.33	9971.85	13998.9	4435.29	15778.7	30620.2	19736	34181.2	0.949427	-1.01446	0.39264	2.16135	1.2387	1.55272	0.836427	1.86983	0.792643	sp|P14618|KPYM_HUMAN	P14618	KPYM_HUMAN	PKM	Pyruvate kinase PKM
AEGSDVANAVLDGADCIMLSGETAK	AEGSDVANAVLDGADC[57.0215]IM[15.9949]LSGETAK	25	2	n[28.0313]AEGSDVANAVLDGADC[57.0215]IM[15.9949]LSGETAK[28.0313]	n[32.0564]AEGSDVANAVLDGADC[57.0215]IM[15.9949]LSGETAK[32.0564]	n[36.0757]AEGSDVANAVLDGADC[57.0215]IM[15.9949]LSGETAK[36.0757]		5882.2	6453	7761.23	14062.1	11383.9	13393	22495.5	15843.8		0.987898	0.549552		1.76515	1.07132	0.465568	0.393931	0.154336	sp|P14618|KPYM_HUMAN	P14618	KPYM_HUMAN	PKM	Pyruvate kinase PKM
AEGSDVANAVLDGADCIMLSGETAKGDYPLEAVR	AEGSDVANAVLDGADC[57.0215]IM[15.9949]LSGETAKGDYPLEAVR	34	3	n[28.0313]AEGSDVANAVLDGADC[57.0215]IM[15.9949]LSGETAK[28.0313]GDYPLEAVR	n[32.0564]AEGSDVANAVLDGADC[57.0215]IM[15.9949]LSGETAK[32.0564]GDYPLEAVR	n[36.0757]AEGSDVANAVLDGADC[57.0215]IM[15.9949]LSGETAK[36.0757]GDYPLEAVR	12027.8	9322.75	6435.06	18483.2	17339	16516.7	36721.3	28008	25834.6	0.353195	0.62571	1.09049	1.42635	1.4218	1.78073	0.697662	0.412767	0.322802	sp|P14618|KPYM_HUMAN	P14618	KPYM_HUMAN	PKM	Pyruvate kinase PKM
AEGYEVAHGGR	AEGYEVAHGGR	11	3		n[32.0564]AEGYEVAHGGR	n[36.0757]AEGYEVAHGGR						3066.5			7498.45									0.967419	sp|P53041|PPP5_HUMAN	P53041	PPP5_HUMAN	PPP5C	Serine/threonine-protein phosphatase 5
AEHDSILAEK	AEHDSILAEK	10	3	n[28.0313]AEHDSILAEK[28.0313]	n[32.0564]AEHDSILAEK[32.0564]	n[36.0757]AEHDSILAEK[36.0757]		24348.9			72311.9			66272.8			1.33418			1.27653			-0.440973		sp|P26639|SYTC_HUMAN	P26639	SYTC_HUMAN	TARS1	Threonine--tRNA ligase 1, cytoplasmic
AEIAFEDRK	AEIAFEDRK	9	3	n[28.0313]AEIAFEDRK[28.0313]	n[32.0564]AEIAFEDRK[32.0564]	n[36.0757]AEIAFEDRK[36.0757]	6181.35			114453	118979	132367	239944	197984	284136	4.01086			5.15008			0.763721	0.433804	0.779458	sp|Q14315|FLNC_HUMAN	Q14315	FLNC_HUMAN	FLNC	Filamin-C
AEIISLCK	AEIISLC[57.0215]K	8	2	n[28.0313]AEIISLC[57.0215]K[28.0313]	n[32.0564]AEIISLC[57.0215]K[32.0564]	n[36.0757]AEIISLC[57.0215]K[36.0757]	19275.2	27045.2	20364	30286	65580	28735.1	37866	67646.7	62656.3	0.394728	1.04168	0.227395	0.782628	1.15462	1.39689	0.0124081	-0.270392	0.802062	sp|Q9BXP5|SRRT_HUMAN	Q9BXP5	SRRT_HUMAN	SRRT	Serrate RNA effector molecule homolog
AEISFEDRK	AEISFEDRK	9	3	n[28.0313]AEISFEDRK[28.0313]	n[32.0564]AEISFEDRK[32.0564]	n[36.0757]AEISFEDRK[36.0757]		5292.57	6942.18		14219.3	13114.9		24020.8	25531.6		1.15633	0.648347		2.01219	1.65427		0.472535	0.638491	sp|P21333|FLNA_HUMAN	P21333	FLNA_HUMAN	FLNA	Filamin-A
AEKENPGLTQDIIMK	AEKENPGLTQDIIMK	15	3	n[28.0313]AEK[28.0313]ENPGLTQDIIMK[28.0313]	n[32.0564]AEK[32.0564]ENPGLTQDIIMK[32.0564]	n[36.0757]AEK[36.0757]ENPGLTQDIIMK[36.0757]	5769.01		5607.59	11848.5		12137.1	18851.5		21285	0.771666		0.844563	1.51491		1.69983	0.367757		0.487832	sp|Q9BUL8|PDC10_HUMAN	Q9BUL8	PDC10_HUMAN	PDCD10	Programmed cell death protein 10
AELDDTPMR	AELDDTPMR	9	2	n[28.0313]AELDDTPMR	n[32.0564]AELDDTPMR	n[36.0757]AELDDTPMR	38474.5	62196.9	55868.1	131092	117592	90090.6	177780	181904	152850	1.52825	0.672762	0.419948	2.02562	1.38461	1.22747	0.121878	0.328524	0.44009	sp|P23246|SFPQ_HUMAN	P23246	SFPQ_HUMAN	SFPQ	Splicing factor, proline- and glutamine-rich
AELDGTILK	AELDGTILK	9	2	n[28.0313]AELDGTILK[28.0313]	n[32.0564]AELDGTILK[32.0564]	n[36.0757]AELDGTILK[36.0757]	32803.8	52790.2	39069.1	143970	103577	98475.6	38102.5	56226.6	55452	1.90912	0.7394	1.06434	0.0150242	-0.110328	0.280663	-2.26959	-1.23305	-1.15111	sp|Q8WXF1|PSPC1_HUMAN	Q8WXF1	PSPC1_HUMAN	PSPC1	Paraspeckle component 1
AELEIQKDALEPGQR	AELEIQKDALEPGQR	15	3		n[32.0564]AELEIQK[32.0564]DALEPGQR	n[36.0757]AELEIQK[36.0757]DALEPGQR				25102.8			58700.7									0.93433			sp|P07741|APT_HUMAN	P07741	APT_HUMAN	APRT	Adenine phosphoribosyltransferase
AELGAGAPPAVVAR	AELGAGAPPAVVAR	14	2		n[32.0564]AELGAGAPPAVVAR	n[36.0757]AELGAGAPPAVVAR					47057.2	53252.4		35728.8	35274.6								-0.727776	-0.916797	sp|Q3KQU3|MA7D1_HUMAN	Q3KQU3	MA7D1_HUMAN	MAP7D1	MAP7 domain-containing protein 1
AELGEYIRR	AELGEYIRR	9	3	n[28.0313]AELGEYIRR	n[32.0564]AELGEYIRR	n[36.0757]AELGEYIRR	12067.4	13189.3	13958.9	24461.7	24057.2	20294	45444.8	41525.2	37766.3	0.772114	0.628885	0.270465	1.74082	1.4999	1.21136	0.593219	0.487688	0.573463	sp|Q14204|DYHC1_HUMAN	Q14204	DYHC1_HUMAN	DYNC1H1	Cytoplasmic dynein 1 heavy chain 1
AELLDNEKPAAVVAPITTGYTVK	AELLDNEKPAAVVAPITTGYTVK	23	3	n[28.0313]AELLDNEK[28.0313]PAAVVAPITTGYTVK[28.0313]	n[32.0564]AELLDNEK[32.0564]PAAVVAPITTGYTVK[32.0564]	n[36.0757]AELLDNEK[36.0757]PAAVVAPITTGYTVK[36.0757]			5616.3	8956.67	8496.16	10392.7	19248.3	18315.2	20002.6			0.61847			1.60794	0.801485	0.793001	0.62204	sp|Q9HB71|CYBP_HUMAN	Q9HB71	CYBP_HUMAN	CACYBP	Calcyclin-binding protein
AELLRFPER	AELLRFPER	9	3	n[28.0313]AELLRFPER	n[32.0564]AELLRFPER	n[36.0757]AELLRFPER	9602.37	7126.61	14355.3	22096.5	23791.3	33814.1	38599.9	38577.1	45487.3	0.955059	1.50093	0.966635	1.83495	2.28173	1.43933	0.504402	0.397481	0.105257	sp|P23919|KTHY_HUMAN	P23919	KTHY_HUMAN	DTYMK	Thymidylate kinase
AELNEFLTR	AELNEFLTR	9	2	n[28.0313]AELNEFLTR	n[32.0564]AELNEFLTR	n[36.0757]AELNEFLTR	76759.9	87715.6	73383.1	143204	150879	131291	273017	242630	280797	0.643052	0.537562	0.569845	1.64131	1.31118	1.71146	0.62277	0.390297	0.774179	sp|P23396|RS3_HUMAN	P23396	RS3_HUMAN	RPS3	Small ribosomal subunit protein uS3
AELNPWPEYIYTR	AELNPWPEYIYTR	13	2	n[28.0313]AELNPWPEYIYTR	n[32.0564]AELNPWPEYIYTR	n[36.0757]AELNPWPEYIYTR	63536.7	58195.1	49335.3	100139	86436.3	103261	156230	128425	147050	0.393341	0.327508	0.796205	1.09288	0.977155	1.35106	0.324043	0.266322	0.187423	sp|P26639|SYTC_HUMAN	P26639	SYTC_HUMAN	TARS1	Threonine--tRNA ligase 1, cytoplasmic
AELRDDPIISTHLAK	AELRDDPIISTHLAK	15	4	n[28.0313]AELRDDPIISTHLAK[28.0313]	n[32.0564]AELRDDPIISTHLAK[32.0564]	n[36.0757]AELRDDPIISTHLAK[36.0757]	27423	26543.6	23821.8	60450.5	33066	41498.2	81561.8	70459.8	62757.1	0.917538	0.0523432	0.531362	1.40114	1.2404	1.17294	0.108113	0.804736	0.274148	sp|O00231|PSD11_HUMAN	O00231	PSD11_HUMAN	PSMD11	26S proteasome non-ATPase regulatory subunit 11
AELVAISSSEDEGNLR	AELVAISSSEDEGNLR	16	2	n[28.0313]AELVAISSSEDEGNLR	n[32.0564]AELVAISSSEDEGNLR	n[36.0757]AELVAISSSEDEGNLR	20335.8		20107.7	54601.7	50078.2	58190.3	76474.8	63575.5	82577.5	1.18863		1.26363	1.73959		1.81345	0.175473	0.0422802	0.182388	sp|Q9UPN3|MACF1_HUMAN	Q9UPN3	MACF1_HUMAN	MACF1	Microtubule-actin cross-linking factor 1, isoforms 1/2/3/4/5
AENFFILR	AENFFILR	8	2	n[28.0313]AENFFILR	n[32.0564]AENFFILR	n[36.0757]AENFFILR	15651.7			16386.7			66405.3			-0.200437			1.93543			1.76038			sp|P59998|ARPC4_HUMAN	P59998	ARPC4_HUMAN	ARPC4	Actin-related protein 2/3 complex subunit 4
AENMYAQIKEEVR	AENMYAQIKEEVR	13	3	n[28.0313]AENMYAQIK[28.0313]EEVR	n[32.0564]AENMYAQIK[32.0564]EEVR	n[36.0757]AENMYAQIK[36.0757]EEVR	7791.18	3813.35	7381.98	16864.8	26564.1	20053.1	23361.6	27668.3	21364.8	0.847458	2.56213	1.17234	1.39086	2.69389	1.30861	0.167911	-0.251559	-0.231169	sp|Q9UPN3|MACF1_HUMAN	Q9UPN3	MACF1_HUMAN	MACF1	Microtubule-actin cross-linking factor 1, isoforms 1/2/3/4/5		sp|O94854|K0754_HUMAN
AENYDIPSADR	AENYDIPSADR	11	2	n[28.0313]AENYDIPSADR	n[32.0564]AENYDIPSADR	n[36.0757]AENYDIPSADR	76244.9	79103	69344.8	126077	131749	121554	212784	228254	209149	0.465059	0.476771	0.540339	1.27801	1.37216	1.36812	0.437461	0.512068	0.460349	sp|P22314|UBA1_HUMAN	P22314	UBA1_HUMAN	UBA1	Ubiquitin-like modifier-activating enzyme 1
AENYDIPSADRHK	AENYDIPSADRHK	13	3	n[28.0313]AENYDIPSADRHK[28.0313]	n[32.0564]AENYDIPSADRHK[32.0564]	n[36.0757]AENYDIPSADRHK[36.0757]	14899.1	21373.8	14798.3	64378.5	42730.6	56884.8	56196.1	58520.8	62364	1.90787	0.745269	1.67321	1.75223	1.28507	1.85073	-0.531128	0.156477	-0.189912	sp|P22314|UBA1_HUMAN	P22314	UBA1_HUMAN	UBA1	Ubiquitin-like modifier-activating enzyme 1
AENYDIPSADRHK	AENYDIPSADRHK	13	4	n[28.0313]AENYDIPSADRHK[28.0313]	n[32.0564]AENYDIPSADRHK[32.0564]	n[36.0757]AENYDIPSADRHK[36.0757]	10064.4	10112.2	12364.6	20614.1	22347	38711.8	27670.8	35563.8	61868.3	0.787073	0.905761	1.37716	1.26574	1.6491	2.09844	0.103172	0.360012	0.353844	sp|P22314|UBA1_HUMAN	P22314	UBA1_HUMAN	UBA1	Ubiquitin-like modifier-activating enzyme 1
AEPAKIEAFR	AEPAKIEAFR	10	3	n[28.0313]AEPAK[28.0313]IEAFR	n[32.0564]AEPAK[32.0564]IEAFR	n[36.0757]AEPAK[36.0757]IEAFR	54981.1	59426.8	65656	100933	100966	107108	152048	153153	171947	0.626849	0.518569	0.436662	1.27585	1.20213	1.16442	0.273506	0.300235	0.360321	sp|P00558|PGK1_HUMAN	P00558	PGK1_HUMAN	PGK1	Phosphoglycerate kinase 1
AEPPKAPEQEQAAPGPAAGGEAPK	AEPPKAPEQEQAAPGPAAGGEAPK	24	3		n[32.0564]AEPPK[32.0564]APEQEQAAPGPAAGGEAPK[32.0564]	n[36.0757]AEPPK[36.0757]APEQEQAAPGPAAGGEAPK[36.0757]				12746.5			24346.7									0.63142			sp|P80723|BASP1_HUMAN	P80723	BASP1_HUMAN	BASP1	Brain acid soluble protein 1
AEPPQAMNALMR	AEPPQAMNALMR	12	2	n[28.0313]AEPPQAMNALMR	n[32.0564]AEPPQAMNALMR	n[36.0757]AEPPQAMNALMR	32769.5	32718.2		32602.3	25783.5		60569.9	54236.6		-0.274028	-0.617965		0.707883	0.54315		0.606419	0.777791		sp|Q12906|ILF3_HUMAN	Q12906	ILF3_HUMAN	ILF3	Interleukin enhancer-binding factor 3
AEPPQCTSLAWSADGQTLFAGYTDNLVR	AEPPQC[57.0215]TSLAWSADGQTLFAGYTDNLVR	28	3	n[28.0313]AEPPQC[57.0215]TSLAWSADGQTLFAGYTDNLVR	n[32.0564]AEPPQC[57.0215]TSLAWSADGQTLFAGYTDNLVR	n[36.0757]AEPPQC[57.0215]TSLAWSADGQTLFAGYTDNLVR	14496.6	9185.08	12451.8	31871.8	25987.9	27275.7	58515.2	42455.3	48095.6	0.898735	1.26225	0.861858	1.85009	2.05386	1.725	0.575859	0.408277	0.495707	sp|P63244|RACK1_HUMAN	P63244	RACK1_HUMAN	RACK1	Small ribosomal subunit protein RACK1
AEPVEVVAPR	AEPVEVVAPR	10	2	n[28.0313]AEPVEVVAPR	n[32.0564]AEPVEVVAPR	n[36.0757]AEPVEVVAPR		145627	63054.4	112179	139675	105563	196069	185514	184151		-0.329685	0.474037		0.147938	1.32167	0.487931	0.0942978	0.480202	sp|P09874|PARP1_HUMAN	P09874	PARP1_HUMAN	PARP1	Poly [ADP-ribose] polymerase 1
AEQDITTLEQSISR	AEQDITTLEQSISR	14	2	n[28.0313]AEQDITTLEQSISR	n[32.0564]AEQDITTLEQSISR	n[36.0757]AEQDITTLEQSISR	30007.2	36633.4	39915.2	34494.4	34848	27199.5	45193.6	41182.8	38617.1	-0.0655955	-0.352051	-0.822764	0.38981	-0.0324288	-0.272249	0.0799143	-0.063702	0.183081	sp|Q9Y608|LRRF2_HUMAN	Q9Y608	LRRF2_HUMAN	LRRFIP2	Leucine-rich repeat flightless-interacting protein 2
AEQLASVQYTLPK	AEQLASVQYTLPK	13	2	n[28.0313]AEQLASVQYTLPK[28.0313]	n[32.0564]AEQLASVQYTLPK[32.0564]	n[36.0757]AEQLASVQYTLPK[36.0757]		5354.55	10170.7		7866.89	21639.9	41375.8	36418	39912.8		0.285548	0.819865		2.6006	1.74788		1.93173	0.560577	sp|Q07157|ZO1_HUMAN	Q07157	ZO1_HUMAN	TJP1	Tight junction protein ZO-1
AEQLGAEGNVDESQK	AEQLGAEGNVDESQK	15	2	n[28.0313]AEQLGAEGNVDESQK[28.0313]	n[32.0564]AEQLGAEGNVDESQK[32.0564]	n[36.0757]AEQLGAEGNVDESQK[36.0757]	3740.73	4417.02	7068.53	10446.3	13236.6	12856.2	17294.9	19444.9	19230	1.21496	1.31391	0.593579	1.99624	1.96819	1.21933	0.405795	0.270962	0.258312	sp|Q9NQ29|LUC7L_HUMAN	Q9NQ29	LUC7L_HUMAN	LUC7L	Putative RNA-binding protein Luc7-like 1
AEQWNVNYVETSAK	AEQWNVNYVETSAK	14	2	n[28.0313]AEQWNVNYVETSAK[28.0313]	n[32.0564]AEQWNVNYVETSAK[32.0564]	n[36.0757]AEQWNVNYVETSAK[36.0757]	53775.2			75542.2		15528.6	39498.2		44126.5	0.234687			-0.667041			-1.27722		1.18413	sp|P11233|RALA_HUMAN	P11233	RALA_HUMAN	RALA	Ras-related protein Ral-A
AESCGSGNSTGYQIR	AESC[57.0215]GSGNSTGYQIR	15	2	n[28.0313]AESC[57.0215]GSGNSTGYQIR	n[32.0564]AESC[57.0215]GSGNSTGYQIR	n[36.0757]AESC[57.0215]GSGNSTGYQIR	7025.91	6778.73	11435.9	18193.8	14658.1	15712.9	26574.7	24341.5	26951.6	1.10605	0.843127	0.188977	1.72593	1.67428	1.01225	0.244392	0.447826	0.455836	sp|Q9H2U1|DHX36_HUMAN	Q9H2U1	DHX36_HUMAN	DHX36	ATP-dependent DNA/RNA helicase DHX36
AESLIGVYPEQGDCVISK	AESLIGVYPEQGDC[57.0215]VISK	18	2	n[28.0313]AESLIGVYPEQGDC[57.0215]VISK[28.0313]	n[32.0564]AESLIGVYPEQGDC[57.0215]VISK[32.0564]	n[36.0757]AESLIGVYPEQGDC[57.0215]VISK[36.0757]	5885.22	12718.2	21183	16789.8	23423.1	38084.9	18671.4	27294.3	42782.7	1.24577	0.642807	0.57691	1.47229	0.931647	0.789571	-0.148968	-0.0944853	-0.154773	sp|Q14683|SMC1A_HUMAN	Q14683	SMC1A_HUMAN	SMC1A	Structural maintenance of chromosomes protein 1A
AETECQNTEYQQLLDIK	AETEC[57.0215]QNTEYQQLLDIK	17	2	n[28.0313]AETEC[57.0215]QNTEYQQLLDIK[28.0313]	n[32.0564]AETEC[57.0215]QNTEYQQLLDIK[32.0564]	n[36.0757]AETEC[57.0215]QNTEYQQLLDIK[36.0757]		11875.6	13992.7		24884.8	28509.4		29979.8	33074.3		0.829046	0.757365		1.17078	1.01649		-0.0415916	-0.108309	sp|P13645|K1C10_HUMAN	P13645	K1C10_HUMAN	KRT10	Keratin, type I cytoskeletal 10
AETEEGPDVLR	AETEEGPDVLR	11	2	n[28.0313]AETEEGPDVLR	n[32.0564]AETEEGPDVLR	n[36.0757]AETEEGPDVLR	21696.8	17609.7	17905.8	67000	51211.3	60537.3	129463	198533	71587.8	1.40385	1.32201	1.48799	2.41174	3.39582	1.77473	0.6324	1.69049	-0.0806924	sp|Q15436|SC23A_HUMAN	Q15436	SC23A_HUMAN	SEC23A	Protein transport protein Sec23A
AEVAAIYEPPQIGTQNSLELLEDPKAEVVDEIAAK	AEVAAIYEPPQIGTQNSLELLEDPKAEVVDEIAAK	35	3		n[32.0564]AEVAAIYEPPQIGTQNSLELLEDPK[32.0564]AEVVDEIAAK[32.0564]	n[36.0757]AEVAAIYEPPQIGTQNSLELLEDPK[36.0757]AEVVDEIAAK[36.0757]				8958.94			26201									1.24601			sp|Q8TAT6|NPL4_HUMAN	Q8TAT6	NPL4_HUMAN	NPLOC4	Nuclear protein localization protein 4 homolog
AEVCADCSAPDPGWASISR	AEVC[57.0215]ADC[57.0215]SAPDPGWASISR	19	2	n[28.0313]AEVC[57.0215]ADC[57.0215]SAPDPGWASISR	n[32.0564]AEVC[57.0215]ADC[57.0215]SAPDPGWASISR	n[36.0757]AEVC[57.0215]ADC[57.0215]SAPDPGWASISR	36867.6	28973.2	27861.9	57886.9	46361.9	46126.7	102745	85602.5	87931.8	0.393406	0.419226	0.457905	1.29221	1.40316	1.43354	0.523317	0.600612	0.608203	sp|Q9Y2X7|GIT1_HUMAN	Q9Y2X7	GIT1_HUMAN	GIT1	ARF GTPase-activating protein GIT1
AEVLSEEPILK	AEVLSEEPILK	11	2	n[28.0313]AEVLSEEPILK[28.0313]	n[32.0564]AEVLSEEPILK[32.0564]	n[36.0757]AEVLSEEPILK[36.0757]	35924.9	93065.9	76578.2	99929.6	92948.1	82367	87786.1	98436.4	99058.1	1.24728	-0.271309	-0.164271	1.10817	-0.110106	0.14679	-0.514597	-0.222122	-0.0563734	sp|Q7L1Q6|5MP2_HUMAN	Q7L1Q6	5MP2_HUMAN	BZW1	eIF5-mimic protein 2
AEVQNLGGELVVSGVDSAMSLIQAAK	AEVQNLGGELVVSGVDSAMSLIQAAK	26	3			n[36.0757]AEVQNLGGELVVSGVDSAMSLIQAAK[36.0757]									21214.9										sp|P35221|CTNA1_HUMAN	P35221	CTNA1_HUMAN	CTNNA1	Catenin alpha-1
AEVSDTGQYVCR	AEVSDTGQYVC[57.0215]R	12	2	n[28.0313]AEVSDTGQYVC[57.0215]R	n[32.0564]AEVSDTGQYVC[57.0215]R	n[36.0757]AEVSDTGQYVC[57.0215]R		5547.05	10403.7		13772.8	11643.4		21716.4	18549.3		1.04255	-0.106986		1.79894	0.609716		0.373061	0.349267	sp|Q96RW7|HMCN1_HUMAN	Q96RW7	HMCN1_HUMAN	HMCN1	Hemicentin-1
AEVVETTQVYTEEETRR	AEVVETTQVYTEEETRR	17	3	n[28.0313]AEVVETTQVYTEEETRR	n[32.0564]AEVVETTQVYTEEETRR	n[36.0757]AEVVETTQVYTEEETRR			10253.5	23107.6	12807.9	21888.3	19653.3	16819.8	37134.7			0.824645			1.63211	-0.55515	0.0779703	0.440028	sp|Q15149|PLEC_HUMAN	Q15149	PLEC_HUMAN	PLEC	Plectin
AEYEGDGIPTVFVAVAGR	AEYEGDGIPTVFVAVAGR	18	2	n[28.0313]AEYEGDGIPTVFVAVAGR	n[32.0564]AEYEGDGIPTVFVAVAGR	n[36.0757]AEYEGDGIPTVFVAVAGR	31794.2			53620.1			115622			0.50825			1.68786			0.804122			sp|P22234|PUR6_HUMAN	P22234	PUR6_HUMAN	PAICS	Bifunctional phosphoribosylaminoimidazole carboxylase/phosphoribosylaminoimidazole succinocarboxamide synthetase
AFAAQEDLEK	AFAAQEDLEK	10	2	n[28.0313]AFAAQEDLEK[28.0313]	n[32.0564]AFAAQEDLEK[32.0564]	n[36.0757]AFAAQEDLEK[36.0757]	42126	53540.5	40651.3	76400	90424.6	83120.8	118208	134088	134088	0.612378	0.512854	0.762506	1.30211	1.17398	1.49726	0.314241	0.277797	0.36732	sp|P35241|RADI_HUMAN	P35241	RADI_HUMAN	RDX	Radixin
AFADALEVIPMALSENSGMNPIQTMTEVR	AFADALEVIPMALSENSGMNPIQTMTEVR	29	3	n[28.0313]AFADALEVIPMALSENSGMNPIQTMTEVR	n[32.0564]AFADALEVIPMALSENSGMNPIQTMTEVR	n[36.0757]AFADALEVIPMALSENSGMNPIQTMTEVR			18199.2		25848.9	27252.1		48944.9	44615.5			0.313094			1.06912		0.626029	0.388593	sp|P48643|TCPE_HUMAN	P48643	TCPE_HUMAN	CCT5	T-complex protein 1 subunit epsilon
AFADAMEVIPSTLAENAGLNPISTVTELR	AFADAMEVIPSTLAENAGLNPISTVTELR	29	3	n[28.0313]AFADAMEVIPSTLAENAGLNPISTVTELR	n[32.0564]AFADAMEVIPSTLAENAGLNPISTVTELR	n[36.0757]AFADAMEVIPSTLAENAGLNPISTVTELR	29056.2	29335	23182.6	40506.2	45992.5	35849.3	68406	80346.1	61073.4	0.224365	0.389779	0.359501	1.05691	1.29383	1.17295	0.457055	0.520728	0.446015	sp|P50991|TCPD_HUMAN	P50991	TCPD_HUMAN	CCT4	T-complex protein 1 subunit delta
AFADAMEVIPSTLAENAGLNPISTVTELR	AFADAM[15.9949]EVIPSTLAENAGLNPISTVTELR	29	3	n[28.0313]AFADAM[15.9949]EVIPSTLAENAGLNPISTVTELR	n[32.0564]AFADAM[15.9949]EVIPSTLAENAGLNPISTVTELR	n[36.0757]AFADAM[15.9949]EVIPSTLAENAGLNPISTVTELR			5860.15	7432.74		13706.5	13519.4		20675.9			0.956449			1.59439	0.541508		0.270503	sp|P50991|TCPD_HUMAN	P50991	TCPD_HUMAN	CCT4	T-complex protein 1 subunit delta
AFAMIIDKLEEDINSSMTNSTAASRPPVTLR	AFAMIIDKLEEDINSSMTNSTAASRPPVTLR	31	4			n[36.0757]AFAMIIDK[36.0757]LEEDINSSMTNSTAASRPPVTLR							13019												sp|Q15365|PCBP1_HUMAN	Q15365	PCBP1_HUMAN	PCBP1	Poly(rC)-binding protein 1
AFAVGVQQVLLK	AFAVGVQQVLLK	12	2	n[28.0313]AFAVGVQQVLLK[28.0313]	n[32.0564]AFAVGVQQVLLK[32.0564]	n[36.0757]AFAVGVQQVLLK[36.0757]	64342.8	53391.1	47368.1	51713.9	42425.6	46718.3	85869.6	60214.1	89375.8	-0.595338	-0.605951	-0.28933	0.201185	-0.0146617	0.691419	0.421031	0.207965	0.613314	sp|O95373|IPO7_HUMAN	O95373	IPO7_HUMAN	IPO7	Importin-7
AFCAGGDIR	AFC[57.0215]AGGDIR	9	2	n[28.0313]AFC[57.0215]AGGDIR	n[32.0564]AFC[57.0215]AGGDIR	n[36.0757]AFC[57.0215]AGGDIR	12382.2	13628.5	11050.7	23808.8	26023.3	21412.1	42345.9	53632	55760.3	0.695928	0.694954	0.684885	1.60177	1.82654	2.11055	0.530354	0.748266	1.05823	sp|Q6NVY1|HIBCH_HUMAN	Q6NVY1	HIBCH_HUMAN	HIBCH	3-hydroxyisobutyryl-CoA hydrolase, mitochondrial
AFCEPGNVENNGVLSFIK	AFC[57.0215]EPGNVENNGVLSFIK	18	2	n[28.0313]AFC[57.0215]EPGNVENNGVLSFIK[28.0313]	n[32.0564]AFC[57.0215]EPGNVENNGVLSFIK[32.0564]	n[36.0757]AFC[57.0215]EPGNVENNGVLSFIK[36.0757]	18447.4			78586.7			20574.9			1.88492			-0.0359012			-2.29631			sp|P54577|SYYC_HUMAN	P54577	SYYC_HUMAN	YARS1	Tyrosine--tRNA ligase, cytoplasmic
AFDANTMTSAEK	AFDANTMTSAEK	12	2	n[28.0313]AFDANTMTSAEK[28.0313]	n[32.0564]AFDANTMTSAEK[32.0564]	n[36.0757]AFDANTMTSAEK[36.0757]	15304.2	18237.6	15214.2	40435.5	39197.9	29789.7	70820.6	71156	53120.3	1.17558	0.849712	0.699991	2.06069	1.79604	1.5793	0.509621	0.563005	0.511871	sp|O15344|TRI18_HUMAN	O15344	TRI18_HUMAN	MID1	E3 ubiquitin-protein ligase Midline-1
AFDCPETEYPVK	AFDC[57.0215]PETEYPVK	12	2	n[28.0313]AFDC[57.0215]PETEYPVK[28.0313]	n[32.0564]AFDC[57.0215]PETEYPVK[32.0564]	n[36.0757]AFDC[57.0215]PETEYPVK[36.0757]	44253.7	36192.1	34084.9	130977	89976.5	94707.2	106173	96877.8	46558	1.32507	1.08593	1.20494	1.07612	1.27099	0.225345	-0.62445	-0.198272	-1.34703	sp|O43847|NRDC_HUMAN	O43847	NRDC_HUMAN	NRDC	Nardilysin
AFDFLSEETEASLASR	AFDFLSEETEASLASR	16	2		n[32.0564]AFDFLSEETEASLASR	n[36.0757]AFDFLSEETEASLASR					38984.4	28482.3		83640.9	48753.8								0.817212	0.452865	sp|O60271|JIP4_HUMAN	O60271	JIP4_HUMAN	SPAG9	C-Jun-amino-terminal kinase-interacting protein 4
AFDRHCNMVLENVK	AFDRHC[57.0215]NMVLENVK	14	4	n[28.0313]AFDRHC[57.0215]NMVLENVK[28.0313]	n[32.0564]AFDRHC[57.0215]NMVLENVK[32.0564]	n[36.0757]AFDRHC[57.0215]NMVLENVK[36.0757]			8651.65			10038.6			23020			-0.0548936			1.18729			0.874751	sp|P62316|SMD2_HUMAN	P62316	SMD2_HUMAN	SNRPD2	Small nuclear ribonucleoprotein Sm D2
AFDSGIIPMEFVNK	AFDSGIIPMEFVNK	14	2	n[28.0313]AFDSGIIPMEFVNK[28.0313]	n[32.0564]AFDSGIIPMEFVNK[32.0564]	n[36.0757]AFDSGIIPMEFVNK[36.0757]	187608	161160	139844	678777	641185	282120	215268	168187	400636	1.60198	1.74285	0.743089	-0.0143008	-0.139742	1.29392	-1.99177	-2.26592	0.183401	sp|P53396|ACLY_HUMAN	P53396	ACLY_HUMAN	ACLY	ATP-citrate synthase
AFDSGIIPMEFVNK	AFDSGIIPMEFVNK	14	3	n[28.0313]AFDSGIIPMEFVNK[28.0313]	n[32.0564]AFDSGIIPMEFVNK[32.0564]	n[36.0757]AFDSGIIPMEFVNK[36.0757]	10008.5		5195.83	23445.2		6862.55	28474.4		24830.3	0.980765		0.131987	1.32454		2.03213	-0.031716		1.53271	sp|P53396|ACLY_HUMAN	P53396	ACLY_HUMAN	ACLY	ATP-citrate synthase
AFDSGIIPMEFVNK	AFDSGIIPM[15.9949]EFVNK	14	2	n[28.0313]AFDSGIIPM[15.9949]EFVNK[28.0313]	n[32.0564]AFDSGIIPM[15.9949]EFVNK[32.0564]	n[36.0757]AFDSGIIPM[15.9949]EFVNK[36.0757]	65037.6	68901.5	60021.8			77946.2	54667.4	53505.4	47162.4			0.107589	-0.476771	-0.579311	-0.572399			-1.04742	sp|P53396|ACLY_HUMAN	P53396	ACLY_HUMAN	ACLY	ATP-citrate synthase
AFDTAGNGYCR	AFDTAGNGYC[57.0215]R	11	2	n[28.0313]AFDTAGNGYC[57.0215]R	n[32.0564]AFDTAGNGYC[57.0215]R	n[36.0757]AFDTAGNGYC[57.0215]R		19188.8			20697.3			33233.4			-0.160308			0.595895			0.372878		sp|P49327|FAS_HUMAN	P49327	FAS_HUMAN	FASN	Fatty acid synthase
AFEAVDK	AFEAVDK	7	2	n[28.0313]AFEAVDK[28.0313]	n[32.0564]AFEAVDK[32.0564]	n[36.0757]AFEAVDK[36.0757]	53614.4	53818.2	48171	74304.2	87059.8	80976.9	118500	124821	105411	0.215168	0.450683	0.479943	0.948593	1.0489	0.905243	0.357934	0.214887	0.0578657	sp|O75937|DNJC8_HUMAN	O75937	DNJC8_HUMAN	DNAJC8	DnaJ homolog subfamily C member 8
AFEAVDKAYK	AFEAVDKAYK	10	3	n[28.0313]AFEAVDK[28.0313]AYK[28.0313]	n[32.0564]AFEAVDK[32.0564]AYK[32.0564]	n[36.0757]AFEAVDK[36.0757]AYK[36.0757]	25840.4	24547.2	26808.3		82468	65852.8	50823.6	58025.2	54620.1		1.52518	1.02716	0.793512	1.07309	0.802204		-0.835411	-0.592393	sp|O75937|DNJC8_HUMAN	O75937	DNJC8_HUMAN	DNAJC8	DnaJ homolog subfamily C member 8
AFEDEMSGR	AFEDEMSGR	9	2	n[28.0313]AFEDEMSGR	n[32.0564]AFEDEMSGR	n[36.0757]AFEDEMSGR	20036.4	26131.9	22783.7	46596.8	48917.8	42172.6	76285.2	86499.8	68042	0.981314	0.655199	0.618903	1.75741	1.57195	1.35388	0.400607	0.533431	0.367538	sp|Q01082|SPTB2_HUMAN	Q01082	SPTB2_HUMAN	SPTBN1	Spectrin beta chain, non-erythrocytic 1
AFEEDQVAGR	AFEEDQVAGR	10	2	n[28.0313]AFEEDQVAGR	n[32.0564]AFEEDQVAGR	n[36.0757]AFEEDQVAGR	20610.5	33086.8	33095.5	40207.5	47445.6	67667.4	62186.1	57958.9	89031.8	0.718621	0.265828	0.762425	1.42431	0.622751	1.20314	0.330202	-0.0264011	0.0732768	sp|O43818|U3IP2_HUMAN	O43818	U3IP2_HUMAN	RRP9	U3 small nucleolar RNA-interacting protein 2
AFELMHSGK	AFELMHSGK	9	3	n[28.0313]AFELMHSGK[28.0313]	n[32.0564]AFELMHSGK[32.0564]	n[36.0757]AFELMHSGK[36.0757]	5943.68			36646.8	31617.3	41275	42628.8	42794.8	54050.7	2.38643			2.67022			-0.0916998	0.132051	0.0664626	sp|P11766|ADHX_HUMAN	P11766	ADHX_HUMAN	ADH5	Alcohol dehydrogenase class-3
AFEVSENGNLVVSGK	AFEVSENGNLVVSGK	15	2	n[28.0313]AFEVSENGNLVVSGK[28.0313]		n[36.0757]AFEVSENGNLVVSGK[36.0757]	52528.8	41850.2	57827.7				52586.6	90006.7	100153				-0.211129	0.934542	0.567816				sp|P49327|FAS_HUMAN	P49327	FAS_HUMAN	FASN	Fatty acid synthase
AFFESHPAPSAER	AFFESHPAPSAER	13	2	n[28.0313]AFFESHPAPSAER	n[32.0564]AFFESHPAPSAER	n[36.0757]AFFESHPAPSAER		16705	15358.4		16157.9	24600		22636.7	22491.2		-0.317518	0.410232		0.268333	0.325788		0.202526	-0.451879	sp|P55786|PSA_HUMAN	P55786	PSA_HUMAN	NPEPPS	Puromycin-sensitive aminopeptidase
AFFESHPAPSAER	AFFESHPAPSAER	13	3	n[28.0313]AFFESHPAPSAER	n[32.0564]AFFESHPAPSAER	n[36.0757]AFFESHPAPSAER	17555.4	19264.5	23189.1	34682.5	39634.3	32544.1	59952.6	54699	60877.2	0.744463	0.786648	0.219545	1.62236	1.32439	1.1679	0.502405	0.154413	0.580925	sp|P55786|PSA_HUMAN	P55786	PSA_HUMAN	NPEPPS	Puromycin-sensitive aminopeptidase
AFFMLDGILSK	AFFMLDGILSK	11	2	n[28.0313]AFFMLDGILSK[28.0313]	n[32.0564]AFFMLDGILSK[32.0564]	n[36.0757]AFFMLDGILSK[36.0757]	6235.5		9748.4			16423.5	20634		20536.7			0.483121	1.53308		0.850418			-0.000137249	sp|P08581|MET_HUMAN	P08581	MET_HUMAN	MET	Hepatocyte growth factor receptor
AFFSEVER	AFFSEVER	8	2	n[28.0313]AFFSEVER	n[32.0564]AFFSEVER	n[36.0757]AFFSEVER	165858	178917	176683	304674	339233	341017	526006	590738	579095	0.624082	0.673596	0.679273	1.46583	1.54201	1.48808	0.466255	0.485085	0.441376	sp|Q9UQ80|PA2G4_HUMAN	Q9UQ80	PA2G4_HUMAN	PA2G4	Proliferation-associated protein 2G4
AFFSEVERR	AFFSEVERR	9	3	n[28.0313]AFFSEVERR	n[32.0564]AFFSEVERR	n[36.0757]AFFSEVERR	17823.5	14329.4	20516.4	28554.4	27815.4	39773.6	57469.8	54619.5	65608.2	0.442101	0.723527	0.685629	1.52601	1.78052	1.45255	0.708421	0.673666	0.399482	sp|Q9UQ80|PA2G4_HUMAN	Q9UQ80	PA2G4_HUMAN	PA2G4	Proliferation-associated protein 2G4
AFGFSHLEALLDDSKELQR	AFGFSHLEALLDDSKELQR	19	3	n[28.0313]AFGFSHLEALLDDSK[28.0313]ELQR	n[32.0564]AFGFSHLEALLDDSK[32.0564]ELQR	n[36.0757]AFGFSHLEALLDDSK[36.0757]ELQR		2505.31		15897.7			25368.8	32710.2						3.54146		0.37202			sp|Q96FW1|OTUB1_HUMAN	Q96FW1	OTUB1_HUMAN	OTUB1	Ubiquitin thioesterase OTUB1
AFGFSHLEALLDDSKELQR	AFGFSHLEALLDDSKELQR	19	4	n[28.0313]AFGFSHLEALLDDSK[28.0313]ELQR	n[32.0564]AFGFSHLEALLDDSK[32.0564]ELQR	n[36.0757]AFGFSHLEALLDDSK[36.0757]ELQR		10306	2235.1	6012.22	15643.2	10655.2	18726.1	24487.2	17997.9		0.332572	1.98375		1.07849	2.78486	1.31752	0.362592	0.433683	sp|Q96FW1|OTUB1_HUMAN	Q96FW1	OTUB1_HUMAN	OTUB1	Ubiquitin thioesterase OTUB1
AFGGPGAGCISEGR	AFGGPGAGC[57.0215]ISEGR	14	2	n[28.0313]AFGGPGAGC[57.0215]ISEGR	n[32.0564]AFGGPGAGC[57.0215]ISEGR	n[36.0757]AFGGPGAGC[57.0215]ISEGR	52395.4	46740.4	25374.7	40048.2			68924.6	49013	67089.9	-0.663521			0.196324	-0.132818	1.17815	0.484354			sp|Q9H479|FN3K_HUMAN	Q9H479	FN3K_HUMAN	FN3K	Fructosamine-3-kinase
AFGIPIR	AFGIPIR	7	2	n[28.0313]AFGIPIR	n[32.0564]AFGIPIR	n[36.0757]AFGIPIR	9151.54	14587.1	15263.7	24254.4	34634.9	36482.6	43388.7	77747.1	50020.5	1.15886	1.01415	0.9877	2.07305	2.29043	1.48786	0.5387	0.892949	0.132728	sp|P06493|CDK1_HUMAN	P06493	CDK1_HUMAN	CDK1	Cyclin-dependent kinase 1
AFGPGLEGGLVNK	AFGPGLEGGLVNK	13	2	n[28.0313]AFGPGLEGGLVNK[28.0313]	n[32.0564]AFGPGLEGGLVNK[32.0564]	n[36.0757]AFGPGLEGGLVNK[36.0757]	162317	157882	150108	232153	181639	161538	335455	339777	336530	0.263022	-0.0672533	-0.16353	0.848002	0.924514	0.940184	0.209489	0.608442	0.736279	sp|Q14315|FLNC_HUMAN	Q14315	FLNC_HUMAN	FLNC	Filamin-C
AFGPGLEPTGCIVDKPAEFTIDAR	AFGPGLEPTGC[57.0215]IVDKPAEFTIDAR	24	3	n[28.0313]AFGPGLEPTGC[57.0215]IVDK[28.0313]PAEFTIDAR	n[32.0564]AFGPGLEPTGC[57.0215]IVDK[32.0564]PAEFTIDAR	n[36.0757]AFGPGLEPTGC[57.0215]IVDK[36.0757]PAEFTIDAR	44299.8	34064	35456.8	79350.8	56110	50705.3	145481	106612	106277	0.59446	0.465819	0.246672	1.53295	1.49655	1.35914	0.563002	0.647405	0.745034	sp|Q14315|FLNC_HUMAN	Q14315	FLNC_HUMAN	FLNC	Filamin-C
AFGPGLQGGSAGSPAR	AFGPGLQGGSAGSPAR	16	2	n[28.0313]AFGPGLQGGSAGSPAR	n[32.0564]AFGPGLQGGSAGSPAR	n[36.0757]AFGPGLQGGSAGSPAR	183193	55853.3	170530	201938	317954	297808	442892	519084	505874	-0.1261	2.31052	0.534952	1.07429	3.08583	1.3442	0.824897	0.391994	0.441815	sp|P21333|FLNA_HUMAN	P21333	FLNA_HUMAN	FLNA	Filamin-A
AFGYYGPLR	AFGYYGPLR	9	2	n[28.0313]AFGYYGPLR	n[32.0564]AFGYYGPLR	n[36.0757]AFGYYGPLR	67255.7	54592.6	56826.8	121479	97508.2	107397	181972	142076	169585	0.589988	0.603854	0.648908	1.23085	1.22938	1.35282	0.265372	0.242197	0.336475	sp|P84103|SRSF3_HUMAN	P84103	SRSF3_HUMAN	SRSF3	Serine/arginine-rich splicing factor 3
AFHNEAQVNPER	AFHNEAQVNPER	12	2	n[28.0313]AFHNEAQVNPER	n[32.0564]AFHNEAQVNPER	n[36.0757]AFHNEAQVNPER		3983.57	4109.23		3642.29	10946.8		11032.9	15498		-0.398696	1.14417		1.26836	1.69059		1.28373	0.178987	sp|P17987|TCPA_HUMAN	P17987	TCPA_HUMAN	TCP1	T-complex protein 1 subunit alpha
AFHNEAQVNPER	AFHNEAQVNPER	12	3	n[28.0313]AFHNEAQVNPER	n[32.0564]AFHNEAQVNPER	n[36.0757]AFHNEAQVNPER	23358.4	21442.8	25704.9	54998.1	58831.2	53248.2	97325	121609	120443	0.999147	1.21989	0.781285	1.89362	2.35902	2.00369	0.518982	0.755807	0.85497	sp|P17987|TCPA_HUMAN	P17987	TCPA_HUMAN	TCP1	T-complex protein 1 subunit alpha
AFHPTYEEK	AFHPTYEEK	9	3	n[28.0313]AFHPTYEEK[28.0313]	n[32.0564]AFHPTYEEK[32.0564]	n[36.0757]AFHPTYEEK[36.0757]	7812.36	8123.38	6806.67		20420.4		21034.8	31965.1	33788.4		1.09164		1.23558	1.81113	2.08695		0.336173		sp|Q9H3P7|GCP60_HUMAN	Q9H3P7	GCP60_HUMAN	ACBD3	Golgi resident protein GCP60
AFIITGQTYTR	AFIITGQTYTR	11	2	n[28.0313]AFIITGQTYTR	n[32.0564]AFIITGQTYTR	n[36.0757]AFIITGQTYTR	81094.9	187932	55115.8	67765.9	109253	96378.2	117423	154331	209290	-0.523232	-1.0663	0.536837	0.327442	-0.485494	1.70041	0.475182	0.197485	0.796142	sp|P30566|PUR8_HUMAN	P30566	PUR8_HUMAN	ADSL	Adenylosuccinate lyase
AFITNIPFDVK	AFITNIPFDVK	11	2	n[28.0313]AFITNIPFDVK[28.0313]	n[32.0564]AFITNIPFDVK[32.0564]	n[36.0757]AFITNIPFDVK[36.0757]	74287.5	67829.5	56008.4	103087	51147.1	80213.6	132474	38029.7	102045	0.212146	-0.689891	0.248799	0.631852	-1.05405	0.640937	0.0442145	-0.747487	0.0247038	sp|P52272|HNRPM_HUMAN	P52272	HNRPM_HUMAN	HNRNPM	Heterogeneous nuclear ribonucleoprotein M
AFKDIDIEDLEELDPDFIMAK	AFKDIDIEDLEELDPDFIMAK	21	3	n[28.0313]AFK[28.0313]DIDIEDLEELDPDFIMAK[28.0313]	n[32.0564]AFK[32.0564]DIDIEDLEELDPDFIMAK[32.0564]	n[36.0757]AFK[36.0757]DIDIEDLEELDPDFIMAK[36.0757]	7887.23		5817.94	12289.8	9285.44	9721.79	18024.8	14727.3	15944.8	0.373225		0.47131	0.979679		1.22996	0.230963	0.350295	0.391212	sp|Q14152|EIF3A_HUMAN	Q14152	EIF3A_HUMAN	EIF3A	Eukaryotic translation initiation factor 3 subunit A
AFLADPSAFVAAAPVAAATTAAPAAAAAPAK	AFLADPSAFVAAAPVAAATTAAPAAAAAPAK	31	3	n[28.0313]AFLADPSAFVAAAPVAAATTAAPAAAAAPAK[28.0313]	n[32.0564]AFLADPSAFVAAAPVAAATTAAPAAAAAPAK[32.0564]	n[36.0757]AFLADPSAFVAAAPVAAATTAAPAAAAAPAK[36.0757]	90510.4	68637	67647.9	150512	125296	112804	263577	194607	187924	0.477124	0.622169	0.468292	1.35282	1.33985	1.24948	0.500201	0.334358	0.413752	sp|P05388|RLA0_HUMAN	P05388	RLA0_HUMAN	RPLP0	Large ribosomal subunit protein uL10
AFLADPSAFVAAAPVAAATTAAPAAAAAPAKVEAK	AFLADPSAFVAAAPVAAATTAAPAAAAAPAKVEAK	35	4		n[32.0564]AFLADPSAFVAAAPVAAATTAAPAAAAAPAK[32.0564]VEAK[32.0564]	n[36.0757]AFLADPSAFVAAAPVAAATTAAPAAAAAPAK[36.0757]VEAK[36.0757]				9128.15		9041.94	20366.8	20418.1	16432.4							0.855614		0.539253	sp|P05388|RLA0_HUMAN	P05388	RLA0_HUMAN	RPLP0	Large ribosomal subunit protein uL10
AFLASPEYVNLPINGNGKQ	AFLASPEYVNLPINGNGKQ	19	2	n[28.0313]AFLASPEYVNLPINGNGK[28.0313]Q	n[32.0564]AFLASPEYVNLPINGNGK[32.0564]Q	n[36.0757]AFLASPEYVNLPINGNGK[36.0757]Q	29508.1	32729.5	31352.6			625028			992862			4.04786			4.76039			0.345092	sp|P09211|GSTP1_HUMAN	P09211	GSTP1_HUMAN	GSTP1	Glutathione S-transferase P
AFLASPEYVNLPINGNGKQ	AFLASPEYVNLPINGNGKQ	19	3	n[28.0313]AFLASPEYVNLPINGNGK[28.0313]Q	n[32.0564]AFLASPEYVNLPINGNGK[32.0564]Q	n[36.0757]AFLASPEYVNLPINGNGK[36.0757]Q	883.779				370930			287050									-0.684999		sp|P09211|GSTP1_HUMAN	P09211	GSTP1_HUMAN	GSTP1	Glutathione S-transferase P
AFLDALQNQAEASSK	AFLDALQNQAEASSK	15	2	n[28.0313]AFLDALQNQAEASSK[28.0313]	n[32.0564]AFLDALQNQAEASSK[32.0564]	n[36.0757]AFLDALQNQAEASSK[36.0757]	110376	116593		41280.1	44889.8	58236.3	58040.2	65406.7	62737.2	-1.71183	-1.68782		-1.15712	-1.05865		0.179219	0.245849	-0.21518	sp|Q12931|TRAP1_HUMAN	Q12931	TRAP1_HUMAN	TRAP1	Heat shock protein 75 kDa, mitochondrial
AFLDSLPDVK	AFLDSLPDVK	10	2	n[28.0313]AFLDSLPDVK[28.0313]	n[32.0564]AFLDSLPDVK[32.0564]	n[36.0757]AFLDSLPDVK[36.0757]			109198			93428.4			121595			-0.494415			-0.0694114			0.0575689	sp|O15294|OGT1_HUMAN	O15294	OGT1_HUMAN	OGT	UDP-N-acetylglucosamine--peptide N-acetylglucosaminyltransferase 110 kDa subunit
AFLEENNLDYIIR	AFLEENNLDYIIR	13	2	n[28.0313]AFLEENNLDYIIR	n[32.0564]AFLEENNLDYIIR	n[36.0757]AFLEENNLDYIIR	106599	114866	224305	104509	91750.4	119387	135754	105804	122556	-0.295209	-0.603915	-1.17922	0.140015	-0.319869	-1.09656	0.0597328	-0.0992784	-0.284781	sp|P53041|PPP5_HUMAN	P53041	PPP5_HUMAN	PPP5C	Serine/threonine-protein phosphatase 5
AFLQGGQEATDIALLLR	AFLQGGQEATDIALLLR	17	2	n[28.0313]AFLQGGQEATDIALLLR	n[32.0564]AFLQGGQEATDIALLLR	n[36.0757]AFLQGGQEATDIALLLR	28343.8	18196.1	31235.2	34495.8	28901.7	36098.4	51192.3	52562	61610.8	0.0167392	0.402888	-0.0606375	0.661064	1.34921	0.755463	0.268833	0.563001	0.448666	sp|Q14203|DCTN1_HUMAN	Q14203	DCTN1_HUMAN	DCTN1	Dynactin subunit 1
AFMTADLPNELIELLEK	AFMTADLPNELIELLEK	17	2	n[28.0313]AFMTADLPNELIELLEK[28.0313]		n[36.0757]AFMTADLPNELIELLEK[36.0757]		64946.6						47769.6						-0.657624					sp|Q00610|CLH1_HUMAN	Q00610	CLH1_HUMAN	CLTC	Clathrin heavy chain 1	CLTCL1	sp|P53675|CLH2_HUMAN
AFNDPFIQK	AFNDPFIQK	9	2	n[28.0313]AFNDPFIQK[28.0313]	n[32.0564]AFNDPFIQK[32.0564]	n[36.0757]AFNDPFIQK[36.0757]	40886.7	51895.4	39286.2	111512	55535.3	92966.5	49979.4	55580.1	58339.9	1.20713	-0.171684	0.973285	0.0861582	-0.102352	0.34591	-1.49646	-0.313993	-0.99481	sp|Q92598|HS105_HUMAN	Q92598	HS105_HUMAN	HSPH1	Heat shock protein 105 kDa
AFNSSSFNSNTFLTR	AFNSSSFNSNTFLTR	15	2	n[28.0313]AFNSSSFNSNTFLTR	n[32.0564]AFNSSSFNSNTFLTR	n[36.0757]AFNSSSFNSNTFLTR	40475.1	67344.2		77672.2	144352		102410	113879	118029	0.69388	0.868143		1.15281	0.579932		0.083443	-0.671535		sp|P46060|RAGP1_HUMAN	P46060	RAGP1_HUMAN	RANGAP1	Ran GTPase-activating protein 1
AFPCWDEPAIK	AFPC[57.0215]WDEPAIK	11	2	n[28.0313]AFPC[57.0215]WDEPAIK[28.0313]	n[32.0564]AFPC[57.0215]WDEPAIK[32.0564]	n[36.0757]AFPC[57.0215]WDEPAIK[36.0757]	10114.8	23862.4		49196.5	53710.7	24106.8	91531.4	87241.1	126155	2.06515	0.921122		3.02578	1.71534		0.585146	0.410893	2.0651	sp|P55786|PSA_HUMAN	P55786	PSA_HUMAN	NPEPPS	Puromycin-sensitive aminopeptidase
AFPDSPGLNR	AFPDSPGLNR	10	2	n[28.0313]AFPDSPGLNR	n[32.0564]AFPDSPGLNR	n[36.0757]AFPDSPGLNR	165261		145549	37472.5		38377.4	74868.4		66878.3	-2.4377		-2.19258	-1.36508		-1.34644	0.69713		0.478702	sp|P35270|SPRE_HUMAN	P35270	SPRE_HUMAN	SPR	Sepiapterin reductase
AFPNPYADYNK	AFPNPYADYNK	11	2	n[28.0313]AFPNPYADYNK[28.0313]	n[32.0564]AFPNPYADYNK[32.0564]	n[36.0757]AFPNPYADYNK[36.0757]	71028.7	70282	65388.5	228190	218868	233346	233125	190204	191054	1.42469	1.40701	1.56596	1.52291	1.27266	1.32232	-0.277276	-0.517672	-0.61107	sp|O43813|LANC1_HUMAN	O43813	LANC1_HUMAN	LANCL1	Glutathione S-transferase LANCL1
AFREEAIK	AFREEAIK	8	3	n[28.0313]AFREEAIK[28.0313]	n[32.0564]AFREEAIK[32.0564]	n[36.0757]AFREEAIK[36.0757]	15332.3	18339.4	25439.4	62986.3	57037.6	40335.7	52606.6	56429.3	71806.1	1.83498	1.38762	0.395591	1.61566	1.44032	1.27249	-0.594814	-0.330624	0.509467	sp|P13010|XRCC5_HUMAN	P13010	XRCC5_HUMAN	XRCC5	X-ray repair cross-complementing protein 5
AFREEAIKFSEEQR	AFREEAIKFSEEQR	14	4	n[28.0313]AFREEAIK[28.0313]FSEEQR	n[32.0564]AFREEAIK[32.0564]FSEEQR	n[36.0757]AFREEAIK[36.0757]FSEEQR	18228.4	6472.7	15872.4	23672.8	18294.8	22416	49648.1	36867.2	50531.7	0.12974	1.22951	0.228611	1.28254	2.35517	1.44612	0.777307	0.742333	0.850077	sp|P13010|XRCC5_HUMAN	P13010	XRCC5_HUMAN	XRCC5	X-ray repair cross-complementing protein 5
AFSDPFVEAEK	AFSDPFVEAEK	11	2	n[28.0313]AFSDPFVEAEK[28.0313]	n[32.0564]AFSDPFVEAEK[32.0564]	n[36.0757]AFSDPFVEAEK[36.0757]	43990.6	52159.2	38306.7	68050.7	128931	116549	132701	107517	145341	0.385399	1.07264	1.33587	1.41041	0.878774	1.69922	0.649516	-0.577192	-0.00407893	sp|P34932|HSP74_HUMAN	P34932	HSP74_HUMAN	HSPA4	Heat shock 70 kDa protein 4
AFSGYLGTDQSK	AFSGYLGTDQSK	12	2	n[28.0313]AFSGYLGTDQSK[28.0313]	n[32.0564]AFSGYLGTDQSK[32.0564]	n[36.0757]AFSGYLGTDQSK[36.0757]	19949.2	29659.9	47475.3	93858.5	104103	98541.7	116032	123979	100809	2.00885	1.59375	0.784153	2.37487	1.914	0.861825	-0.00948016	-0.0630757	-0.289763	sp|P10768|ESTD_HUMAN	P10768	ESTD_HUMAN	ESD	S-formylglutathione hydrolase
AFSQFGK	AFSQFGK	7	2	n[28.0313]AFSQFGK[28.0313]	n[32.0564]AFSQFGK[32.0564]	n[36.0757]AFSQFGK[36.0757]	52420.6	58005.6	37299.5	85843.8	128462	106632	168339	205376	181720	0.455925	0.900958	1.24601	1.49149	1.66035	2.05993	0.660076	0.376066	0.446494	sp|O60506|HNRPQ_HUMAN	O60506	HNRPQ_HUMAN	SYNCRIP	Heterogeneous nuclear ribonucleoprotein Q
AFSQFGKLER	AFSQFGKLER	10	3	n[28.0313]AFSQFGK[28.0313]LER	n[32.0564]AFSQFGK[32.0564]LER	n[36.0757]AFSQFGK[36.0757]LER	46738.4	40747.6	46028	102464	104922	135468	158890	159381	168676	0.882902	1.13638	1.28796	1.57368	1.82199	1.64912	0.315284	0.30229	-0.00627743	sp|O60506|HNRPQ_HUMAN	O60506	HNRPQ_HUMAN	SYNCRIP	Heterogeneous nuclear ribonucleoprotein Q
AFSYYGPLR	AFSYYGPLR	9	2	n[28.0313]AFSYYGPLR	n[32.0564]AFSYYGPLR	n[36.0757]AFSYYGPLR	28395.4	33007	31012.6	72084.3	78437.1	70054.7	106483	117199	105358	1.11173	1.02082	0.906225	1.73218	1.67861	1.53983	0.244958	0.274459	0.266169	sp|Q16629|SRSF7_HUMAN	Q16629	SRSF7_HUMAN	SRSF7	Serine/arginine-rich splicing factor 7
AFTEANDGSLCLAMEYGGEK	AFTEANDGSLC[57.0215]LAMEYGGEK	20	2	n[28.0313]AFTEANDGSLC[57.0215]LAMEYGGEK[28.0313]	n[32.0564]AFTEANDGSLC[57.0215]LAMEYGGEK[32.0564]	n[36.0757]AFTEANDGSLC[57.0215]LAMEYGGEK[36.0757]	10631.3			25917.6			55262			1.03832			2.21496			0.801155			sp|Q96KB5|TOPK_HUMAN	Q96KB5	TOPK_HUMAN	PBK	Lymphokine-activated killer T-cell-originated protein kinase
AFTHTAQYDEAISDYFRK	AFTHTAQYDEAISDYFRK	18	4	n[28.0313]AFTHTAQYDEAISDYFRK[28.0313]	n[32.0564]AFTHTAQYDEAISDYFRK[32.0564]	n[36.0757]AFTHTAQYDEAISDYFRK[36.0757]			14116.3	13179		14381.4	25340.9		26690.2			-0.242565			0.6944	0.64102		0.569531	sp|P31939|PUR9_HUMAN	P31939	PUR9_HUMAN	ATIC	Bifunctional purine biosynthesis protein ATIC
AFTKNGSGAVFPVAGADVQTLR	AFTKNGSGAVFPVAGADVQTLR	22	3			n[36.0757]AFTK[36.0757]NGSGAVFPVAGADVQTLR							5154.69												sp|O00391|QSOX1_HUMAN	O00391	QSOX1_HUMAN	QSOX1	Sulfhydryl oxidase 1
AFVGNQLPFIGFTYYR	AFVGNQLPFIGFTYYR	16	2	n[28.0313]AFVGNQLPFIGFTYYR	n[32.0564]AFVGNQLPFIGFTYYR	n[36.0757]AFVGNQLPFIGFTYYR		21462.7			39409.2			26891.8			0.622547			0.124018			-0.881853		sp|O75116|ROCK2_HUMAN	O75116	ROCK2_HUMAN	ROCK2	Rho-associated protein kinase 2
AFYAELYHIISSNLEK	AFYAELYHIISSNLEK	16	3	n[28.0313]AFYAELYHIISSNLEK[28.0313]	n[32.0564]AFYAELYHIISSNLEK[32.0564]	n[36.0757]AFYAELYHIISSNLEK[36.0757]	11602.5	11647.3	10494.9	29060	24221.3	24776.1	32309.1	25028.9	27547.4	1.08676	0.818058	0.969856	1.2936	0.933544	1.16768	-0.168652	-0.267838	-0.169611	sp|Q9UL46|PSME2_HUMAN	Q9UL46	PSME2_HUMAN	PSME2	Proteasome activator complex subunit 2
AFYPEEISSMVLTK	AFYPEEISSMVLTK	14	2	n[28.0313]AFYPEEISSMVLTK[28.0313]	n[32.0564]AFYPEEISSMVLTK[32.0564]	n[36.0757]AFYPEEISSMVLTK[36.0757]	107506	84274.5	117789	236307	193248	210209	391509	383996	391869	0.886935	0.952359	0.566211	1.66925	2.03125	1.50961	0.406827	0.695569	0.575965	sp|P0DMV8|HS71A_HUMAN	P0DMV8	HS71A_HUMAN	HSPA1A	Heat shock 70 kDa protein 1A	HSPA1B, HSPA1L	sp|P0DMV9|HS71B_HUMAN, sp|P34931|HS71L_HUMAN
AFYPEEISSMVLTK	AFYPEEISSM[15.9949]VLTK	14	2	n[28.0313]AFYPEEISSM[15.9949]VLTK[28.0313]	n[32.0564]AFYPEEISSM[15.9949]VLTK[32.0564]	n[36.0757]AFYPEEISSM[15.9949]VLTK[36.0757]	41908.5		42740.6	33734.8		62100.4	72853.8		81799.9	-0.59137		0.269592	0.607677		0.711941	0.823556		0.0749144	sp|P0DMV8|HS71A_HUMAN	P0DMV8	HS71A_HUMAN	HSPA1A	Heat shock 70 kDa protein 1A	HSPA1B, HSPA1L	sp|P0DMV9|HS71B_HUMAN, sp|P34931|HS71L_HUMAN
AGAAGGPEEEAEKPVK	AGAAGGPEEEAEKPVK	16	3	n[28.0313]AGAAGGPEEEAEK[28.0313]PVK[28.0313]	n[32.0564]AGAAGGPEEEAEK[32.0564]PVK[32.0564]	n[36.0757]AGAAGGPEEEAEK[36.0757]PVK[36.0757]	25368.5	30164.3	26852	35852.6	41327.5	35361.5	56548.5	64633.5	57470.5	0.241859	0.195265	0.127751	0.97409	0.926565	0.873243	0.35674	0.347975	0.378058	sp|Q8WW12|PCNP_HUMAN	Q8WW12	PCNP_HUMAN	PCNP	PEST proteolytic signal-containing nuclear protein
AGAAPYVQAFDSLLAGPVAEYLK	AGAAPYVQAFDSLLAGPVAEYLK	23	2	n[28.0313]AGAAPYVQAFDSLLAGPVAEYLK[28.0313]	n[32.0564]AGAAPYVQAFDSLLAGPVAEYLK[32.0564]	n[36.0757]AGAAPYVQAFDSLLAGPVAEYLK[36.0757]	44810.6	50118.2	36289.7	70945.9	54029.3	38465	122681	91419.5	48088.5	0.418865	-0.161072	-0.185418	1.26657	0.692107	0.181581	0.472218	0.469854	-0.000435735	sp|Q01518|CAP1_HUMAN	Q01518	CAP1_HUMAN	CAP1	Adenylyl cyclase-associated protein 1
AGAAPYVQAFDSLLAGPVAEYLK	AGAAPYVQAFDSLLAGPVAEYLK	23	3	n[28.0313]AGAAPYVQAFDSLLAGPVAEYLK[28.0313]	n[32.0564]AGAAPYVQAFDSLLAGPVAEYLK[32.0564]	n[36.0757]AGAAPYVQAFDSLLAGPVAEYLK[36.0757]	43291	40561.2	25467	71618.5	69422.1	52995.3	170139	147884	91109.5	0.482249	0.523768	0.787832	1.79207	1.7206	1.61442	0.934331	0.813503	0.459155	sp|Q01518|CAP1_HUMAN	Q01518	CAP1_HUMAN	CAP1	Adenylyl cyclase-associated protein 1
AGADEERAETAR	AGADEERAETAR	12	3	n[28.0313]AGADEERAETAR	n[32.0564]AGADEERAETAR	n[36.0757]AGADEERAETAR		10889.6	9473.76	15844.5	22928.8	20022	29856.9	38841	32011.1		0.83599	0.810177		1.6799	1.53201	0.621341	0.460587	0.354401	sp|P78371|TCPB_HUMAN	P78371	TCPB_HUMAN	CCT2	T-complex protein 1 subunit beta
AGAGPSPAGDDVTFPEFLR	AGAGPSPAGDDVTFPEFLR	19	2	n[28.0313]AGAGPSPAGDDVTFPEFLR	n[32.0564]AGAGPSPAGDDVTFPEFLR	n[36.0757]AGAGPSPAGDDVTFPEFLR	39029.9	41790	40296.3	61693.2	51504.5	46019.7	81560.7	72864.6	67701.6	0.416519	0.0368646	-0.0778	0.870744	0.618701	0.523992	0.078734	0.198512	0.234357	sp|Q8NCH0|CHSTE_HUMAN	Q8NCH0	CHSTE_HUMAN	CHST14	Carbohydrate sulfotransferase 14
AGAGSATLSMAYAGAR	AGAGSATLSMAYAGAR	16	2	n[28.0313]AGAGSATLSMAYAGAR	n[32.0564]AGAGSATLSMAYAGAR	n[36.0757]AGAGSATLSMAYAGAR	62486.3	79407.8	83642.6	102743	93965.4	91851.4	153594	157651	141999	0.454426	-0.0266333	-0.134339	1.09238	0.812624	0.539024	0.262463	0.455933	0.305928	sp|P40926|MDHM_HUMAN	P40926	MDHM_HUMAN	MDH2	Malate dehydrogenase, mitochondrial
AGAHLQGGAK	AGAHLQGGAK	10	3	n[28.0313]AGAHLQGGAK[28.0313]	n[32.0564]AGAHLQGGAK[32.0564]	n[36.0757]AGAHLQGGAK[36.0757]		6958.08	8654.06	11947.3	22916.5	17059.1	44322.2	35518.8	29087.1		1.4814	0.709692		2.18661	1.52438	1.61032	0.321883	0.447254	sp|P04406|G3P_HUMAN	P04406	G3P_HUMAN	GAPDH	Glyceraldehyde-3-phosphate dehydrogenase
AGAIAPCEVTVPAQNTGLGPEK	AGAIAPC[57.0215]EVTVPAQNTGLGPEK	22	2	n[28.0313]AGAIAPC[57.0215]EVTVPAQNTGLGPEK[28.0313]	n[32.0564]AGAIAPC[57.0215]EVTVPAQNTGLGPEK[32.0564]	n[36.0757]AGAIAPC[57.0215]EVTVPAQNTGLGPEK[36.0757]	66170.2	70915.4	68717.7	104911	116287	115232	170792	192016	193353	0.40192	0.467408	0.476386	1.16285	1.2734	1.26793	0.38544	0.422667	0.424111	sp|P05388|RLA0_HUMAN	P05388	RLA0_HUMAN	RPLP0	Large ribosomal subunit protein uL10	RPLP0P6	sp|Q8NHW5|RLA0L_HUMAN
AGAIAPCEVTVPAQNTGLGPEK	AGAIAPC[57.0215]EVTVPAQNTGLGPEK	22	3	n[28.0313]AGAIAPC[57.0215]EVTVPAQNTGLGPEK[28.0313]	n[32.0564]AGAIAPC[57.0215]EVTVPAQNTGLGPEK[32.0564]	n[36.0757]AGAIAPC[57.0215]EVTVPAQNTGLGPEK[36.0757]	90352.8	106761	90622.6	149535	167258	159714	234676	247469	228938	0.470244	0.392504	0.548148	1.18777	1.04593	1.11246	0.342038	0.270104	0.196881	sp|P05388|RLA0_HUMAN	P05388	RLA0_HUMAN	RPLP0	Large ribosomal subunit protein uL10	RPLP0P6	sp|Q8NHW5|RLA0L_HUMAN
AGAKDILVATDVAGR	AGAKDILVATDVAGR	15	3	n[28.0313]AGAK[28.0313]DILVATDVAGR	n[32.0564]AGAK[32.0564]DILVATDVAGR	n[36.0757]AGAK[36.0757]DILVATDVAGR		13334.3	11779.6		18395.3	16119.2		36432	34755.8		0.225972	0.183087		1.28486	1.33642		0.675558	0.785896	sp|Q9BUQ8|DDX23_HUMAN	Q9BUQ8	DDX23_HUMAN	DDX23	Probable ATP-dependent RNA helicase DDX23
AGALNSNDAFVLK	AGALNSNDAFVLK	13	2	n[28.0313]AGALNSNDAFVLK[28.0313]	n[32.0564]AGALNSNDAFVLK[32.0564]	n[36.0757]AGALNSNDAFVLK[36.0757]	117324	105547	113623		174592	220323	259308	281569	318201		0.470914	0.685957	0.948803	1.24867	1.26113		0.394429	0.207737	sp|P06396|GELS_HUMAN	P06396	GELS_HUMAN	GSN	Gelsolin
AGALQCSPSDAYTK	AGALQC[57.0215]SPSDAYTK	14	2	n[28.0313]AGALQC[57.0215]SPSDAYTK[28.0313]	n[32.0564]AGALQC[57.0215]SPSDAYTK[32.0564]	n[36.0757]AGALQC[57.0215]SPSDAYTK[36.0757]	47281.3	45898.8	41603.7	70291.2	90770	82869.1	115354	124463	121914	0.318889	0.745334	0.724718	1.09112	1.27919	1.32653	0.396743	0.150536	0.234375	sp|Q9Y490|TLN1_HUMAN	Q9Y490	TLN1_HUMAN	TLN1	Talin-1
AGALQCSPSDAYTKK	AGALQC[57.0215]SPSDAYTKK	15	3	n[28.0313]AGALQC[57.0215]SPSDAYTK[28.0313]K[28.0313]	n[32.0564]AGALQC[57.0215]SPSDAYTK[32.0564]K[32.0564]	n[36.0757]AGALQC[57.0215]SPSDAYTK[36.0757]K[36.0757]	28035.4	18183.9	28353.6	39183.9	41069.4	40968.2	53440.1	52739.6	59692.6	0.228079	0.952504	0.261569	0.738843	1.3863	0.84947	0.135273	0.050472	0.220467	sp|Q9Y490|TLN1_HUMAN	Q9Y490	TLN1_HUMAN	TLN1	Talin-1
AGAYDFPSPEWDTVTPEAK	AGAYDFPSPEWDTVTPEAK	19	2	n[28.0313]AGAYDFPSPEWDTVTPEAK[28.0313]	n[32.0564]AGAYDFPSPEWDTVTPEAK[32.0564]	n[36.0757]AGAYDFPSPEWDTVTPEAK[36.0757]	21931.2	38190.9	28914.4	35938.2	54361.3	41781.8	64104.2	92618.1	79104.3	0.455353	0.244676	0.261681	1.37854	1.10781	1.22742	0.547691	0.479808	0.5983	sp|Q13557|KCC2D_HUMAN	Q13557	KCC2D_HUMAN	CAMK2D	Calcium/calmodulin-dependent protein kinase type II subunit delta	CAMK2A, CAMK2B, CAMK2G	sp|Q13554|KCC2B_HUMAN, sp|Q13555|KCC2G_HUMAN, sp|Q9UQM7|KCC2A_HUMAN
AGDADLQVR	AGDADLQVR	9	2		n[32.0564]AGDADLQVR	n[36.0757]AGDADLQVR				96195.3	101546		56086.2	64180.7								-1.11087	-1.00045		sp|Q8NCH0|CHSTE_HUMAN	Q8NCH0	CHSTE_HUMAN	CHST14	Carbohydrate sulfotransferase 14
AGDLLEDSPK	AGDLLEDSPK	10	2	n[28.0313]AGDLLEDSPK[28.0313]	n[32.0564]AGDLLEDSPK[32.0564]	n[36.0757]AGDLLEDSPK[36.0757]	52723.5	54496.8	60911.6	89918.1	83663.5	77906	127213	128128	119837	0.51451	0.375195	0.0856125	1.07513	1.06855	0.751738	0.185126	0.310031	0.298691	sp|P51858|HDGF_HUMAN	P51858	HDGF_HUMAN	HDGF	Hepatoma-derived growth factor
AGDLRDTGIFLDLMHLK	AGDLRDTGIFLDLMHLK	17	3	n[28.0313]AGDLRDTGIFLDLMHLK[28.0313]	n[32.0564]AGDLRDTGIFLDLMHLK[32.0564]	n[36.0757]AGDLRDTGIFLDLMHLK[36.0757]	18881	13138.9	9632.51	108334	23046.1	58308.3	100989	39287.2	24319.3	2.3013	0.572453	2.32831	2.25394	1.42548	1.11156	-0.422848	0.469704	-1.58418	sp|P12956|XRCC6_HUMAN	P12956	XRCC6_HUMAN	XRCC6	X-ray repair cross-complementing protein 6
AGDLRDTGIFLDLMHLK	AGDLRDTGIFLDLMHLK	17	4	n[28.0313]AGDLRDTGIFLDLMHLK[28.0313]	n[32.0564]AGDLRDTGIFLDLMHLK[32.0564]	n[36.0757]AGDLRDTGIFLDLMHLK[36.0757]	18758.9	10919.5	6125.09	29113	26161.6	18822.3	46373.3	36851.6	33292.8	0.37691	1.02233	1.35024	1.12336	1.6001	2.21786	0.370957	0.194444	0.500183	sp|P12956|XRCC6_HUMAN	P12956	XRCC6_HUMAN	XRCC6	X-ray repair cross-complementing protein 6
AGDLVFAK	AGDLVFAK	8	2	n[28.0313]AGDLVFAK[28.0313]	n[32.0564]AGDLVFAK[32.0564]	n[36.0757]AGDLVFAK[36.0757]		30246	39571.7	35046.1	34597.4	47081.9	68018.4	91684.9	83200.3		-0.0755606	-0.0186994		1.44017	0.847571	0.669461	1.1324	0.498836	sp|Q9Y3E1|HDGR3_HUMAN	Q9Y3E1	HDGR3_HUMAN	HDGFL3	Hepatoma-derived growth factor-related protein 3
AGDREDITEPAICALR	AGDREDITEPAIC[57.0215]ALR	16	3	n[28.0313]AGDREDITEPAIC[57.0215]ALR	n[32.0564]AGDREDITEPAIC[57.0215]ALR	n[36.0757]AGDREDITEPAIC[57.0215]ALR	37688.5	30486.7	31728.1	82415	55374.8	61415.7	132506	97690	109918	0.882298	0.606859	0.683445	1.63136	1.53052	1.56804	0.373569	0.540341	0.517161	sp|P35222|CTNB1_HUMAN	P35222	CTNB1_HUMAN	CTNNB1	Catenin beta-1
AGDTVIPLYIPQCGECK	AGDTVIPLYIPQC[57.0215]GEC[57.0215]K	17	2	n[28.0313]AGDTVIPLYIPQC[57.0215]GEC[57.0215]K[28.0313]	n[32.0564]AGDTVIPLYIPQC[57.0215]GEC[57.0215]K[32.0564]	n[36.0757]AGDTVIPLYIPQC[57.0215]GEC[57.0215]K[36.0757]	127650	107007	104736	213304	173606	172272	343866	285136	295442	0.477998	0.442918	0.448526	1.23428	1.24701	1.27156	0.380787	0.420764	0.455603	sp|P11766|ADHX_HUMAN	P11766	ADHX_HUMAN	ADH5	Alcohol dehydrogenase class-3
AGDTVIPLYIPQCGECK	AGDTVIPLYIPQC[57.0215]GEC[57.0215]K	17	3	n[28.0313]AGDTVIPLYIPQC[57.0215]GEC[57.0215]K[28.0313]	n[32.0564]AGDTVIPLYIPQC[57.0215]GEC[57.0215]K[32.0564]	n[36.0757]AGDTVIPLYIPQC[57.0215]GEC[57.0215]K[36.0757]	23523.6	13016.6	17691.7	58580.4	44633.6	45590.3	82276.3	66481.9	60813.2	1.08001	1.55488	1.09625	1.635	2.21583	1.55676	0.179494	0.277629	0.0930771	sp|P11766|ADHX_HUMAN	P11766	ADHX_HUMAN	ADH5	Alcohol dehydrogenase class-3
AGDTVSYVICQDGSNLTASQR	AGDTVSYVIC[57.0215]QDGSNLTASQR	21	2	n[28.0313]AGDTVSYVIC[57.0215]QDGSNLTASQR	n[32.0564]AGDTVSYVIC[57.0215]QDGSNLTASQR	n[36.0757]AGDTVSYVIC[57.0215]QDGSNLTASQR			1928.79			11148.8			15065.7			2.26172			2.74095			0.111799	sp|P09884|DPOLA_HUMAN	P09884	DPOLA_HUMAN	POLA1	DNA polymerase alpha catalytic subunit
AGDTVSYVICQDGSNLTASQR	AGDTVSYVIC[57.0215]QDGSNLTASQR	21	3	n[28.0313]AGDTVSYVIC[57.0215]QDGSNLTASQR	n[32.0564]AGDTVSYVIC[57.0215]QDGSNLTASQR	n[36.0757]AGDTVSYVIC[57.0215]QDGSNLTASQR		5485.41	5411.22	11388.9	10314.5	10658.1	18656.6	15568.1	15708.2		0.641524	0.708519		1.30361	1.31294	0.40985	0.278759	0.236989	sp|P09884|DPOLA_HUMAN	P09884	DPOLA_HUMAN	POLA1	DNA polymerase alpha catalytic subunit
AGDWQCPNPGCGNQNFAWR	AGDWQC[57.0215]PNPGC[57.0215]GNQNFAWR	19	2	n[28.0313]AGDWQC[57.0215]PNPGC[57.0215]GNQNFAWR	n[32.0564]AGDWQC[57.0215]PNPGC[57.0215]GNQNFAWR	n[36.0757]AGDWQC[57.0215]PNPGC[57.0215]GNQNFAWR	73502.4	66667.6	62049.7	132954	123435	106624	234513	216638	184412	0.596002	0.642584	0.511627	1.48209	1.53657	1.34688	0.510592	0.510666	0.46782	sp|Q01844|EWS_HUMAN	Q01844	EWS_HUMAN	EWSR1	RNA-binding protein EWS
AGDWQCPNPGCGNQNFAWR	AGDWQC[57.0215]PNPGC[57.0215]GNQNFAWR	19	3	n[28.0313]AGDWQC[57.0215]PNPGC[57.0215]GNQNFAWR	n[32.0564]AGDWQC[57.0215]PNPGC[57.0215]GNQNFAWR	n[36.0757]AGDWQC[57.0215]PNPGC[57.0215]GNQNFAWR	32407.9	28602.8	27599.3	51943.4	60954.2	48941.3	99854.5	92246.6	78220.4	0.434832	0.850528	0.557019	1.44877	1.52957	1.27836	0.638442	0.295715	0.353911	sp|Q01844|EWS_HUMAN	Q01844	EWS_HUMAN	EWSR1	RNA-binding protein EWS
AGEAAELQDAEVESSAK	AGEAAELQDAEVESSAK	17	2	n[28.0313]AGEAAELQDAEVESSAK[28.0313]	n[32.0564]AGEAAELQDAEVESSAK[32.0564]	n[36.0757]AGEAAELQDAEVESSAK[36.0757]		10593.2	342000	18351.9	18403	20115.3	35341.9	31855.9	33116.2		0.527321	-4.35704		1.4232	-3.59294	0.652707	0.512558	0.396665	sp|Q9NZT2|OGFR_HUMAN	Q9NZT2	OGFR_HUMAN	OGFR	Opioid growth factor receptor
AGEAPTENPAPPTQQSSAE	AGEAPTENPAPPTQQSSAE	19	2	n[28.0313]AGEAPTENPAPPTQQSSAE	n[32.0564]AGEAPTENPAPPTQQSSAE	n[36.0757]AGEAPTENPAPPTQQSSAE	20828.3	26463.8	13567	20323.6	27266.7	25432.9	48821.3	60020.8	54910.1	-0.302038	-0.226359	0.637185	1.04661	1.01341	1.79242	0.973155	0.856447	0.787796	sp|P16989|YBOX3_HUMAN	P16989	YBOX3_HUMAN	YBX3	Y-box-binding protein 3
AGEDGHPGKPGRPGER	AGEDGHPGKPGRPGER	16	3	n[28.0313]AGEDGHPGK[28.0313]PGRPGER	n[32.0564]AGEDGHPGK[32.0564]PGRPGER	n[36.0757]AGEDGHPGK[36.0757]PGRPGER	4527.38	10562.7		11601.4	25829.1		25287.6	36397.4		1.0909	1.0518		2.28831	1.63014		0.821919	0.19501		sp|P08123|CO1A2_HUMAN	P08123	CO1A2_HUMAN	COL1A2	Collagen alpha-2(I) chain
AGEDGHPGKPGRPGER	AGEDGHPGKPGRPGER	16	4	n[28.0313]AGEDGHPGK[28.0313]PGRPGER	n[32.0564]AGEDGHPGK[32.0564]PGRPGER	n[36.0757]AGEDGHPGK[36.0757]PGRPGER	22176.3	43340.3	34542.4	39967.4	84211.6	58958.9	76158.5	124569	98289.7	0.604341	0.719884	0.501937	1.60862	1.36318	1.28412	0.628787	0.259969	0.414748	sp|P08123|CO1A2_HUMAN	P08123	CO1A2_HUMAN	COL1A2	Collagen alpha-2(I) chain
AGEDGHPGKPGRPGER	AGEDGHPGKPGRPGER	16	5	n[28.0313]AGEDGHPGK[28.0313]PGRPGER	n[32.0564]AGEDGHPGK[32.0564]PGRPGER	n[36.0757]AGEDGHPGK[36.0757]PGRPGER					17773	8914.07	9799.36	22066.4	24625.8								0.0282649	1.14343	sp|P08123|CO1A2_HUMAN	P08123	CO1A2_HUMAN	COL1A2	Collagen alpha-2(I) chain
AGEGLWVILHLYK	AGEGLWVILHLYK	13	3	n[28.0313]AGEGLWVILHLYK[28.0313]	n[32.0564]AGEGLWVILHLYK[32.0564]	n[36.0757]AGEGLWVILHLYK[36.0757]			3142.3	4854.95		8562.33	10792.9		9057.9			1.17678			1.3028	0.830999		-0.241408	sp|Q9H2J4|PDCL3_HUMAN	Q9H2J4	PDCL3_HUMAN	PDCL3	Phosducin-like protein 3
AGELTEDEVER	AGELTEDEVER	11	2	n[28.0313]AGELTEDEVER	n[32.0564]AGELTEDEVER			55633.3			133571						1.04491								sp|P62269|RS18_HUMAN	P62269	RS18_HUMAN	RPS18	Small ribosomal subunit protein uS13
AGERPELCR	AGERPELC[57.0215]R	9	3	n[28.0313]AGERPELC[57.0215]R	n[32.0564]AGERPELC[57.0215]R	n[36.0757]AGERPELC[57.0215]R	5895.51	8006.43	4606.18	16394.6	22312.1	21441.4	26091.2	27450.6	32213.5	1.20888	1.24037	1.94936	1.95251	1.61239	2.58147	0.368133	-0.0113065	0.26468	sp|P19174|PLCG1_HUMAN	P19174	PLCG1_HUMAN	PLCG1	1-phosphatidylinositol 4,5-bisphosphate phosphodiesterase gamma-1
AGEVINQPMMMAAR	AGEVINQPMMMAAR	14	2	n[28.0313]AGEVINQPMMMAAR	n[32.0564]AGEVINQPMMMAAR	n[36.0757]AGEVINQPMMMAAR	141730	145627	142786	240756	252577	247440	427479	428944	437552	0.511189	0.545052	0.523821	1.3934	1.37729	1.39105	0.506722	0.448911	0.499796	sp|P18206|VINC_HUMAN	P18206	VINC_HUMAN	VCL	Vinculin
AGEVINQPMMMAAR	AGEVINQPMMM[15.9949]AAR	14	2	n[28.0313]AGEVINQPMMM[15.9949]AAR	n[32.0564]AGEVINQPMMM[15.9949]AAR	n[36.0757]AGEVINQPMMM[15.9949]AAR	124350			63706.2			99676.9			-1.2352			-0.531787			0.327919			sp|P18206|VINC_HUMAN	P18206	VINC_HUMAN	VCL	Vinculin
AGEVINQPMMMAAR	AGEVINQPMM[15.9949]MAAR	14	2	n[28.0313]AGEVINQPMM[15.9949]MAAR	n[32.0564]AGEVINQPMM[15.9949]MAAR	n[36.0757]AGEVINQPMM[15.9949]MAAR	27815.3	85820.8	61783	51789.1	46366.9	45152.3	119720	86604.4	85649.2	0.65101	-1.18877	-0.721812	1.931	-0.188199	0.24668	0.904494	0.617243	0.601057	sp|P18206|VINC_HUMAN	P18206	VINC_HUMAN	VCL	Vinculin
AGEVINQPMMMAAR	AGEVINQPMM[15.9949]M[15.9949]AAR	14	2	n[28.0313]AGEVINQPMM[15.9949]M[15.9949]AAR	n[32.0564]AGEVINQPMM[15.9949]M[15.9949]AAR	n[36.0757]AGEVINQPMM[15.9949]M[15.9949]AAR	10507.7	8325.06		19125	11892.9		15973.1	18257.1		0.616721	0.245088		0.391488	0.962874		-0.600724	0.334462		sp|P18206|VINC_HUMAN	P18206	VINC_HUMAN	VCL	Vinculin
AGEVINQPMMMAAR	AGEVINQPM[15.9949]MMAAR	14	2	n[28.0313]AGEVINQPM[15.9949]MMAAR	n[32.0564]AGEVINQPM[15.9949]MMAAR	n[36.0757]AGEVINQPM[15.9949]MMAAR	121709	104101		45658.8	64171.9	53934.2	92402.6	110202	98672.5	-1.70741	-0.990821		-0.616268	-0.119145		0.715645	0.488351	0.548864	sp|P18206|VINC_HUMAN	P18206	VINC_HUMAN	VCL	Vinculin
AGFAALQLEYFFTAGPDEVR	AGFAALQLEYFFTAGPDEVR	20	2	n[28.0313]AGFAALQLEYFFTAGPDEVR	n[32.0564]AGFAALQLEYFFTAGPDEVR	n[36.0757]AGFAALQLEYFFTAGPDEVR		24584.8	21027.9		38635.4	32237.4		35564.8	33256		0.398	0.34703		0.336209	0.436759		-0.445117	-0.277705	sp|Q9NTK5|OLA1_HUMAN	Q9NTK5	OLA1_HUMAN	OLA1	Obg-like ATPase 1
AGFAGDDAPR	AGFAGDDAPR	10	2	n[28.0313]AGFAGDDAPR	n[32.0564]AGFAGDDAPR	n[36.0757]AGFAGDDAPR	1.17601e+06	1.12642e+06	1201520	2188602	2114949	2.2653e+06	3983871	3.86005e+06	3.95006e+06	0.629464	0.6394	0.645439	1.54756	1.57557	1.49246	0.542603	0.552841	0.479588	sp|P63261|ACTG_HUMAN	P63261	ACTG_HUMAN	ACTG1	Actin, cytoplasmic 2	ACTA1, ACTA2, ACTB, ACTC1, ACTG2, POTEE, POTEF, POTEI, POTEJ	sp|A5A3E0|POTEF_HUMAN, sp|P0CG38|POTEI_HUMAN, sp|P0CG39|POTEJ_HUMAN, sp|P60709|ACTB_HUMAN, sp|P62736|ACTA_HUMAN, sp|P63267|ACTH_HUMAN, sp|P68032|ACTC_HUMAN, sp|P68133|ACTS_HUMAN, sp|Q6S8J3|POTEE_HUMAN
AGFAGDQIPK	AGFAGDQIPK	10	2	n[28.0313]AGFAGDQIPK[28.0313]	n[32.0564]AGFAGDQIPK[32.0564]	n[36.0757]AGFAGDQIPK[36.0757]			75412.2	218781		203521	248806	254290	253632			1.1629			1.52532	-0.122609		-0.00502119	sp|P61163|ACTZ_HUMAN	P61163	ACTZ_HUMAN	ACTR1A	Alpha-centractin	ACTR1B	sp|P42025|ACTY_HUMAN
AGFLDLKDFLPK	AGFLDLKDFLPK	12	3	n[28.0313]AGFLDLK[28.0313]DFLPK[28.0313]	n[32.0564]AGFLDLK[32.0564]DFLPK[32.0564]	n[36.0757]AGFLDLK[36.0757]DFLPK[36.0757]	13405.3	18230.6	13207.2	25977.5	30931.7	26021.3	44932.4	50267.6	42312.9	0.707164	0.529341	0.708971	1.57278	1.31334	1.45523	0.490122	0.400676	0.378822	sp|Q9Y490|TLN1_HUMAN	Q9Y490	TLN1_HUMAN	TLN1	Talin-1
AGFQSVAPSGGAGASGGAGAAAALGPGGTPGPPVR	AGFQSVAPSGGAGASGGAGAAAALGPGGTPGPPVR	35	3		n[32.0564]AGFQSVAPSGGAGASGGAGAAAALGPGGTPGPPVR	n[36.0757]AGFQSVAPSGGAGASGGAGAAAALGPGGTPGPPVR				6598.02			14350.2		10625							0.799411			sp|Q96GM5|SMRD1_HUMAN	Q96GM5	SMRD1_HUMAN	SMARCD1	SWI/SNF-related matrix-associated actin-dependent regulator of chromatin subfamily D member 1
AGGAAVVITEPEHTK	AGGAAVVITEPEHTK	15	3	n[28.0313]AGGAAVVITEPEHTK[28.0313]	n[32.0564]AGGAAVVITEPEHTK[32.0564]	n[36.0757]AGGAAVVITEPEHTK[36.0757]	18722.5	22973.7	31459.8	35101.9	35218.9	60133.4	49294.3	55635.4	68694.6	0.668945	0.351725	0.665252	1.23364	1.09484	0.902134	0.189203	0.359788	-0.130552	sp|Q9P258|RCC2_HUMAN	Q9P258	RCC2_HUMAN	RCC2	Protein RCC2
AGGAAVVITEPEHTKER	AGGAAVVITEPEHTKER	17	3	n[28.0313]AGGAAVVITEPEHTK[28.0313]ER	n[32.0564]AGGAAVVITEPEHTK[32.0564]ER	n[36.0757]AGGAAVVITEPEHTK[36.0757]ER	25420.8	14745.4	25216.4	43930.5	41360.4	50576.8	44131.5	79605.1	88907	0.543754	1.26509	0.734708	0.604272	2.30892	1.59338	-0.314974	0.660508	0.49124	sp|Q9P258|RCC2_HUMAN	Q9P258	RCC2_HUMAN	RCC2	Protein RCC2
AGGAAVVITEPEHTKER	AGGAAVVITEPEHTKER	17	4	n[28.0313]AGGAAVVITEPEHTK[28.0313]ER	n[32.0564]AGGAAVVITEPEHTK[32.0564]ER	n[36.0757]AGGAAVVITEPEHTK[36.0757]ER	63165.1	58777.3	68548.6	117684	106344	120772	221993	181522	204271	0.634715	0.609297	0.547683	1.60818	1.46315	1.35073	0.597973	0.470532	0.435616	sp|Q9P258|RCC2_HUMAN	Q9P258	RCC2_HUMAN	RCC2	Protein RCC2
AGGALCHILGAAYK	AGGALC[57.0215]HILGAAYK	14	3	n[28.0313]AGGALC[57.0215]HILGAAYK[28.0313]		n[36.0757]AGGALC[57.0215]HILGAAYK[36.0757]			11492.5						26227.6						0.965841				sp|Q92922|SMRC1_HUMAN	Q92922	SMRC1_HUMAN	SMARCC1	SWI/SNF complex subunit SMARCC1
AGGALELLLAEGPGPAGGR	AGGALELLLAEGPGPAGGR	19	3	n[28.0313]AGGALELLLAEGPGPAGGR	n[32.0564]AGGALELLLAEGPGPAGGR	n[36.0757]AGGALELLLAEGPGPAGGR		11112.7		13244.8			22223.2	26782.5						1.09903		0.444426			sp|Q9UJH8|METRN_HUMAN	Q9UJH8	METRN_HUMAN	METRN	Meteorin
AGGFLMK	AGGFLMK	7	2	n[28.0313]AGGFLMK[28.0313]	n[32.0564]AGGFLMK[32.0564]	n[36.0757]AGGFLMK[36.0757]	62915.7	82085.3	76178.1	142247	170802	169725	249183	266171	283497	0.917843	0.812203	0.886351	1.79399	1.54049	1.67133	0.50066	0.344962	0.417547	sp|P00558|PGK1_HUMAN	P00558	PGK1_HUMAN	PGK1	Phosphoglycerate kinase 1
AGGFVVGYTSSGNPIFR	AGGFVVGYTSSGNPIFR	17	2	n[28.0313]AGGFVVGYTSSGNPIFR	n[32.0564]AGGFVVGYTSSGNPIFR	n[36.0757]AGGFVVGYTSSGNPIFR			21325.1			27817.2			70338.9			0.114024			1.49722			1.01576	sp|Q9HAV4|XPO5_HUMAN	Q9HAV4	XPO5_HUMAN	XPO5	Exportin-5
AGGGAAEQEELHYIPIR	AGGGAAEQEELHYIPIR	17	3	n[28.0313]AGGGAAEQEELHYIPIR	n[32.0564]AGGGAAEQEELHYIPIR	n[36.0757]AGGGAAEQEELHYIPIR		7806.59	7093.73			45439		30053.1	29471.1			2.40991		1.77954	1.83013			-0.947214	sp|Q8TD19|NEK9_HUMAN	Q8TD19	NEK9_HUMAN	NEK9	Serine/threonine-protein kinase Nek9
AGGIETIANEFSDR	AGGIETIANEFSDR	14	2	n[28.0313]AGGIETIANEFSDR	n[32.0564]AGGIETIANEFSDR	n[36.0757]AGGIETIANEFSDR	38448.9	55026.2	61045.4	65517.7	70255.4	83950.8	115479	152375	218502	0.524928	0.0961582	0.190258	1.40019	1.31893	1.61514	0.499772	0.83945	1.05745	sp|Q92598|HS105_HUMAN	Q92598	HS105_HUMAN	HSPH1	Heat shock protein 105 kDa
AGGIETIANEYSDR	AGGIETIANEYSDR	14	2	n[28.0313]AGGIETIANEYSDR	n[32.0564]AGGIETIANEYSDR	n[36.0757]AGGIETIANEYSDR	75898.9	45862.9	53616.7	113378	95561.7	78087	198026	160923	156798	0.318458	0.820679	0.272997	1.18088	1.66527	1.3236	0.486925	0.461265	0.683172	sp|P34932|HSP74_HUMAN	P34932	HSP74_HUMAN	HSPA4	Heat shock 70 kDa protein 4
AGGPATPLSPTR	AGGPATPLSPTR	12	2		n[32.0564]AGGPATPLSPTR	n[36.0757]AGGPATPLSPTR				61496.2	77212	39008.4	94523.1	87092.3	79898.4							0.296143	-0.141435	0.7118	sp|Q03252|LMNB2_HUMAN	Q03252	LMNB2_HUMAN	LMNB2	Lamin-B2
AGGPDFLQPSSR	AGGPDFLQPSSR	12	2	n[28.0313]AGGPDFLQPSSR	n[32.0564]AGGPDFLQPSSR	n[36.0757]AGGPDFLQPSSR	35670.1	40816.7	26261.9		38648.3	51242.6	87611.1	112243	82361.1		-0.348234	0.69497	1.11556	1.2994	1.42444		1.26431	0.362037	sp|Q6UWH4|GAK1B_HUMAN	Q6UWH4	GAK1B_HUMAN	GASK1B	Golgi-associated kinase 1B
AGGPGLER	AGGPGLER	8	2	n[28.0313]AGGPGLER	n[32.0564]AGGPGLER	n[36.0757]AGGPGLER	19007.8			44554.7	27454.9	20533.7	38005.3	38130.7	44366.1	0.98352			0.808076			-0.550936	0.169222	0.788884	sp|P21333|FLNA_HUMAN	P21333	FLNA_HUMAN	FLNA	Filamin-A	FLNB	sp|O75369|FLNB_HUMAN
AGGSASAMLQPLLDNQVGFK	AGGSASAMLQPLLDNQVGFK	20	2	n[28.0313]AGGSASAMLQPLLDNQVGFK[28.0313]	n[32.0564]AGGSASAMLQPLLDNQVGFK[32.0564]	n[36.0757]AGGSASAMLQPLLDNQVGFK[36.0757]	88437	111945	101756	217078	211767	240672	133043	116871	130409	1.03889	0.664498	0.972542	0.386502	-0.139185	0.133371	-1.02788	-1.18701	-1.20661	sp|P20618|PSB1_HUMAN	P20618	PSB1_HUMAN	PSMB1	Proteasome subunit beta type-1
AGGSASAMLQPLLDNQVGFK	AGGSASAMLQPLLDNQVGFK	20	3	n[28.0313]AGGSASAMLQPLLDNQVGFK[28.0313]	n[32.0564]AGGSASAMLQPLLDNQVGFK[32.0564]	n[36.0757]AGGSASAMLQPLLDNQVGFK[36.0757]	46737.7	29238.3	21451.5	70775.8	48016.1	43614.2	90354	50240.8	46765	0.345481	0.46147	0.754317	0.749278	0.594979	0.899802	0.0283057	-0.249815	-0.22195	sp|P20618|PSB1_HUMAN	P20618	PSB1_HUMAN	PSMB1	Proteasome subunit beta type-1
AGGSASAMLQPLLDNQVGFK	AGGSASAM[15.9949]LQPLLDNQVGFK	20	3	n[28.0313]AGGSASAM[15.9949]LQPLLDNQVGFK[28.0313]	n[32.0564]AGGSASAM[15.9949]LQPLLDNQVGFK[32.0564]	n[36.0757]AGGSASAM[15.9949]LQPLLDNQVGFK[36.0757]	6494.53	4980.93	4993.88	24546.4		29357.3	53519	27718.5	39992.3	1.67092		2.28608	2.87974	2.31115	2.77694	0.833338		0.12342	sp|P20618|PSB1_HUMAN	P20618	PSB1_HUMAN	PSMB1	Proteasome subunit beta type-1
AGIIASAR	AGIIASAR	8	2	n[28.0313]AGIIASAR	n[32.0564]AGIIASAR	n[36.0757]AGIIASAR	403727	388546	360353	718474	731161	717741	963481	956296	905686	0.56491	0.642624	0.724649	1.04216	1.09806	1.10505	0.101762	0.0721113	0.0129655	sp|P13639|EF2_HUMAN	P13639	EF2_HUMAN	EEF2	Elongation factor 2
AGIICQLNAR	AGIIC[57.0215]QLNAR	10	2	n[28.0313]AGIIC[57.0215]QLNAR	n[32.0564]AGIIC[57.0215]QLNAR	n[36.0757]AGIIC[57.0215]QLNAR	31671.5	25749	8385.58	43076.9	24019.6		84691.6	90925.3	71388.7	0.188799	-0.369785		1.2382	1.66523	2.86516	0.67391	1.65169		sp|P33991|MCM4_HUMAN	P33991	MCM4_HUMAN	MCM4	DNA replication licensing factor MCM4
AGIISTVEVLK	AGIISTVEVLK	11	2	n[28.0313]AGIISTVEVLK[28.0313]	n[32.0564]AGIISTVEVLK[32.0564]	n[36.0757]AGIISTVEVLK[36.0757]	53471.1	45276.3	47768.2	26185.2	17616.9	18822.6	32950.8	27023.7	40063.4	-1.32701	-1.67786	-1.61299	-0.932046	-0.961167	-0.478317	0.0194718	0.333367	0.767235	sp|P55786|PSA_HUMAN	P55786	PSA_HUMAN	NPEPPS	Puromycin-sensitive aminopeptidase
AGILTFCVGASQANK	AGILTFC[57.0215]VGASQANK	15	2		n[32.0564]AGILTFC[57.0215]VGASQANK[32.0564]	n[36.0757]AGILTFC[57.0215]VGASQANK[36.0757]					92753.4	105837		75821.9	64608.1								-0.605942	-1.03464	sp|P12111|CO6A3_HUMAN	P12111	CO6A3_HUMAN	COL6A3	Collagen alpha-3(VI) chain
AGINQNMDAVTEELQAK	AGINQNMDAVTEELQAK	17	2	n[28.0313]AGINQNMDAVTEELQAK[28.0313]	n[32.0564]AGINQNMDAVTEELQAK[32.0564]	n[36.0757]AGINQNMDAVTEELQAK[36.0757]	28229	18782.3		56063	42360.6		88291.2	68186.9		0.744109	0.919196		1.46426	1.69209		0.344655	0.389569		sp|Q9UPN3|MACF1_HUMAN	Q9UPN3	MACF1_HUMAN	MACF1	Microtubule-actin cross-linking factor 1, isoforms 1/2/3/4/5
AGIPVYAWK	AGIPVYAWK	9	2	n[28.0313]AGIPVYAWK[28.0313]	n[32.0564]AGIPVYAWK[32.0564]	n[36.0757]AGIPVYAWK[36.0757]	42662.5	70138.4	59492.1	91802.6	107583	106207	109906	129649	130507	0.859083	0.371053	0.56671	1.1788	0.708391	0.908806	-0.0557758	-0.0459874	-0.0253381	sp|P23526|SAHH_HUMAN	P23526	SAHH_HUMAN	AHCY	Adenosylhomocysteinase
AGIQQVYTR	AGIQQVYTR	9	2		n[32.0564]AGIQQVYTR	n[36.0757]AGIQQVYTR				86088.2	90728	82135.3	83628.6	87768.5	79360.8							-0.363378	-0.363	-0.372159	sp|Q13616|CUL1_HUMAN	Q13616	CUL1_HUMAN	CUL1	Cullin-1
AGISFIIK	AGISFIIK	8	2			n[36.0757]AGISFIIK[36.0757]							13925.5												sp|P78347|GTF2I_HUMAN	P78347	GTF2I_HUMAN	GTF2I	General transcription factor II-I
AGITTTLNSR	AGITTTLNSR	10	2	n[28.0313]AGITTTLNSR	n[32.0564]AGITTTLNSR	n[36.0757]AGITTTLNSR	48847.9	52899.1	45138	57226.8		46684.9	55997.7	87804.5	66763	-0.0382542		-0.22079	-0.0156447	0.555989	0.340154	-0.352882		0.193509	sp|P33992|MCM5_HUMAN	P33992	MCM5_HUMAN	MCM5	DNA replication licensing factor MCM5
AGIVTSLQAR	AGIVTSLQAR	10	2	n[28.0313]AGIVTSLQAR	n[32.0564]AGIVTSLQAR	n[36.0757]AGIVTSLQAR	38498.1	46469.8	42253.9	66613.1	82287.5	47676.8	75793.4	116974	91334	0.547003	0.585953	-0.0952011	0.784733	1.17183	0.887516	-0.137762	0.202548	0.615282	sp|P49736|MCM2_HUMAN	P49736	MCM2_HUMAN	MCM2	DNA replication licensing factor MCM2
AGKDLVSSLTSGLLTIGDR	AGKDLVSSLTSGLLTIGDR	19	3	n[28.0313]AGK[28.0313]DLVSSLTSGLLTIGDR	n[32.0564]AGK[32.0564]DLVSSLTSGLLTIGDR	n[36.0757]AGK[36.0757]DLVSSLTSGLLTIGDR	6716.05	13095	10466.9	16730.8	28242.9	22291.6	36852	39784.2	33328.9	1.05017	0.875497	0.821258	2.28388	1.44846	1.44638	0.858215	0.189637	0.257688	sp|P53396|ACLY_HUMAN	P53396	ACLY_HUMAN	ACLY	ATP-citrate synthase
AGKEPGLQIWR	AGKEPGLQIWR	11	3	n[28.0313]AGK[28.0313]EPGLQIWR	n[32.0564]AGK[32.0564]EPGLQIWR	n[36.0757]AGK[36.0757]EPGLQIWR	58194.2	27606.9	33641	99055.9		192060	116733	111184	130632	0.517833		2.24386	0.808659	1.86035	1.73267	-0.0846653		-0.878628	sp|P06396|GELS_HUMAN	P06396	GELS_HUMAN	GSN	Gelsolin
AGKPVICATQMLESMIK	AGKPVIC[57.0215]ATQMLESMIK	17	2	n[28.0313]AGK[28.0313]PVIC[57.0215]ATQMLESMIK[28.0313]	n[32.0564]AGK[32.0564]PVIC[57.0215]ATQMLESMIK[32.0564]	n[36.0757]AGK[36.0757]PVIC[57.0215]ATQMLESMIK[36.0757]	58694	113266	6612.53			52056.3	133064	117034	73976.5			2.70739	0.989164	-0.154095	3.25924			0.184414	sp|P14618|KPYM_HUMAN	P14618	KPYM_HUMAN	PKM	Pyruvate kinase PKM
AGKPVICATQMLESMIK	AGKPVIC[57.0215]ATQMLESMIK	17	3	n[28.0313]AGK[28.0313]PVIC[57.0215]ATQMLESMIK[28.0313]	n[32.0564]AGK[32.0564]PVIC[57.0215]ATQMLESMIK[32.0564]	n[36.0757]AGK[36.0757]PVIC[57.0215]ATQMLESMIK[36.0757]	66600.5	60474.7	42525.1	120015	111816	69949.3	193725	173516	125146	0.586613	0.640613	0.448593	1.33527	1.35701	1.33268	0.373167	0.33307	0.516652	sp|P14618|KPYM_HUMAN	P14618	KPYM_HUMAN	PKM	Pyruvate kinase PKM
AGLGEEFEKEIR	AGLGEEFEKEIR	12	3	n[28.0313]AGLGEEFEK[28.0313]EIR	n[32.0564]AGLGEEFEK[32.0564]EIR	n[36.0757]AGLGEEFEK[36.0757]EIR	58681.7	30914.2	35399.7	184714		191359	34514.4	41597.5	36240.3	1.39525		2.16507	-1.01277	0.237402	-0.190694	-2.78351		-2.72319	sp|P10586|PTPRF_HUMAN	P10586	PTPRF_HUMAN	PTPRF	Receptor-type tyrosine-protein phosphatase F
AGLLTEQAPGDTLTAVESK	AGLLTEQAPGDTLTAVESK	19	2	n[28.0313]AGLLTEQAPGDTLTAVESK[28.0313]	n[32.0564]AGLLTEQAPGDTLTAVESK[32.0564]	n[36.0757]AGLLTEQAPGDTLTAVESK[36.0757]		10287.9	13276.4		27708.8	31902		33630.2	32157.5		1.19601	0.995387		1.54359	1.05175		-0.035742	-0.311074	sp|Q9H267|VP33B_HUMAN	Q9H267	VP33B_HUMAN	VPS33B	Vacuolar protein sorting-associated protein 33B
AGLNCSTENMPIK	AGLNC[57.0215]STENMPIK	13	2	n[28.0313]AGLNC[57.0215]STENMPIK[28.0313]	n[32.0564]AGLNC[57.0215]STENMPIK[32.0564]	n[36.0757]AGLNC[57.0215]STENMPIK[36.0757]	154318	195702	158359	213478	231349	222142	263704	315819	315663	0.201532	-0.00798115	0.218873	0.57371	0.509213	0.770631	-0.00331332	0.13387	0.184324	sp|P05198|IF2A_HUMAN	P05198	IF2A_HUMAN	EIF2S1	Eukaryotic translation initiation factor 2 subunit 1
AGLNCSTENMPIK	AGLNC[57.0215]STENM[15.9949]PIK	13	2			n[36.0757]AGLNC[57.0215]STENM[15.9949]PIK[36.0757]							24464.2	29727.4											sp|P05198|IF2A_HUMAN	P05198	IF2A_HUMAN	EIF2S1	Eukaryotic translation initiation factor 2 subunit 1
AGLQFPVGR	AGLQFPVGR	9	2	n[28.0313]AGLQFPVGR	n[32.0564]AGLQFPVGR	n[36.0757]AGLQFPVGR	1.17966e+06	1162870	1.22619e+06	2.2102e+06	2125960	2.15655e+06	3.88317e+06	3.77793e+06	3.66309e+06	0.63916	0.600944	0.545141	1.50615	1.49859	1.35433	0.491499	0.514324	0.441756	sp|Q16777|H2A2C_HUMAN	Q16777	H2A2C_HUMAN	H2AC20	Histone H2A type 2-C	H2AC1, H2AC11, H2AC12, H2AC14, H2AC18, H2AC21, H2AC25, H2AC4, H2AC6, H2AC7, H2AJ, H2AX, H2AZ1, H2AZ2	sp|P04908|H2A1B_HUMAN, sp|P0C0S5|H2AZ_HUMAN, sp|P0C0S8|H2A1_HUMAN, sp|P16104|H2AX_HUMAN, sp|P20671|H2A1D_HUMAN, sp|Q6FI13|H2A2A_HUMAN, sp|Q71UI9|H2AV_HUMAN, sp|Q7L7L0|H2A3_HUMAN, sp|Q8IUE6|H2A2B_HUMAN, sp|Q93077|H2A1C_HUMAN, sp|Q96KK5|H2A1H_HUMAN, sp|Q96QV6|H2A1A_HUMAN, sp|Q99878|H2A1J_HUMAN, sp|Q9BTM1|H2AJ_HUMAN
AGLSSGFIGCVR	AGLSSGFIGC[57.0215]VR	12	2	n[28.0313]AGLSSGFIGC[57.0215]VR	n[32.0564]AGLSSGFIGC[57.0215]VR	n[36.0757]AGLSSGFIGC[57.0215]VR		17371.5	357050	46635.5	22058.8	32991.6	66886	62258.9	45986.1		0.106411	-3.70536		1.70478	-3.18141	0.212179	1.21505	0.156519	sp|P98160|PGBM_HUMAN	P98160	PGBM_HUMAN	HSPG2	Basement membrane-specific heparan sulfate proteoglycan core protein
AGLVGPEFHEK	AGLVGPEFHEK	11	3	n[28.0313]AGLVGPEFHEK[28.0313]	n[32.0564]AGLVGPEFHEK[32.0564]	n[36.0757]AGLVGPEFHEK[36.0757]		26147.5		42055.1	53219.9		53762.6	74582			0.775944			1.35723		0.0419357	0.197957		sp|Q15149|PLEC_HUMAN	Q15149	PLEC_HUMAN	PLEC	Plectin
AGLVIGK	AGLVIGK	7	2	n[28.0313]AGLVIGK[28.0313]	n[32.0564]AGLVIGK[32.0564]	n[36.0757]AGLVIGK[36.0757]	48629.5	63458.1	43124.2	110695	114211	97315.3	141089	170279	134068	0.93715	0.601709	0.904765	1.34503	1.26037	1.41184	0.0323918	0.275339	0.139645	sp|Q96AE4|FUBP1_HUMAN	Q96AE4	FUBP1_HUMAN	FUBP1	Far upstream element-binding protein 1	KHSRP	sp|Q92945|FUBP2_HUMAN
AGLYGLPR	AGLYGLPR	8	2	n[28.0313]AGLYGLPR	n[32.0564]AGLYGLPR	n[36.0757]AGLYGLPR	170206	149431	136079	233491	251961	245229	272095	255276	283774	0.202847	0.504325	0.580281	0.477526	0.591353	0.835742	-0.100812	-0.296298	-0.111973	sp|P49327|FAS_HUMAN	P49327	FAS_HUMAN	FASN	Fatty acid synthase
AGMSAEQAQGLLEK	AGMSAEQAQGLLEK	14	2	n[28.0313]AGMSAEQAQGLLEK[28.0313]	n[32.0564]AGMSAEQAQGLLEK[32.0564]	n[36.0757]AGMSAEQAQGLLEK[36.0757]	56070.3	48468.4	41342.2	119196	127112	150249	78698.2	48861.1	67220	0.838496	1.15801	1.59226	0.287373	-0.189672	0.476724	-0.926614	-1.73101	-1.48297	sp|Q9Y2Q3|GSTK1_HUMAN	Q9Y2Q3	GSTK1_HUMAN	GSTK1	Glutathione S-transferase kappa 1
AGMSSLKG	AGMSSLKG	8	2	n[28.0313]AGMSSLK[28.0313]G	n[32.0564]AGMSSLK[32.0564]G	n[36.0757]AGMSSLK[36.0757]G	76438.9			68873	73782.6	83206.4	105999	114477	127845	-0.414547			0.265079			0.304135	0.328816	0.297046	sp|P40227|TCPZ_HUMAN	P40227	TCPZ_HUMAN	CCT6A	T-complex protein 1 subunit zeta
AGMSSNQSISSPVLDAVPR	AGMSSNQSISSPVLDAVPR	19	2	n[28.0313]AGMSSNQSISSPVLDAVPR	n[32.0564]AGMSSNQSISSPVLDAVPR	n[36.0757]AGMSSNQSISSPVLDAVPR	30566.7		10856.2	30911.3		20807	30012.1		28352.3	-0.250474		0.669146	-0.23913		1.1604	-0.364148		0.123819	sp|Q9UQ35|SRRM2_HUMAN	Q9UQ35	SRRM2_HUMAN	SRRM2	Serine/arginine repetitive matrix protein 2
AGMTHIVR	AGMTHIVR	8	3	n[28.0313]AGMTHIVR	n[32.0564]AGMTHIVR	n[36.0757]AGMTHIVR		6430.06	6830.83	14549.8	14702.5	16340.9	43039.5	32308.4	34579		0.923674	0.988948		2.16379	2.11521	1.28363	0.856794	0.758831	sp|P39023|RL3_HUMAN	P39023	RL3_HUMAN	RPL3	Large ribosomal subunit protein uL3
AGMVNAWTPSSNDDNPWIQVNLLR	AGMVNAWTPSSNDDNPWIQVNLLR	24	3		n[32.0564]AGMVNAWTPSSNDDNPWIQVNLLR	n[36.0757]AGMVNAWTPSSNDDNPWIQVNLLR				5300.2	8378.47	8300.12	10111.1	10884.3	16886.1							0.610263	0.0623381	0.702046	sp|Q08431|MFGM_HUMAN	Q08431	MFGM_HUMAN	MFGE8	Lactadherin
AGNEKEEGETADTVGCCSLR	AGNEKEEGETADTVGC[57.0215]C[57.0215]SLR	20	3		n[32.0564]AGNEK[32.0564]EEGETADTVGC[57.0215]C[57.0215]SLR	n[36.0757]AGNEK[36.0757]EEGETADTVGC[57.0215]C[57.0215]SLR				6762.3		6876.71	11134.6	11485.5	10136.3							0.397908		0.237153	sp|P11387|TOP1_HUMAN	P11387	TOP1_HUMAN	TOP1	DNA topoisomerase 1
AGNELLESSAGDDASSLR	AGNELLESSAGDDASSLR	18	2	n[28.0313]AGNELLESSAGDDASSLR	n[32.0564]AGNELLESSAGDDASSLR	n[36.0757]AGNELLESSAGDDASSLR	41098.5	45744.6	44327.6	78135.7	79025.4	77117.8	145406	134564	158215	0.68041	0.550289	0.529454	1.64043	1.41091	1.61106	0.584528	0.4773	0.714169	sp|Q9UPN3|MACF1_HUMAN	Q9UPN3	MACF1_HUMAN	MACF1	Microtubule-actin cross-linking factor 1, isoforms 1/2/3/4/5		sp|O94854|K0754_HUMAN
AGNGQWASVIR	AGNGQWASVIR	11	2	n[28.0313]AGNGQWASVIR	n[32.0564]AGNGQWASVIR	n[36.0757]AGNGQWASVIR			50593.9	35080.2		17560.8	57487.4	38078.4	18355.4			-1.79601			-1.68731	0.411918		-0.258734	sp|Q15393|SF3B3_HUMAN	Q15393	SF3B3_HUMAN	SF3B3	Splicing factor 3B subunit 3
AGNILLTEPGQVK	AGNILLTEPGQVK	13	2		n[32.0564]AGNILLTEPGQVK[32.0564]	n[36.0757]AGNILLTEPGQVK[36.0757]				43165.6	21316.9	31972	32262.4	50985.9	47448.8							-0.753305	0.963076	0.246978	sp|Q9H2K8|TAOK3_HUMAN	Q9H2K8	TAOK3_HUMAN	TAOK3	Serine/threonine-protein kinase TAO3	TAOK1	sp|Q7L7X3|TAOK1_HUMAN
AGNLGGGVVTIER	AGNLGGGVVTIER	13	2	n[28.0313]AGNLGGGVVTIER	n[32.0564]AGNLGGGVVTIER	n[36.0757]AGNLGGGVVTIER	59820	59777.4	67274.9	88758.3	104618	80962	106058	108277	110991	0.300137	0.561346	-0.00222693	0.617093	0.679104	0.497745	-0.0585358	-0.265566	0.132538	sp|P35268|RL22_HUMAN	P35268	RL22_HUMAN	RPL22	Large ribosomal subunit protein eL22
AGNNMLLVGVHGPR	AGNNMLLVGVHGPR	14	3	n[28.0313]AGNNMLLVGVHGPR	n[32.0564]AGNNMLLVGVHGPR	n[36.0757]AGNNMLLVGVHGPR	51871.3	132614	85082.4	109371	145357	105728		34515.4	32928.6	0.826689	-0.137116	0.0440275		-2.20934	-1.59407		-2.45555	-2.00554	sp|P21333|FLNA_HUMAN	P21333	FLNA_HUMAN	FLNA	Filamin-A
AGNSLAASTAEETAGSAQGR	AGNSLAASTAEETAGSAQGR	20	2	n[28.0313]AGNSLAASTAEETAGSAQGR	n[32.0564]AGNSLAASTAEETAGSAQGR	n[36.0757]AGNSLAASTAEETAGSAQGR	4457.79	4489.6	5939.16	13922.6	15323.7	15728.1	19014.1	24064.7	25729.5	1.37638	1.50163	1.13561	1.89931	2.25221	1.89054	0.147436	0.367258	0.387494	sp|P55268|LAMB2_HUMAN	P55268	LAMB2_HUMAN	LAMB2	Laminin subunit beta-2
AGPDLASCLDVDECRER	AGPDLASC[57.0215]LDVDEC[57.0215]RER	17	2	n[28.0313]AGPDLASC[57.0215]LDVDEC[57.0215]RER	n[32.0564]AGPDLASC[57.0215]LDVDEC[57.0215]RER	n[36.0757]AGPDLASC[57.0215]LDVDEC[57.0215]RER	9493.73	9889.78	14696.8	19266.9	18106.3	28412.7	34034.4	36757.5	48127	0.77378	0.603004	0.681627	1.65805	1.7393	1.48679	0.508777	0.752974	0.43773	sp|Q8N2S1|LTBP4_HUMAN	Q8N2S1	LTBP4_HUMAN	LTBP4	Latent-transforming growth factor beta-binding protein 4
AGPDLASCLDVDECRER	AGPDLASC[57.0215]LDVDEC[57.0215]RER	17	3	n[28.0313]AGPDLASC[57.0215]LDVDEC[57.0215]RER	n[32.0564]AGPDLASC[57.0215]LDVDEC[57.0215]RER	n[36.0757]AGPDLASC[57.0215]LDVDEC[57.0215]RER	59139.7	50314.3	47394	80238.6	96161.8	68535.7	234724	209777	156044	0.171053	0.701531	0.26275	1.79704	1.90931	1.49463	1.2505	0.824453	0.864441	sp|Q8N2S1|LTBP4_HUMAN	Q8N2S1	LTBP4_HUMAN	LTBP4	Latent-transforming growth factor beta-binding protein 4
AGPGTLSVTIEGPSK	AGPGTLSVTIEGPSK	15	2	n[28.0313]AGPGTLSVTIEGPSK[28.0313]	n[32.0564]AGPGTLSVTIEGPSK[32.0564]	n[36.0757]AGPGTLSVTIEGPSK[36.0757]	64785.9	66875	59230.3	78669.4	72445.1	70225.6	99244.7	137434	107438	0.0110065	-0.15406	-0.0237413	0.406247	0.87554	0.634542	0.0197484	0.646276	0.290849	sp|O75369|FLNB_HUMAN	O75369	FLNB_HUMAN	FLNB	Filamin-B
AGPGVEDLWR	AGPGVEDLWR	10	2	n[28.0313]AGPGVEDLWR	n[32.0564]AGPGVEDLWR	n[36.0757]AGPGVEDLWR	18136.4			31760.7			33559.9			0.57052			0.703948			-0.242063			sp|Q9UNI6|DUS12_HUMAN	Q9UNI6	DUS12_HUMAN	DUSP12	Dual specificity protein phosphatase 12
AGPGVVR	AGPGVVR	7	2	n[28.0313]AGPGVVR	n[32.0564]AGPGVVR	n[36.0757]AGPGVVR	16744.6	20292.2	13015.1	70541.5	53498.3	63546.5	46300.2	36699.8	40181.5	1.87129	1.14922	2.01822	1.29514	0.668859	1.4018	-0.951643	-0.86368	-0.983863	sp|Q15691|MARE1_HUMAN	Q15691	MARE1_HUMAN	MAPRE1	Microtubule-associated protein RP/EB family member 1
AGPIWDLR	AGPIWDLR	8	2	n[28.0313]AGPIWDLR	n[32.0564]AGPIWDLR	n[36.0757]AGPIWDLR	255931	149854	263939	416270	399954	420617	961150	792033	932435	0.435118	1.16688	0.402899	1.69629	2.22078	1.59625	0.885685	0.670572	0.825915	sp|O43390|HNRPR_HUMAN	O43390	HNRPR_HUMAN	HNRNPR	Heterogeneous nuclear ribonucleoprotein R	SYNCRIP	sp|O60506|HNRPQ_HUMAN
AGPSAQEPGSQTPLK	AGPSAQEPGSQTPLK	15	2	n[28.0313]AGPSAQEPGSQTPLK[28.0313]	n[32.0564]AGPSAQEPGSQTPLK[32.0564]	n[36.0757]AGPSAQEPGSQTPLK[36.0757]	30629	36107.4	36370.9	50714.3	48263.9	49169.7	66298.6	69473	73336.2	0.481732	0.164457	0.165581	0.935713	0.771283	0.78719	0.0784895	0.223502	0.254174	sp|O60271|JIP4_HUMAN	O60271	JIP4_HUMAN	SPAG9	C-Jun-amino-terminal kinase-interacting protein 4
AGPVAVQVK	AGPVAVQVK	9	2	n[28.0313]AGPVAVQVK[28.0313]	n[32.0564]AGPVAVQVK[32.0564]	n[36.0757]AGPVAVQVK[36.0757]	27559.6	30389.9			32746.2	30875.5	40794.5	44212.2	38081.8		-0.161744		0.374289	0.35003			0.128449	-0.0199418	sp|Q13428|TCOF_HUMAN	Q13428	TCOF_HUMAN	TCOF1	Treacle protein
AGQAVDDFIEK	AGQAVDDFIEK	11	2	n[28.0313]AGQAVDDFIEK[28.0313]	n[32.0564]AGQAVDDFIEK[32.0564]	n[36.0757]AGQAVDDFIEK[36.0757]	78120.4	64780	80328.3	100741	122702	146106	211435	246787	257515	0.106355	0.675428	0.593634	1.23378	1.78607	1.45612	0.751934	0.727323	0.495054	sp|P52209|6PGD_HUMAN	P52209	6PGD_HUMAN	PGD	6-phosphogluconate dehydrogenase, decarboxylating
AGQCVIGLQMGTNK	AGQC[57.0215]VIGLQMGTNK	14	2	n[28.0313]AGQC[57.0215]VIGLQMGTNK[28.0313]	n[32.0564]AGQC[57.0215]VIGLQMGTNK[32.0564]	n[36.0757]AGQC[57.0215]VIGLQMGTNK[36.0757]	161083	114701	135090	130337	27986.4	159324			222642	-0.576142	-2.35637	-0.031357			0.496258			0.16018	sp|Q99439|CNN2_HUMAN	Q99439	CNN2_HUMAN	CNN2	Calponin-2
AGQCVIGLQMGTNK	AGQC[57.0215]VIGLQMGTNK	14	3	n[28.0313]AGQC[57.0215]VIGLQMGTNK[28.0313]	n[32.0564]AGQC[57.0215]VIGLQMGTNK[32.0564]	n[36.0757]AGQC[57.0215]VIGLQMGTNK[36.0757]	33545.9	33880.8	28668.7	72411.5	54735.9	76095.3	101481	102499	93809.4	0.877781	0.437829	1.13893	1.42228	1.44756	1.4857	0.169009	0.62641	-0.0206576	sp|Q99439|CNN2_HUMAN	Q99439	CNN2_HUMAN	CNN2	Calponin-2
AGQCVIGLQMGTNK	AGQC[57.0215]VIGLQM[15.9949]GTNK	14	2	n[28.0313]AGQC[57.0215]VIGLQM[15.9949]GTNK[28.0313]	n[32.0564]AGQC[57.0215]VIGLQM[15.9949]GTNK[32.0564]	n[36.0757]AGQC[57.0215]VIGLQM[15.9949]GTNK[36.0757]	31076.5	25108.2		26865.5	27406.8		38447.1	32333.6		-0.486188	-0.138266		0.106048	0.168406		0.216745	-0.0766531		sp|Q99439|CNN2_HUMAN	Q99439	CNN2_HUMAN	CNN2	Calponin-2
AGQMVTVWAAGAGVAHSPPSTLVWK	AGQMVTVWAAGAGVAHSPPSTLVWK	25	3	n[28.0313]AGQMVTVWAAGAGVAHSPPSTLVWK[28.0313]	n[32.0564]AGQMVTVWAAGAGVAHSPPSTLVWK[32.0564]	n[36.0757]AGQMVTVWAAGAGVAHSPPSTLVWK[36.0757]	7371.7	3952.63	14728.9		21628.3	50500.2	55581.6	41787.6	93655.8		2.21382	1.50823	2.75153	3.24746	2.44416		0.650323	0.568496	sp|Q03252|LMNB2_HUMAN	Q03252	LMNB2_HUMAN	LMNB2	Lamin-B2
AGQSVIGLQMGTNK	AGQSVIGLQMGTNK	14	2	n[28.0313]AGQSVIGLQMGTNK[28.0313]	n[32.0564]AGQSVIGLQMGTNK[32.0564]	n[36.0757]AGQSVIGLQMGTNK[36.0757]	101903	113567	105522	152883	164277	174857	260435	292621	337061	0.322512	0.277392	0.459225	1.15835	1.19855	1.45091	0.460345	0.537834	0.624248	sp|Q15417|CNN3_HUMAN	Q15417	CNN3_HUMAN	CNN3	Calponin-3
AGQSVIGLQMGTNK	AGQSVIGLQMGTNK	14	3	n[28.0313]AGQSVIGLQMGTNK[28.0313]	n[32.0564]AGQSVIGLQMGTNK[32.0564]	n[36.0757]AGQSVIGLQMGTNK[36.0757]	39746.9	39832.6	34121.7	88184.6	90556.7	101422	231732	199348	240591	0.903202	0.946444	1.30221	2.37446	2.17756	2.59327	1.09576	0.847792	0.923623	sp|Q15417|CNN3_HUMAN	Q15417	CNN3_HUMAN	CNN3	Calponin-3
AGQSVIGLQMGTNK	AGQSVIGLQM[15.9949]GTNK	14	2	n[28.0313]AGQSVIGLQM[15.9949]GTNK[28.0313]	n[32.0564]AGQSVIGLQM[15.9949]GTNK[32.0564]	n[36.0757]AGQSVIGLQM[15.9949]GTNK[36.0757]	7813.53	10068.8	10629.3	16101.2	18625	18888.4	28485	36907.8	37428.3	0.776472	0.649134	0.560045	1.68226	1.71931	1.59153	0.530295	0.686852	0.664049	sp|Q15417|CNN3_HUMAN	Q15417	CNN3_HUMAN	CNN3	Calponin-3
AGQTQPNPGILPIQPALTPR	AGQTQPNPGILPIQPALTPR	20	3	n[28.0313]AGQTQPNPGILPIQPALTPR		n[36.0757]AGQTQPNPGILPIQPALTPR	13639		21873.8				50600.2		46645.7				1.7284		0.867988				sp|Q2M2I8|AAK1_HUMAN	Q2M2I8	AAK1_HUMAN	AAK1	AP2-associated protein kinase 1
AGQVVTIWAAGAGATHSPPTDLVWK	AGQVVTIWAAGAGATHSPPTDLVWK	25	3	n[28.0313]AGQVVTIWAAGAGATHSPPTDLVWK[28.0313]	n[32.0564]AGQVVTIWAAGAGATHSPPTDLVWK[32.0564]	n[36.0757]AGQVVTIWAAGAGATHSPPTDLVWK[36.0757]	59846.2	63856.1	129385	131323	132600	214733	228091	223385	325014	0.870797	0.822358	0.461468	1.72514	1.66306	1.10428	0.478854	0.457382	0.275375	sp|P02545|LMNA_HUMAN	P02545	LMNA_HUMAN	LMNA	Prelamin-A/C
AGSDGESIGNCPFSQR	AGSDGESIGNC[57.0215]PFSQR	16	2	n[28.0313]AGSDGESIGNC[57.0215]PFSQR	n[32.0564]AGSDGESIGNC[57.0215]PFSQR	n[36.0757]AGSDGESIGNC[57.0215]PFSQR	25577.7	27342.9	27026.5	44341.7	51036.1	44539.5	79215.8	81245.9	75138.4	0.548313	0.646161	0.451306	1.45953	1.41136	1.25062	0.535729	0.381872	0.431884	sp|Q9Y696|CLIC4_HUMAN	Q9Y696	CLIC4_HUMAN	CLIC4	Chloride intracellular channel protein 4
AGSEGLQQVVGMK	AGSEGLQQVVGMK	13	2	n[28.0313]AGSEGLQQVVGMK[28.0313]	n[32.0564]AGSEGLQQVVGMK[32.0564]	n[36.0757]AGSEGLQQVVGMK[36.0757]		26503.3	33062.9			40228.3	34755.4	36516.3	35011.3			0.0135915		0.276382	-0.141945			-0.522971	sp|Q8WZA9|IRGQ_HUMAN	Q8WZA9	IRGQ_HUMAN	IRGQ	Immunity-related GTPase family Q protein
AGSIVLK	AGSIVLK	7	2	n[28.0313]AGSIVLK[28.0313]	n[32.0564]AGSIVLK[32.0564]	n[36.0757]AGSIVLK[36.0757]	30311.8	38729	39871.1	55618.5	72286.2	62714.5	99809.8	125016	112101	0.629924	0.648779	0.384052	1.54459	1.53063	1.26683	0.53917	0.498527	0.51534	sp|O15511|ARPC5_HUMAN	O15511	ARPC5_HUMAN	ARPC5	Actin-related protein 2/3 complex subunit 5
AGSNMLLIGVHGPTTPCEEVSMK	AGSNMLLIGVHGPTTPC[57.0215]EEVSMK	23	3	n[28.0313]AGSNMLLIGVHGPTTPC[57.0215]EEVSMK[28.0313]	n[32.0564]AGSNMLLIGVHGPTTPC[57.0215]EEVSMK[32.0564]	n[36.0757]AGSNMLLIGVHGPTTPC[57.0215]EEVSMK[36.0757]	8178.12			13683.3			20462.3			0.475931			1.12976			0.278338			sp|O75369|FLNB_HUMAN	O75369	FLNB_HUMAN	FLNB	Filamin-B
AGTGVDNVDLEAATR	AGTGVDNVDLEAATR	15	2	n[28.0313]AGTGVDNVDLEAATR	n[32.0564]AGTGVDNVDLEAATR	n[36.0757]AGTGVDNVDLEAATR	127804	132361	117012	188349	149339	163912	302525	322945	265986	0.296762	-0.0953692	0.216864	1.04775	1.10559	0.960146	0.375497	0.81763	0.375848	sp|O43175|SERA_HUMAN	O43175	SERA_HUMAN	PHGDH	D-3-phosphoglycerate dehydrogenase
AGTLSITEFADMLSGNAGGFR	AGTLSITEFADMLSGNAGGFR	21	2	n[28.0313]AGTLSITEFADMLSGNAGGFR	n[32.0564]AGTLSITEFADMLSGNAGGFR	n[36.0757]AGTLSITEFADMLSGNAGGFR	5976.44			14751.6			27191.9			1.03686			1.99245			0.580097			sp|Q15149|PLEC_HUMAN	Q15149	PLEC_HUMAN	PLEC	Plectin
AGTNMMMVGVHGPK	AGTNMMMVGVHGPK	14	3	n[28.0313]AGTNMMMVGVHGPK[28.0313]	n[32.0564]AGTNMMMVGVHGPK[32.0564]	n[36.0757]AGTNMMMVGVHGPK[36.0757]	30948.4	29739.2	24934.5	69325	58709.9	76059.7	101005	98854.3	99415.9	0.93121	0.740196	1.33958	1.53177	1.58343	1.77078	0.225072	0.45991	0.0637622	sp|Q14315|FLNC_HUMAN	Q14315	FLNC_HUMAN	FLNC	Filamin-C
AGTQIENIDEDFRDGLK	AGTQIENIDEDFRDGLK	17	3	n[28.0313]AGTQIENIDEDFRDGLK[28.0313]	n[32.0564]AGTQIENIDEDFRDGLK[32.0564]	n[36.0757]AGTQIENIDEDFRDGLK[36.0757]	5474.81	11173.1	10945.3	17302.4		17882.6	39908.5	61490.9	55833.6	1.39344		0.438844	2.69363	2.32356	2.12627	0.924701		1.31999	sp|O43707|ACTN4_HUMAN	O43707	ACTN4_HUMAN	ACTN4	Alpha-actinin-4
AGVAAPATQVAQVTLQSVQR	AGVAAPATQVAQVTLQSVQR	20	2	n[28.0313]AGVAAPATQVAQVTLQSVQR	n[32.0564]AGVAAPATQVAQVTLQSVQR	n[36.0757]AGVAAPATQVAQVTLQSVQR			3712.61		5372.36	11794.8		15506.2	18937.1			1.39824			2.12616		1.21406	0.36048	sp|Q15149|PLEC_HUMAN	Q15149	PLEC_HUMAN	PLEC	Plectin
AGVAAPATQVAQVTLQSVQR	AGVAAPATQVAQVTLQSVQR	20	3	n[28.0313]AGVAAPATQVAQVTLQSVQR	n[32.0564]AGVAAPATQVAQVTLQSVQR	n[36.0757]AGVAAPATQVAQVTLQSVQR	28736.3	31073.3		50141.7		38686.6	30033.3	34618.7	61709.7	0.557374			-0.149026	-0.0454376		-1.08189		0.351081	sp|Q15149|PLEC_HUMAN	Q15149	PLEC_HUMAN	PLEC	Plectin
AGVAPLQVK	AGVAPLQVK	9	2	n[28.0313]AGVAPLQVK[28.0313]	n[32.0564]AGVAPLQVK[32.0564]	n[36.0757]AGVAPLQVK[36.0757]	60427	52152.4	71497.4	67536.3	81803	73539.6	102690	116759	99885.1	-0.106176	0.406191	-0.228773	0.555971	0.997932	0.257827	0.286656	0.208416	0.119166	sp|P21333|FLNA_HUMAN	P21333	FLNA_HUMAN	FLNA	Filamin-A
AGVIFPVGR	AGVIFPVGR	9	2	n[28.0313]AGVIFPVGR	n[32.0564]AGVIFPVGR	n[36.0757]AGVIFPVGR		48426.9	60008.9	46334.8	52369.5	64409.1	39665.8	39687.2	47467.4		-0.156564	-0.167317		-0.493253	-0.56279	-0.545758	-0.720014	-0.762908	sp|O75367|H2AY_HUMAN	O75367	H2AY_HUMAN	MACROH2A1	Core histone macro-H2A.1	MACROH2A2	sp|Q9P0M6|H2AW_HUMAN
AGVLAGHDNR	AGVLAGHDNR	10	3	n[28.0313]AGVLAGHDNR	n[32.0564]AGVLAGHDNR	n[36.0757]AGVLAGHDNR		6559.19	8506.85	8937.3	15502.1	12226.4	19214.6	27814.9	23437		0.971399	0.253895		1.91906	1.23754	0.802081	0.564335	0.616208	sp|P62873|GBB1_HUMAN	P62873	GBB1_HUMAN	GNB1	Guanine nucleotide-binding protein G(I)/G(S)/G(T) subunit beta-1	GNB2, GNB4	sp|P62879|GBB2_HUMAN, sp|Q9HAV0|GBB4_HUMAN
AGVMALANLLQIQR	AGVMALANLLQIQR	14	2	n[28.0313]AGVMALANLLQIQR	n[32.0564]AGVMALANLLQIQR	n[36.0757]AGVMALANLLQIQR	7463.84	28023.6		11303	56917.1		35809.9	48121.7		0.332061	0.768028		2.07847	0.594024		1.37092	-0.557329		sp|Q9Y224|RTRAF_HUMAN	Q9Y224	RTRAF_HUMAN	RTRAF	RNA transcription, translation and transport factor protein
AGVMALANLLQIQR	AGVMALANLLQIQR	14	3	n[28.0313]AGVMALANLLQIQR	n[32.0564]AGVMALANLLQIQR	n[36.0757]AGVMALANLLQIQR		4573.93	14856.4	6835.3	9717.08	12397.4	24617	21806.7	23613.5		0.817608	-0.530447		2.08321	0.44398	1.54637	0.882277	0.606992	sp|Q9Y224|RTRAF_HUMAN	Q9Y224	RTRAF_HUMAN	RTRAF	RNA transcription, translation and transport factor protein
AGVMGPPGSR	AGVMGPPGSR	10	2	n[28.0313]AGVMGPPGSR	n[32.0564]AGVMGPPGSR	n[36.0757]AGVMGPPGSR	357255	381060	435215	678056	668224	678425	1.12849e+06	1.17323e+06	1.20594e+06	0.657803	0.540831	0.371057	1.44666	1.42108	1.24581	0.413361	0.496927	0.507317	sp|P08123|CO1A2_HUMAN	P08123	CO1A2_HUMAN	COL1A2	Collagen alpha-2(I) chain
AGVMGPPGSR	AGVM[15.9949]GPPGSR	10	2	n[28.0313]AGVM[15.9949]GPPGSR	n[32.0564]AGVM[15.9949]GPPGSR	n[36.0757]AGVM[15.9949]GPPGSR	57440.6	54387.5	56851.5	123105	86975.8	119244	227515	82559.6	189457	0.850217	0.434107	0.799248	1.79414	0.427098	1.51205	0.568436	-0.390335	0.345363	sp|P08123|CO1A2_HUMAN	P08123	CO1A2_HUMAN	COL1A2	Collagen alpha-2(I) chain
AGVNFSEFTGVWK	AGVNFSEFTGVWK	13	2	n[28.0313]AGVNFSEFTGVWK[28.0313]	n[32.0564]AGVNFSEFTGVWK[32.0564]	n[36.0757]AGVNFSEFTGVWK[36.0757]	51040.7	26894.6	50906.1	40232	27586.5	40807.3	67410	93179.1	86847.9	-0.619122	-0.227992	-0.588414	0.202061	1.63776	0.546102	0.445691	1.48243	0.767082	sp|O75340|PDCD6_HUMAN	O75340	PDCD6_HUMAN	PDCD6	Programmed cell death protein 6
AGVNTVTTLVENK	AGVNTVTTLVENK	13	2	n[28.0313]AGVNTVTTLVENK[28.0313]	n[32.0564]AGVNTVTTLVENK[32.0564]	n[36.0757]AGVNTVTTLVENK[36.0757]	34872.3	26347.9	40726.3	30824.8	35104.3	43088.3	36623.1	47410	41024.2	-0.444639	0.149323	-0.188067	-0.130325	0.666323	-0.214036	-0.0611777	0.133676	-0.393403	sp|P62424|RL7A_HUMAN	P62424	RL7A_HUMAN	RPL7A	Large ribosomal subunit protein eL8
AGVPMEVMGLMLGEFVDDYTVR	AGVPMEVMGLMLGEFVDDYTVR	22	3	n[28.0313]AGVPMEVMGLMLGEFVDDYTVR	n[32.0564]AGVPMEVMGLMLGEFVDDYTVR	n[36.0757]AGVPMEVMGLMLGEFVDDYTVR		4969.21				11672.9		15396	16596.3					1.43015				0.185111	sp|O00487|PSDE_HUMAN	O00487	PSDE_HUMAN	PSMD14	26S proteasome non-ATPase regulatory subunit 14
AGVSQVLNR	AGVSQVLNR	9	2	n[28.0313]AGVSQVLNR	n[32.0564]AGVSQVLNR	n[36.0757]AGVSQVLNR	22285.9		21680.2	18583.5	25076.8	21469.4	37766.3	39012.8	23877	-0.528755		-0.283495	0.56944		-0.0853049	0.722704	0.33777	-0.169244	sp|P30876|RPB2_HUMAN	P30876	RPB2_HUMAN	POLR2B	DNA-directed RNA polymerase II subunit RPB2
AGVVGPELHEQLLSAEK	AGVVGPELHEQLLSAEK	17	3	n[28.0313]AGVVGPELHEQLLSAEK[28.0313]	n[32.0564]AGVVGPELHEQLLSAEK[32.0564]	n[36.0757]AGVVGPELHEQLLSAEK[36.0757]	27903.5	15604.4	18904.1	36579.3	35701.5	37822.4	61853.8	51076.8	61789.1	0.133402	0.960648	0.731137	0.979518	1.56079	1.4841	0.470625	0.216818	0.385527	sp|Q15149|PLEC_HUMAN	Q15149	PLEC_HUMAN	PLEC	Plectin
AGVVNGTGAPGQSPGAGR	AGVVNGTGAPGQSPGAGR	18	2	n[28.0313]AGVVNGTGAPGQSPGAGR	n[32.0564]AGVVNGTGAPGQSPGAGR	n[36.0757]AGVVNGTGAPGQSPGAGR			7005.35			4204.52			11351.8			-1.00592			0.471846			1.11033	sp|Q13330|MTA1_HUMAN	Q13330	MTA1_HUMAN	MTA1	Metastasis-associated protein MTA1
AGVYPEKDQAENEDGAQENTFSMDPQLER	AGVYPEKDQAENEDGAQENTFSMDPQLER	29	3	n[28.0313]AGVYPEK[28.0313]DQAENEDGAQENTFSMDPQLER	n[32.0564]AGVYPEK[32.0564]DQAENEDGAQENTFSMDPQLER	n[36.0757]AGVYPEK[36.0757]DQAENEDGAQENTFSMDPQLER		7829.32	4138.23		15928.8	10935.4		32777.9	20793.9		0.755198	1.13251		1.90055	2.10453		0.76203	0.604576	sp|P50570|DYN2_HUMAN	P50570	DYN2_HUMAN	DNM2	Dynamin-2
AGYIIPLQGPGLTTTESR	AGYIIPLQGPGLTTTESR	18	2	n[28.0313]AGYIIPLQGPGLTTTESR	n[32.0564]AGYIIPLQGPGLTTTESR	n[36.0757]AGYIIPLQGPGLTTTESR			24000.2			15867.6			25430.5			-0.866368			-0.141039			0.357895	sp|P10253|LYAG_HUMAN	P10253	LYAG_HUMAN	GAA	Lysosomal alpha-glucosidase
AGYTDKVVIGMDVAASEFFR	AGYTDKVVIGMDVAASEFFR	20	2	n[28.0313]AGYTDK[28.0313]VVIGMDVAASEFFR	n[32.0564]AGYTDK[32.0564]VVIGMDVAASEFFR	n[36.0757]AGYTDK[36.0757]VVIGMDVAASEFFR	51357.7		39839.1	44514.6		67052.9	63709.5		78058.7	-0.48212		0.481713	0.111675		0.745824	0.218303		-0.103324	sp|P06733|ENOA_HUMAN	P06733	ENOA_HUMAN	ENO1	Alpha-enolase
AGYTDKVVIGMDVAASEFFR	AGYTDKVVIGMDVAASEFFR	20	3	n[28.0313]AGYTDK[28.0313]VVIGMDVAASEFFR	n[32.0564]AGYTDK[32.0564]VVIGMDVAASEFFR	n[36.0757]AGYTDK[36.0757]VVIGMDVAASEFFR	93812.1	79580.8	100627	172152	133802	177519	314880	236663	324906	0.61924	0.504678	0.549558	1.55771	1.41567	1.46646	0.562976	0.527672	0.549467	sp|P06733|ENOA_HUMAN	P06733	ENOA_HUMAN	ENO1	Alpha-enolase
AGYTDKVVIGMDVAASEFFR	AGYTDKVVIGM[15.9949]DVAASEFFR	20	3	n[28.0313]AGYTDK[28.0313]VVIGM[15.9949]DVAASEFFR	n[32.0564]AGYTDK[32.0564]VVIGM[15.9949]DVAASEFFR	n[36.0757]AGYTDK[36.0757]VVIGM[15.9949]DVAASEFFR	9632.13	5105.84		27004	21628.3		43505.7	30091.4		1.23995	1.84447		2.0031	2.39392		0.387661	0.16612		sp|P06733|ENOA_HUMAN	P06733	ENOA_HUMAN	ENO1	Alpha-enolase
AHDGSVFTLCQMR	AHDGSVFTLC[57.0215]QMR	13	3	n[28.0313]AHDGSVFTLC[57.0215]QMR	n[32.0564]AHDGSVFTLC[57.0215]QMR	n[36.0757]AHDGSVFTLC[57.0215]QMR	17270.1	15568.1	19434.9	29200.7	28394.6	33025.4	64888	59789	68063.1	0.519893	0.633642	0.495521	1.76012	1.80451	1.58367	0.864737	0.787545	0.720716	sp|Q9HC35|EMAL4_HUMAN	Q9HC35	EMAL4_HUMAN	EML4	Echinoderm microtubule-associated protein-like 4
AHEILPNLVCCSAK	AHEILPNLVC[57.0215]C[57.0215]SAK	14	3	n[28.0313]AHEILPNLVC[57.0215]C[57.0215]SAK[28.0313]	n[32.0564]AHEILPNLVC[57.0215]C[57.0215]SAK[32.0564]	n[36.0757]AHEILPNLVC[57.0215]C[57.0215]SAK[36.0757]	11471.1	15972	16995.3	44685.9	37898.2	31402.6	82089.5	61245.7	70562.3	1.7357	1.02369	0.61634	2.68718	1.80229	1.82921	0.575982	0.395278	0.845433	sp|P50990|TCPQ_HUMAN	P50990	TCPQ_HUMAN	CCT8	T-complex protein 1 subunit theta
AHEPTYFTVDCAEAGQGDVSIGIK	AHEPTYFTVDC[57.0215]AEAGQGDVSIGIK	24	3	n[28.0313]AHEPTYFTVDC[57.0215]AEAGQGDVSIGIK[28.0313]	n[32.0564]AHEPTYFTVDC[57.0215]AEAGQGDVSIGIK[32.0564]	n[36.0757]AHEPTYFTVDC[57.0215]AEAGQGDVSIGIK[36.0757]	26900.2	13520.5	20801.5	38171.2	25238.8	37344.2	53521.6	40347.8	53801.5	0.259403	0.662271	0.574794	0.810143	1.42262	1.14641	0.175249	0.37702	0.204179	sp|P21333|FLNA_HUMAN	P21333	FLNA_HUMAN	FLNA	Filamin-A
AHFSPSNIILDFPAAGSAAR	AHFSPSNIILDFPAAGSAAR	20	3			n[36.0757]AHFSPSNIILDFPAAGSAAR								32392.8	15655.3										sp|O00391|QSOX1_HUMAN	O00391	QSOX1_HUMAN	QSOX1	Sulfhydryl oxidase 1
AHIAQLCEK	AHIAQLC[57.0215]EK	9	2	n[28.0313]AHIAQLC[57.0215]EK[28.0313]	n[32.0564]AHIAQLC[57.0215]EK[32.0564]	n[36.0757]AHIAQLC[57.0215]EK[36.0757]	29834.7	59951.4		71289.6	76737.1	75554	101842	104699	91818.4	1.0244	0.0997516		1.59656	0.626438		0.196668	0.143361	-0.0413064	sp|Q00610|CLH1_HUMAN	Q00610	CLH1_HUMAN	CLTC	Clathrin heavy chain 1	CLTCL1	sp|P53675|CLH2_HUMAN
AHIAQLCEK	AHIAQLC[57.0215]EK	9	3	n[28.0313]AHIAQLC[57.0215]EK[28.0313]	n[32.0564]AHIAQLC[57.0215]EK[32.0564]	n[36.0757]AHIAQLC[57.0215]EK[36.0757]	40419.7	47969.3	45120.7	86269.8	89698.3	96317.1	133712	147447	154167	0.847312	0.659739	0.824598	1.5435	1.46951	1.54808	0.320698	0.426447	0.356046	sp|Q00610|CLH1_HUMAN	Q00610	CLH1_HUMAN	CLTC	Clathrin heavy chain 1	CLTCL1	sp|P53675|CLH2_HUMAN
AHMGMFTELAILYSK	AHMGMFTELAILYSK	15	3		n[32.0564]AHMGMFTELAILYSK[32.0564]	n[36.0757]AHMGMFTELAILYSK[36.0757]					9748.39	9283.23		11111.1	17856.8								-0.126385	0.62119	sp|Q00610|CLH1_HUMAN	Q00610	CLH1_HUMAN	CLTC	Clathrin heavy chain 1	CLTCL1	sp|P53675|CLH2_HUMAN
AHQANQLYPFAISLIESVR	AHQANQLYPFAISLIESVR	19	3	n[28.0313]AHQANQLYPFAISLIESVR	n[32.0564]AHQANQLYPFAISLIESVR	n[36.0757]AHQANQLYPFAISLIESVR	11434.5			39001.5			15573			1.54402			0.232934			-1.68658			sp|Q14204|DYHC1_HUMAN	Q14204	DYHC1_HUMAN	DYNC1H1	Cytoplasmic dynein 1 heavy chain 1
AHQVVEDGYEFFAKR	AHQVVEDGYEFFAKR	15	4	n[28.0313]AHQVVEDGYEFFAK[28.0313]R	n[32.0564]AHQVVEDGYEFFAK[32.0564]R	n[36.0757]AHQVVEDGYEFFAK[36.0757]R			8097.47	7165.83		16342.2	13617.2		24341.1			0.743658			1.3633	0.604669		0.252209	sp|P62136|PP1A_HUMAN	P62136	PP1A_HUMAN	PPP1CA	Serine/threonine-protein phosphatase PP1-alpha catalytic subunit	PPP1CB, PPP1CC	sp|P36873|PP1G_HUMAN, sp|P62140|PP1B_HUMAN
AHSSMVGVNLPQK	AHSSMVGVNLPQK	13	2	n[28.0313]AHSSMVGVNLPQK[28.0313]	n[32.0564]AHSSMVGVNLPQK[32.0564]	n[36.0757]AHSSMVGVNLPQK[36.0757]	54016.2		68142.1	62134.2	79374.1	64846.8	136413	111139	114965	-0.0511922		-0.340915	1.14484		0.530031	0.820541	0.180728	0.503511	sp|P00558|PGK1_HUMAN	P00558	PGK1_HUMAN	PGK1	Phosphoglycerate kinase 1
AHSSMVGVNLPQK	AHSSMVGVNLPQK	13	3	n[28.0313]AHSSMVGVNLPQK[28.0313]	n[32.0564]AHSSMVGVNLPQK[32.0564]	n[36.0757]AHSSMVGVNLPQK[36.0757]	135442	134199	149314	257220	189958	199667	308386	321810	309295	0.672086	0.231832	0.149842	0.987755	1.08061	0.826078	-0.0598228	0.465454	0.308801	sp|P00558|PGK1_HUMAN	P00558	PGK1_HUMAN	PGK1	Phosphoglycerate kinase 1
AHSSMVGVNLPQK	AHSSM[15.9949]VGVNLPQK	13	3	n[28.0313]AHSSM[15.9949]VGVNLPQK[28.0313]	n[32.0564]AHSSM[15.9949]VGVNLPQK[32.0564]	n[36.0757]AHSSM[15.9949]VGVNLPQK[36.0757]	8123.21			9005.54	8672.29		41668.8	28871.4		-0.117884			2.18667			1.92906	1.4561		sp|P00558|PGK1_HUMAN	P00558	PGK1_HUMAN	PGK1	Phosphoglycerate kinase 1
AHVVPCFDASK	AHVVPC[57.0215]FDASK	11	3	n[28.0313]AHVVPC[57.0215]FDASK[28.0313]	n[32.0564]AHVVPC[57.0215]FDASK[32.0564]	n[36.0757]AHVVPC[57.0215]FDASK[36.0757]	33685.1	31609	34780.7	55974.3	61348.6	55643.5	106725	100911	104951	0.486893	0.715653	0.408522	1.489	1.52517	1.36881	0.626611	0.426194	0.592853	sp|P21333|FLNA_HUMAN	P21333	FLNA_HUMAN	FLNA	Filamin-A
AIACLLFGGSR	AIAC[57.0215]LLFGGSR	11	2	n[28.0313]AIAC[57.0215]LLFGGSR	n[32.0564]AIAC[57.0215]LLFGGSR	n[36.0757]AIAC[57.0215]LLFGGSR	79503.1	38366.2	33435	51866.2	26336.4	26292.5	126609	164859	60503.5	-0.893859	-0.827586	-0.616112	0.464699	1.95762	0.631107	0.983066	2.40189	0.879785	sp|P33992|MCM5_HUMAN	P33992	MCM5_HUMAN	MCM5	DNA replication licensing factor MCM5
AIACVVTACSAELEK	AIAC[57.0215]VVTAC[57.0215]SAELEK	15	2	n[28.0313]AIAC[57.0215]VVTAC[57.0215]SAELEK[28.0313]	n[32.0564]AIAC[57.0215]VVTAC[57.0215]SAELEK[32.0564]	n[36.0757]AIAC[57.0215]VVTAC[57.0215]SAELEK[36.0757]		4111.93	8164.07			17302.6		26915.3	32366.1			0.814222		2.54049	1.76257			0.580916	sp|Q5VYK3|ECM29_HUMAN	Q5VYK3	ECM29_HUMAN	ECPAS	Proteasome adapter and scaffold protein ECM29
AIADTGANVVVTGGK	AIADTGANVVVTGGK	15	2	n[28.0313]AIADTGANVVVTGGK[28.0313]	n[32.0564]AIADTGANVVVTGGK[32.0564]	n[36.0757]AIADTGANVVVTGGK[36.0757]	194505	196255	228376	327372	359247	336445	559833	491307	636544	0.497888	0.622848	0.289557	1.32589	1.14267	1.2543	0.452508	0.136495	0.597306	sp|P50990|TCPQ_HUMAN	P50990	TCPQ_HUMAN	CCT8	T-complex protein 1 subunit theta
AIADYLR	AIADYLR	7	2	n[28.0313]AIADYLR	n[32.0564]AIADYLR	n[36.0757]AIADYLR	79257.1	82648.3	69534	103808	144196	135150	172506	216017	239720	0.128783	0.558051	0.689365	0.919366	1.20933	1.56101	0.415091	0.267954	0.504212	sp|P43034|LIS1_HUMAN	P43034	LIS1_HUMAN	PAFAH1B1	Platelet-activating factor acetylhydrolase IB subunit beta	ERP44	sp|Q9BS26|ERP44_HUMAN
AIAGVINQPYYNYEAGPDAVLGR	AIAGVINQPYYNYEAGPDAVLGR	23	2	n[28.0313]AIAGVINQPYYNYEAGPDAVLGR	n[32.0564]AIAGVINQPYYNYEAGPDAVLGR	n[36.0757]AIAGVINQPYYNYEAGPDAVLGR	23783.7		11353.9	24045.6		14844.3	17079.4		17416.2	-0.250849		0.117315	-0.709778		0.39269	-0.834421		-0.09206	sp|O95861|BPNT1_HUMAN	O95861	BPNT1_HUMAN	BPNT1	3'(2'),5'-bisphosphate nucleotidase 1
AIANECQANFISIK	AIANEC[57.0215]QANFISIK	14	2	n[28.0313]AIANEC[57.0215]QANFISIK[28.0313]	n[32.0564]AIANEC[57.0215]QANFISIK[32.0564]	n[36.0757]AIANEC[57.0215]QANFISIK[36.0757]	93893.5	112366	125066	137260	173294	188283	213527	210794	284501	0.291211	0.369818	0.320812	0.982653	0.720599	0.961191	0.315951	-0.0325441	0.272945	sp|P55072|TERA_HUMAN	P55072	TERA_HUMAN	VCP	Transitional endoplasmic reticulum ATPase
AIAVLTSGGDAQGMNAAVR	AIAVLTSGGDAQGMNAAVR	19	2		n[32.0564]AIAVLTSGGDAQGMNAAVR	n[36.0757]AIAVLTSGGDAQGMNAAVR					64505.9	28925.8		64377.5	80907.5								-0.31803	1.16133	sp|P08237|PFKAM_HUMAN	P08237	PFKAM_HUMAN	PFKM	ATP-dependent 6-phosphofructokinase, muscle type
AICIDPAYSK	AIC[57.0215]IDPAYSK	10	2	n[28.0313]AIC[57.0215]IDPAYSK[28.0313]	n[32.0564]AIC[57.0215]IDPAYSK[32.0564]	n[36.0757]AIC[57.0215]IDPAYSK[36.0757]	141274	137868	144472	225621	234903	243004	429072	431699	435597	0.408762	0.519382	0.480789	1.40342	1.46551	1.36766	0.619171	0.562803	0.519433	sp|O43765|SGTA_HUMAN	O43765	SGTA_HUMAN	SGTA	Small glutamine-rich tetratricopeptide repeat-containing protein alpha
AICTEAGLMALR	AIC[57.0215]TEAGLMALR	12	2	n[28.0313]AIC[57.0215]TEAGLMALR	n[32.0564]AIC[57.0215]TEAGLMALR	n[36.0757]AIC[57.0215]TEAGLMALR	137897	146323	152413	238579	245319	187033	435067	536194	494504	0.537639	0.496109	0.0259068	1.45834	1.69237	1.47345	0.545213	0.812939	1.0801	sp|P62191|PRS4_HUMAN	P62191	PRS4_HUMAN	PSMC1	26S proteasome regulatory subunit 4
AIDATLMSPR	AIDATLMSPR	10	2	n[28.0313]AIDATLMSPR	n[32.0564]AIDATLMSPR	n[36.0757]AIDATLMSPR		17026.3	14499.5		38810.8	40002.4		42869.4	44488.3		0.965802	1.19468		1.17746	1.39287		-0.171667	-0.169243	sp|Q9NT68|TEN2_HUMAN	Q9NT68	TEN2_HUMAN	TENM2	Teneurin-2
AIDENNEPTACFLIR	AIDENNEPTAC[57.0215]FLIR	15	2	n[28.0313]AIDENNEPTAC[57.0215]FLIR	n[32.0564]AIDENNEPTAC[57.0215]FLIR	n[36.0757]AIDENNEPTAC[57.0215]FLIR		39362.8	34102		45532.3	32620.8		74802.5	57486.6		-0.0594236	-0.333467		0.755996	0.528818		0.432095	0.494851	sp|Q9P2R3|ANFY1_HUMAN	Q9P2R3	ANFY1_HUMAN	ANKFY1	Rabankyrin-5
AIDLFTDAIK	AIDLFTDAIK	10	2	n[28.0313]AIDLFTDAIK[28.0313]	n[32.0564]AIDLFTDAIK[32.0564]	n[36.0757]AIDLFTDAIK[36.0757]	127823	71659.8	86340.3	227514	98426.8	143381	361904	181399	239243	0.569088	0.211773	0.462348	1.30609	1.17628	1.24582	0.361508	0.581177	0.41604	sp|P50502|F10A1_HUMAN	P50502	F10A1_HUMAN	ST13	Hsc70-interacting protein	ST13P4, ST13P5	sp|Q8IZP2|ST134_HUMAN, sp|Q8NFI4|F10A5_HUMAN
AIDMFNK	AIDMFNK	7	2	n[28.0313]AIDMFNK[28.0313]	n[32.0564]AIDMFNK[32.0564]	n[36.0757]AIDMFNK[36.0757]		12304.1	9070.79		20332.1			36427.1	66690.1		0.486404			1.40066	2.65362		0.530936		sp|O94826|TOM70_HUMAN	O94826	TOM70_HUMAN	TOMM70	Mitochondrial import receptor subunit TOM70
AIDTIYQTTDFSGIR	AIDTIYQTTDFSGIR	15	2	n[28.0313]AIDTIYQTTDFSGIR	n[32.0564]AIDTIYQTTDFSGIR	n[36.0757]AIDTIYQTTDFSGIR			18984.5			62110.8			49783.4			1.44062			1.16629			-0.641762	sp|O14672|ADA10_HUMAN	O14672	ADA10_HUMAN	ADAM10	Disintegrin and metalloproteinase domain-containing protein 10
AIDVPGQVQVYELQPSNLEADQPLQAIMEMGAVAADKGKK	AIDVPGQVQVYELQPSNLEADQPLQAIMEMGAVAADKGKK	40	4	n[28.0313]AIDVPGQVQVYELQPSNLEADQPLQAIMEMGAVAADKGKK		n[36.0757]AIDVPGQVQVYELQPSNLEADQPLQAIMEMGAVAADKGKK		7387.73	10238.9					22481.6	25496.2					1.43549	1.09167				sp|O95817|BAG3_HUMAN	O95817	BAG3_HUMAN	BAG3	BAG family molecular chaperone regulator 3
AIEDYINEFSVR	AIEDYINEFSVR	12	2	n[28.0313]AIEDYINEFSVR	n[32.0564]AIEDYINEFSVR	n[36.0757]AIEDYINEFSVR	22491.3	14527.6	19328	41811	42369.7	32499.5	94685.7	86031.5	55873.9	0.649049	1.32134	0.480324	1.90241	2.44239	1.30693	0.877871	0.73773	0.459174	sp|P02748|CO9_HUMAN	P02748	CO9_HUMAN	C9	Complement component C9
AIEEGIPAFTCEEYVK	AIEEGIPAFTC[57.0215]EEYVK	16	2	n[28.0313]AIEEGIPAFTC[57.0215]EEYVK[28.0313]	n[32.0564]AIEEGIPAFTC[57.0215]EEYVK[32.0564]	n[36.0757]AIEEGIPAFTC[57.0215]EEYVK[36.0757]	50574	36315.1	48933.8	85837.4	76818.3	100539	64263.6	61417.3	70260.3	0.507556	0.842453	0.769449	0.146354	0.574716	0.297327	-0.736694	-0.651062	-0.839556	sp|Q9Y2L1|RRP44_HUMAN	Q9Y2L1	RRP44_HUMAN	DIS3	Exosome complex exonuclease RRP44
AIEENNNFSK	AIEENNNFSK	10	2	n[28.0313]AIEENNNFSK[28.0313]	n[32.0564]AIEENNNFSK[32.0564]	n[36.0757]AIEENNNFSK[36.0757]	34690.9	41767.7	40970	64980.7	71314.2	79430.4	110215	103968	109705	0.673154	0.520272	0.685719	1.49298	1.15569	1.19643	0.444336	0.252092	0.14328	sp|P16949|STMN1_HUMAN	P16949	STMN1_HUMAN	STMN1	Stathmin	STMN2	sp|Q93045|STMN2_HUMAN
AIEINPDSAQPYK	AIEINPDSAQPYK	13	2	n[28.0313]AIEINPDSAQPYK[28.0313]	n[32.0564]AIEINPDSAQPYK[32.0564]	n[36.0757]AIEINPDSAQPYK[36.0757]	226776	246156	251776	339796	365648	392920	509361	539958	571202	0.330169	0.301399	0.372693	0.968121	0.93196	0.957311	0.26246	0.247237	0.217184	sp|P50502|F10A1_HUMAN	P50502	F10A1_HUMAN	ST13	Hsc70-interacting protein	ST13P4, ST13P5	sp|Q8IZP2|ST134_HUMAN, sp|Q8NFI4|F10A5_HUMAN
AIEINPDSAQPYKWR	AIEINPDSAQPYKWR	15	3	n[28.0313]AIEINPDSAQPYK[28.0313]WR	n[32.0564]AIEINPDSAQPYK[32.0564]WR	n[36.0757]AIEINPDSAQPYK[36.0757]WR	48066.5	35647	39233.9	317334	214714	79740.8	135297	120632	112367	2.4907	2.38718	0.753812	1.30135	1.60926	1.29349	-1.56484	-1.16125	0.172246	sp|P50502|F10A1_HUMAN	P50502	F10A1_HUMAN	ST13	Hsc70-interacting protein	ST13P5	sp|Q8NFI4|F10A5_HUMAN
AIELATTLDESLTNR	AIELATTLDESLTNR	15	2	n[28.0313]AIELATTLDESLTNR	n[32.0564]AIELATTLDESLTNR	n[36.0757]AIELATTLDESLTNR	111475	121501	107454	64992.4	58113.4	69124.6	77459.6	111993	98676.1	-1.04868	-1.37002	-0.905852	-0.744039	-0.31887	-0.347498	-0.0708531	0.667829	0.190919	sp|Q9BXJ9|NAA15_HUMAN	Q9BXJ9	NAA15_HUMAN	NAA15	N-alpha-acetyltransferase 15, NatA auxiliary subunit
AIELATTLDESLTNR	AIELATTLDESLTNR	15	3	n[28.0313]AIELATTLDESLTNR	n[32.0564]AIELATTLDESLTNR	n[36.0757]AIELATTLDESLTNR	55610.4	40323.4		39251.8	37049.5	28927.4	61926	41664.7	22296.2	-0.778415	-0.391646		-0.0440629	-0.154107		0.35886	-0.145785	-0.698219	sp|Q9BXJ9|NAA15_HUMAN	Q9BXJ9	NAA15_HUMAN	NAA15	N-alpha-acetyltransferase 15, NatA auxiliary subunit
AIELNPANAVYFCNR	AIELNPANAVYFC[57.0215]NR	15	2	n[28.0313]AIELNPANAVYFC[57.0215]NR	n[32.0564]AIELNPANAVYFC[57.0215]NR	n[36.0757]AIELNPANAVYFC[57.0215]NR	124575	126074	101959	220480	202572	167837	386267	330575	275399	0.560909	0.428973	0.449672	1.43721	1.22377	1.20899	0.500806	0.411469	0.391884	sp|O43765|SGTA_HUMAN	O43765	SGTA_HUMAN	SGTA	Small glutamine-rich tetratricopeptide repeat-containing protein alpha
AIELNPANAVYFCNR	AIELNPANAVYFC[57.0215]NR	15	3	n[28.0313]AIELNPANAVYFC[57.0215]NR	n[32.0564]AIELNPANAVYFC[57.0215]NR	n[36.0757]AIELNPANAVYFC[57.0215]NR	42813.2	40424.9	30195.5	74479.6	67901.9	59518.4	135351	124334	85768.4	0.552307	0.49668	0.7096	1.47808	1.46091	1.28156	0.550277	0.58091	0.204527	sp|O43765|SGTA_HUMAN	O43765	SGTA_HUMAN	SGTA	Small glutamine-rich tetratricopeptide repeat-containing protein alpha
AIEMELR	AIEMELR	7	2	n[28.0313]AIEMELR	n[32.0564]AIEMELR	n[36.0757]AIEMELR	22750.9	24891.6		26778.8	52629.1	38486.3	67553.1	48288.4	41272.2	-0.031481	0.830852		1.4012	0.774838		1.05719	-0.439339	-0.221756	sp|Q14203|DCTN1_HUMAN	Q14203	DCTN1_HUMAN	DCTN1	Dynactin subunit 1
AIEPPPLDAVIEAEHTLRELDALDANDELTPLGR	AIEPPPLDAVIEAEHTLRELDALDANDELTPLGR	34	4	n[28.0313]AIEPPPLDAVIEAEHTLRELDALDANDELTPLGR	n[32.0564]AIEPPPLDAVIEAEHTLRELDALDANDELTPLGR	n[36.0757]AIEPPPLDAVIEAEHTLRELDALDANDELTPLGR	15822.5	9289.1	16020.1	20662.8	14531.5	22778.2	29002.5	22698.4	25325	0.137761	0.376096	0.238368	0.690301	1.11893	0.436132	0.177048	0.359505	-0.16967	sp|Q08211|DHX9_HUMAN	Q08211	DHX9_HUMAN	DHX9	ATP-dependent RNA helicase A
AIEQADLLQEEAETPR	AIEQADLLQEEAETPR	16	2	n[28.0313]AIEQADLLQEEAETPR	n[32.0564]AIEQADLLQEEAETPR	n[36.0757]AIEQADLLQEEAETPR	13450.6	19791.2			56958	49001.7	67907.4	68746.2	77086.5		1.27569		2.18635	1.62839			-0.0306268	0.331065	sp|P56377|AP1S2_HUMAN	P56377	AP1S2_HUMAN	AP1S2	AP-1 complex subunit sigma-2
AIEQADLLQEEDESPR	AIEQADLLQEEDESPR	16	2	n[28.0313]AIEQADLLQEEDESPR	n[32.0564]AIEQADLLQEEDESPR	n[36.0757]AIEQADLLQEEDESPR	46333.4	48314.3	48503.8	88035.1	89000.7	90816	142277	128084	137877	0.67037	0.638136	0.635446	1.4269	1.24178	1.28266	0.381042	0.220315	0.279779	sp|P61966|AP1S1_HUMAN	P61966	AP1S1_HUMAN	AP1S1	AP-1 complex subunit sigma-1A
AIEVGRENR	AIEVGRENR	9	3		n[32.0564]AIEVGRENR	n[36.0757]AIEVGRENR				8438.34	6642.13	6952.38	10788.3	16799.9	13984.8							0.032872	1.02358	0.685698	sp|P31948|STIP1_HUMAN	P31948	STIP1_HUMAN	STIP1	Stress-induced-phosphoprotein 1
AIEVGRENREDYR	AIEVGRENREDYR	13	3	n[28.0313]AIEVGRENREDYR	n[32.0564]AIEVGRENREDYR	n[36.0757]AIEVGRENREDYR	16606.7	15219.4	19971.8	29384.8	28093.2	34165	42815.1	42603.4	53518	0.585472	0.650932	0.505149	1.19417	1.33033	1.1975	0.233205	0.296076	0.324922	sp|P31948|STIP1_HUMAN	P31948	STIP1_HUMAN	STIP1	Stress-induced-phosphoprotein 1
AIEVGRENREDYR	AIEVGRENREDYR	13	4	n[28.0313]AIEVGRENREDYR	n[32.0564]AIEVGRENREDYR	n[36.0757]AIEVGRENREDYR	27065	28501.2	38206.7	52878	52189	72915	79485.6	75416.5	109998	0.729944	0.618535	0.662986	1.3829	1.24409	1.30103	0.27746	0.242229	0.270613	sp|P31948|STIP1_HUMAN	P31948	STIP1_HUMAN	STIP1	Stress-induced-phosphoprotein 1
AIFLADGK	AIFLADGK	8	2	n[28.0313]AIFLADGK[28.0313]	n[32.0564]AIFLADGK[32.0564]	n[36.0757]AIFLADGK[36.0757]	34495.9	45935.1	40082.5	43342.4	71011	65969.4	66635	116748	82144.8	0.0744241	0.376917	0.44942	0.771489	1.18574	0.810646	0.321574	0.425497	-0.00620892	sp|Q9BR76|COR1B_HUMAN	Q9BR76	COR1B_HUMAN	CORO1B	Coronin-1B
AIFLADGNVFTTGFSR	AIFLADGNVFTTGFSR	16	2	n[28.0313]AIFLADGNVFTTGFSR	n[32.0564]AIFLADGNVFTTGFSR	n[36.0757]AIFLADGNVFTTGFSR	148581	131945	171974	800345	854479	525446	559406	494175	607257	2.17614	2.46001	1.34194	1.71335	1.73815	1.59556	-0.838286	-1.10518	-0.113816	sp|Q9ULV4|COR1C_HUMAN	Q9ULV4	COR1C_HUMAN	CORO1C	Coronin-1C
AIFQTIQNR	AIFQTIQNR	9	2	n[28.0313]AIFQTIQNR	n[32.0564]AIFQTIQNR	n[36.0757]AIFQTIQNR	190658	517382	202867	245768	93619.7	260900	392433	550050	405579	0.113072	-2.78047	0.093563	0.842155	-0.112978	0.774899	0.353591	2.28417	0.313901	sp|O95373|IPO7_HUMAN	O95373	IPO7_HUMAN	IPO7	Importin-7
AIFTGYYGK	AIFTGYYGK	9	2	n[28.0313]AIFTGYYGK[28.0313]	n[32.0564]AIFTGYYGK[32.0564]	n[36.0757]AIFTGYYGK[36.0757]	32767.4	29832	26888.3	60997.1	48243.7	64034.1	35509.7	46275.6	36663.9	0.664181	0.439289	0.98246	-0.0967639	0.442567	0.222833	-1.13644	-0.380047	-1.12706	sp|P09543|CN37_HUMAN	P09543	CN37_HUMAN	CNP	2',3'-cyclic-nucleotide 3'-phosphodiesterase
AIFTTGQGASAVGLTAYVQR	AIFTTGQGASAVGLTAYVQR	20	2	n[28.0313]AIFTTGQGASAVGLTAYVQR	n[32.0564]AIFTTGQGASAVGLTAYVQR	n[36.0757]AIFTTGQGASAVGLTAYVQR	74039.8	50774.3	45475.4	36721.1	52789.8	32589.9	70257.4	88973.8	90496.1	-1.2985	-0.213321	-0.750064	-0.285896	0.634219	0.768218	0.637114	0.464216	1.15085	sp|P49736|MCM2_HUMAN	P49736	MCM2_HUMAN	MCM2	DNA replication licensing factor MCM2
AIFTTGQGASAVGLTAYVQR	AIFTTGQGASAVGLTAYVQR	20	3	n[28.0313]AIFTTGQGASAVGLTAYVQR	n[32.0564]AIFTTGQGASAVGLTAYVQR	n[36.0757]AIFTTGQGASAVGLTAYVQR	23959.3	23874.4	33871.3	42698.9	48122.8	60157.8	81366.7	81188	116066	0.588152	0.761904	0.559286	1.59249	1.61087	1.55226	0.628844	0.465641	0.625542	sp|P49736|MCM2_HUMAN	P49736	MCM2_HUMAN	MCM2	DNA replication licensing factor MCM2
AIGNIELGIR	AIGNIELGIR	10	2	n[28.0313]AIGNIELGIR	n[32.0564]AIGNIELGIR	n[36.0757]AIGNIELGIR	42204.5	31977.9		53150.9	43407.6	49682.7	91678.4	92062.2	86270.7	0.0752201	0.181879		0.926634	1.36576		0.475922	0.80056	0.473546	sp|P46821|MAP1B_HUMAN	P46821	MAP1B_HUMAN	MAP1B	Microtubule-associated protein 1B
AIGNIVTGTDEQTQVVIDAGALAVFPSLLTNPK	AIGNIVTGTDEQTQVVIDAGALAVFPSLLTNPK	33	3	n[28.0313]AIGNIVTGTDEQTQVVIDAGALAVFPSLLTNPK[28.0313]		n[36.0757]AIGNIVTGTDEQTQVVIDAGALAVFPSLLTNPK[36.0757]	8675.68	17293.1	6132.41				35887.4	43949	28857.5				1.86453	1.19091	2.00987				sp|P52292|IMA1_HUMAN	P52292	IMA1_HUMAN	KPNA2	Importin subunit alpha-1
AIGNTELENKFAEGITK	AIGNTELENKFAEGITK	17	3	n[28.0313]AIGNTELENK[28.0313]FAEGITK[28.0313]	n[32.0564]AIGNTELENK[32.0564]FAEGITK[32.0564]	n[36.0757]AIGNTELENK[36.0757]FAEGITK[36.0757]	7567.51	7722.07	10880.1	19690.3	17320.6	19161.2	32786.8	29199.6	29514.5	1.13229	0.895951	0.547089	1.93133	1.75368	1.21518	0.423543	0.4744	0.300654	sp|P42285|MTREX_HUMAN	P42285	MTREX_HUMAN	MTREX	Exosome RNA helicase MTR4
AIGSASEGAQSSLQEVYHK	AIGSASEGAQSSLQEVYHK	19	3	n[28.0313]AIGSASEGAQSSLQEVYHK[28.0313]	n[32.0564]AIGSASEGAQSSLQEVYHK[32.0564]	n[36.0757]AIGSASEGAQSSLQEVYHK[36.0757]	64177.3	61419.2	61042.2	127490	111846	113495	256695	243012	215602	0.727255	0.618643	0.625353	1.8082	1.8407	1.59594	0.705456	0.838729	0.603153	sp|P28066|PSA5_HUMAN	P28066	PSA5_HUMAN	PSMA5	Proteasome subunit alpha type-5
AIGTEPDSDVLSEIMHSFAK	AIGTEPDSDVLSEIMHSFAK	20	3	n[28.0313]AIGTEPDSDVLSEIMHSFAK[28.0313]	n[32.0564]AIGTEPDSDVLSEIMHSFAK[32.0564]	n[36.0757]AIGTEPDSDVLSEIMHSFAK[36.0757]	7489.68	8235.75	12049.4	16459.4	18089.3	25013	28780.2	23937.6	42398.6	0.869288	0.896947	0.784313	1.7582	1.36925	1.59051	0.513424	0.08898	0.438759	sp|O00410|IPO5_HUMAN	O00410	IPO5_HUMAN	IPO5	Importin-5
AIGVLTSGGDAQGMNAAVR	AIGVLTSGGDAQGMNAAVR	19	2	n[28.0313]AIGVLTSGGDAQGMNAAVR	n[32.0564]AIGVLTSGGDAQGMNAAVR	n[36.0757]AIGVLTSGGDAQGMNAAVR	108575	85816.5	72553.5	90273.2	136603	122548	214921	162988	138426	-0.539094	0.425734	0.486825	0.776328	0.74868	0.70745	0.93993	-0.0603793	-0.146809	sp|Q01813|PFKAP_HUMAN	Q01813	PFKAP_HUMAN	PFKP	ATP-dependent 6-phosphofructokinase, platelet type	PFKL	sp|P17858|PFKAL_HUMAN
AIGVLTSGGDAQGMNAAVR	AIGVLTSGGDAQGMNAAVR	19	3	n[28.0313]AIGVLTSGGDAQGMNAAVR	n[32.0564]AIGVLTSGGDAQGMNAAVR	n[36.0757]AIGVLTSGGDAQGMNAAVR		16667.5	14004.3		27341.3	24589		55048.6	46389.2		0.475826	0.542734		1.57375	1.50337		0.714596	0.593199	sp|Q01813|PFKAP_HUMAN	Q01813	PFKAP_HUMAN	PFKP	ATP-dependent 6-phosphofructokinase, platelet type	PFKL	sp|P17858|PFKAL_HUMAN
AIGVLTSGGDAQGMNAAVR	AIGVLTSGGDAQGM[15.9949]NAAVR	19	2	n[28.0313]AIGVLTSGGDAQGM[15.9949]NAAVR	n[32.0564]AIGVLTSGGDAQGM[15.9949]NAAVR	n[36.0757]AIGVLTSGGDAQGM[15.9949]NAAVR		30149.3			56563.6			37444.3			0.653557			0.121792			-0.91509		sp|Q01813|PFKAP_HUMAN	Q01813	PFKAP_HUMAN	PFKP	ATP-dependent 6-phosphofructokinase, platelet type	PFKL	sp|P17858|PFKAL_HUMAN
AIHNICSVCR	AIHNIC[57.0215]SVC[57.0215]R	10	3	n[28.0313]AIHNIC[57.0215]SVC[57.0215]R	n[32.0564]AIHNIC[57.0215]SVC[57.0215]R	n[36.0757]AIHNIC[57.0215]SVC[57.0215]R			4919.81			14275.6			15941.9			1.26747			1.4716			-0.163307	sp|Q9Y5L0|TNPO3_HUMAN	Q9Y5L0	TNPO3_HUMAN	TNPO3	Transportin-3
AIHSWLTR	AIHSWLTR	8	3	n[28.0313]AIHSWLTR	n[32.0564]AIHSWLTR	n[36.0757]AIHSWLTR		10021.5	12323.9	51271.8	31256.2	46500.8	55914.7	49104.8	58796.5		1.40766	1.64639		2.14284	2.02972	-0.196495	0.351857	0.0158938	sp|P28070|PSB4_HUMAN	P28070	PSB4_HUMAN	PSMB4	Proteasome subunit beta type-4
AIHYALNCCGLAGGVEQFISDICPK	AIHYALNC[57.0215]C[57.0215]GLAGGVEQFISDIC[57.0215]PK	25	3	n[28.0313]AIHYALNC[57.0215]C[57.0215]GLAGGVEQFISDIC[57.0215]PK[28.0313]	n[32.0564]AIHYALNC[57.0215]C[57.0215]GLAGGVEQFISDIC[57.0215]PK[32.0564]	n[36.0757]AIHYALNC[57.0215]C[57.0215]GLAGGVEQFISDIC[57.0215]PK[36.0757]			2100.91			11130.3		13049.6	24535.2			2.136			3.32121			0.817775	sp|P21926|CD9_HUMAN	P21926	CD9_HUMAN	CD9	CD9 antigen
AIIESDQEQGR	AIIESDQEQGR	11	2	n[28.0313]AIIESDQEQGR	n[32.0564]AIIESDQEQGR	n[36.0757]AIIESDQEQGR	8553.54	12680.9	13475.9	42152.9	36559.8	26043	92988.1	37677.9	46112.9	2.07492	1.3047	0.681115	3.29044	1.41633	1.55024	0.840019	-0.271695	0.501694	sp|Q12765|SCRN1_HUMAN	Q12765	SCRN1_HUMAN	SCRN1	Secernin-1
AIIKPQYVDQIPK	AIIKPQYVDQIPK	13	3	n[28.0313]AIIK[28.0313]PQYVDQIPK[28.0313]		n[36.0757]AIIK[36.0757]PQYVDQIPK[36.0757]	24883.6						60316.6	58546.1	56221.9				1.10846						sp|P61221|ABCE1_HUMAN	P61221	ABCE1_HUMAN	ABCE1	ATP-binding cassette sub-family E member 1
AIIVEFAQQGLNAALFYENKDPR	AIIVEFAQQGLNAALFYENKDPR	23	3		n[32.0564]AIIVEFAQQGLNAALFYENK[32.0564]DPR	n[36.0757]AIIVEFAQQGLNAALFYENK[36.0757]DPR				16519.9		12935.6	24312.2	25379.1	32348.1							0.25527		0.999749	sp|O60841|IF2P_HUMAN	O60841	IF2P_HUMAN	EIF5B	Eukaryotic translation initiation factor 5B
AIKNDSVVAGGGAIEMELSK	AIKNDSVVAGGGAIEMELSK	20	3	n[28.0313]AIK[28.0313]NDSVVAGGGAIEMELSK[28.0313]	n[32.0564]AIK[32.0564]NDSVVAGGGAIEMELSK[32.0564]	n[36.0757]AIK[36.0757]NDSVVAGGGAIEMELSK[36.0757]	18611.5	12894.5	13346.7	24094.5	24218.2	12643.5	37486.1	29780.1	24153	0.105859	0.671116	-0.34749	0.818631	1.04238	0.631164	0.33728	-0.0120583	0.61122	sp|Q99832|TCPH_HUMAN	Q99832	TCPH_HUMAN	CCT7	T-complex protein 1 subunit eta
AIKVEQATKPSFESGR	AIKVEQATKPSFESGR	16	3	n[28.0313]AIK[28.0313]VEQATK[28.0313]PSFESGR	n[32.0564]AIK[32.0564]VEQATK[32.0564]PSFESGR	n[36.0757]AIK[36.0757]VEQATK[36.0757]PSFESGR	21796	17283.6	20384.6	36207.3	27843.4	29202.6	54308.3	47779	47269.6	0.47504	0.454547	0.249214	1.13475	1.31705	0.988883	0.284222	0.479179	0.372235	sp|P38159|RBMX_HUMAN	P38159	RBMX_HUMAN	RBMX	RNA-binding motif protein, X chromosome
AIKVEQATKPSFESGR	AIKVEQATKPSFESGR	16	4	n[28.0313]AIK[28.0313]VEQATK[28.0313]PSFESGR	n[32.0564]AIK[32.0564]VEQATK[32.0564]PSFESGR	n[36.0757]AIK[36.0757]VEQATK[36.0757]PSFESGR	62081.9	50849.9	61106.1	95905.5	87276.1	86579.8	161949	142913	140276	0.358324	0.536111	0.233312	1.17816	1.34032	0.97433	0.444348	0.420882	0.373583	sp|P38159|RBMX_HUMAN	P38159	RBMX_HUMAN	RBMX	RNA-binding motif protein, X chromosome
AILEQQVLSEELTTK	AILEQQVLSEELTTK	15	2	n[28.0313]AILEQQVLSEELTTK[28.0313]	n[32.0564]AILEQQVLSEELTTK[32.0564]	n[36.0757]AILEQQVLSEELTTK[36.0757]		39848.6			37678.6			19231.4			-0.350263			-1.2677			-1.30076		sp|Q9UPN3|MACF1_HUMAN	Q9UPN3	MACF1_HUMAN	MACF1	Microtubule-actin cross-linking factor 1, isoforms 1/2/3/4/5
AILEQQVLSEELTTKK	AILEQQVLSEELTTKK	16	3	n[28.0313]AILEQQVLSEELTTK[28.0313]K[28.0313]	n[32.0564]AILEQQVLSEELTTK[32.0564]K[32.0564]	n[36.0757]AILEQQVLSEELTTK[36.0757]K[36.0757]			3727.44	21513		7232.29			11015.7			0.686866			1.33876			0.284455	sp|Q9UPN3|MACF1_HUMAN	Q9UPN3	MACF1_HUMAN	MACF1	Microtubule-actin cross-linking factor 1, isoforms 1/2/3/4/5
AILGSVER	AILGSVER	8	2	n[28.0313]AILGSVER	n[32.0564]AILGSVER	n[36.0757]AILGSVER			73856.6	80774.9	100696	89958.5	196566	222773	188822			0.0151288			1.12968	0.971528	0.844702	0.747117	sp|P26639|SYTC_HUMAN	P26639	SYTC_HUMAN	TARS1	Threonine--tRNA ligase 1, cytoplasmic	TARS3	sp|A2RTX5|SYTC2_HUMAN
AILGSYDSELTPAEYSPQLTR	AILGSYDSELTPAEYSPQLTR	21	2	n[28.0313]AILGSYDSELTPAEYSPQLTR	n[32.0564]AILGSYDSELTPAEYSPQLTR	n[36.0757]AILGSYDSELTPAEYSPQLTR			9187.2			10720.4			17781.4			-0.0467367			0.728118			0.40742	sp|Q9Y6D9|MD1L1_HUMAN	Q9Y6D9	MD1L1_HUMAN	MAD1L1	Mitotic spindle assembly checkpoint protein MAD1
AILNGIDSINK	AILNGIDSINK	11	2		n[32.0564]AILNGIDSINK[32.0564]	n[36.0757]AILNGIDSINK[36.0757]				34244.3			10030.1									-2.1219			sp|Q9UQE7|SMC3_HUMAN	Q9UQE7	SMC3_HUMAN	SMC3	Structural maintenance of chromosomes protein 3
AILPCIK	AILPC[57.0215]IK	7	2	n[28.0313]AILPC[57.0215]IK[28.0313]	n[32.0564]AILPC[57.0215]IK[32.0564]	n[36.0757]AILPC[57.0215]IK[36.0757]	241827	591775	585601	447046	509676	580144	653189	823867	892660	0.619802	-0.484951	-0.282912	1.22081	0.27605	0.383641	0.225518	0.377676	0.299118	sp|P60842|IF4A1_HUMAN	P60842	IF4A1_HUMAN	EIF4A1	Eukaryotic initiation factor 4A-I	EIF4A2	sp|Q14240|IF4A2_HUMAN
AILPCQDTPSVK	AILPC[57.0215]QDTPSVK	12	2	n[28.0313]AILPC[57.0215]QDTPSVK[28.0313]	n[32.0564]AILPC[57.0215]QDTPSVK[32.0564]	n[36.0757]AILPC[57.0215]QDTPSVK[36.0757]	45983.7	74351.2	75267.9	53136.8	107201	126474	98873.4	146573	132519	-0.04889	0.26868	0.47933	0.918028	0.802431	0.591543	0.591426	0.150427	-0.255221	sp|P09960|LKHA4_HUMAN	P09960	LKHA4_HUMAN	LTA4H	Leukotriene A-4 hydrolase
AILQATLREEK	AILQATLREEK	11	3	n[28.0313]AILQATLREEK[28.0313]	n[32.0564]AILQATLREEK[32.0564]	n[36.0757]AILQATLREEK[36.0757]	27133.4			22354.5	19631.9	26416.4	33085.9	27988.4	30303.5	-0.546153			0.0828987			0.25356	0.201311	-0.124533	sp|Q12904|AIMP1_HUMAN	Q12904	AIMP1_HUMAN	AIMP1	Aminoacyl tRNA synthase complex-interacting multifunctional protein 1
AILSTYR	AILSTYR	7	2	n[28.0313]AILSTYR	n[32.0564]AILSTYR	n[36.0757]AILSTYR	30760.7	40670.1		49366.7			150310	164712		0.436687			2.11799	1.8722		1.30582			sp|Q9Y4K0|LOXL2_HUMAN	Q9Y4K0	LOXL2_HUMAN	LOXL2	Lysyl oxidase homolog 2
AILVDLEPGTMDSVR	AILVDLEPGTMDSVR	15	2	n[28.0313]AILVDLEPGTMDSVR	n[32.0564]AILVDLEPGTMDSVR	n[36.0757]AILVDLEPGTMDSVR	1126024	950130	896999	1.84733e+06	1.61549e+06	1.48532e+06	3.52978e+06	3.06337e+06	2.86576e+06	0.447556	0.496293	0.458192	1.43563	1.48761	1.45119	0.612578	0.607995	0.62556	sp|Q13509|TBB3_HUMAN	Q13509	TBB3_HUMAN	TUBB3	Tubulin beta-3 chain	TUBB, TUBB2A, TUBB2B	sp|P07437|TBB5_HUMAN, sp|Q13885|TBB2A_HUMAN, sp|Q9BVA1|TBB2B_HUMAN
AILVDLEPGTMDSVR	AILVDLEPGTM[15.9949]DSVR	15	2	n[28.0313]AILVDLEPGTM[15.9949]DSVR	n[32.0564]AILVDLEPGTM[15.9949]DSVR	n[36.0757]AILVDLEPGTM[15.9949]DSVR	233077	211919	157932	411609	382602	267963	656828	627773	471569	0.55382	0.602939	0.493322	1.28199	1.38551	1.35361	0.352683	0.399242	0.492855	sp|Q13509|TBB3_HUMAN	Q13509	TBB3_HUMAN	TUBB3	Tubulin beta-3 chain	TUBB, TUBB2A, TUBB2B	sp|P07437|TBB5_HUMAN, sp|Q13885|TBB2A_HUMAN, sp|Q9BVA1|TBB2B_HUMAN
AINAALAQR	AINAALAQR	9	2	n[28.0313]AINAALAQR	n[32.0564]AINAALAQR	n[36.0757]AINAALAQR	53480.5	86029.6	80778.4	45596.5	53695.3	52341.5	109621	123957	117381	-0.505906	-0.975767	-0.895417	0.839842	0.335894	0.314611	0.970257	0.928336	0.842594	sp|P52657|T2AG_HUMAN	P52657	T2AG_HUMAN	GTF2A2	Transcription initiation factor IIA subunit 2
AINCATSGVVGLVNCLR	AINC[57.0215]ATSGVVGLVNC[57.0215]LR	17	2	n[28.0313]AINC[57.0215]ATSGVVGLVNC[57.0215]LR	n[32.0564]AINC[57.0215]ATSGVVGLVNC[57.0215]LR	n[36.0757]AINC[57.0215]ATSGVVGLVNC[57.0215]LR	101778	75167.7	56986.7	99988.5	140475	114757	166680	144414	200931	-0.292236	0.657198	0.740484	0.502875	0.765272	1.59345	0.419619	-0.27525	0.485532	sp|P49327|FAS_HUMAN	P49327	FAS_HUMAN	FASN	Fatty acid synthase
AINCATSGVVGLVNCLR	AINC[57.0215]ATSGVVGLVNC[57.0215]LR	17	3	n[28.0313]AINC[57.0215]ATSGVVGLVNC[57.0215]LR	n[32.0564]AINC[57.0215]ATSGVVGLVNC[57.0215]LR	n[36.0757]AINC[57.0215]ATSGVVGLVNC[57.0215]LR				14386.5			36733.6									1.07136			sp|P49327|FAS_HUMAN	P49327	FAS_HUMAN	FASN	Fatty acid synthase
AINPINTFTK	AINPINTFTK	10	2	n[28.0313]AINPINTFTK[28.0313]	n[32.0564]AINPINTFTK[32.0564]	n[36.0757]AINPINTFTK[36.0757]	39848	33696	32953.8	55134.6	55560.7	52533.9	62060.5	57884.1	67799.7	0.210974	0.467299	0.403402	0.449086	0.607719	0.816286	-0.137379	-0.242905	0.0454495	sp|Q07960|RHG01_HUMAN	Q07960	RHG01_HUMAN	ARHGAP1	Rho GTPase-activating protein 1
AINQGGLTSVAVR	AINQGGLTSVAVR	13	2	n[28.0313]AINQGGLTSVAVR	n[32.0564]AINQGGLTSVAVR	n[36.0757]AINQGGLTSVAVR	115613	60731.2	119882	105773	112947	147614	203276	278706	262816	-0.394986	0.649024	0.0308127	0.605345	2.05467	0.907886	0.62484	1.02232	0.509639	sp|P60900|PSA6_HUMAN	P60900	PSA6_HUMAN	PSMA6	Proteasome subunit alpha type-6
AINQQTGAFVEISR	AINQQTGAFVEISR	14	2	n[28.0313]AINQQTGAFVEISR	n[32.0564]AINQQTGAFVEISR	n[36.0757]AINQQTGAFVEISR	104417	78709.8	93125.8	111368	52460.2	93911.5	212796	169757	209753	-0.173667	-0.881052	-0.257282	0.818332	0.932102	0.94689	0.616507	1.42983	0.836738	sp|Q92945|FUBP2_HUMAN	Q92945	FUBP2_HUMAN	KHSRP	Far upstream element-binding protein 2
AINVFVSANR	AINVFVSANR	10	2	n[28.0313]AINVFVSANR	n[32.0564]AINVFVSANR	n[36.0757]AINVFVSANR	220001			58150			392237			-2.20735			0.634916			2.46677			sp|Q9BUL8|PDC10_HUMAN	Q9BUL8	PDC10_HUMAN	PDCD10	Programmed cell death protein 10
AIPDLTAPVAAVQAAVSNLVR	AIPDLTAPVAAVQAAVSNLVR	21	2	n[28.0313]AIPDLTAPVAAVQAAVSNLVR	n[32.0564]AIPDLTAPVAAVQAAVSNLVR	n[36.0757]AIPDLTAPVAAVQAAVSNLVR	77974.2	57561.6	35661.6	17837.9	43630.6	33013.1	52568.2	59245.4	44902	-2.4554	-0.674051	-0.380734	-0.792513	-0.146567	0.107859	1.28739	0.144159	0.121158	sp|P18206|VINC_HUMAN	P18206	VINC_HUMAN	VCL	Vinculin
AIPDLTAPVAAVQAAVSNLVR	AIPDLTAPVAAVQAAVSNLVR	21	3	n[28.0313]AIPDLTAPVAAVQAAVSNLVR	n[32.0564]AIPDLTAPVAAVQAAVSNLVR	n[36.0757]AIPDLTAPVAAVQAAVSNLVR	27902.5	33153.9	31919.9	30275.9	56546.9	64733.2	59097.7	97862	101628	-0.148871	0.516081	0.750646	0.904344	1.41207	1.44621	0.677723	0.512662	0.328133	sp|P18206|VINC_HUMAN	P18206	VINC_HUMAN	VCL	Vinculin
AIPNNQVLGK	AIPNNQVLGK	10	2	n[28.0313]AIPNNQVLGK[28.0313]	n[32.0564]AIPNNQVLGK[32.0564]	n[36.0757]AIPNNQVLGK[36.0757]	76034.2	84751.4	85734.7	96239.1	149003	141749	145577	175384	161258	0.0733264	0.569106	0.455986	0.734394	0.87245	0.686869	0.285576	-0.0799806	-0.136552	sp|O60869|EDF1_HUMAN	O60869	EDF1_HUMAN	EDF1	Endothelial differentiation-related factor 1
AIPQLQGYLR	AIPQLQGYLR	10	2	n[28.0313]AIPQLQGYLR	n[32.0564]AIPQLQGYLR	n[36.0757]AIPQLQGYLR	136280	146607	115686	216241	238214	203853	319394	334296	298894	0.399418	0.450908	0.547913	1.02946	1.00794	1.14487	0.254554	0.17371	0.229519	sp|Q02878|RL6_HUMAN	Q02878	RL6_HUMAN	RPL6	Large ribosomal subunit protein eL6
AIQAELLK	AIQAELLK	8	2	n[28.0313]AIQAELLK[28.0313]	n[32.0564]AIQAELLK[32.0564]	n[36.0757]AIQAELLK[36.0757]	66021.9	103484	101813	30487.7	90727	83538.2	63335.2	195587	61638.6	-1.41571	-0.469547	-0.554817	-0.272652	0.731381	-0.948567	0.767568	0.817603	-0.761184	sp|Q08752|PPID_HUMAN	Q08752	PPID_HUMAN	PPID	Peptidyl-prolyl cis-trans isomerase D
AIQAYGMKPHDIFEANDLFENGNMTQVQTTLVALAGLAK	AIQAYGMKPHDIFEANDLFENGNMTQVQTTLVALAGLAK	39	4			n[36.0757]AIQAYGMK[36.0757]PHDIFEANDLFENGNMTQVQTTLVALAGLAK[36.0757]							11989.6												sp|Q15417|CNN3_HUMAN	Q15417	CNN3_HUMAN	CNN3	Calponin-3
AIQCVNNVVVDGR	AIQC[57.0215]VNNVVVDGR	13	2	n[28.0313]AIQC[57.0215]VNNVVVDGR	n[32.0564]AIQC[57.0215]VNNVVVDGR	n[36.0757]AIQC[57.0215]VNNVVVDGR	27551.9	50426.9		49872.3	36914		61408.2	70873.5		0.619792	-0.724312		0.98738	0.302889		-0.00790332	0.643876		sp|O95628|CNOT4_HUMAN	O95628	CNOT4_HUMAN	CNOT4	CCR4-NOT transcription complex subunit 4
AIQDMFPNMDQEVIR	AIQDMFPNMDQEVIR	15	2	n[28.0313]AIQDMFPNMDQEVIR	n[32.0564]AIQDMFPNMDQEVIR	n[36.0757]AIQDMFPNMDQEVIR	6815.42			23917.5			33798.8			1.56389			2.1262			0.186814			sp|Q9H0E2|TOLIP_HUMAN	Q9H0E2	TOLIP_HUMAN	TOLLIP	Toll-interacting protein
AIQDPAFSDGIR	AIQDPAFSDGIR	12	2	n[28.0313]AIQDPAFSDGIR	n[32.0564]AIQDPAFSDGIR	n[36.0757]AIQDPAFSDGIR		178924			116111			326463			-0.907605			0.686352			1.21063		sp|Q7Z6Z7|HUWE1_HUMAN	Q7Z6Z7	HUWE1_HUMAN	HUWE1	E3 ubiquitin-protein ligase HUWE1
AIQGGTSHHLGQNFSK	AIQGGTSHHLGQNFSK	16	3	n[28.0313]AIQGGTSHHLGQNFSK[28.0313]	n[32.0564]AIQGGTSHHLGQNFSK[32.0564]	n[36.0757]AIQGGTSHHLGQNFSK[36.0757]	10555.2	14206.2	11651.1	15153.2	14049.2	20017.7	20871.3	20417.2	25492.3	0.25503	-0.285522	0.511404	0.790209	0.353209	0.905044	0.159688	0.255407	0.0262051	sp|P07814|SYEP_HUMAN	P07814	SYEP_HUMAN	EPRS1	Bifunctional glutamate/proline--tRNA ligase
AIQGGTSHHLGQNFSK	AIQGGTSHHLGQNFSK	16	4	n[28.0313]AIQGGTSHHLGQNFSK[28.0313]	n[32.0564]AIQGGTSHHLGQNFSK[32.0564]	n[36.0757]AIQGGTSHHLGQNFSK[36.0757]	22099.5		17607.4	31888.9		35308.1	57836.4	48585.1	55515.7	0.27186		0.73441	1.2056		1.43216	0.558253		0.330316	sp|P07814|SYEP_HUMAN	P07814	SYEP_HUMAN	EPRS1	Bifunctional glutamate/proline--tRNA ligase
AIQLEYSEAR	AIQLEYSEAR	10	2	n[28.0313]AIQLEYSEAR	n[32.0564]AIQLEYSEAR	n[36.0757]AIQLEYSEAR	9914	12645.8		18778.8	19322.2		40075.4	63126.9		0.654921	0.373379		1.84299	2.18282		0.812583	1.42612		sp|O43242|PSMD3_HUMAN	O43242	PSMD3_HUMAN	PSMD3	26S proteasome non-ATPase regulatory subunit 3
AIQLEYSEARR	AIQLEYSEARR	11	3	n[28.0313]AIQLEYSEARR	n[32.0564]AIQLEYSEARR	n[36.0757]AIQLEYSEARR		22634.8			18291.6			158806			-0.608095			2.68028			2.90505		sp|O43242|PSMD3_HUMAN	O43242	PSMD3_HUMAN	PSMD3	26S proteasome non-ATPase regulatory subunit 3
AIQLNPSYIR	AIQLNPSYIR	10	2	n[28.0313]AIQLNPSYIR	n[32.0564]AIQLNPSYIR	n[36.0757]AIQLNPSYIR	159177	42494.8	197971	62682.2	55016.9	67998.6	58635.7	70111.6	64506	-1.61873	0.107911	-1.81111	-1.67454	0.539009	-1.84233	-0.431298	0.0477731	-0.398654	sp|Q99614|TTC1_HUMAN	Q99614	TTC1_HUMAN	TTC1	Tetratricopeptide repeat protein 1
AIQLSGAEQLEALK	AIQLSGAEQLEALK	14	2	n[28.0313]AIQLSGAEQLEALK[28.0313]	n[32.0564]AIQLSGAEQLEALK[32.0564]	n[36.0757]AIQLSGAEQLEALK[36.0757]	52349.9	57223	55362.6	81764.6	68554.1	51602.3	96376.1	84163.7	70271.6	0.387634	0.00431731	-0.370878	0.684886	0.381542	0.119481	-0.0782395	-0.00609999	0.122924	sp|Q9BT78|CSN4_HUMAN	Q9BT78	CSN4_HUMAN	COPS4	COP9 signalosome complex subunit 4
AIQTVSCLLQGPCDAGNR	AIQTVSC[57.0215]LLQGPC[57.0215]DAGNR	18	2	n[28.0313]AIQTVSC[57.0215]LLQGPC[57.0215]DAGNR	n[32.0564]AIQTVSC[57.0215]LLQGPC[57.0215]DAGNR	n[36.0757]AIQTVSC[57.0215]LLQGPC[57.0215]DAGNR	17186		10626.3	17046.4		11789.6	50936.5		30511	-0.27842		-0.119528	1.40445		1.29714	1.30738		1.04923	sp|Q9H3U1|UN45A_HUMAN	Q9H3U1	UN45A_HUMAN	UNC45A	Protein unc-45 homolog A
AIQTVSCLLQGPCDAGNR	AIQTVSC[57.0215]LLQGPC[57.0215]DAGNR	18	3	n[28.0313]AIQTVSC[57.0215]LLQGPC[57.0215]DAGNR	n[32.0564]AIQTVSC[57.0215]LLQGPC[57.0215]DAGNR	n[36.0757]AIQTVSC[57.0215]LLQGPC[57.0215]DAGNR		8690.72	8077.73	14481.3	8662.82	17981.9	37132.2	26293.4	32080.8		-0.27412	0.885123		1.4271	1.76514	1.07746	1.31789	0.512578	sp|Q9H3U1|UN45A_HUMAN	Q9H3U1	UN45A_HUMAN	UNC45A	Protein unc-45 homolog A
AIRDGVIEASINHEK	AIRDGVIEASINHEK	15	4	n[28.0313]AIRDGVIEASINHEK[28.0313]	n[32.0564]AIRDGVIEASINHEK[32.0564]	n[36.0757]AIRDGVIEASINHEK[36.0757]	25354.8	20621.8	19990.2	38354.9	34335.6	37907.1	59170	53172.3	56160.2	0.351689	0.470898	0.653772	1.05371	1.18533	1.2657	0.32653	0.331105	0.244498	sp|O43242|PSMD3_HUMAN	O43242	PSMD3_HUMAN	PSMD3	26S proteasome non-ATPase regulatory subunit 3
AIRLELQGPR	AIRLELQGPR	10	3	n[28.0313]AIRLELQGPR	n[32.0564]AIRLELQGPR	n[36.0757]AIRLELQGPR	83913.1	56493.6	55603.7	115940	118314	106873	220857	200598	165350	0.205881	0.833495	0.673237	1.19348	1.67764	1.34772	0.61211	0.460823	0.307051	sp|P19338|NUCL_HUMAN	P19338	NUCL_HUMAN	NCL	Nucleolin
AISAANLHLR	AISAANLHLR	10	3	n[28.0313]AISAANLHLR	n[32.0564]AISAANLHLR			11205.2	12002.1		24048.6	25603.8					0.86356	0.823671							sp|Q6P2Q9|PRP8_HUMAN	Q6P2Q9	PRP8_HUMAN	PRPF8	Pre-mRNA-processing-splicing factor 8
AISEPNFSVAYANMCR	AISEPNFSVAYANMC[57.0215]R	16	2	n[28.0313]AISEPNFSVAYANMC[57.0215]R	n[32.0564]AISEPNFSVAYANMC[57.0215]R	n[36.0757]AISEPNFSVAYANMC[57.0215]R	20094.3	18387.6	15974.4	27284.9	33987.1	33551.8	81222.6	75538.8	79713.1	0.174669	0.652872	0.801226	1.84373	1.91481	2.09451	1.29357	0.878618	0.925846	sp|Q04637|IF4G1_HUMAN	Q04637	IF4G1_HUMAN	EIF4G1	Eukaryotic translation initiation factor 4 gamma 1
AISEQTGKELLYK	AISEQTGKELLYK	13	2	n[28.0313]AISEQTGK[28.0313]ELLYK[28.0313]	n[32.0564]AISEQTGK[32.0564]ELLYK[32.0564]	n[36.0757]AISEQTGK[36.0757]ELLYK[36.0757]	6364.83	9330.73	20691.8	12377.1	15278.7	20892	18622.1	23579.6	31854.5	0.692835	0.441983	-0.255512	1.35546	1.16742	0.397883	0.287128	0.342116	0.28596	sp|P53396|ACLY_HUMAN	P53396	ACLY_HUMAN	ACLY	ATP-citrate synthase
AISEQTGKELLYK	AISEQTGKELLYK	13	3	n[28.0313]AISEQTGK[28.0313]ELLYK[28.0313]	n[32.0564]AISEQTGK[32.0564]ELLYK[32.0564]	n[36.0757]AISEQTGK[36.0757]ELLYK[36.0757]	52859.9	47142.6	53057.4	63108.4	74992.1	75574.5	112444	115609	112460	0.00247304	0.426475	0.240942	0.893365	1.12936	0.859236	0.5154	0.319556	0.25086	sp|P53396|ACLY_HUMAN	P53396	ACLY_HUMAN	ACLY	ATP-citrate synthase
AISGVHTVR	AISGVHTVR	9	3	n[28.0313]AISGVHTVR	n[32.0564]AISGVHTVR	n[36.0757]AISGVHTVR	8248.34	9740.2	10910.9	15407.7	19307.6	19807.3	35347	36541.8	35887.9	0.634832	0.748923	0.590855	1.91551	1.7528	1.49317	0.90519	0.620551	0.534885	sp|P41091|IF2G_HUMAN	P41091	IF2G_HUMAN	EIF2S3	Eukaryotic translation initiation factor 2 subunit 3	EIF2S3B	sp|Q2VIR3|IF2GL_HUMAN
AISSASSPQSPGDALR	AISSASSPQSPGDALR	16	2	n[28.0313]AISSASSPQSPGDALR	n[32.0564]AISSASSPQSPGDALR	n[36.0757]AISSASSPQSPGDALR	22443.6		23337.4	49115.9		58970.4	95841.6		72458.6	0.893594		1.06795	1.92298		1.40997	0.653897		-0.0254165	sp|Q96KR1|ZFR_HUMAN	Q96KR1	ZFR_HUMAN	ZFR	Zinc finger RNA-binding protein
AISSASSPQSPGDALRR	AISSASSPQSPGDALRR	17	3	n[28.0313]AISSASSPQSPGDALRR	n[32.0564]AISSASSPQSPGDALRR	n[36.0757]AISSASSPQSPGDALRR	10710.2			41930.4	42801.6		48271.5	55147.8		1.7429			2.00917			-0.109215	0.0552879		sp|Q96KR1|ZFR_HUMAN	Q96KR1	ZFR_HUMAN	ZFR	Zinc finger RNA-binding protein
AISSSAISR	AISSSAISR	9	2	n[28.0313]AISSSAISR	n[32.0564]AISSSAISR	n[36.0757]AISSSAISR	34890.2	43262.8	59188.3	72912.3	55921.2	66323.2	103923	106564	62725	0.83104	0.105592	-0.105202	1.3999	1.14053	-0.140822	0.193366	0.651612	-0.403054	sp|Q16630|CPSF6_HUMAN	Q16630	CPSF6_HUMAN	CPSF6	Cleavage and polyadenylation specificity factor subunit 6
AISTTCIPNYPDR	AISTTC[57.0215]IPNYPDR	13	2	n[28.0313]AISTTC[57.0215]IPNYPDR	n[32.0564]AISTTC[57.0215]IPNYPDR	n[36.0757]AISTTC[57.0215]IPNYPDR	45435.8	50396.2	45268.8	94515.7	73493.9	85241.6	117766	114794	127189	0.810242	0.301078	0.643635	1.18759	1.02287	1.26583	0.00185738	0.338464	0.254758	sp|Q9H2J4|PDCL3_HUMAN	Q9H2J4	PDCL3_HUMAN	PDCL3	Phosducin-like protein 3
AISVHSTPEGCSSACK	AISVHSTPEGC[57.0215]SSAC[57.0215]K	16	3		n[32.0564]AISVHSTPEGC[57.0215]SSAC[57.0215]K[32.0564]	n[36.0757]AISVHSTPEGC[57.0215]SSAC[57.0215]K[36.0757]					4040.36	7766.85		12234.2	10759.6								1.28321	0.147644	sp|Q9NZI8|IF2B1_HUMAN	Q9NZI8	IF2B1_HUMAN	IGF2BP1	Insulin-like growth factor 2 mRNA-binding protein 1
AISVLAK	AISVLAK	7	2	n[28.0313]AISVLAK[28.0313]	n[32.0564]AISVLAK[32.0564]	n[36.0757]AISVLAK[36.0757]	63245.4	61255.8	129689	49612.5	63776.3	52376.7		151388	164835	-0.630366	-0.211307	-1.57746		1.14168	0.121422		0.969662	1.33145	sp|Q13404|UB2V1_HUMAN	Q13404	UB2V1_HUMAN	UBE2V1	Ubiquitin-conjugating enzyme E2 variant 1
AITHLNNNFMFGQK	AITHLNNNFMFGQK	14	3	n[28.0313]AITHLNNNFMFGQK[28.0313]	n[32.0564]AITHLNNNFMFGQK[32.0564]	n[36.0757]AITHLNNNFMFGQK[36.0757]	51082.8	27184.9	45533.5	140478		82645.9	250368	110329	88782.3	1.21383		0.590612	2.11488	1.87627	0.738792	0.525564		-0.219254	sp|P14866|HNRPL_HUMAN	P14866	HNRPL_HUMAN	HNRNPL	Heterogeneous nuclear ribonucleoprotein L
AITHLNNNFMFGQK	AITHLNNNFM[15.9949]FGQK	14	3	n[28.0313]AITHLNNNFM[15.9949]FGQK[28.0313]	n[32.0564]AITHLNNNFM[15.9949]FGQK[32.0564]	n[36.0757]AITHLNNNFM[15.9949]FGQK[36.0757]	13071.8	14207.4	7961.58		52224	43047.3	42925.7	37455.6	50233.3		1.65998	2.16539	1.5432	1.24381	2.43297		-0.799494	-0.0998593	sp|P14866|HNRPL_HUMAN	P14866	HNRPL_HUMAN	HNRNPL	Heterogeneous nuclear ribonucleoprotein L
AITIAGIPQSIIECVK	AITIAGIPQSIIEC[57.0215]VK	16	2	n[28.0313]AITIAGIPQSIIEC[57.0215]VK[28.0313]	n[32.0564]AITIAGIPQSIIEC[57.0215]VK[32.0564]	n[36.0757]AITIAGIPQSIIEC[57.0215]VK[36.0757]	118996	127476	126862	190914	158988	146090	300758	245153	232221	0.419286	0.0634935	-0.0658074	1.14231	0.776518	0.647682	0.347536	0.3297	0.346055	sp|Q15366|PCBP2_HUMAN	Q15366	PCBP2_HUMAN	PCBP2	Poly(rC)-binding protein 2
AITIAGVPQSVTECVK	AITIAGVPQSVTEC[57.0215]VK	16	2	n[28.0313]AITIAGVPQSVTEC[57.0215]VK[28.0313]	n[32.0564]AITIAGVPQSVTEC[57.0215]VK[32.0564]	n[36.0757]AITIAGVPQSVTEC[57.0215]VK[36.0757]	311665	290239	271435	435505	376701	417922	705597	603202	684706	0.216045	0.106697	0.353223	0.966134	0.854087	1.11033	0.374597	0.364065	0.38967	sp|Q15365|PCBP1_HUMAN	Q15365	PCBP1_HUMAN	PCBP1	Poly(rC)-binding protein 1
AITIAGVPQSVTECVK	AITIAGVPQSVTEC[57.0215]VK	16	3	n[28.0313]AITIAGVPQSVTEC[57.0215]VK[28.0313]	n[32.0564]AITIAGVPQSVTEC[57.0215]VK[32.0564]	n[36.0757]AITIAGVPQSVTEC[57.0215]VK[36.0757]				49413.4	41803.6		106488									0.803273			sp|Q15365|PCBP1_HUMAN	Q15365	PCBP1_HUMAN	PCBP1	Poly(rC)-binding protein 1
AITIANQTNCPLYITK	AITIANQTNC[57.0215]PLYITK	16	2	n[28.0313]AITIANQTNC[57.0215]PLYITK[28.0313]	n[32.0564]AITIANQTNC[57.0215]PLYITK[32.0564]	n[36.0757]AITIANQTNC[57.0215]PLYITK[36.0757]	147352	96556.1	70101.9	302546	191136	128406	371964	260497	151839	0.784658	0.729967	0.60378	1.1366	1.26489	0.890463	-0.0235505	0.151602	-0.0807507	sp|Q16555|DPYL2_HUMAN	Q16555	DPYL2_HUMAN	DPYSL2	Dihydropyrimidinase-related protein 2
AITISSALQAGTVWVNCYGVVSAQCPFGGFK	AITISSALQAGTVWVNC[57.0215]YGVVSAQC[57.0215]PFGGFK	31	3	n[28.0313]AITISSALQAGTVWVNC[57.0215]YGVVSAQC[57.0215]PFGGFK[28.0313]	n[32.0564]AITISSALQAGTVWVNC[57.0215]YGVVSAQC[57.0215]PFGGFK[32.0564]	n[36.0757]AITISSALQAGTVWVNC[57.0215]YGVVSAQC[57.0215]PFGGFK[36.0757]			7147.8			10462.3			20944.7			0.280221			1.32646			0.678807	sp|P00352|AL1A1_HUMAN	P00352	AL1A1_HUMAN	ALDH1A1	Aldehyde dehydrogenase 1A1
AITISSALQAGTVWVNCYGVVSAQCPFGGFK	AITISSALQAGTVWVNC[57.0215]YGVVSAQC[57.0215]PFGGFK	31	4	n[28.0313]AITISSALQAGTVWVNC[57.0215]YGVVSAQC[57.0215]PFGGFK[28.0313]	n[32.0564]AITISSALQAGTVWVNC[57.0215]YGVVSAQC[57.0215]PFGGFK[32.0564]	n[36.0757]AITISSALQAGTVWVNC[57.0215]YGVVSAQC[57.0215]PFGGFK[36.0757]			4681.61						19103.4						1.8042				sp|P00352|AL1A1_HUMAN	P00352	AL1A1_HUMAN	ALDH1A1	Aldehyde dehydrogenase 1A1
AITSAYYR	AITSAYYR	8	2	n[28.0313]AITSAYYR	n[32.0564]AITSAYYR	n[36.0757]AITSAYYR	60102.6	93157	54626.9	101097	135510	104041	181225	163480	146630	0.487249	0.295741	0.66007	1.38715	0.63462	1.19994	0.524409	-0.0444457	0.17244	sp|P62491|RB11A_HUMAN	P62491	RB11A_HUMAN	RAB11A	Ras-related protein Rab-11A	RAB11B, RAB25	sp|P57735|RAB25_HUMAN, sp|Q15907|RB11B_HUMAN
AITVFSPDGHLFQVEYAQEAVK	AITVFSPDGHLFQVEYAQEAVK	22	3	n[28.0313]AITVFSPDGHLFQVEYAQEAVK[28.0313]	n[32.0564]AITVFSPDGHLFQVEYAQEAVK[32.0564]	n[36.0757]AITVFSPDGHLFQVEYAQEAVK[36.0757]	15174.5	6878.19	11063.5		15334.1		50483.1	44497.8	44964.9		0.887167		1.57114	2.53891	1.79844		1.26842		sp|O14818|PSA7_HUMAN	O14818	PSA7_HUMAN	PSMA7	Proteasome subunit alpha type-7	PSMA8	sp|Q8TAA3|PSMA8_HUMAN
AIVAIENPADVSVISSR	AIVAIENPADVSVISSR	17	2	n[28.0313]AIVAIENPADVSVISSR	n[32.0564]AIVAIENPADVSVISSR	n[36.0757]AIVAIENPADVSVISSR	208634	222379	152505	303424	308482	236210	571184	567730	444094	0.287128	0.202686	0.36181	1.25368	1.15087	1.31746	0.591062	0.564862	0.588213	sp|P08865|RSSA_HUMAN	P08865	RSSA_HUMAN	RPSA	Small ribosomal subunit protein uS2	RPSA2	sp|A0A8I5KQE6|RPSA2_HUMAN
AIVAIENPADVSVISSR	AIVAIENPADVSVISSR	17	3	n[28.0313]AIVAIENPADVSVISSR	n[32.0564]AIVAIENPADVSVISSR	n[36.0757]AIVAIENPADVSVISSR	46819.1	30477.6	23987.3	36958	32931.4	23233.5	97090.9	89902.1	68144.1	-0.617029	-0.157768	-0.315467	0.856637	1.40083	1.28177	1.09818	1.17528	1.2298	sp|P08865|RSSA_HUMAN	P08865	RSSA_HUMAN	RPSA	Small ribosomal subunit protein uS2	RPSA2	sp|A0A8I5KQE6|RPSA2_HUMAN
AIVDCGFEHPSEVQHECIPQAILGMDVLCQAK	AIVDC[57.0215]GFEHPSEVQHEC[57.0215]IPQAILGMDVLC[57.0215]QAK	32	4	n[28.0313]AIVDC[57.0215]GFEHPSEVQHEC[57.0215]IPQAILGMDVLC[57.0215]QAK[28.0313]	n[32.0564]AIVDC[57.0215]GFEHPSEVQHEC[57.0215]IPQAILGMDVLC[57.0215]QAK[32.0564]	n[36.0757]AIVDC[57.0215]GFEHPSEVQHEC[57.0215]IPQAILGMDVLC[57.0215]QAK[36.0757]	14878.7	18225.1	15298.5	39323	32772.7	27939.5	58298.8	46912.1	49862.8	1.17601	0.581925	0.599515	1.82067	1.18285	1.48003	0.269168	0.2176	0.513078	sp|Q13838|DX39B_HUMAN	Q13838	DX39B_HUMAN	DDX39B	Spliceosome RNA helicase DDX39B	DDX39A	sp|O00148|DX39A_HUMAN
AIVDSPCIYEAEQK	AIVDSPC[57.0215]IYEAEQK	14	2	n[28.0313]AIVDSPC[57.0215]IYEAEQK[28.0313]	n[32.0564]AIVDSPC[57.0215]IYEAEQK[32.0564]	n[36.0757]AIVDSPC[57.0215]IYEAEQK[36.0757]	81046.9	49726	34955	117560	102153	91355.2	168932	131685	159579	0.276038	0.805688	1.11658	0.856952	1.24023	1.96615	0.205423	0.0512147	0.482132	sp|O95490|AGRL2_HUMAN	O95490	AGRL2_HUMAN	ADGRL2	Adhesion G protein-coupled receptor L2
AIVDTNGITVFGTR	AIVDTNGITVFGTR	14	2	n[28.0313]AIVDTNGITVFGTR	n[32.0564]AIVDTNGITVFGTR	n[36.0757]AIVDTNGITVFGTR	172384	126213	181803	250548	183382	336004	315896	211417	401358	0.286223	0.283806	0.616702	0.674518	0.557215	0.917968	0.0128035	-0.109916	-0.0661687	sp|P12107|COBA1_HUMAN	P12107	COBA1_HUMAN	COL11A1	Collagen alpha-1(XI) chain
AIVNVIGMHK	AIVNVIGMHK	10	3	n[28.0313]AIVNVIGMHK[28.0313]	n[32.0564]AIVNVIGMHK[32.0564]	n[36.0757]AIVNVIGMHK[36.0757]		30238.1		22031	15905.3	21468.6	36307.7	33315.6	42194		-1.23244			-0.0614783		0.408648	0.787639	0.652227	sp|O75533|SF3B1_HUMAN	O75533	SF3B1_HUMAN	SF3B1	Splicing factor 3B subunit 1
AIVQLVNER	AIVQLVNER	9	2		n[32.0564]AIVQLVNER	n[36.0757]AIVQLVNER				193265	226480	193410	271849	358791	461939							0.184077	0.348607	0.933462	sp|Q15102|PA1B3_HUMAN	Q15102	PA1B3_HUMAN	PAFAH1B3	Platelet-activating factor acetylhydrolase IB subunit alpha1
AIVQLVNERQPQAR	AIVQLVNERQPQAR	14	3	n[28.0313]AIVQLVNERQPQAR	n[32.0564]AIVQLVNERQPQAR	n[36.0757]AIVQLVNERQPQAR	30626.7	18488	27281.5	65129.1	43629.4	60260.4	77137.8	59937.4	62637	0.856211	0.984558	0.873886	1.15181	1.52884	0.974544	-0.0798911	0.160953	-0.266777	sp|Q15102|PA1B3_HUMAN	Q15102	PA1B3_HUMAN	PAFAH1B3	Platelet-activating factor acetylhydrolase IB subunit alpha1
AIVWGMQTR	AIVWGMQTR	9	2	n[28.0313]AIVWGMQTR	n[32.0564]AIVWGMQTR	n[36.0757]AIVWGMQTR	62255	36344.9	28740.2	62652.8	47342.5	41155.9	91416.8	116226	124954	-0.25746	0.116705	0.248626	0.339086	1.51712	1.89571	0.221054	1.01709	1.27965	sp|P53396|ACLY_HUMAN	P53396	ACLY_HUMAN	ACLY	ATP-citrate synthase
AIYDFEAAEDNELTFK	AIYDFEAAEDNELTFK	16	2	n[28.0313]AIYDFEAAEDNELTFK[28.0313]	n[32.0564]AIYDFEAAEDNELTFK[32.0564]	n[36.0757]AIYDFEAAEDNELTFK[36.0757]	15607.8	10363.6	17924.1	44182.5	33387.6	56099.4	65404.4	57381.1	78662.6	1.27509	1.4544	1.37668	1.91757	2.31912	1.90923	0.266985	0.481399	0.165112	sp|Q92783|STAM1_HUMAN	Q92783	STAM1_HUMAN	STAM	Signal transducing adapter molecule 1
AIYHDLEQSIR	AIYHDLEQSIR	11	2	n[28.0313]AIYHDLEQSIR	n[32.0564]AIYHDLEQSIR	n[36.0757]AIYHDLEQSIR	9402.85	9609.01	10952.9	21002.9	22273.3	26432.1	36559.6	31501.8	39514.1	0.912119	0.974632	1.00157	1.77518	1.54776	1.6265	0.48757	0.189806	0.257493	sp|Q9UNF0|PACN2_HUMAN	Q9UNF0	PACN2_HUMAN	PACSIN2	Protein kinase C and casein kinase substrate in neurons protein 2
AIYHDLEQSIR	AIYHDLEQSIR	11	3	n[28.0313]AIYHDLEQSIR	n[32.0564]AIYHDLEQSIR	n[36.0757]AIYHDLEQSIR	51271.7	28856.4	30128.2	60780	51393.6	57669.9	96046.9	82275.8	98481.7	-0.00775185	0.578507	0.667299	0.703855	1.3518	1.48419	0.336116	0.389973	0.449455	sp|Q9UNF0|PACN2_HUMAN	Q9UNF0	PACN2_HUMAN	PACSIN2	Protein kinase C and casein kinase substrate in neurons protein 2
AIYQATYR	AIYQATYR	8	2	n[28.0313]AIYQATYR	n[32.0564]AIYQATYR	n[36.0757]AIYQATYR	63453.7	55649.3	71787.4	48402.3	48237.4	47603.7	77906.1	95157.8	63066.6	-0.670739	-0.475694	-0.862061	0.0808481	0.598895	-0.411406	0.376095	0.691264	0.0832201	sp|P28074|PSB5_HUMAN	P28074	PSB5_HUMAN	PSMB5	Proteasome subunit beta type-5
AKDANNGNLQLR	AKDANNGNLQLR	12	3		n[32.0564]AK[32.0564]DANNGNLQLR	n[36.0757]AK[36.0757]DANNGNLQLR					7578.41			21654									1.23077		sp|P05455|LA_HUMAN	P05455	LA_HUMAN	SSB	Lupus La protein
AKDLQDELAGNSEQR	AKDLQDELAGNSEQR	15	3			n[36.0757]AK[36.0757]DLQDELAGNSEQR							22463												sp|Q9UQE7|SMC3_HUMAN	Q9UQE7	SMC3_HUMAN	SMC3	Structural maintenance of chromosomes protein 3
AKDPFAHLPK	AKDPFAHLPK	10	3	n[28.0313]AK[28.0313]DPFAHLPK[28.0313]	n[32.0564]AK[32.0564]DPFAHLPK[32.0564]	n[36.0757]AK[36.0757]DPFAHLPK[36.0757]			808623	108361	88771.9	83462.8	56933.5	87526.9	100534			-3.54567			-3.23233	-1.26717	-0.335533	-0.0541013	sp|P26641|EF1G_HUMAN	P26641	EF1G_HUMAN	EEF1G	Elongation factor 1-gamma
AKDYENAIK	AKDYENAIK	9	3	n[28.0313]AK[28.0313]DYENAIK[28.0313]	n[32.0564]AK[32.0564]DYENAIK[32.0564]	n[36.0757]AK[36.0757]DYENAIK[36.0757]	5235.79	11079	6635.74	15071.8	17873.1	16122.5	19385.2	21712.2	22066.6	1.25873	0.420482	1.01134	1.69511	0.800626	1.50898	0.0608881	-0.00318066	0.130205	sp|P53041|PPP5_HUMAN	P53041	PPP5_HUMAN	PPP5C	Serine/threonine-protein phosphatase 5
AKEAQDDLVK	AKEAQDDLVK	10	2	n[28.0313]AK[28.0313]EAQDDLVK[28.0313]	n[32.0564]AK[32.0564]EAQDDLVK[32.0564]	n[36.0757]AK[36.0757]EAQDDLVK[36.0757]	21682.9	25180.7	26159.6	25824.4	28626	28825.4	42264.4	41011.2	49006.4	-0.0144725	-0.0796344	-0.129405	0.771354	0.517712	0.681079	0.410335	0.214021	0.44305	sp|P15311|EZRI_HUMAN	P15311	EZRI_HUMAN	EZR	Ezrin
AKEAQDDLVK	AKEAQDDLVK	10	3	n[28.0313]AK[28.0313]EAQDDLVK[28.0313]	n[32.0564]AK[32.0564]EAQDDLVK[32.0564]	n[36.0757]AK[36.0757]EAQDDLVK[36.0757]	10688.6	15621.1	10798.6	18749.7	20719.4	19630.8	31298.8	31802.7	25271.9	0.544143	0.169259	0.592868	1.36613	0.860437	1.00213	0.446499	0.307853	0.0418316	sp|P15311|EZRI_HUMAN	P15311	EZRI_HUMAN	EZR	Ezrin
AKEEAERLEK	AKEEAERLEK	10	3		n[32.0564]AK[32.0564]EEAERLEK[32.0564]	n[36.0757]AK[36.0757]EEAERLEK[36.0757]						12217.1			21779.3									0.511477	sp|P35241|RADI_HUMAN	P35241	RADI_HUMAN	RDX	Radixin
AKEEQQDDTVYMGK	AKEEQQDDTVYMGK	14	3	n[28.0313]AK[28.0313]EEQQDDTVYMGK[28.0313]	n[32.0564]AK[32.0564]EEQQDDTVYMGK[32.0564]	n[36.0757]AK[36.0757]EEQQDDTVYMGK[36.0757]	3289.17	5473.55	4884.88	7945.01	11225.9	10655.1	17071.7	17474.1	17068.3	1.00568	0.766804	0.855749	2.1631	1.47335	1.58038	0.78193	0.323226	0.357192	sp|Q14203|DCTN1_HUMAN	Q14203	DCTN1_HUMAN	DCTN1	Dynactin subunit 1
AKEFTNVYIK	AKEFTNVYIK	10	2	n[28.0313]AK[28.0313]EFTNVYIK[28.0313]	n[32.0564]AK[32.0564]EFTNVYIK[32.0564]	n[36.0757]AK[36.0757]EFTNVYIK[36.0757]	37030.5	70136.9	33686.7	26505.7	24220.3	26637.8	33506.8	30699.7	39633.8	-0.770244	-1.83672	-0.608106	-0.368694	-1.4217	0.0100043	0.0260581	0.0316934	0.250676	sp|P11940|PABP1_HUMAN	P11940	PABP1_HUMAN	PABPC1	Polyadenylate-binding protein 1	PABPC4	sp|Q13310|PABP4_HUMAN
AKEFTNVYIK	AKEFTNVYIK	10	3	n[28.0313]AK[28.0313]EFTNVYIK[28.0313]	n[32.0564]AK[32.0564]EFTNVYIK[32.0564]	n[36.0757]AK[36.0757]EFTNVYIK[36.0757]		67595.2	44473.9	63283.6	62063.6	77600.8	108548	106403	116974		-0.392655	0.533707		0.476608	1.1706	0.460521	0.485938	0.269461	sp|P11940|PABP1_HUMAN	P11940	PABP1_HUMAN	PABPC1	Polyadenylate-binding protein 1	PABPC4	sp|Q13310|PABP4_HUMAN
AKELLGQGLLLR	AKELLGQGLLLR	12	3	n[28.0313]AK[28.0313]ELLGQGLLLR	n[32.0564]AK[32.0564]ELLGQGLLLR	n[36.0757]AK[36.0757]ELLGQGLLLR	17215.8	24183.3	21869.4	25507.9	24001.2	33338.9	46703.9	24862	45366.3	0.319912	-0.280385	0.338887	1.2768	-0.161385	0.828156	0.581395	-0.264325	0.121834	sp|Q99613|EIF3C_HUMAN	Q99613	EIF3C_HUMAN	EIF3C	Eukaryotic translation initiation factor 3 subunit C	EIF3CL	sp|B5ME19|EIFCL_HUMAN
AKENDENCGPTTTVFVGNISEK	AKENDENC[57.0215]GPTTTVFVGNISEK	22	3	n[28.0313]AK[28.0313]ENDENC[57.0215]GPTTTVFVGNISEK[28.0313]	n[32.0564]AK[32.0564]ENDENC[57.0215]GPTTTVFVGNISEK[32.0564]	n[36.0757]AK[36.0757]ENDENC[57.0215]GPTTTVFVGNISEK[36.0757]	8539.33	5171.98	10927.1	13418.5	11230.2	14397.2	19395.5	18116.7	22649.8	0.385385	0.849115	0.128475	0.990161	1.60722	0.827034	0.229285	0.374784	0.331124	sp|P49756|RBM25_HUMAN	P49756	RBM25_HUMAN	RBM25	RNA-binding protein 25
AKEVLPAIR	AKEVLPAIR	9	3	n[28.0313]AK[28.0313]EVLPAIR	n[32.0564]AK[32.0564]EVLPAIR	n[36.0757]AK[36.0757]EVLPAIR	91951.8	65802.6	59113.8	44601	47670.4	70911.7	78045.8	72364.7	81698.9	-1.33061	-0.74768	-0.00687506	-0.449272	-0.0641694	0.24227	0.505851	0.300186	-0.118289	sp|O00391|QSOX1_HUMAN	O00391	QSOX1_HUMAN	QSOX1	Sulfhydryl oxidase 1
AKFCGVCTDGR	AKFC[57.0215]GVC[57.0215]TDGR	11	2	n[28.0313]AK[28.0313]FC[57.0215]GVC[57.0215]TDGR	n[32.0564]AK[32.0564]FC[57.0215]GVC[57.0215]TDGR	n[36.0757]AK[36.0757]FC[57.0215]GVC[57.0215]TDGR	20241.3	21614.5	32046.8	28206.6	39880.7	46971.5	43875.5	53905.7	62221.1	0.221554	0.629535	0.2822	0.924587	1.13726	0.732672	0.327541	0.124395	0.0830374	sp|P29279|CCN2_HUMAN	P29279	CCN2_HUMAN	CCN2	CCN family member 2
AKFCGVCTDGR	AKFC[57.0215]GVC[57.0215]TDGR	11	3	n[28.0313]AK[28.0313]FC[57.0215]GVC[57.0215]TDGR	n[32.0564]AK[32.0564]FC[57.0215]GVC[57.0215]TDGR	n[36.0757]AK[36.0757]FC[57.0215]GVC[57.0215]TDGR	67277.1	77247.3	79559.2	120211	142299	145070	192025	222722	255231	0.574389	0.636448	0.597242	1.30797	1.37101	1.45715	0.358094	0.351242	0.492475	sp|P29279|CCN2_HUMAN	P29279	CCN2_HUMAN	CCN2	CCN family member 2
AKFENLCK	AKFENLC[57.0215]K	8	2	n[28.0313]AK[28.0313]FENLC[57.0215]K[28.0313]	n[32.0564]AK[32.0564]FENLC[57.0215]K[32.0564]	n[36.0757]AK[36.0757]FENLC[57.0215]K[36.0757]	62186.1	70238.5	71230.2	88484.1	98440.6	109526	115480	129195	150364	0.23971	0.240877	0.351305	0.683922	0.701267	0.853342	0.068721	0.0770648	0.134602	sp|P08238|HS90B_HUMAN	P08238	HS90B_HUMAN	HSP90AB1	Heat shock protein HSP 90-beta	HSP90AB2P	sp|Q58FF8|H90B2_HUMAN
AKFENLCK	AKFENLC[57.0215]K	8	3	n[28.0313]AK[28.0313]FENLC[57.0215]K[28.0313]	n[32.0564]AK[32.0564]FENLC[57.0215]K[32.0564]	n[36.0757]AK[36.0757]FENLC[57.0215]K[36.0757]	98605.3	111870	126049	225604	223289	237355	354103	350323	392319	0.93134	0.76198	0.643662	1.64906	1.47993	1.41349	0.342228	0.33462	0.402395	sp|P08238|HS90B_HUMAN	P08238	HS90B_HUMAN	HSP90AB1	Heat shock protein HSP 90-beta	HSP90AB2P	sp|Q58FF8|H90B2_HUMAN
AKFFPEDVSEELIQEITQR	AKFFPEDVSEELIQEITQR	19	3	n[28.0313]AK[28.0313]FFPEDVSEELIQEITQR	n[32.0564]AK[32.0564]FFPEDVSEELIQEITQR	n[36.0757]AK[36.0757]FFPEDVSEELIQEITQR	11350.5			27424.5			33272.9			1.02541			1.3677			-0.0332093			sp|P35241|RADI_HUMAN	P35241	RADI_HUMAN	RDX	Radixin
AKFYPEDVAEELIQDITQK	AKFYPEDVAEELIQDITQK	19	3	n[28.0313]AK[28.0313]FYPEDVAEELIQDITQK[28.0313]	n[32.0564]AK[32.0564]FYPEDVAEELIQDITQK[32.0564]	n[36.0757]AK[36.0757]FYPEDVAEELIQDITQK[36.0757]	12065.1		5851.52	21693.3		10666.7	28640.9		14855.3	0.599113		0.596823	1.06335		1.11955	0.0887407		0.155289	sp|P15311|EZRI_HUMAN	P15311	EZRI_HUMAN	EZR	Ezrin
AKFYPEDVSEELIQDITQR	AKFYPEDVSEELIQDITQR	19	3	n[28.0313]AK[28.0313]FYPEDVSEELIQDITQR	n[32.0564]AK[32.0564]FYPEDVSEELIQDITQR	n[36.0757]AK[36.0757]FYPEDVSEELIQDITQR	25873.9	25239.2	18831.1	50155.4	45861.6	44383.8	80153.5	80222.2	76182.2	0.718614	0.607467	0.967512	1.4599	1.5134	1.79179	0.365795	0.522612	0.456839	sp|P26038|MOES_HUMAN	P26038	MOES_HUMAN	MSN	Moesin
AKLDSSETTMVK	AKLDSSETTMVK	12	2	n[28.0313]AK[28.0313]LDSSETTMVK[28.0313]	n[32.0564]AK[32.0564]LDSSETTMVK[32.0564]	n[36.0757]AK[36.0757]LDSSETTMVK[36.0757]	19258.6			10976.3	11333.3	14993.6	12931	16023.8	19381.8	-1.0971			-0.806729			-0.0851161	0.184497	0.047771	sp|Q9UBE0|SAE1_HUMAN	Q9UBE0	SAE1_HUMAN	SAE1	SUMO-activating enzyme subunit 1
AKLDSSETTMVK	AKLDSSETTMVK	12	3	n[28.0313]AK[28.0313]LDSSETTMVK[28.0313]	n[32.0564]AK[32.0564]LDSSETTMVK[32.0564]	n[36.0757]AK[36.0757]LDSSETTMVK[36.0757]	10070	7566.21	8143.62	15691.8	15636.2	17614.3	19831.1	22151.3	21235.3	0.373295	0.777761	0.843602	0.784327	1.3797	1.15817	0.03554	0.218611	-0.0528643	sp|Q9UBE0|SAE1_HUMAN	Q9UBE0	SAE1_HUMAN	SAE1	SUMO-activating enzyme subunit 1
AKLDVQFAGTAK	AKLDVQFAGTAK	12	3	n[28.0313]AK[28.0313]LDVQFAGTAK[28.0313]	n[32.0564]AK[32.0564]LDVQFAGTAK[32.0564]	n[36.0757]AK[36.0757]LDVQFAGTAK[36.0757]	17979.1			32092.1			33951.4			0.598064			0.733252			-0.240303			sp|Q14315|FLNC_HUMAN	Q14315	FLNC_HUMAN	FLNC	Filamin-C
AKLEEHFKNQELR	AKLEEHFKNQELR	13	4	n[28.0313]AK[28.0313]LEEHFK[28.0313]NQELR	n[32.0564]AK[32.0564]LEEHFK[32.0564]NQELR	n[36.0757]AK[36.0757]LEEHFK[36.0757]NQELR	19034.1			26466.5			39803.2			0.208936			0.87277			0.288342			sp|O00410|IPO5_HUMAN	O00410	IPO5_HUMAN	IPO5	Importin-5
AKLEEQAQQIR	AKLEEQAQQIR	11	2	n[28.0313]AK[28.0313]LEEQAQQIR	n[32.0564]AK[32.0564]LEEQAQQIR	n[36.0757]AK[36.0757]LEEQAQQIR	15283.5	14769.9	20541.8	16538.4	19688.2	23682.9	30679.1	32139.6	40255.8	-0.1528	0.176452	-0.0641189	0.821386	0.956481	0.746085	0.598694	0.396704	0.442769	sp|P02649|APOE_HUMAN	P02649	APOE_HUMAN	APOE	Apolipoprotein E
AKPAMPQDSVPSPR	AKPAMPQDSVPSPR	14	3		n[32.0564]AK[32.0564]PAMPQDSVPSPR	n[36.0757]AK[36.0757]PAMPQDSVPSPR				46226.5		56693.5	155665		144485							1.46031		1.02708	sp|P53396|ACLY_HUMAN	P53396	ACLY_HUMAN	ACLY	ATP-citrate synthase
AKQTLENERGELANEVK	AKQTLENERGELANEVK	17	4		n[32.0564]AK[32.0564]QTLENERGELANEVK[32.0564]	n[36.0757]AK[36.0757]QTLENERGELANEVK[36.0757]					13945.4			29098.1	34594.3								0.782083		sp|P35579|MYH9_HUMAN	P35579	MYH9_HUMAN	MYH9	Myosin-9
AKTGGAYGEDLGADYNLSQVCDGK	AKTGGAYGEDLGADYNLSQVC[57.0215]DGK	24	3		n[32.0564]AK[32.0564]TGGAYGEDLGADYNLSQVC[57.0215]DGK[32.0564]	n[36.0757]AK[36.0757]TGGAYGEDLGADYNLSQVC[57.0215]DGK[36.0757]				143842	124485	88765.6	11366	6696.49								-4.05399	-4.61949		sp|P49327|FAS_HUMAN	P49327	FAS_HUMAN	FASN	Fatty acid synthase
AKTPVTLK	AKTPVTLK	8	3	n[28.0313]AK[28.0313]TPVTLK[28.0313]	n[32.0564]AK[32.0564]TPVTLK[32.0564]	n[36.0757]AK[36.0757]TPVTLK[36.0757]			4819.16			4513.19			10035.9			-0.364037			0.833765			0.830367	sp|P42167|LAP2B_HUMAN	P42167	LAP2B_HUMAN	TMPO	Lamina-associated polypeptide 2, isoforms beta/gamma
AKVEFNIR	AKVEFNIR	8	3	n[28.0313]AK[28.0313]VEFNIR	n[32.0564]AK[32.0564]VEFNIR	n[36.0757]AK[36.0757]VEFNIR	52757.4	53692.3	53960.9	91888.6	91581.8	105840	152124	164057	190168	0.544858	0.527115	0.702501	1.33613	1.4609	1.59274	0.415783	0.550462	0.5228	sp|Q8NC51|SERB1_HUMAN	Q8NC51	SERB1_HUMAN	SERBP1	SERPINE1 mRNA-binding protein 1
AKWYPEVR	AKWYPEVR	8	3	n[28.0313]AK[28.0313]WYPEVR	n[32.0564]AK[32.0564]WYPEVR	n[36.0757]AK[36.0757]WYPEVR	31463.1	23927.2	26988.9	51514.9	48213.4	47995.5	60132.2	58445.5	70767.6	0.465567	0.761434	0.561127	0.756109	1.12041	1.16617	-0.0849491	-0.0243482	0.23761	sp|P63000|RAC1_HUMAN	P63000	RAC1_HUMAN	RAC1	Ras-related C3 botulinum toxin substrate 1	RAC3	sp|P60763|RAC3_HUMAN
ALAAAGYDVEK	ALAAAGYDVEK	11	2	n[28.0313]ALAAAGYDVEK[28.0313]	n[32.0564]ALAAAGYDVEK[32.0564]	n[36.0757]ALAAAGYDVEK[36.0757]	96484	107141	117658	209394	184399	217521	218861	299462	340089	0.855141	0.528133	0.617147	0.97287	1.31593	1.30676	-0.257763	0.404475	0.322179	sp|P10412|H14_HUMAN	P10412	H14_HUMAN	H1-4	Histone H1.4	H1-1, H1-2, H1-3, H1-6	sp|P16402|H13_HUMAN, sp|P16403|H12_HUMAN, sp|P22492|H1T_HUMAN, sp|Q02539|H11_HUMAN
ALAAAGYDVEKNNSR	ALAAAGYDVEKNNSR	15	2	n[28.0313]ALAAAGYDVEK[28.0313]NNSR	n[32.0564]ALAAAGYDVEK[32.0564]NNSR	n[36.0757]ALAAAGYDVEK[36.0757]NNSR	6830	12389.2	12505.7	16068.8	17653.3	23413.9	25456.6	31250.3	41719.6	0.967656	0.241372	0.635376	1.70472	1.16957	1.51359	0.361568	0.544875	0.51078	sp|P10412|H14_HUMAN	P10412	H14_HUMAN	H1-4	Histone H1.4	H1-1, H1-2, H1-3, H1-6	sp|P16402|H13_HUMAN, sp|P16403|H12_HUMAN, sp|P22492|H1T_HUMAN, sp|Q02539|H11_HUMAN
ALAAAGYDVEKNNSR	ALAAAGYDVEKNNSR	15	3	n[28.0313]ALAAAGYDVEK[28.0313]NNSR	n[32.0564]ALAAAGYDVEK[32.0564]NNSR	n[36.0757]ALAAAGYDVEK[36.0757]NNSR	72566.7	73330.5	71286.4	148787	133900	151084	207342	222829	264014	0.776798	0.63685	0.81425	1.3095	1.4398	1.66437	0.157207	0.419624	0.482682	sp|P10412|H14_HUMAN	P10412	H14_HUMAN	H1-4	Histone H1.4	H1-1, H1-2, H1-3, H1-6	sp|P16402|H13_HUMAN, sp|P16403|H12_HUMAN, sp|P22492|H1T_HUMAN, sp|Q02539|H11_HUMAN
ALAAGGVGSIVR	ALAAGGVGSIVR	12	2	n[28.0313]ALAAGGVGSIVR	n[32.0564]ALAAGGVGSIVR	n[36.0757]ALAAGGVGSIVR	126699	191680	212723	192962	241497	384807	403335	425599	493859	0.344189	0.0839131	0.585758	1.47519	0.969569	0.990574	0.755514	0.502332	0.0373816	sp|O15511|ARPC5_HUMAN	O15511	ARPC5_HUMAN	ARPC5	Actin-related protein 2/3 complex subunit 5
ALAAGGYDVEK	ALAAGGYDVEK	11	2	n[28.0313]ALAAGGYDVEK[28.0313]	n[32.0564]ALAAGGYDVEK[32.0564]	n[36.0757]ALAAGGYDVEK[36.0757]	105495	92769.2	104136	104177	120517	132493	74297.5	86498.9	85123.1	-0.284792	0.118299	0.0780415	-0.724629	-0.302276	-0.515397	-0.815329	-0.8039	-0.960873	sp|P16401|H15_HUMAN	P16401	H15_HUMAN	H1-5	Histone H1.5
ALAAGGYDVEKNNSR	ALAAGGYDVEKNNSR	15	3	n[28.0313]ALAAGGYDVEK[28.0313]NNSR	n[32.0564]ALAAGGYDVEK[32.0564]NNSR	n[36.0757]ALAAGGYDVEK[36.0757]NNSR	20843.7	31125.7	28498.1	45797.5			50579	68687.3	123560	0.890196			1.09657	0.969066	1.89173	-0.169119			sp|P16401|H15_HUMAN	P16401	H15_HUMAN	H1-5	Histone H1.5
ALADDDFLTVTGK	ALADDDFLTVTGK	13	2	n[28.0313]ALADDDFLTVTGK[28.0313]	n[32.0564]ALADDDFLTVTGK[32.0564]	n[36.0757]ALADDDFLTVTGK[36.0757]	226615	226605		344802	378829		560835	556712		0.338876	0.471886		1.09462	1.09544		0.380249	0.240228		sp|P33991|MCM4_HUMAN	P33991	MCM4_HUMAN	MCM4	DNA replication licensing factor MCM4
ALAEIAKAELDDTPMR	ALAEIAKAELDDTPMR	16	2	n[28.0313]ALAEIAK[28.0313]AELDDTPMR	n[32.0564]ALAEIAK[32.0564]AELDDTPMR	n[36.0757]ALAEIAK[36.0757]AELDDTPMR	10716	188658	353776	16795.5	14972.8	18235.6	34078.9	25843.9	31655.7	0.381663	-4.02703	-4.54741	1.48522	-3.14012	-3.70685	0.728066	0.503582	0.473125	sp|P23246|SFPQ_HUMAN	P23246	SFPQ_HUMAN	SFPQ	Splicing factor, proline- and glutamine-rich
ALAEIAKAELDDTPMR	ALAEIAKAELDDTPMR	16	3	n[28.0313]ALAEIAK[28.0313]AELDDTPMR	n[32.0564]ALAEIAK[32.0564]AELDDTPMR	n[36.0757]ALAEIAK[36.0757]AELDDTPMR	21446.9	24284.4	23220	80752.6	71185.1	93085.1	120515	89814.9	131162	1.68744	1.31534	1.73378	2.32513	1.73199	2.27336	0.262197	0.0333252	0.17214	sp|P23246|SFPQ_HUMAN	P23246	SFPQ_HUMAN	SFPQ	Splicing factor, proline- and glutamine-rich
ALAENSGVK	ALAENSGVK	9	2	n[28.0313]ALAENSGVK[28.0313]	n[32.0564]ALAENSGVK[32.0564]	n[36.0757]ALAENSGVK[36.0757]	49459.7	41607.2	40886.4	60387.6	54494.2	53864.1	93998.6	74728	71657.6	0.0348121	0.124591	0.128302	0.724664	0.674557	0.58495	0.31436	0.166641	0.0892143	sp|P50990|TCPQ_HUMAN	P50990	TCPQ_HUMAN	CCT8	T-complex protein 1 subunit theta
ALAETSYVK	ALAETSYVK	9	2	n[28.0313]ALAETSYVK[28.0313]	n[32.0564]ALAETSYVK[32.0564]	n[36.0757]ALAETSYVK[36.0757]	198745	188278	195446	179044	193315	153970	265502	293170	264329	-0.41725	-0.231389	-0.613526	0.218503	0.45765	0.211014	0.260261	0.305715	0.457106	sp|P43358|MAGA4_HUMAN	P43358	MAGA4_HUMAN	MAGEA4	Melanoma-associated antigen 4	MAGEA1, MAGEA8	sp|P43355|MAGA1_HUMAN, sp|P43361|MAGA8_HUMAN
ALAGCDFLTISPK	ALAGC[57.0215]DFLTISPK	13	2	n[28.0313]ALAGC[57.0215]DFLTISPK[28.0313]	n[32.0564]ALAGC[57.0215]DFLTISPK[32.0564]	n[36.0757]ALAGC[57.0215]DFLTISPK[36.0757]	43533.8		26921.2	120189			85018.1		86229.8	1.22473			0.773084		1.45489	-0.827142			sp|P37837|TALDO_HUMAN	P37837	TALDO_HUMAN	TALDO1	Transaldolase
ALAIYEGQLGPDNPNVAR	ALAIYEGQLGPDNPNVAR	18	2	n[28.0313]ALAIYEGQLGPDNPNVAR	n[32.0564]ALAIYEGQLGPDNPNVAR	n[36.0757]ALAIYEGQLGPDNPNVAR			13887.4			32446.4			31451.9			0.954877			0.954819			-0.367493	sp|Q9NSK0|KLC4_HUMAN	Q9NSK0	KLC4_HUMAN	KLC4	Kinesin light chain 4
ALANSLACQGK	ALANSLAC[57.0215]QGK	11	2	n[28.0313]ALANSLAC[57.0215]QGK[28.0313]	n[32.0564]ALANSLAC[57.0215]QGK[32.0564]	n[36.0757]ALANSLAC[57.0215]QGK[36.0757]	60598.5	62866.6	52155.1	121550	156993	132917	114449	19547.9	109906	0.741203	1.08851	1.08024	0.708283	-1.91987	0.850838	-0.408412	-3.3917	-0.596837	sp|P04075|ALDOA_HUMAN	P04075	ALDOA_HUMAN	ALDOA	Fructose-bisphosphate aldolase A		contam_sp|P00883|ALDOA_RABIT
ALANVNIGSLICNVGAGGPAPAAGAAPAGGPAPSTAAAPAEEK	ALANVNIGSLIC[57.0215]NVGAGGPAPAAGAAPAGGPAPSTAAAPAEEK	43	3	n[28.0313]ALANVNIGSLIC[57.0215]NVGAGGPAPAAGAAPAGGPAPSTAAAPAEEK[28.0313]	n[32.0564]ALANVNIGSLIC[57.0215]NVGAGGPAPAAGAAPAGGPAPSTAAAPAEEK[32.0564]	n[36.0757]ALANVNIGSLIC[57.0215]NVGAGGPAPAAGAAPAGGPAPSTAAAPAEEK[36.0757]			6374.64	13822.4	14938.1	15056.1	31353.5	23668.2	31485.3			0.970533			2.07971	0.888879	0.380053	0.741748	sp|P05386|RLA1_HUMAN	P05386	RLA1_HUMAN	RPLP1	Large ribosomal subunit protein P1
ALANVNIGSLICNVGAGGPAPAAGAAPAGGPAPSTAAAPAEEK	ALANVNIGSLIC[57.0215]NVGAGGPAPAAGAAPAGGPAPSTAAAPAEEK	43	4	n[28.0313]ALANVNIGSLIC[57.0215]NVGAGGPAPAAGAAPAGGPAPSTAAAPAEEK[28.0313]	n[32.0564]ALANVNIGSLIC[57.0215]NVGAGGPAPAAGAAPAGGPAPSTAAAPAEEK[32.0564]	n[36.0757]ALANVNIGSLIC[57.0215]NVGAGGPAPAAGAAPAGGPAPSTAAAPAEEK[36.0757]	28312.5	27088.3	21666.5	47692.2	48429.3	46151.7	107478	78991.4	94668.1	0.506552	0.588861	0.821512	1.74981	1.38909	1.90286	0.867771	0.416909	0.713912	sp|P05386|RLA1_HUMAN	P05386	RLA1_HUMAN	RPLP1	Large ribosomal subunit protein P1
ALASGTEASSTDPGAPGGPGGAEGPMAK	ALASGTEASSTDPGAPGGPGGAEGPMAK	28	2	n[28.0313]ALASGTEASSTDPGAPGGPGGAEGPMAK[28.0313]	n[32.0564]ALASGTEASSTDPGAPGGPGGAEGPMAK[32.0564]	n[36.0757]ALASGTEASSTDPGAPGGPGGAEGPMAK[36.0757]			1515.07			5058.02			7644.47			1.46978			2.11048			0.273262	sp|Q16763|UBE2S_HUMAN	Q16763	UBE2S_HUMAN	UBE2S	Ubiquitin-conjugating enzyme E2 S
ALASGTEASSTDPGAPGGPGGAEGPMAK	ALASGTEASSTDPGAPGGPGGAEGPMAK	28	3	n[28.0313]ALASGTEASSTDPGAPGGPGGAEGPMAK[28.0313]	n[32.0564]ALASGTEASSTDPGAPGGPGGAEGPMAK[32.0564]	n[36.0757]ALASGTEASSTDPGAPGGPGGAEGPMAK[36.0757]				10991.1			25797.9									0.928714			sp|Q16763|UBE2S_HUMAN	Q16763	UBE2S_HUMAN	UBE2S	Ubiquitin-conjugating enzyme E2 S
ALASIDSK	ALASIDSK	8	2	n[28.0313]ALASIDSK[28.0313]	n[32.0564]ALASIDSK[32.0564]	n[36.0757]ALASIDSK[36.0757]	76143.6			97766.1	91696.9	96049	145562	160780	115483	0.100082			0.732178			0.256604	0.519542	-0.0567444	sp|P18206|VINC_HUMAN	P18206	VINC_HUMAN	VCL	Vinculin
ALASIDSKLNQAK	ALASIDSKLNQAK	13	3	n[28.0313]ALASIDSK[28.0313]LNQAK[28.0313]	n[32.0564]ALASIDSK[32.0564]LNQAK[32.0564]	n[36.0757]ALASIDSK[36.0757]LNQAK[36.0757]	8941.95	42421.9		29915.8	25140.7		34834	35798.9		1.50441	-1.03959		1.77794	-0.45669		-0.101968	0.199578		sp|P18206|VINC_HUMAN	P18206	VINC_HUMAN	VCL	Vinculin
ALASQLQDSLK	ALASQLQDSLK	11	2	n[28.0313]ALASQLQDSLK[28.0313]	n[32.0564]ALASQLQDSLK[32.0564]	n[36.0757]ALASQLQDSLK[36.0757]	72837.3	75398.8	70696.1	127311	152731	113315	148773	165001	147012	0.542615	0.773455	0.411235	0.825233	0.953108	0.831679	-0.0928735	-0.203672	0.0530096	sp|P18206|VINC_HUMAN	P18206	VINC_HUMAN	VCL	Vinculin
ALASQLQDSLKDLK	ALASQLQDSLKDLK	14	3	n[28.0313]ALASQLQDSLK[28.0313]DLK[28.0313]	n[32.0564]ALASQLQDSLK[32.0564]DLK[32.0564]	n[36.0757]ALASQLQDSLK[36.0757]DLK[36.0757]	60366.8	86737.4	84406.2	107815	110651	98096	203662	171159	133829	0.573738	0.0920804	-0.0525587	1.54922	0.803856	0.440416	0.599991	0.328451	0.12554	sp|P18206|VINC_HUMAN	P18206	VINC_HUMAN	VCL	Vinculin
ALATNPALR	ALATNPALR	9	2	n[28.0313]ALATNPALR	n[32.0564]ALATNPALR	n[36.0757]ALATNPALR	91905.1		182227	26599.2		35225	32537.8		13993.6	-2.09676		-2.64047	-1.74262		-3.92745	-0.0213541		-1.65441	sp|Q5T4S7|UBR4_HUMAN	Q5T4S7	UBR4_HUMAN	UBR4	E3 ubiquitin-protein ligase UBR4
ALAVNPR	ALAVNPR	7	2		n[32.0564]ALAVNPR	n[36.0757]ALAVNPR				41408.4	34677.7	36549	46293.1	44634.7	72977.1							-0.160686	0.0594855	0.675031	sp|Q9Y490|TLN1_HUMAN	Q9Y490	TLN1_HUMAN	TLN1	Talin-1
ALAVNPRDPPSWSVLAGHSR	ALAVNPRDPPSWSVLAGHSR	20	4			n[36.0757]ALAVNPRDPPSWSVLAGHSR							30918.9												sp|Q9Y490|TLN1_HUMAN	Q9Y490	TLN1_HUMAN	TLN1	Talin-1
ALAVVYGPHEIR	ALAVVYGPHEIR	12	3	n[28.0313]ALAVVYGPHEIR		n[36.0757]ALAVVYGPHEIR	12369.5	10300.9	8458.4				33211.2	38008.2	43385.3				1.24098	1.72881	2.1342				sp|Q9NPD3|EXOS4_HUMAN	Q9NPD3	EXOS4_HUMAN	EXOSC4	Exosome complex component RRP41
ALAYDKLEK	ALAYDKLEK	9	3	n[28.0313]ALAYDK[28.0313]LEK[28.0313]	n[32.0564]ALAYDK[32.0564]LEK[32.0564]	n[36.0757]ALAYDK[36.0757]LEK[36.0757]	22619.4	26794.1	29504.9	29650.4	32035	42918.9	34539.9	40189.8	34049.7	0.133311	-0.00690394	0.271257	0.407458	0.398931	-0.0178604	-0.101345	0.0225105	-0.656551	sp|P35580|MYH10_HUMAN	P35580	MYH10_HUMAN	MYH10	Myosin-10
ALCADLSPR	ALC[57.0215]ADLSPR	9	2	n[28.0313]ALC[57.0215]ADLSPR	n[32.0564]ALC[57.0215]ADLSPR	n[36.0757]ALC[57.0215]ADLSPR	14997.6	12311.1		25264.8	28753.7		34233.1	38304		0.505094	0.990407		1.00676	1.48281		0.126174	0.109075		sp|Q9NQW7|XPP1_HUMAN	Q9NQW7	XPP1_HUMAN	XPNPEP1	Xaa-Pro aminopeptidase 1
ALCDNVDTR	ALC[57.0215]DNVDTR	9	2	n[28.0313]ALC[57.0215]DNVDTR	n[32.0564]ALC[57.0215]DNVDTR	n[36.0757]ALC[57.0215]DNVDTR	28740.9	31087.9	35899.1	48237.6	60510.8	52374.8	98305.4	76354.8	79551.7	0.501293	0.719798	0.275522	1.59945	1.13659	0.923394	0.722668	0.0334701	0.280438	sp|P49589|SYCC_HUMAN	P49589	SYCC_HUMAN	CARS1	Cysteine--tRNA ligase, cytoplasmic
ALCGFTEAAAQAAYLVGVSDPNSQAGQQGLVEPTQFAR	ALC[57.0215]GFTEAAAQAAYLVGVSDPNSQAGQQGLVEPTQFAR	38	3	n[28.0313]ALC[57.0215]GFTEAAAQAAYLVGVSDPNSQAGQQGLVEPTQFAR	n[32.0564]ALC[57.0215]GFTEAAAQAAYLVGVSDPNSQAGQQGLVEPTQFAR	n[36.0757]ALC[57.0215]GFTEAAAQAAYLVGVSDPNSQAGQQGLVEPTQFAR		13836.5	12140.1	21930.1	16258.4	18255.3	45242.1	36863.7	35948.8		-0.0367691	0.319134		1.259	1.34162	0.744381	0.912441	0.65505	sp|Q9Y490|TLN1_HUMAN	Q9Y490	TLN1_HUMAN	TLN1	Talin-1
ALCGFTEAAAQAAYLVGVSDPNSQAGQQGLVEPTQFAR	ALC[57.0215]GFTEAAAQAAYLVGVSDPNSQAGQQGLVEPTQFAR	38	4	n[28.0313]ALC[57.0215]GFTEAAAQAAYLVGVSDPNSQAGQQGLVEPTQFAR	n[32.0564]ALC[57.0215]GFTEAAAQAAYLVGVSDPNSQAGQQGLVEPTQFAR	n[36.0757]ALC[57.0215]GFTEAAAQAAYLVGVSDPNSQAGQQGLVEPTQFAR		13480.1	20812.5		22159	35210.8		44017.2	53061.5		0.478836	0.489166		1.55251	1.12567		0.690348	0.269066	sp|Q9Y490|TLN1_HUMAN	Q9Y490	TLN1_HUMAN	TLN1	Talin-1
ALCQITDSTMLQAIER	ALC[57.0215]QITDSTMLQAIER	16	2	n[28.0313]ALC[57.0215]QITDSTMLQAIER	n[32.0564]ALC[57.0215]QITDSTMLQAIER	n[36.0757]ALC[57.0215]QITDSTMLQAIER		62420.6		112889	91676.1		105930	99722.6	101002		0.298145			0.497954		-0.413357	-0.183515		sp|Q9Y678|COPG1_HUMAN	Q9Y678	COPG1_HUMAN	COPG1	Coatomer subunit gamma-1
ALCQITDSTMLQAIER	ALC[57.0215]QITDSTMLQAIER	16	3	n[28.0313]ALC[57.0215]QITDSTMLQAIER	n[32.0564]ALC[57.0215]QITDSTMLQAIER	n[36.0757]ALC[57.0215]QITDSTMLQAIER	7602.41	3854.29		25874.2	17454.4		38366.9	28838.2		1.51969	1.90957		2.16315	2.73823		0.267974	0.445337		sp|Q9Y678|COPG1_HUMAN	Q9Y678	COPG1_HUMAN	COPG1	Coatomer subunit gamma-1
ALCSPPACSAFPR	ALC[57.0215]SPPAC[57.0215]SAFPR	13	2	n[28.0313]ALC[57.0215]SPPAC[57.0215]SAFPR	n[32.0564]ALC[57.0215]SPPAC[57.0215]SAFPR	n[36.0757]ALC[57.0215]SPPAC[57.0215]SAFPR	11289.8			24521.4			32175			0.87172			1.32702			0.0798058			sp|Q9GZS9|CHST5_HUMAN	Q9GZS9	CHST5_HUMAN	CHST5	Carbohydrate sulfotransferase 5	CHST6	sp|Q9GZX3|CHST6_HUMAN
ALDAAAGITR	ALDAAAGITR	10	2	n[28.0313]ALDAAAGITR	n[32.0564]ALDAAAGITR	n[36.0757]ALDAAAGITR	57751.1	53459	59797	84675.4	74893.5	70162.1	99476.2	128407	110285	0.296442	0.243177	-0.0387845	0.588902	1.09942	0.658547	-0.0830316	0.472921	0.329897	sp|Q96HR9|REEP6_HUMAN	Q96HR9	REEP6_HUMAN	REEP6	Receptor expression-enhancing protein 6
ALDAAYCFR	ALDAAYC[57.0215]FR	9	2	n[28.0313]ALDAAYC[57.0215]FR	n[32.0564]ALDAAYC[57.0215]FR	n[36.0757]ALDAAYC[57.0215]FR	428705	476329	458193	836769	877501	858720	1.43403e+06	1.60607e+06	1.55653e+06	0.698198	0.611962	0.636827	1.52931	1.5522	1.53976	0.455618	0.55691	0.535496	sp|P61812|TGFB2_HUMAN	P61812	TGFB2_HUMAN	TGFB2	Transforming growth factor beta-2 proprotein
ALDDMISTLK	ALDDMISTLK	10	2	n[28.0313]ALDDMISTLK[28.0313]	n[32.0564]ALDDMISTLK[32.0564]	n[36.0757]ALDDMISTLK[36.0757]	98319.4	94162.3	69693.4	141474	120336	118320	278295	212122	285924	0.262273	0.0946376	0.494202	1.3057	0.994913	1.81199	0.667933	0.516951	0.950352	sp|P49368|TCPG_HUMAN	P49368	TCPG_HUMAN	CCT3	T-complex protein 1 subunit gamma
ALDDMISTLKK	ALDDMISTLKK	11	3	n[28.0313]ALDDMISTLK[28.0313]K[28.0313]	n[32.0564]ALDDMISTLK[32.0564]K[32.0564]	n[36.0757]ALDDMISTLK[36.0757]K[36.0757]	59340.6	45700	54884.3	100043	75965.9	96333.2	171960	103418	143249	0.490531	0.494732	0.542237	1.32985	1.01823	1.15951	0.463829	0.140168	0.249843	sp|P49368|TCPG_HUMAN	P49368	TCPG_HUMAN	CCT3	T-complex protein 1 subunit gamma
ALDEGDIALLK	ALDEGDIALLK	11	2	n[28.0313]ALDEGDIALLK[28.0313]	n[32.0564]ALDEGDIALLK[32.0564]	n[36.0757]ALDEGDIALLK[36.0757]	225037	180081	216683	127626	151431	163819	163164	180094	176923	-1.08882	-0.519473	-0.67288	-0.676552	-0.20121	-0.517015	0.0367775	-0.0650617	-0.211569	sp|P35998|PRS7_HUMAN	P35998	PRS7_HUMAN	PSMC2	26S proteasome regulatory subunit 7
ALDFAVGEYNK	ALDFAVGEYNK	11	2	n[28.0313]ALDFAVGEYNK[28.0313]	n[32.0564]ALDFAVGEYNK[32.0564]	n[36.0757]ALDFAVGEYNK[36.0757]	45709.8	30385.6	26659.1	71822.9	58125.5	63199	129676	111372	121664	0.407927	0.681594	0.975869	1.31791	1.72443	1.96564	0.534488	0.659509	0.622341	sp|P01034|CYTC_HUMAN	P01034	CYTC_HUMAN	CST3	Cystatin-C
ALDFHNSPEGISK	ALDFHNSPEGISK	13	2	n[28.0313]ALDFHNSPEGISK[28.0313]	n[32.0564]ALDFHNSPEGISK[32.0564]	n[36.0757]ALDFHNSPEGISK[36.0757]	99495.4	97673.9	109349	123343	164640	152830	217368	259435	249998	0.0433297	0.498079	0.213587	0.918651	1.24239	0.968429	0.49983	0.36099	0.387407	sp|P12107|COBA1_HUMAN	P12107	COBA1_HUMAN	COL11A1	Collagen alpha-1(XI) chain
ALDFHNSPEGISK	ALDFHNSPEGISK	13	3	n[28.0313]ALDFHNSPEGISK[28.0313]	n[32.0564]ALDFHNSPEGISK[32.0564]	n[36.0757]ALDFHNSPEGISK[36.0757]	378353	391886	390124	736040	745967	751540	1.17284e+06	1.20301e+06	1.23332e+06	0.693402	0.659198	0.676514	1.41948	1.41684	1.43599	0.350591	0.374313	0.392042	sp|P12107|COBA1_HUMAN	P12107	COBA1_HUMAN	COL11A1	Collagen alpha-1(XI) chain
ALDFIASK	ALDFIASK	8	2	n[28.0313]ALDFIASK[28.0313]	n[32.0564]ALDFIASK[32.0564]	n[36.0757]ALDFIASK[36.0757]	32875	40407.6	37375.8	91523.7	86401.2	91667.4	143544	117958	147847	1.24239	0.857999	1.0249	1.95564	1.38558	1.75937	0.337765	0.144256	0.367039	sp|O43707|ACTN4_HUMAN	O43707	ACTN4_HUMAN	ACTN4	Alpha-actinin-4	ACTN1, ACTN3	sp|P12814|ACTN1_HUMAN, sp|Q08043|ACTN3_HUMAN
ALDGAFTEENR	ALDGAFTEENR	11	2	n[28.0313]ALDGAFTEENR	n[32.0564]ALDGAFTEENR	n[36.0757]ALDGAFTEENR	173577	63377.6	470433	139743	119040	98621	232807	188290	205418	-0.57945	0.663293	-2.52343	0.224254	1.40725	-1.41998	0.428213	0.360634	0.736013	sp|Q9Y490|TLN1_HUMAN	Q9Y490	TLN1_HUMAN	TLN1	Talin-1
ALDGAFTEENRAQCR	ALDGAFTEENRAQC[57.0215]R	15	3	n[28.0313]ALDGAFTEENRAQC[57.0215]R	n[32.0564]ALDGAFTEENRAQC[57.0215]R	n[36.0757]ALDGAFTEENRAQC[57.0215]R	86816.8	46180.8	24956.2	35250.1	27084.6	36782.5	72555.2	72960.7	63624.2	-1.59887	-1.05463	0.29022	-0.469142	0.476467	1.12563	0.754242	1.14777	0.467975	sp|Q9Y490|TLN1_HUMAN	Q9Y490	TLN1_HUMAN	TLN1	Talin-1
ALDIAENEMPGLMR	ALDIAENEMPGLMR	14	2	n[28.0313]ALDIAENEMPGLMR	n[32.0564]ALDIAENEMPGLMR	n[36.0757]ALDIAENEMPGLMR	71372.6	67462.7	63987	143842	130056	128148	231954	199778	193885	0.751976	0.700862	0.73256	1.50868	1.40258	1.3748	0.381211	0.318392	0.274806	sp|P23526|SAHH_HUMAN	P23526	SAHH_HUMAN	AHCY	Adenosylhomocysteinase
ALDIAENEMPGLMR	ALDIAENEM[15.9949]PGLMR	14	2	n[28.0313]ALDIAENEM[15.9949]PGLMR	n[32.0564]ALDIAENEM[15.9949]PGLMR	n[36.0757]ALDIAENEM[15.9949]PGLMR	23608.5			41779.1			54450.9			0.578008			1.02329			0.069787			sp|P23526|SAHH_HUMAN	P23526	SAHH_HUMAN	AHCY	Adenosylhomocysteinase
ALDIPLVK	ALDIPLVK	8	2	n[28.0313]ALDIPLVK[28.0313]	n[32.0564]ALDIPLVK[32.0564]	n[36.0757]ALDIPLVK[36.0757]	28854.4			38745.8			39625			0.170315			0.256619			-0.289188			sp|Q6P2Q9|PRP8_HUMAN	Q6P2Q9	PRP8_HUMAN	PRPF8	Pre-mRNA-processing-splicing factor 8
ALDLDPENDSYKSNLK	ALDLDPENDSYKSNLK	16	3			n[36.0757]ALDLDPENDSYK[36.0757]SNLK[36.0757]							26351												sp|Q96EQ0|SGTB_HUMAN	Q96EQ0	SGTB_HUMAN	SGTB	Small glutamine-rich tetratricopeptide repeat-containing protein beta
ALDLDSSCK	ALDLDSSC[57.0215]K	9	2	n[28.0313]ALDLDSSC[57.0215]K[28.0313]	n[32.0564]ALDLDSSC[57.0215]K[32.0564]	n[36.0757]ALDLDSSC[57.0215]K[36.0757]	22606.8	68952.5	56121.7	99537.6	64518.5	128833	263971	280105	220665	1.91931	-0.365372	0.929468	3.39765	1.87873	1.75067	1.10285	1.86077	0.453771	sp|P31948|STIP1_HUMAN	P31948	STIP1_HUMAN	STIP1	Stress-induced-phosphoprotein 1
ALDLDSSCKEAADGYQR	ALDLDSSC[57.0215]KEAADGYQR	17	2	n[28.0313]ALDLDSSC[57.0215]K[28.0313]EAADGYQR	n[32.0564]ALDLDSSC[57.0215]K[32.0564]EAADGYQR	n[36.0757]ALDLDSSC[57.0215]K[36.0757]EAADGYQR	15623.7	17229.4	19076.1	28901.3	24736.4	31306.7	46809.7	38983.5	46354.7	0.649566	0.283542	0.445305	1.42006	1.02327	1.0564	0.395002	0.356399	0.243663	sp|P31948|STIP1_HUMAN	P31948	STIP1_HUMAN	STIP1	Stress-induced-phosphoprotein 1
ALDLDSSCKEAADGYQR	ALDLDSSC[57.0215]KEAADGYQR	17	3	n[28.0313]ALDLDSSC[57.0215]K[28.0313]EAADGYQR	n[32.0564]ALDLDSSC[57.0215]K[32.0564]EAADGYQR	n[36.0757]ALDLDSSC[57.0215]K[36.0757]EAADGYQR	94372.2	90927.1	87728.3	156710	156315	163578	300021	253377	285163	0.475069	0.536744	0.629461	1.47938	1.32184	1.47612	0.628818	0.401766	0.479225	sp|P31948|STIP1_HUMAN	P31948	STIP1_HUMAN	STIP1	Stress-induced-phosphoprotein 1
ALDLLDK	ALDLLDK	7	2	n[28.0313]ALDLLDK[28.0313]	n[32.0564]ALDLLDK[32.0564]	n[36.0757]ALDLLDK[36.0757]	23854.3	27081.8	26501.5	40416.4	54960	55276.6	65691.6	97302.3	83927.3	0.515228	0.77171	0.791189	1.29256	1.70049	1.43851	0.401841	0.545451	0.279891	sp|P28482|MK01_HUMAN	P28482	MK01_HUMAN	MAPK1	Mitogen-activated protein kinase 1
ALDLPSSGEGLAFFTFPNIASATK	ALDLPSSGEGLAFFTFPNIASATK	24	3	n[28.0313]ALDLPSSGEGLAFFTFPNIASATK[28.0313]	n[32.0564]ALDLPSSGEGLAFFTFPNIASATK[32.0564]	n[36.0757]ALDLPSSGEGLAFFTFPNIASATK[36.0757]		14162.8		48830.2	40054.2		48217.5	111566			1.27695			2.86431		-0.339775	1.20404		sp|P09601|HMOX1_HUMAN	P09601	HMOX1_HUMAN	HMOX1	Heme oxygenase 1
ALDLVAAK	ALDLVAAK	8	2	n[28.0313]ALDLVAAK[28.0313]	n[32.0564]ALDLVAAK[32.0564]	n[36.0757]ALDLVAAK[36.0757]	126543			164298	33152.4	27036.3	263567	29599.9	22366.2	0.113971			0.863169			0.373707	-0.478677	-0.596156	sp|O43242|PSMD3_HUMAN	O43242	PSMD3_HUMAN	PSMD3	26S proteasome non-ATPase regulatory subunit 3
ALDMSYDHKPEDEVELAR	ALDMSYDHKPEDEVELAR	18	4	n[28.0313]ALDMSYDHK[28.0313]PEDEVELAR	n[32.0564]ALDMSYDHK[32.0564]PEDEVELAR	n[36.0757]ALDMSYDHK[36.0757]PEDEVELAR	4829.6	3564.01	8368.48	24593.9	17991.7	17886.1	40796.8	37911.4	35552.4	2.10103	2.06628	0.826394	2.9063	3.25633	1.86236	0.429783	0.806728	0.668531	sp|O15355|PPM1G_HUMAN	O15355	PPM1G_HUMAN	PPM1G	Protein phosphatase 1G
ALDTMNFDVIK	ALDTMNFDVIK	11	2	n[28.0313]ALDTMNFDVIK[28.0313]	n[32.0564]ALDTMNFDVIK[32.0564]	n[36.0757]ALDTMNFDVIK[36.0757]	106182	76889.1	112094	146769	132806	183155	208132	163280	231326	0.204289	0.543547	0.438956	0.762175	0.90974	0.820666	0.182394	-0.0171324	0.0142758	sp|P11940|PABP1_HUMAN	P11940	PABP1_HUMAN	PABPC1	Polyadenylate-binding protein 1	PABPC4	sp|Q13310|PABP4_HUMAN
ALDTMNFDVIK	ALDTM[15.9949]NFDVIK	11	2	n[28.0313]ALDTM[15.9949]NFDVIK[28.0313]	n[32.0564]ALDTM[15.9949]NFDVIK[32.0564]	n[36.0757]ALDTM[15.9949]NFDVIK[36.0757]	41390.3	44303.2	37210.8	61912.8	46924.2	35602.5	87833.7	79422.2	77772.2	0.336932	-0.181755	-0.333145	0.892932	0.671874	0.838984	0.180508	0.470305	0.804694	sp|P11940|PABP1_HUMAN	P11940	PABP1_HUMAN	PABPC1	Polyadenylate-binding protein 1	PABPC4	sp|Q13310|PABP4_HUMAN
ALDTNYCFSSTEK	ALDTNYC[57.0215]FSSTEK	13	2	n[28.0313]ALDTNYC[57.0215]FSSTEK[28.0313]	n[32.0564]ALDTNYC[57.0215]FSSTEK[32.0564]	n[36.0757]ALDTNYC[57.0215]FSSTEK[36.0757]	89520.8	90636.2	92278.1	216764	183624	238878	182704	76257.2	73134.7	1.01923	0.773667	1.10281	0.826548	-0.450526	-0.559982	-0.568175	-1.60752	-2.03023	sp|P01137|TGFB1_HUMAN	P01137	TGFB1_HUMAN	TGFB1	Transforming growth factor beta-1 proprotein
ALDVGSGSGILTACFAR	ALDVGSGSGILTAC[57.0215]FAR	17	2	n[28.0313]ALDVGSGSGILTAC[57.0215]FAR	n[32.0564]ALDVGSGSGILTAC[57.0215]FAR	n[36.0757]ALDVGSGSGILTAC[57.0215]FAR		116815		63705.8	52578.9	53239.4	154606	119752	130053		-1.45767			-0.165493		0.96512	0.908852	0.96595	sp|P22061|PIMT_HUMAN	P22061	PIMT_HUMAN	PCMT1	Protein-L-isoaspartate(D-aspartate) O-methyltransferase
ALDVIQAGK	ALDVIQAGK	9	2	n[28.0313]ALDVIQAGK[28.0313]	n[32.0564]ALDVIQAGK[32.0564]	n[36.0757]ALDVIQAGK[36.0757]	86439.7	90802.9	90686.2	119374	131923	133551	188282	202750	203297	0.205199	0.29396	0.289038	0.920464	0.982132	0.940082	0.339773	0.304847	0.28361	sp|O75937|DNJC8_HUMAN	O75937	DNJC8_HUMAN	DNAJC8	DnaJ homolog subfamily C member 8
ALDYYMLR	ALDYYMLR	8	2	n[28.0313]ALDYYMLR	n[32.0564]ALDYYMLR	n[36.0757]ALDYYMLR	27529.9	17661.6	27214.9	50479	41003.6	46905.9	118465	110870	121167	0.638392	0.992241	0.51597	1.94014	2.53677	1.92998	0.926257	1.16121	1.04657	sp|Q9Y490|TLN1_HUMAN	Q9Y490	TLN1_HUMAN	TLN1	Talin-1
ALEAFETFKK	ALEAFETFKK	10	3	n[28.0313]ALEAFETFK[28.0313]K[28.0313]	n[32.0564]ALEAFETFK[32.0564]K[32.0564]	n[36.0757]ALEAFETFK[36.0757]K[36.0757]	13133.5		19424.5	28837		36431.3	60994.3		52080.3	0.896838		0.637899	2.06587		1.19831	0.793544		0.192979	sp|Q00796|DHSO_HUMAN	Q00796	DHSO_HUMAN	SORD	Sorbitol dehydrogenase
ALEATTEHIR	ALEATTEHIR	10	3	n[28.0313]ALEATTEHIR	n[32.0564]ALEATTEHIR	n[36.0757]ALEATTEHIR	10827.7	16158.3		50199.2	54835.7	46686.5	53436.8	58509.2	39665.6	1.996	1.54475		2.1401	1.71961		-0.231388	-0.208461	-0.557699	sp|Q9Y490|TLN1_HUMAN	Q9Y490	TLN1_HUMAN	TLN1	Talin-1
ALEAVFGK	ALEAVFGK	8	2	n[28.0313]ALEAVFGK[28.0313]	n[32.0564]ALEAVFGK[32.0564]	n[36.0757]ALEAVFGK[36.0757]	162405	127175	129066	224075	188296	174455	302046	344742	334577	0.197738	0.310994	0.165339	0.695869	1.27176	1.14968	0.12264	0.577444	0.616905	sp|P38159|RBMX_HUMAN	P38159	RBMX_HUMAN	RBMX	RNA-binding motif protein, X chromosome
ALEDAFLAIDAK	ALEDAFLAIDAK	12	2			n[36.0757]ALEDAFLAIDAK[36.0757]							58450	45366.1	68018.9										sp|O15355|PPM1G_HUMAN	O15355	PPM1G_HUMAN	PPM1G	Protein phosphatase 1G
ALEDVDYVQTFK	ALEDVDYVQTFK	12	2	n[28.0313]ALEDVDYVQTFK[28.0313]	n[32.0564]ALEDVDYVQTFK[32.0564]	n[36.0757]ALEDVDYVQTFK[36.0757]	15741.4		18824.5	54979.3		57523.3	77365.8			1.58738		1.34213	2.14512			0.182241			sp|Q6IN85|P4R3A_HUMAN	Q6IN85	P4R3A_HUMAN	PPP4R3A	Serine/threonine-protein phosphatase 4 regulatory subunit 3A
ALEEAGFK	ALEEAGFK	8	2	n[28.0313]ALEEAGFK[28.0313]	n[32.0564]ALEEAGFK[32.0564]	n[36.0757]ALEEAGFK[36.0757]		34544	27330.4		44189.1	24836		58267.9	55798.2		0.0962619	-0.407477		0.581394	0.805162		0.101808	0.845204	sp|P17655|CAN2_HUMAN	P17655	CAN2_HUMAN	CAPN2	Calpain-2 catalytic subunit
ALEEAMEQKAELER	ALEEAMEQKAELER	14	2	n[28.0313]ALEEAMEQK[28.0313]AELER	n[32.0564]ALEEAMEQK[32.0564]AELER	n[36.0757]ALEEAMEQK[36.0757]AELER	7486.4	6562.95	10145.4	19206.2	16654	23605.4	38310.2	26676.9	44876.5	1.11193	1.07397	0.94889	2.1832	1.85312	1.92059	0.695783	0.395826	0.604262	sp|P35579|MYH9_HUMAN	P35579	MYH9_HUMAN	MYH9	Myosin-9
ALEEAMEQKAELER	ALEEAMEQKAELER	14	3	n[28.0313]ALEEAMEQK[28.0313]AELER	n[32.0564]ALEEAMEQK[32.0564]AELER	n[36.0757]ALEEAMEQK[36.0757]AELER	35644.2	26994.3	30461.3	71473.6	56219.5	65973.6	115563	110954	86497.8	0.771445	0.809064	0.845506	1.52222	1.89456	1.28113	0.375286	0.702174	0.0681922	sp|P35579|MYH9_HUMAN	P35579	MYH9_HUMAN	MYH9	Myosin-9
ALEEANADLEVK	ALEEANADLEVK	12	2	n[28.0313]ALEEANADLEVK[28.0313]	n[32.0564]ALEEANADLEVK[32.0564]	n[36.0757]ALEEANADLEVK[36.0757]	72165.2	91824.1	105183	166690	145688	116580	34541.8	46676.3	34624	0.948725	0.421012	-0.120991	-1.31003	-1.20374	-1.82761	-2.63424	-2.00808	-2.07405	sp|P02533|K1C14_HUMAN	P02533	K1C14_HUMAN	KRT14	Keratin, type I cytoskeletal 14	KRT13, KRT15, KRT16	contam_sp|O77727|K1C15_SHEEP, sp|P08779|K1C16_HUMAN, sp|P13646|K1C13_HUMAN, sp|P19012|K1C15_HUMAN
ALEESNYELEGK	ALEESNYELEGK	12	2	n[28.0313]ALEESNYELEGK[28.0313]	n[32.0564]ALEESNYELEGK[32.0564]	n[36.0757]ALEESNYELEGK[36.0757]	97568.2	115192	112563	217870	233104	240261	272490	300741	297466	0.89627	0.78183	0.824464	1.28635	1.21755	1.17744	0.014588	0.052392	-0.0144588	sp|P13645|K1C10_HUMAN	P13645	K1C10_HUMAN	KRT10	Keratin, type I cytoskeletal 10
ALEFAPACHR	ALEFAPAC[57.0215]HR	10	3	n[28.0313]ALEFAPAC[57.0215]HR	n[32.0564]ALEFAPAC[57.0215]HR	n[36.0757]ALEFAPAC[57.0215]HR	14190.4	16288.8	17635.1	30617.9	40028.8	34603.6	59627.8	60467.4	70758	0.871627	1.07427	0.703066	1.92152	1.7555	1.77989	0.674402	0.297914	0.709389	sp|Q99615|DNJC7_HUMAN	Q99615	DNJC7_HUMAN	DNAJC7	DnaJ homolog subfamily C member 7
ALEHFTDLYDIKR	ALEHFTDLYDIKR	13	3	n[28.0313]ALEHFTDLYDIK[28.0313]R	n[32.0564]ALEHFTDLYDIK[32.0564]R	n[36.0757]ALEHFTDLYDIK[36.0757]R	21090.4	13729.8	19387.3	57638.2	45538	50500.6	85431.3	54786.2	54021.2	1.21415	1.50686	1.11178	1.84681	1.84658	1.25386	0.257175	-0.0436091	-0.225356	sp|Q00610|CLH1_HUMAN	Q00610	CLH1_HUMAN	CLTC	Clathrin heavy chain 1
ALEHFTDLYDIKR	ALEHFTDLYDIKR	13	4	n[28.0313]ALEHFTDLYDIK[28.0313]R	n[32.0564]ALEHFTDLYDIK[32.0564]R	n[36.0757]ALEHFTDLYDIK[36.0757]R	30726.9	27429.6	28086.7	55804	43144	49825	119401	75741.1	99928.4	0.615104	0.39443	0.557579	1.78352	1.30557	1.60646	0.792928	0.527815	0.681444	sp|Q00610|CLH1_HUMAN	Q00610	CLH1_HUMAN	CLTC	Clathrin heavy chain 1
ALEIIPR	ALEIIPR	7	2	n[28.0313]ALEIIPR	n[32.0564]ALEIIPR	n[36.0757]ALEIIPR	158598	175191	186176	302928	347698	312417	531079	593141	609034	0.680367	0.73951	0.477401	1.54425	1.57822	1.48531	0.488392	0.455384	0.640471	sp|Q99832|TCPH_HUMAN	Q99832	TCPH_HUMAN	CCT7	T-complex protein 1 subunit eta
ALEIYATR	ALEIYATR	8	2		n[32.0564]ALEIYATR	n[36.0757]ALEIYATR					51670.4			72531.4									0.18726		sp|Q9H0B6|KLC2_HUMAN	Q9H0B6	KLC2_HUMAN	KLC2	Kinesin light chain 2
ALEIYQTK	ALEIYQTK	8	2	n[28.0313]ALEIYQTK[28.0313]	n[32.0564]ALEIYQTK[32.0564]	n[36.0757]ALEIYQTK[36.0757]	109513			53542.8	55264.4	69123.4	81529	99460.6	89758.9	-1.3161			-0.644549			0.296056	0.569136	0.0542978	sp|Q07866|KLC1_HUMAN	Q07866	KLC1_HUMAN	KLC1	Kinesin light chain 1
ALELDPDNETYK	ALELDPDNETYK	12	2	n[28.0313]ALELDPDNETYK[28.0313]	n[32.0564]ALELDPDNETYK[32.0564]	n[36.0757]ALELDPDNETYK[36.0757]	116915	150805	179304	126968	150780	116786	210331	199513	209775	-0.147641	-0.269723	-0.887946	0.63842	0.202482	0.0018836	0.41057	0.0888804	0.522395	sp|O43765|SGTA_HUMAN	O43765	SGTA_HUMAN	SGTA	Small glutamine-rich tetratricopeptide repeat-containing protein alpha
ALELDPDNETYKSNLK	ALELDPDNETYKSNLK	16	2	n[28.0313]ALELDPDNETYK[28.0313]SNLK[28.0313]	n[32.0564]ALELDPDNETYK[32.0564]SNLK[32.0564]	n[36.0757]ALELDPDNETYK[36.0757]SNLK[36.0757]		12966.8	7642.36		8706.88	15085		14394.3	26867.8		-0.844072	0.711622		-0.050633	1.58924		0.410115	0.51018	sp|O43765|SGTA_HUMAN	O43765	SGTA_HUMAN	SGTA	Small glutamine-rich tetratricopeptide repeat-containing protein alpha
ALELDPDNETYKSNLK	ALELDPDNETYKSNLK	16	3	n[28.0313]ALELDPDNETYK[28.0313]SNLK[28.0313]	n[32.0564]ALELDPDNETYK[32.0564]SNLK[32.0564]	n[36.0757]ALELDPDNETYK[36.0757]SNLK[36.0757]	41435	41561.1	35824.3	67905.1	69050.8	68282.7	185512	215428	182555	0.468656	0.480896	0.661179	1.98009	2.2282	2.12477	1.13594	1.36398	1.09615	sp|O43765|SGTA_HUMAN	O43765	SGTA_HUMAN	SGTA	Small glutamine-rich tetratricopeptide repeat-containing protein alpha
ALELDPNLYR	ALELDPNLYR	10	2	n[28.0313]ALELDPNLYR	n[32.0564]ALELDPNLYR	n[36.0757]ALELDPNLYR	19571.3	21204.7	15981.5	28646.7	39110.5	22367.5	59507.5	63911	37148.9	0.292444	0.629019	0.215595	1.43543	1.42365	0.992363	0.767495	0.411308	0.409334	sp|P35580|MYH10_HUMAN	P35580	MYH10_HUMAN	MYH10	Myosin-10	MYH11	sp|P35749|MYH11_HUMAN
ALELDQER	ALELDQER	8	2	n[28.0313]ALELDQER	n[32.0564]ALELDQER	n[36.0757]ALELDQER	95345.4	88469	62697.5	174156	205824	140638	278168	296269	265823	0.612549	0.973241	0.896106	1.35547	1.58699	1.85943	0.367431	0.23043	0.595893	sp|P35241|RADI_HUMAN	P35241	RADI_HUMAN	RDX	Radixin
ALELDSNLYR	ALELDSNLYR	10	2	n[28.0313]ALELDSNLYR	n[32.0564]ALELDSNLYR	n[36.0757]ALELDSNLYR	46130	49028.6	47218	61694.8	73130.5	57529.2	136177	149268	116205	0.166257	0.320519	0.0155536	1.37004	1.4557	1.07471	0.828291	0.751857	0.691722	sp|P35579|MYH9_HUMAN	P35579	MYH9_HUMAN	MYH9	Myosin-9
ALELDSNNEK	ALELDSNNEK	10	2	n[28.0313]ALELDSNNEK[28.0313]	n[32.0564]ALELDSNNEK[32.0564]	n[36.0757]ALELDSNNEK[36.0757]		37040.4	30380.6		46492.9			117969			0.05843			1.51124			1.06949		sp|Q02790|FKBP4_HUMAN	Q02790	FKBP4_HUMAN	FKBP4	Peptidyl-prolyl cis-trans isomerase FKBP4
ALELENDRLLLK	ALELENDRLLLK	12	3	n[28.0313]ALELENDRLLLK[28.0313]	n[32.0564]ALELENDRLLLK[32.0564]	n[36.0757]ALELENDRLLLK[36.0757]	21225.1	13374	14216.6	25398.5	18433.3	21562.6	46517.4	36259.5	32123.2	-0.00767711	0.224662	0.33155	0.949637	1.2842	0.951487	0.581823	0.676214	0.252502	sp|Q03252|LMNB2_HUMAN	Q03252	LMNB2_HUMAN	LMNB2	Lamin-B2
ALELEQER	ALELEQER	8	2	n[28.0313]ALELEQER	n[32.0564]ALELEQER	n[36.0757]ALELEQER	379617	406780	344525	781849	817184	720886	1.12797e+06	1.26166e+06	1087848	0.775696	0.736931	0.795759	1.35839	1.4317	1.43425	0.207202	0.31144	0.271052	sp|P26038|MOES_HUMAN	P26038	MOES_HUMAN	MSN	Moesin
ALELEQERK	ALELEQERK	9	3	n[28.0313]ALELEQERK[28.0313]	n[32.0564]ALELEQERK[32.0564]	n[36.0757]ALELEQERK[36.0757]	19667.3	26049.5	21560.7	34484.4	38615.2	42036.2	55963.4	60872.8	61179.1	0.552967	0.313756	0.693824	1.32632	1.05651	1.28008	0.397866	0.359429	0.218823	sp|P26038|MOES_HUMAN	P26038	MOES_HUMAN	MSN	Moesin
ALELTGLK	ALELTGLK	8	2	n[28.0313]ALELTGLK[28.0313]	n[32.0564]ALELTGLK[32.0564]	n[36.0757]ALELTGLK[36.0757]	448539	479356	477632	898648	1.02447e+06	781098	1.53135e+06	1.58661e+06	1.26891e+06	0.735875	0.826234	0.4402	1.55879	1.52547	1.18507	0.44742	0.315906	0.377435	sp|P19338|NUCL_HUMAN	P19338	NUCL_HUMAN	NCL	Nucleolin
ALENPDTASLLGR	ALENPDTASLLGR	13	2	n[28.0313]ALENPDTASLLGR	n[32.0564]ALENPDTASLLGR	n[36.0757]ALENPDTASLLGR		21999		81338.1	68229.1	84128.7	50291.3	42079	48145		1.39675			0.749675		-1.02617	-1.0304	-1.12779	sp|Q9H3S7|PTN23_HUMAN	Q9H3S7	PTN23_HUMAN	PTPN23	Tyrosine-protein phosphatase non-receptor type 23
ALEPQGLLLYNGNAR	ALEPQGLLLYNGNAR	15	3			n[36.0757]ALEPQGLLLYNGNAR							19553.7												sp|O00468|AGRIN_HUMAN	O00468	AGRIN_HUMAN	AGRN	Agrin
ALESDMAPVLIMATNR	ALESDMAPVLIMATNR	16	2	n[28.0313]ALESDMAPVLIMATNR	n[32.0564]ALESDMAPVLIMATNR	n[36.0757]ALESDMAPVLIMATNR	166187	114474	100254	239802	296452	171289	181272	322978	299279	0.275804	1.13767	0.503362	-0.0873604	1.32948	1.35328	-0.738656	-0.191518	0.482482	sp|Q9Y230|RUVB2_HUMAN	Q9Y230	RUVB2_HUMAN	RUVBL2	RuvB-like 2
ALESDMAPVLIMATNR	ALESDMAPVLIMATNR	16	3	n[28.0313]ALESDMAPVLIMATNR	n[32.0564]ALESDMAPVLIMATNR	n[36.0757]ALESDMAPVLIMATNR	16650.6	8362.94	17327.6	26439.8	13960.4	16341.4	51749.4	29639.2	40707.8	0.41984	0.469775	-0.353943	1.47296	1.66021	1.00768	0.677628	0.807113	0.994191	sp|Q9Y230|RUVB2_HUMAN	Q9Y230	RUVB2_HUMAN	RUVBL2	RuvB-like 2
ALESDMAPVLIMATNR	ALESDMAPVLIM[15.9949]ATNR	16	2	n[28.0313]ALESDMAPVLIM[15.9949]ATNR	n[32.0564]ALESDMAPVLIM[15.9949]ATNR	n[36.0757]ALESDMAPVLIM[15.9949]ATNR	56621.3		34905	73840.2		88254.8	68849.9		126401	0.127406		1.06884	0.0828551		1.63195	-0.420043		0.195684	sp|Q9Y230|RUVB2_HUMAN	Q9Y230	RUVB2_HUMAN	RUVBL2	RuvB-like 2
ALESDMAPVLIMATNR	ALESDM[15.9949]APVLIMATNR	16	2	n[28.0313]ALESDM[15.9949]APVLIMATNR	n[32.0564]ALESDM[15.9949]APVLIMATNR	n[36.0757]ALESDM[15.9949]APVLIMATNR	19262.1			62379			95848.2			1.47246			2.14362			0.295663			sp|Q9Y230|RUVB2_HUMAN	Q9Y230	RUVB2_HUMAN	RUVBL2	RuvB-like 2
ALESGDVNTVWK	ALESGDVNTVWK	12	2	n[28.0313]ALESGDVNTVWK[28.0313]	n[32.0564]ALESGDVNTVWK[32.0564]	n[36.0757]ALESGDVNTVWK[36.0757]	99539.6	103963	96917.7	142222	103818	93430.6	186272	164957	213162	0.252083	-0.27149	-0.322268	0.695281	0.479003	0.912571	0.0677056	0.367168	0.867404	sp|P46940|IQGA1_HUMAN	P46940	IQGA1_HUMAN	IQGAP1	Ras GTPase-activating-like protein IQGAP1
ALESPERPFLAILGGAK	ALESPERPFLAILGGAK	17	3	n[28.0313]ALESPERPFLAILGGAK[28.0313]	n[32.0564]ALESPERPFLAILGGAK[32.0564]	n[36.0757]ALESPERPFLAILGGAK[36.0757]	514514	561647	26437.3	44330.9	94529.8	27724.8	70447.4	97968.5	58943.5	-3.8471	-2.88495	-0.200801	-3.1023	-2.75496	0.932205	0.369309	-0.253341	0.765572	sp|P00558|PGK1_HUMAN	P00558	PGK1_HUMAN	PGK1	Phosphoglycerate kinase 1
ALESSIAPIVIFASNR	ALESSIAPIVIFASNR	16	2	n[28.0313]ALESSIAPIVIFASNR	n[32.0564]ALESSIAPIVIFASNR	n[36.0757]ALESSIAPIVIFASNR	173107	156875	149454	175488	145175	134382	341762			-0.246939	-0.381304	-0.422761	0.782023			0.65347			sp|Q9Y265|RUVB1_HUMAN	Q9Y265	RUVB1_HUMAN	RUVBL1	RuvB-like 1
ALESSIAPIVIFASNR	ALESSIAPIVIFASNR	16	3	n[28.0313]ALESSIAPIVIFASNR	n[32.0564]ALESSIAPIVIFASNR	n[36.0757]ALESSIAPIVIFASNR	34171.2	36235.6	16828	68089.8	40654	57612.5	145312	118529		0.762361	-0.093005	1.50611	1.91752	1.56025		0.779669	1.26993		sp|Q9Y265|RUVB1_HUMAN	Q9Y265	RUVB1_HUMAN	RUVBL1	RuvB-like 1
ALEYTIYNQELNETR	ALEYTIYNQELNETR	15	2	n[28.0313]ALEYTIYNQELNETR	n[32.0564]ALEYTIYNQELNETR	n[36.0757]ALEYTIYNQELNETR	34780.4	15663.1	15963.7	48796.8	26488.4	33448.7	117839	35692.8	44059.8	0.242751	0.519771	0.797754	1.58575	1.02305	1.24012	0.967508	0.119956	0.0749309	sp|Q9UQE7|SMC3_HUMAN	Q9UQE7	SMC3_HUMAN	SMC3	Structural maintenance of chromosomes protein 3
ALFDSYTNLER	ALFDSYTNLER	11	2	n[28.0313]ALFDSYTNLER	n[32.0564]ALFDSYTNLER	n[36.0757]ALFDSYTNLER	13961			16659.2	11601.6		47363.2	31617.4		-0.0117275			1.59935			1.23559	1.16734		sp|Q9NYB9|ABI2_HUMAN	Q9NYB9	ABI2_HUMAN	ABI2	Abl interactor 2
ALFEEVPELLTEAEKK	ALFEEVPELLTEAEKK	16	3	n[28.0313]ALFEEVPELLTEAEK[28.0313]K[28.0313]	n[32.0564]ALFEEVPELLTEAEK[32.0564]K[32.0564]	n[36.0757]ALFEEVPELLTEAEK[36.0757]K[36.0757]	4186.97	10880.8	4980.79	13225.1	23691.4	11063.7	16220.2	34597.4	18774.1	1.39266	0.88436	0.881985	1.7411	1.50367	1.68974	-0.0270489	0.235987	0.440324	sp|P31939|PUR9_HUMAN	P31939	PUR9_HUMAN	ATIC	Bifunctional purine biosynthesis protein ATIC
ALGALVDNCAPGLCPDWEAWDPNQPVENAR	ALGALVDNC[57.0215]APGLC[57.0215]PDWEAWDPNQPVENAR	30	3	n[28.0313]ALGALVDNC[57.0215]APGLC[57.0215]PDWEAWDPNQPVENAR	n[32.0564]ALGALVDNC[57.0215]APGLC[57.0215]PDWEAWDPNQPVENAR	n[36.0757]ALGALVDNC[57.0215]APGLC[57.0215]PDWEAWDPNQPVENAR	9339.4	10490.5	9403.57	30180.1	21510.3	20570.1	59551.5	44668.8	36563.8	1.45437	0.797723	0.859864	2.52319	1.93546	1.73459	0.69333	0.754413	0.507289	sp|Q14315|FLNC_HUMAN	Q14315	FLNC_HUMAN	FLNC	Filamin-C
ALGALVDSCAPGLCPDWDSWDASKPVTNAR	ALGALVDSC[57.0215]APGLC[57.0215]PDWDSWDASKPVTNAR	30	3	n[28.0313]ALGALVDSC[57.0215]APGLC[57.0215]PDWDSWDASK[28.0313]PVTNAR	n[32.0564]ALGALVDSC[57.0215]APGLC[57.0215]PDWDSWDASK[32.0564]PVTNAR	n[36.0757]ALGALVDSC[57.0215]APGLC[57.0215]PDWDSWDASK[36.0757]PVTNAR	34950.2	26707.6	20629	61592.4	57374	43532.7	74769.8	76825.9	66585.6	0.585152	0.853798	0.808018	0.91632	1.36941	1.46598	-0.0443239	0.132288	0.290529	sp|P21333|FLNA_HUMAN	P21333	FLNA_HUMAN	FLNA	Filamin-A
ALGDLISATK	ALGDLISATK	10	2	n[28.0313]ALGDLISATK[28.0313]	n[32.0564]ALGDLISATK[32.0564]	n[36.0757]ALGDLISATK[36.0757]	97836.2	112127	94238.4	151880	159622	140240	230552	237863	210501	0.371777	0.254331	0.304104	1.04128	0.918059	0.934889	0.294009	0.280403	0.263351	sp|Q9Y490|TLN1_HUMAN	Q9Y490	TLN1_HUMAN	TLN1	Talin-1
ALGEYLERER	ALGEYLERER	10	3	n[28.0313]ALGEYLERER	n[32.0564]ALGEYLERER	n[36.0757]ALGEYLERER	27958.8	32654.4	25982	47193.3	50727.5	54539.7	68642.2	79993.4	75335.6	0.51899	0.3813	0.800393	1.1269	1.13283	1.31127	0.232416	0.368208	0.143444	sp|Q14204|DYHC1_HUMAN	Q14204	DYHC1_HUMAN	DYNC1H1	Cytoplasmic dynein 1 heavy chain 1
ALGHQLGR	ALGHQLGR	8	3			n[36.0757]ALGHQLGR								9902.29	10193.7										sp|Q14204|DYHC1_HUMAN	Q14204	DYHC1_HUMAN	DYNC1H1	Cytoplasmic dynein 1 heavy chain 1
ALGLDSANEK	ALGLDSANEK	10	2	n[28.0313]ALGLDSANEK[28.0313]	n[32.0564]ALGLDSANEK[32.0564]	n[36.0757]ALGLDSANEK[36.0757]	16769.9			55712.9	120637		40297	44556.2		1.51519			1.09262			-0.798067	-1.79345		sp|Q13451|FKBP5_HUMAN	Q13451	FKBP5_HUMAN	FKBP5	Peptidyl-prolyl cis-trans isomerase FKBP5
ALGLDTGQQQDAQEFSK	ALGLDTGQQQDAQEFSK	17	2	n[28.0313]ALGLDTGQQQDAQEFSK[28.0313]	n[32.0564]ALGLDTGQQQDAQEFSK[32.0564]	n[36.0757]ALGLDTGQQQDAQEFSK[36.0757]	22218.3	16325.6	22633.4	39294.6	35701	39366.8	41398.4	52427.4	52530.8	0.577119	0.89545	0.529124	0.706294	1.53327	0.990161	-0.246317	0.254491	0.0936018	sp|Q86UV5|UBP48_HUMAN	Q86UV5	UBP48_HUMAN	USP48	Ubiquitin carboxyl-terminal hydrolase 48
ALGLGVEQLPVVFEDVVLHQATILPK	ALGLGVEQLPVVFEDVVLHQATILPK	26	3	n[28.0313]ALGLGVEQLPVVFEDVVLHQATILPK[28.0313]		n[36.0757]ALGLGVEQLPVVFEDVVLHQATILPK[36.0757]			10102.1						26639.5						1.17437				sp|P49327|FAS_HUMAN	P49327	FAS_HUMAN	FASN	Fatty acid synthase
ALGNICYDSHEGR	ALGNIC[57.0215]YDSHEGR	13	3	n[28.0313]ALGNIC[57.0215]YDSHEGR	n[32.0564]ALGNIC[57.0215]YDSHEGR	n[36.0757]ALGNIC[57.0215]YDSHEGR		10873.8	10305.2		11108.9	14671.8		29550.3	28218.3		-0.23862	0.24028		1.27711	1.22871		1.1324	0.620999	sp|P52306|GDS1_HUMAN	P52306	GDS1_HUMAN	RAP1GDS1	Rap1 GTPase-GDP dissociation stimulator 1
ALGPAGCEADASAPATCAEMR	ALGPAGC[57.0215]EADASAPATC[57.0215]AEMR	21	2	n[28.0313]ALGPAGC[57.0215]EADASAPATC[57.0215]AEMR	n[32.0564]ALGPAGC[57.0215]EADASAPATC[57.0215]AEMR	n[36.0757]ALGPAGC[57.0215]EADASAPATC[57.0215]AEMR	14015	13417.7	8941.8	32052.8	25871.7	45667.9	37633.4	39708.4	46957.2	0.95565	0.709019	2.08314	1.25286	1.41058	2.16816	-0.0782809	0.31824	-0.282416	sp|O00468|AGRIN_HUMAN	O00468	AGRIN_HUMAN	AGRN	Agrin
ALGPAGCEADASAPATCAEMR	ALGPAGC[57.0215]EADASAPATC[57.0215]AEMR	21	3	n[28.0313]ALGPAGC[57.0215]EADASAPATC[57.0215]AEMR	n[32.0564]ALGPAGC[57.0215]EADASAPATC[57.0215]AEMR	n[36.0757]ALGPAGC[57.0215]EADASAPATC[57.0215]AEMR	7154.66	4910.61	5630.51	14329.3	16760.3	16487.3	19363.4	22373.8	19977.5	0.735367	1.50159	1.28062	1.24301	2.01778	1.60249	0.132153	0.132863	-0.0455596	sp|O00468|AGRIN_HUMAN	O00468	AGRIN_HUMAN	AGRN	Agrin
ALGQNPTNAEVLK	ALGQNPTNAEVLK	13	2	n[28.0313]ALGQNPTNAEVLK[28.0313]	n[32.0564]ALGQNPTNAEVLK[32.0564]	n[36.0757]ALGQNPTNAEVLK[36.0757]	98724.2	106898	119003	146782	178642	160828	256954	274244	276034	0.309485	0.485646	0.165123	1.18466	1.19229	0.989297	0.499687	0.323322	0.45674	sp|P60660|MYL6_HUMAN	P60660	MYL6_HUMAN	MYL6	Myosin light polypeptide 6	MYL6B	sp|P14649|MYL6B_HUMAN
ALGSAIEYTIENVFESAPNPR	ALGSAIEYTIENVFESAPNPR	21	2	n[28.0313]ALGSAIEYTIENVFESAPNPR	n[32.0564]ALGSAIEYTIENVFESAPNPR	n[36.0757]ALGSAIEYTIENVFESAPNPR	52843			64353.6			12677.5			0.031122			-2.32186			-2.72847			sp|P12111|CO6A3_HUMAN	P12111	CO6A3_HUMAN	COL6A3	Collagen alpha-3(VI) chain
ALGSDHCPITLYLAL	ALGSDHC[57.0215]PITLYLAL	15	2	n[28.0313]ALGSDHC[57.0215]PITLYLAL	n[32.0564]ALGSDHC[57.0215]PITLYLAL	n[36.0757]ALGSDHC[57.0215]PITLYLAL	45352.9	71192.6	47057.5	61066.9	113213	81787.9	144182	158328	101518	0.185181	0.423123	0.528059	1.48613	0.989463	0.884682	0.925453	0.183015	-0.0108114	sp|P27695|APEX1_HUMAN	P27695	APEX1_HUMAN	APEX1	DNA-(apurinic or apyrimidinic site) endonuclease
ALGTPNNEVWPEVESLQDYKNTFPK	ALGTPNNEVWPEVESLQDYKNTFPK	25	3	n[28.0313]ALGTPNNEVWPEVESLQDYK[28.0313]NTFPK[28.0313]	n[32.0564]ALGTPNNEVWPEVESLQDYK[32.0564]NTFPK[32.0564]	n[36.0757]ALGTPNNEVWPEVESLQDYK[36.0757]NTFPK[36.0757]			18018	45018.5			75082	56522.2	51731.2						1.29705	0.436554			sp|P06493|CDK1_HUMAN	P06493	CDK1_HUMAN	CDK1	Cyclin-dependent kinase 1
ALHHGIDLEK	ALHHGIDLEK	10	3	n[28.0313]ALHHGIDLEK[28.0313]	n[32.0564]ALHHGIDLEK[32.0564]	n[36.0757]ALHHGIDLEK[36.0757]		19478.1		23771.3	23923.7	20395.8	45967.2	43557.1	61005		0.0271037			0.975068		0.65101	0.564639	1.25807	sp|P14868|SYDC_HUMAN	P14868	SYDC_HUMAN	DARS1	Aspartate--tRNA ligase, cytoplasmic
ALHSLLLR	ALHSLLLR	8	3	n[28.0313]ALHSLLLR	n[32.0564]ALHSLLLR	n[36.0757]ALHSLLLR	30271.6	25743	25227.9	44524.5	63357.3		98703.2	90872.4	111325	0.301702	1.06313		1.53042	1.66473	1.91713	0.853224	0.218277		sp|Q15102|PA1B3_HUMAN	Q15102	PA1B3_HUMAN	PAFAH1B3	Platelet-activating factor acetylhydrolase IB subunit alpha1
ALIAAQYSGAQVR	ALIAAQYSGAQVR	13	2	n[28.0313]ALIAAQYSGAQVR	n[32.0564]ALIAAQYSGAQVR	n[36.0757]ALIAAQYSGAQVR	156455	136664	190635	210466	229708	278548	331506	351299	464281	0.161193	0.499773	0.27771	0.883986	1.18084	1.05963	0.347302	0.29774	0.414488	sp|P26641|EF1G_HUMAN	P26641	EF1G_HUMAN	EEF1G	Elongation factor 1-gamma
ALIAGGGAPEIELALR	ALIAGGGAPEIELALR	16	2	n[28.0313]ALIAGGGAPEIELALR	n[32.0564]ALIAGGGAPEIELALR	n[36.0757]ALIAGGGAPEIELALR	125854	92953.5	86683.1	179619	179421	161303	412398	371178	317730	0.25047	0.70384	0.626547	1.51691	1.84086	1.64943	0.890953	0.753695	0.655447	sp|P50991|TCPD_HUMAN	P50991	TCPD_HUMAN	CCT4	T-complex protein 1 subunit delta
ALIAQLPSPAIDHEQLR	ALIAQLPSPAIDHEQLR	17	3	n[28.0313]ALIAQLPSPAIDHEQLR	n[32.0564]ALIAQLPSPAIDHEQLR	n[36.0757]ALIAQLPSPAIDHEQLR	49518.1	41964.1		50544.7	37610.1		71368.8	73048.3	64778.5	-0.237042	-0.427517		0.328086	0.616336		0.189637	0.660529		sp|Q9UPN3|MACF1_HUMAN	Q9UPN3	MACF1_HUMAN	MACF1	Microtubule-actin cross-linking factor 1, isoforms 1/2/3/4/5		sp|O94854|K0754_HUMAN
ALIDQEVK	ALIDQEVK	8	2	n[28.0313]ALIDQEVK[28.0313]	n[32.0564]ALIDQEVK[32.0564]	n[36.0757]ALIDQEVK[36.0757]	60155.3		36062.2		60256.4	65338.3	26859.2	29730	23368.5			0.588039	-1.41981		-0.850472		-1.36279	-1.80594	sp|O75608|LYPA1_HUMAN	O75608	LYPA1_HUMAN	LYPLA1	Acyl-protein thioesterase 1
ALIEHEMK	ALIEHEMK	8	3	n[28.0313]ALIEHEMK[28.0313]	n[32.0564]ALIEHEMK[32.0564]	n[36.0757]ALIEHEMK[36.0757]		10589.7	10724.6	8628.72	12859.9	14156.7	21852.2	25504.3	23871		0.010733	0.13116		1.09802	0.929786	1.03835	0.703964	0.431192	sp|O95372|LYPA2_HUMAN	O95372	LYPA2_HUMAN	LYPLA2	Acyl-protein thioesterase 2
ALIEMEK	ALIEMEK	7	2	n[28.0313]ALIEMEK[28.0313]		n[36.0757]ALIEMEK[36.0757]	52370.9						22593.8						-1.45591						sp|Q15233|NONO_HUMAN	Q15233	NONO_HUMAN	NONO	Non-POU domain-containing octamer-binding protein
ALIEMEKQQQDQVDR	ALIEMEKQQQDQVDR	15	3	n[28.0313]ALIEMEK[28.0313]QQQDQVDR	n[32.0564]ALIEMEK[32.0564]QQQDQVDR	n[36.0757]ALIEMEK[36.0757]QQQDQVDR		8152.56	8658.53		17525.2	19499.6	9217.3	26792.3	27174.5		0.834621	0.901846		1.54644	1.42551		0.328496	0.156229	sp|Q15233|NONO_HUMAN	Q15233	NONO_HUMAN	NONO	Non-POU domain-containing octamer-binding protein
ALIESYQNLTR	ALIESYQNLTR	11	2	n[28.0313]ALIESYQNLTR	n[32.0564]ALIESYQNLTR	n[36.0757]ALIESYQNLTR	36833.8	25692.1	26757.5	49555.3	61940.5	65278.5	100216	95228.3	108855	0.182247	1.03336	1.01726	1.2693	1.73513	1.79984	0.711557	0.318454	0.415139	sp|Q8IZP0|ABI1_HUMAN	Q8IZP0	ABI1_HUMAN	ABI1	Abl interactor 1
ALIEVLQPLIAEHQAR	ALIEVLQPLIAEHQAR	16	3	n[28.0313]ALIEVLQPLIAEHQAR	n[32.0564]ALIEVLQPLIAEHQAR	n[36.0757]ALIEVLQPLIAEHQAR	17850.2			35452.4			2208.22			0.752115			-3.2277			-4.3553			sp|P23381|SYWC_HUMAN	P23381	SYWC_HUMAN	WARS1	Tryptophan--tRNA ligase, cytoplasmic
ALIGATNPADAPPGTIR	ALIGATNPADAPPGTIR	17	2	n[28.0313]ALIGATNPADAPPGTIR	n[32.0564]ALIGATNPADAPPGTIR	n[36.0757]ALIGATNPADAPPGTIR	92600.4	60759.6	28893		12243.3	20617.9	52142.3	69007.1	61282.9		-2.64514	-0.756229	-1.05227	-0.0176813	0.860213		2.24413	1.24901	sp|Q13232|NDK3_HUMAN	Q13232	NDK3_HUMAN	NME3	Nucleoside diphosphate kinase 3
ALILVGGYGTR	ALILVGGYGTR	11	2	n[28.0313]ALILVGGYGTR	n[32.0564]ALILVGGYGTR	n[36.0757]ALILVGGYGTR		39617.6	59404.6		18675.4	17331.4		48141.8	45313.9		-1.36981	-2.04659		0.0846393	-0.615172		1.07113	1.06399	sp|Q9Y5P6|GMPPB_HUMAN	Q9Y5P6	GMPPB_HUMAN	GMPPB	Mannose-1-phosphate guanyltransferase beta
ALIPLAK	ALIPLAK	7	2	n[28.0313]ALIPLAK[28.0313]	n[32.0564]ALIPLAK[32.0564]	n[36.0757]ALIPLAK[36.0757]	21393.5	35517.3	28756	21519.5	53136.4	45935.8	47457	71297.2	65330.9	-0.258175	0.326989	0.406353	0.967091	0.832452	0.959354	0.849774	0.122138	0.185567	sp|Q24JP5|T132A_HUMAN	Q24JP5	T132A_HUMAN	TMEM132A	Transmembrane protein 132A
ALIPLALEGTDVGQTK	ALIPLALEGTDVGQTK	16	2	n[28.0313]ALIPLALEGTDVGQTK[28.0313]	n[32.0564]ALIPLALEGTDVGQTK[32.0564]	n[36.0757]ALIPLALEGTDVGQTK[36.0757]	36157.2	37976.3		43061.2	37992.9		46781	42620.8		-0.00282844	-0.268852		0.17981	-0.0348549		-0.192853	-0.149328		sp|Q9H3U1|UN45A_HUMAN	Q9H3U1	UN45A_HUMAN	UNC45A	Protein unc-45 homolog A
ALIQCAK	ALIQC[57.0215]AK	7	2	n[28.0313]ALIQC[57.0215]AK[28.0313]	n[32.0564]ALIQC[57.0215]AK[32.0564]	n[36.0757]ALIQC[57.0215]AK[36.0757]	67522.2	63294.7	59623.4	104326	114244	128242			163232	0.364669	0.605853	0.835511			1.22842			0.0254744	sp|P18206|VINC_HUMAN	P18206	VINC_HUMAN	VCL	Vinculin
ALIVEPSR	ALIVEPSR	8	2	n[28.0313]ALIVEPSR	n[32.0564]ALIVEPSR	n[36.0757]ALIVEPSR		76434.1		62323.4	64097	60825.9	132594	95637.5	114365		-0.536543			0.132314		0.771262	0.285532	0.588305	sp|Q92499|DDX1_HUMAN	Q92499	DDX1_HUMAN	DDX1	ATP-dependent RNA helicase DDX1
ALIVEPSRELAEQTLNNIK	ALIVEPSRELAEQTLNNIK	19	3	n[28.0313]ALIVEPSRELAEQTLNNIK[28.0313]	n[32.0564]ALIVEPSRELAEQTLNNIK[32.0564]	n[36.0757]ALIVEPSRELAEQTLNNIK[36.0757]	30564.6		31821.3	19051.5	27809.4	19465.2	58242	54796.2	47288.1	-0.958073		-0.978497	0.738371		0.346935	1.32095	0.678637	0.957997	sp|Q92499|DDX1_HUMAN	Q92499	DDX1_HUMAN	DDX1	ATP-dependent RNA helicase DDX1
ALKEEIGNVQLEK	ALKEEIGNVQLEK	13	3	n[28.0313]ALK[28.0313]EEIGNVQLEK[28.0313]	n[32.0564]ALK[32.0564]EEIGNVQLEK[32.0564]	n[36.0757]ALK[36.0757]EEIGNVQLEK[36.0757]	7951.26	9157.38	7670.12	14761.5	17731	18370.5	27362.3	23027.9	27047.3	0.625938	0.683782	0.990667	1.58957	1.16032	1.59361	0.588142	0.0932128	0.235511	sp|Q86UP2|KTN1_HUMAN	Q86UP2	KTN1_HUMAN	KTN1	Kinectin
ALKEFVAK	ALKEFVAK	8	3	n[28.0313]ALK[28.0313]EFVAK[28.0313]	n[32.0564]ALK[32.0564]EFVAK[32.0564]	n[36.0757]ALK[36.0757]EFVAK[36.0757]	12253.8	18264.8	10150.7	14315.6	21227.6	17604.4	26261.3	33617.5	37038.5	-0.0422839	-0.0526085	0.524953	0.906346	0.683675	1.6429	0.573139	0.352959	0.750511	sp|Q13564|ULA1_HUMAN	Q13564	ULA1_HUMAN	NAE1	NEDD8-activating enzyme E1 regulatory subunit
ALKEIAVHIGDRDNAVR	ALKEIAVHIGDRDNAVR	17	5			n[36.0757]ALK[36.0757]EIAVHIGDRDNAVR									7270.67										sp|Q14008|CKAP5_HUMAN	Q14008	CKAP5_HUMAN	CKAP5	Cytoskeleton-associated protein 5
ALKNNSNDIVNAIMELTM	ALKNNSNDIVNAIMELTM	18	2	n[28.0313]ALK[28.0313]NNSNDIVNAIMELTM	n[32.0564]ALK[32.0564]NNSNDIVNAIMELTM	n[36.0757]ALK[36.0757]NNSNDIVNAIMELTM	30044.3			34443.6			62194.7			-0.0695026			0.871337			0.565348			sp|E9PAV3|NACAM_HUMAN	E9PAV3	NACAM_HUMAN	NACA	Nascent polypeptide-associated complex subunit alpha, muscle-specific form		sp|Q13765|NACA_HUMAN
ALKPANMLER	ALKPANMLER	10	3	n[28.0313]ALK[28.0313]PANMLER	n[32.0564]ALK[32.0564]PANMLER	n[36.0757]ALK[36.0757]PANMLER	44973.8	45830.3	34486.4	54886.8	53256.9	60501.6	72141.3	75185	75711.1	0.0298961	-0.0480082	0.541543	0.491657	0.543887	0.909927	0.0862695	0.20857	0.000949433	sp|Q9BXJ9|NAA15_HUMAN	Q9BXJ9	NAA15_HUMAN	NAA15	N-alpha-acetyltransferase 15, NatA auxiliary subunit
ALLAPLVAPEAGEAEPGSQER	ALLAPLVAPEAGEAEPGSQER	21	3	n[28.0313]ALLAPLVAPEAGEAEPGSQER	n[32.0564]ALLAPLVAPEAGEAEPGSQER	n[36.0757]ALLAPLVAPEAGEAEPGSQER	11709.4	15083.1	13050.7	31270.2	33845.2	30006.3		61562.9		1.17929	0.932638	0.931737		1.89236			0.576396		sp|Q9H0B6|KLC2_HUMAN	Q9H0B6	KLC2_HUMAN	KLC2	Kinesin light chain 2
ALLDASETTSTR	ALLDASETTSTR	12	2	n[28.0313]ALLDASETTSTR	n[32.0564]ALLDASETTSTR	n[36.0757]ALLDASETTSTR	112851	102062	112627	94948.4	100614	127282	111612	145030	134676	-0.521974	-0.290096	-0.0929264	-0.22865	0.319883	0.033385	-0.0821684	0.226655	-0.241123	sp|Q14258|TRI25_HUMAN	Q14258	TRI25_HUMAN	TRIM25	E3 ubiquitin/ISG15 ligase TRIM25
ALLDASETTSTRK	ALLDASETTSTRK	13	3	n[28.0313]ALLDASETTSTRK[28.0313]	n[32.0564]ALLDASETTSTRK[32.0564]	n[36.0757]ALLDASETTSTRK[36.0757]	2970.51		4814.39	16171.5	22781.6	18828.2	33975.6	20807.8	26294	2.17802		1.69806	3.33182		2.22476	0.778305	-0.445897	0.159261	sp|Q14258|TRI25_HUMAN	Q14258	TRI25_HUMAN	TRIM25	E3 ubiquitin/ISG15 ligase TRIM25
ALLDSLQLGPDSLTVHLIHEVTK	ALLDSLQLGPDSLTVHLIHEVTK	23	4		n[32.0564]ALLDSLQLGPDSLTVHLIHEVTK[32.0564]	n[36.0757]ALLDSLQLGPDSLTVHLIHEVTK[36.0757]				4143.05			9404.19									0.861053			sp|Q14697|GANAB_HUMAN	Q14697	GANAB_HUMAN	GANAB	Neutral alpha-glucosidase AB
ALLELQLEPEELYQTFQR	ALLELQLEPEELYQTFQR	18	2	n[28.0313]ALLELQLEPEELYQTFQR	n[32.0564]ALLELQLEPEELYQTFQR	n[36.0757]ALLELQLEPEELYQTFQR	129183	101043	105876	205824	163027	169436	509898	350865	377931	0.409275	0.434954	0.408958	1.78542	1.62902	1.61119	1.00065	0.810736	0.834801	sp|P13639|EF2_HUMAN	P13639	EF2_HUMAN	EEF2	Elongation factor 2
ALLELQLEPEELYQTFQR	ALLELQLEPEELYQTFQR	18	3	n[28.0313]ALLELQLEPEELYQTFQR	n[32.0564]ALLELQLEPEELYQTFQR	n[36.0757]ALLELQLEPEELYQTFQR	114973	73934.8	83377.4	195457	122044	150199	345696	225713	263448	0.502836	0.476962	0.579744	1.39283	1.4666	1.43524	0.514505	0.606308	0.488058	sp|P13639|EF2_HUMAN	P13639	EF2_HUMAN	EEF2	Elongation factor 2
ALLEMAEEK	ALLEMAEEK	9	2	n[28.0313]ALLEMAEEK[28.0313]	n[32.0564]ALLEMAEEK[32.0564]	n[36.0757]ALLEMAEEK[36.0757]	20141.2		32215.5	44034.5	91914.4	53037.3	36301.8	101918	107251	0.883019		0.449847	0.646644		1.51061	-0.611867	-0.15584	0.693331	sp|P40222|TXLNA_HUMAN	P40222	TXLNA_HUMAN	TXLNA	Alpha-taxilin
ALLEVVQSGGK	ALLEVVQSGGK	11	2	n[28.0313]ALLEVVQSGGK[28.0313]	n[32.0564]ALLEVVQSGGK[32.0564]	n[36.0757]ALLEVVQSGGK[36.0757]	99560.9	106368	111385	125866	140462	160861	180253	217326	225528	0.0715901	0.145926	0.260853	0.647587	0.84377	0.793199	0.200505	0.31452	0.164912	sp|O14818|PSA7_HUMAN	O14818	PSA7_HUMAN	PSMA7	Proteasome subunit alpha type-7	PSMA8	sp|Q8TAA3|PSMA8_HUMAN
ALLFIPR	ALLFIPR	7	2	n[28.0313]ALLFIPR	n[32.0564]ALLFIPR	n[36.0757]ALLFIPR	478059	393432	298304	897619	1.04138e+06	740510	1.61295e+06	2.02059e+06	1.65105e+06	0.642266	1.13482	1.04233	1.54173	2.15928	2.24398	0.523972	0.64113	0.834214	sp|P08238|HS90B_HUMAN	P08238	HS90B_HUMAN	HSP90AB1	Heat shock protein HSP 90-beta
ALLFVPR	ALLFVPR	7	2	n[28.0313]ALLFVPR	n[32.0564]ALLFVPR	n[36.0757]ALLFVPR	637294	396239	652893	1.27837e+06	733442	1.2305e+06	2.39253e+06	1.51008e+06	2413871	0.737626	0.618832	0.644926	1.69579	1.72887	1.66188	0.58267	0.726709	0.64952	sp|P07900|HS90A_HUMAN	P07900	HS90A_HUMAN	HSP90AA1	Heat shock protein HSP 90-alpha	XPNPEP3	sp|Q9NQH7|XPP3_HUMAN
ALLKDQQPGTFLLR	ALLKDQQPGTFLLR	14	3	n[28.0313]ALLK[28.0313]DQQPGTFLLR	n[32.0564]ALLK[32.0564]DQQPGTFLLR	n[36.0757]ALLK[36.0757]DQQPGTFLLR		38895			25436.6			43124.1			-0.897487			-0.0524009			0.461761		sp|P42224|STAT1_HUMAN	P42224	STAT1_HUMAN	STAT1	Signal transducer and activator of transcription 1-alpha/beta
ALLLLLVGGVDQSPR	ALLLLLVGGVDQSPR	15	3			n[36.0757]ALLLLLVGGVDQSPR								6848.47											sp|P33993|MCM7_HUMAN	P33993	MCM7_HUMAN	MCM7	DNA replication licensing factor MCM7
ALLLPDYYLVTVMLSGIK	ALLLPDYYLVTVMLSGIK	18	2	n[28.0313]ALLLPDYYLVTVMLSGIK[28.0313]	n[32.0564]ALLLPDYYLVTVMLSGIK[32.0564]	n[36.0757]ALLLPDYYLVTVMLSGIK[36.0757]	23528.6			24415.8			19756.3			-0.213247			-0.464819			-0.627064			sp|Q7KZF4|SND1_HUMAN	Q7KZF4	SND1_HUMAN	SND1	Staphylococcal nuclease domain-containing protein 1
ALLLQGSNEIEIR	ALLLQGSNEIEIR	13	2	n[28.0313]ALLLQGSNEIEIR	n[32.0564]ALLLQGSNEIEIR	n[36.0757]ALLLQGSNEIEIR	11063.8	9725.17	10987.4	23971.6	22934.3	41737	38216.4	60462.8	43132.4	0.868185	0.999489	1.65607	1.61617	2.49948	1.74837	0.372494	1.11667	-0.275139	sp|P02452|CO1A1_HUMAN	P02452	CO1A1_HUMAN	COL1A1	Collagen alpha-1(I) chain
ALLPHVLCK	ALLPHVLC[57.0215]K	9	3	n[28.0313]ALLPHVLC[57.0215]K[28.0313]	n[32.0564]ALLPHVLC[57.0215]K[32.0564]	n[36.0757]ALLPHVLC[57.0215]K[36.0757]		5212.52		15192.4	14660.9		30870.7	24771.7			1.22244			2.07859		0.730144	0.472818		sp|Q1KMD3|HNRL2_HUMAN	Q1KMD3	HNRL2_HUMAN	HNRNPUL2	Heterogeneous nuclear ribonucleoprotein U-like protein 2
ALLQDVLPK	ALLQDVLPK	9	2	n[28.0313]ALLQDVLPK[28.0313]	n[32.0564]ALLQDVLPK[32.0564]	n[36.0757]ALLQDVLPK[36.0757]	33904.1	43155.5	43466.7	64548.4	79995.8	62962.1	93730.8	107394	95258.7	0.696621	0.651953	0.265168	1.28623	1.15531	0.907388	0.214114	0.120033	0.274785	sp|Q8NCH0|CHSTE_HUMAN	Q8NCH0	CHSTE_HUMAN	CHST14	Carbohydrate sulfotransferase 14
ALLQSSASR	ALLQSSASR	9	2	n[28.0313]ALLQSSASR	n[32.0564]ALLQSSASR	n[36.0757]ALLQSSASR	88056.2	87754	71077.5	199301	199963	179075	279907	238359	235659	0.921854	0.943272	1.06369	1.4792	1.28493	1.50468	0.181855	-0.0416688	0.0735559	sp|Q9UQ80|PA2G4_HUMAN	Q9UQ80	PA2G4_HUMAN	PA2G4	Proliferation-associated protein 2G4
ALLSGAGPADVYTFNFSK	ALLSGAGPADVYTFNFSK	18	2	n[28.0313]ALLSGAGPADVYTFNFSK[28.0313]	n[32.0564]ALLSGAGPADVYTFNFSK[32.0564]	n[36.0757]ALLSGAGPADVYTFNFSK[36.0757]		314873		76576.6	67694.3		77287.6	71145.7			-2.54489			-2.40498		-0.308226	-0.243412		sp|Q13426|XRCC4_HUMAN	Q13426	XRCC4_HUMAN	XRCC4	DNA repair protein XRCC4
ALLVTASQCQQPAENK	ALLVTASQC[57.0215]QQPAENK	16	2	n[28.0313]ALLVTASQC[57.0215]QQPAENK[28.0313]	n[32.0564]ALLVTASQC[57.0215]QQPAENK[32.0564]	n[36.0757]ALLVTASQC[57.0215]QQPAENK[36.0757]	94128.8	94175.2	108882	98677.4	161530	211680	176895	280882	373566	-0.192445	0.533461	0.689714	0.707523	1.41988	1.55405	0.524476	0.503089	0.496897	sp|Q01518|CAP1_HUMAN	Q01518	CAP1_HUMAN	CAP1	Adenylyl cyclase-associated protein 1
ALLVTASQCQQPAENK	ALLVTASQC[57.0215]QQPAENK	16	3	n[28.0313]ALLVTASQC[57.0215]QQPAENK[28.0313]	n[32.0564]ALLVTASQC[57.0215]QQPAENK[32.0564]	n[36.0757]ALLVTASQC[57.0215]QQPAENK[36.0757]	124860	144842	151035	238951	241792	288887	405383	429649	464530	0.687097	0.489893	0.666219	1.5036	1.38745	1.39634	0.441013	0.514236	0.362684	sp|Q01518|CAP1_HUMAN	Q01518	CAP1_HUMAN	CAP1	Adenylyl cyclase-associated protein 1
ALLVTASQCQQPAENKLSDLLAPISEQIKEVITFR	ALLVTASQC[57.0215]QQPAENKLSDLLAPISEQIKEVITFR	35	4			n[36.0757]ALLVTASQC[57.0215]QQPAENK[36.0757]LSDLLAPISEQIK[36.0757]EVITFR									33142.2										sp|Q01518|CAP1_HUMAN	Q01518	CAP1_HUMAN	CAP1	Adenylyl cyclase-associated protein 1
ALMDETMKELK	ALMDETMKELK	11	3	n[28.0313]ALMDETMK[28.0313]ELK[28.0313]	n[32.0564]ALMDETMK[32.0564]ELK[32.0564]	n[36.0757]ALMDETMK[36.0757]ELK[36.0757]	28701.2	26553.9	31081.5	89537.5	96932.4	101868	89569.9	109129	100879	1.40661	1.65522	1.44316	1.46107	1.89437	1.47395	-0.321036	-0.144173	-0.336647	sp|P02649|APOE_HUMAN	P02649	APOE_HUMAN	APOE	Apolipoprotein E
ALMDEVVK	ALMDEVVK	8	2	n[28.0313]ALMDEVVK[28.0313]	n[32.0564]ALMDEVVK[32.0564]	n[36.0757]ALMDEVVK[36.0757]	157226	185275	153183	281424	310804	307369	507852	624698	523466	0.586676	0.496942	0.735311	1.49227	1.57227	1.54829	0.530102	0.691999	0.445545	sp|P00558|PGK1_HUMAN	P00558	PGK1_HUMAN	PGK1	Phosphoglycerate kinase 1
ALNAGYILNGLTVSIPGLER	ALNAGYILNGLTVSIPGLER	20	2	n[28.0313]ALNAGYILNGLTVSIPGLER	n[32.0564]ALNAGYILNGLTVSIPGLER	n[36.0757]ALNAGYILNGLTVSIPGLER	17056.4	18128	14401.9		18152	7133.18	22831.2	160466	24469.9		-0.236312	-1.28304	0.227327	3.04687	0.540202		2.89985	1.45581	sp|Q9Y678|COPG1_HUMAN	Q9Y678	COPG1_HUMAN	COPG1	Coatomer subunit gamma-1
ALNAGYILNGLTVSIPGLER	ALNAGYILNGLTVSIPGLER	20	3	n[28.0313]ALNAGYILNGLTVSIPGLER	n[32.0564]ALNAGYILNGLTVSIPGLER	n[36.0757]ALNAGYILNGLTVSIPGLER						43395			199643									1.87924	sp|Q9Y678|COPG1_HUMAN	Q9Y678	COPG1_HUMAN	COPG1	Coatomer subunit gamma-1
ALNALCDGLIDELNQALK	ALNALC[57.0215]DGLIDELNQALK	18	2	n[28.0313]ALNALC[57.0215]DGLIDELNQALK[28.0313]	n[32.0564]ALNALC[57.0215]DGLIDELNQALK[32.0564]	n[36.0757]ALNALC[57.0215]DGLIDELNQALK[36.0757]	22340.2			14448.3			23278.6			-0.914736			-0.153351			0.385893			sp|P30084|ECHM_HUMAN	P30084	ECHM_HUMAN	ECHS1	Enoyl-CoA hydratase, mitochondrial
ALNEACESVIQTACK	ALNEAC[57.0215]ESVIQTAC[57.0215]K	15	2	n[28.0313]ALNEAC[57.0215]ESVIQTAC[57.0215]K[28.0313]	n[32.0564]ALNEAC[57.0215]ESVIQTAC[57.0215]K[32.0564]	n[36.0757]ALNEAC[57.0215]ESVIQTAC[57.0215]K[36.0757]	16256.3	14387.6	24657.8	34806.8	43089.9	42907.8	35995.2	64292.4	65758.9	0.86054	1.35963	0.529794	0.962908	2.02305	1.19059	-0.273123	0.280097	0.293363	sp|Q92896|GSLG1_HUMAN	Q92896	GSLG1_HUMAN	GLG1	Golgi apparatus protein 1
ALNEACESVIQTACK	ALNEAC[57.0215]ESVIQTAC[57.0215]K	15	3	n[28.0313]ALNEAC[57.0215]ESVIQTAC[57.0215]K[28.0313]	n[32.0564]ALNEAC[57.0215]ESVIQTAC[57.0215]K[32.0564]	n[36.0757]ALNEAC[57.0215]ESVIQTAC[57.0215]K[36.0757]		20334	11604.9		4896.84	6397.58		18120.4	19555.3		-2.35471	-1.12854		-0.39885	0.528271		1.57254	1.28938	sp|Q92896|GSLG1_HUMAN	Q92896	GSLG1_HUMAN	GLG1	Golgi apparatus protein 1
ALNLAYSSIYGSYR	ALNLAYSSIYGSYR	14	2	n[28.0313]ALNLAYSSIYGSYR	n[32.0564]ALNLAYSSIYGSYR	n[36.0757]ALNLAYSSIYGSYR	32228.1	34539.4	31189.6	156098	146911	107510	79086.1	90215.1	87352.8	2.05134	1.88524	1.51593	1.11427	1.22536	1.26124	-1.31257	-1.04321	-0.622124	sp|Q7L576|CYFP1_HUMAN	Q7L576	CYFP1_HUMAN	CYFIP1	Cytoplasmic FMR1-interacting protein 1
ALNLGYALDYAQR	ALNLGYALDYAQR	13	2	n[28.0313]ALNLGYALDYAQR	n[32.0564]ALNLGYALDYAQR	n[36.0757]ALNLGYALDYAQR	37046.6	32235.4	20529.7		177038	53140	172653	118104	161183		2.25396	1.10268	2.03796	1.72384	2.74837		-0.913443	1.27825	sp|P12111|CO6A3_HUMAN	P12111	CO6A3_HUMAN	COL6A3	Collagen alpha-3(VI) chain
ALNRPPTYPTK	ALNRPPTYPTK	11	3	n[28.0313]ALNRPPTYPTK[28.0313]		n[36.0757]ALNRPPTYPTK[36.0757]	23449.7	16170	18061.1				66755.1	66981.9	66166.3				1.34041	1.91368	1.64866				sp|P55010|IF5_HUMAN	P55010	IF5_HUMAN	EIF5	Eukaryotic translation initiation factor 5
ALPAVQQNNLDEDLIR	ALPAVQQNNLDEDLIR	16	2	n[28.0313]ALPAVQQNNLDEDLIR	n[32.0564]ALPAVQQNNLDEDLIR	n[36.0757]ALPAVQQNNLDEDLIR	239579	264914	202350	468694	511388	386051	724144	807063	600787	0.701499	0.679415	0.662532	1.38306	1.40585	1.34545	0.306072	0.343108	0.31548	sp|P22314|UBA1_HUMAN	P22314	UBA1_HUMAN	UBA1	Ubiquitin-like modifier-activating enzyme 1
ALPAVQQNNLDEDLIR	ALPAVQQNNLDEDLIR	16	3	n[28.0313]ALPAVQQNNLDEDLIR	n[32.0564]ALPAVQQNNLDEDLIR	n[36.0757]ALPAVQQNNLDEDLIR	22318.7	22567.5		31286			36926.2	32158.3		0.230089			0.534865	0.314477		-0.0707155			sp|P22314|UBA1_HUMAN	P22314	UBA1_HUMAN	UBA1	Ubiquitin-like modifier-activating enzyme 1
ALPAVQQNNLDEDLIRK	ALPAVQQNNLDEDLIRK	17	2	n[28.0313]ALPAVQQNNLDEDLIRK[28.0313]	n[32.0564]ALPAVQQNNLDEDLIRK[32.0564]	n[36.0757]ALPAVQQNNLDEDLIRK[36.0757]	18208.4	17021	23604.3	31027.1	26560.5	46408.7	46873.5	46551.3	74785.1	0.531094	0.403748	0.70594	1.20116	1.30159	1.43915	0.294571	0.514513	0.365774	sp|P22314|UBA1_HUMAN	P22314	UBA1_HUMAN	UBA1	Ubiquitin-like modifier-activating enzyme 1
ALPAVQQNNLDEDLIRK	ALPAVQQNNLDEDLIRK	17	3	n[28.0313]ALPAVQQNNLDEDLIRK[28.0313]	n[32.0564]ALPAVQQNNLDEDLIRK[32.0564]	n[36.0757]ALPAVQQNNLDEDLIRK[36.0757]	191265	163489	138549	331894	281651	222271	492385	463178	385604	0.541912	0.535318	0.412522	1.16491	1.32115	1.25218	0.247506	0.402503	0.472222	sp|P22314|UBA1_HUMAN	P22314	UBA1_HUMAN	UBA1	Ubiquitin-like modifier-activating enzyme 1
ALPELTK	ALPELTK	7	2	n[28.0313]ALPELTK[28.0313]	n[32.0564]ALPELTK[32.0564]	n[36.0757]ALPELTK[36.0757]	647406	984790	756954	70731.7	97123.8	80257.2	106540	116493	120801	-3.48188	-3.64578	-3.50691	-2.83334	-3.31526	-2.87212	0.273056	-0.0528091	0.267352	sp|P35222|CTNB1_HUMAN	P35222	CTNB1_HUMAN	CTNNB1	Catenin beta-1	JUP	sp|P14923|PLAK_HUMAN
ALPFWNEEIVPQIK	ALPFWNEEIVPQIK	14	2	n[28.0313]ALPFWNEEIVPQIK[28.0313]	n[32.0564]ALPFWNEEIVPQIK[32.0564]	n[36.0757]ALPFWNEEIVPQIK[36.0757]	187430	131312	78684.7	92852.2	44749.3	51951.1	150155	106613	65615.8	-1.29004	-1.87816	-0.868334	-0.532619	-0.516226	-0.486592	0.381932	0.978606	0.0143072	sp|P18669|PGAM1_HUMAN	P18669	PGAM1_HUMAN	PGAM1	Phosphoglycerate mutase 1	PGAM2, PGAM4	sp|P15259|PGAM2_HUMAN, sp|Q8N0Y7|PGAM4_HUMAN
ALPGMGTTIDVILINGR	ALPGMGTTIDVILINGR	17	2	n[28.0313]ALPGMGTTIDVILINGR	n[32.0564]ALPGMGTTIDVILINGR	n[36.0757]ALPGMGTTIDVILINGR			44880.2			19088.5			43906.2			-1.50278			-0.256205			0.879144	sp|O60841|IF2P_HUMAN	O60841	IF2P_HUMAN	EIF5B	Eukaryotic translation initiation factor 5B
ALPGQLKPFETLLSQNQGGK	ALPGQLKPFETLLSQNQGGK	20	3		n[32.0564]ALPGQLK[32.0564]PFETLLSQNQGGK[32.0564]	n[36.0757]ALPGQLK[36.0757]PFETLLSQNQGGK[36.0757]				53549.3	35008.7	30859.7	79291	61148.4	52822.3							0.255725	0.517885	0.45284	sp|P09211|GSTP1_HUMAN	P09211	GSTP1_HUMAN	GSTP1	Glutathione S-transferase P
ALPPAQAGALLLALPPASPSAAR	ALPPAQAGALLLALPPASPSAAR	23	3	n[28.0313]ALPPAQAGALLLALPPASPSAAR		n[36.0757]ALPPAQAGALLLALPPASPSAAR	4582.84						28024.7						2.42849						sp|Q8WZA9|IRGQ_HUMAN	Q8WZA9	IRGQ_HUMAN	IRGQ	Immunity-related GTPase family Q protein
ALPQTPRPR	ALPQTPRPR	9	3	n[28.0313]ALPQTPRPR	n[32.0564]ALPQTPRPR	n[36.0757]ALPQTPRPR	10918.6	12014.4	11252.6	17415	15591.6	17618.1	36392.2	31224.2	39640.8	0.406895	0.106523	0.377386	1.55294	1.21268	1.59217	0.770557	0.722833	0.847349	sp|Q9UQ35|SRRM2_HUMAN	Q9UQ35	SRRM2_HUMAN	SRRM2	Serine/arginine repetitive matrix protein 2
ALPSEELNRQLEK	ALPSEELNRQLEK	13	3	n[28.0313]ALPSEELNRQLEK[28.0313]	n[32.0564]ALPSEELNRQLEK[32.0564]	n[36.0757]ALPSEELNRQLEK[36.0757]	14894.5	11039.2		30155.7	36237.2	27911.2	38739.4	53417	40139.8	0.779823	1.48145		1.20684	2.12474		0.0515298	0.259965	0.201606	sp|Q04637|IF4G1_HUMAN	Q04637	IF4G1_HUMAN	EIF4G1	Eukaryotic translation initiation factor 4 gamma 1
ALQAAIQQLAEAQPEATAK	ALQAAIQQLAEAQPEATAK	19	2	n[28.0313]ALQAAIQQLAEAQPEATAK[28.0313]	n[32.0564]ALQAAIQQLAEAQPEATAK[32.0564]	n[36.0757]ALQAAIQQLAEAQPEATAK[36.0757]	40754		8515.65	39598.3		22237.9	48288.7		32577.4	-0.308151		1.11543	0.0412019		1.71113	-0.0261386		0.228268	sp|Q92616|GCN1_HUMAN	Q92616	GCN1_HUMAN	GCN1	Stalled ribosome sensor GCN1
ALQAAYGASAPSVTSAALR	ALQAAYGASAPSVTSAALR	19	2	n[28.0313]ALQAAYGASAPSVTSAALR	n[32.0564]ALQAAYGASAPSVTSAALR	n[36.0757]ALQAAYGASAPSVTSAALR	54906.7	56490.6	57987.9	68266.8	64822.8	68999.9	110382	99743.2	108848	0.0610157	-0.0578428	-0.0185611	0.811855	0.655412	0.683945	0.375348	0.32993	0.335072	sp|O43488|ARK72_HUMAN	O43488	ARK72_HUMAN	AKR7A2	Aflatoxin B1 aldehyde reductase member 2
ALQAAYGASAPSVTSAALR	ALQAAYGASAPSVTSAALR	19	3	n[28.0313]ALQAAYGASAPSVTSAALR	n[32.0564]ALQAAYGASAPSVTSAALR	n[36.0757]ALQAAYGASAPSVTSAALR	22017.7	20499	18370.1	39217.5	36684	29800.9	62631.3	60606.5	58557.5	0.587373	0.585445	0.428588	1.33933	1.39589	1.44794	0.376462	0.427119	0.651919	sp|O43488|ARK72_HUMAN	O43488	ARK72_HUMAN	AKR7A2	Aflatoxin B1 aldehyde reductase member 2
ALQALEELR	ALQALEELR	9	2	n[28.0313]ALQALEELR	n[32.0564]ALQALEELR	n[36.0757]ALQALEELR	16106			20621.5		16659.6	55669.8	84447.9	86323.2	0.109251			1.62629			1.14154		2.05082	sp|Q15149|PLEC_HUMAN	Q15149	PLEC_HUMAN	PLEC	Plectin
ALQASALK	ALQASALK	8	2	n[28.0313]ALQASALK[28.0313]	n[32.0564]ALQASALK[32.0564]	n[36.0757]ALQASALK[36.0757]	27510.2	31105.3	31592.9	63965.5	66187.1	61475.4	84892.7	96454.4	87094.8	0.994494	0.848347	0.691003	1.45431	1.48318	1.23843	0.0843197	0.251509	0.179995	sp|P04075|ALDOA_HUMAN	P04075	ALDOA_HUMAN	ALDOA	Fructose-bisphosphate aldolase A		contam_sp|P00883|ALDOA_RABIT
ALQDEWDAVMLHSFTLR	ALQDEWDAVMLHSFTLR	17	3	n[28.0313]ALQDEWDAVMLHSFTLR	n[32.0564]ALQDEWDAVMLHSFTLR	n[36.0757]ALQDEWDAVMLHSFTLR	6623.04	5937.12	15844.1	13950.2	11259.8	15757.6	25878	22138.9	27284.6	0.808071	0.653868	-0.277307	1.77279	1.72869	0.559588	0.589231	0.691501	0.46946	sp|Q9UMS4|PRP19_HUMAN	Q9UMS4	PRP19_HUMAN	PRPF19	Pre-mRNA-processing factor 19
ALQDLENAASGDATVR	ALQDLENAASGDATVR	16	2	n[28.0313]ALQDLENAASGDATVR	n[32.0564]ALQDLENAASGDATVR	n[36.0757]ALQDLENAASGDATVR	84308.1	40763.8	39922.1	96363.7	70216.4	113845	150548	135949	154247	-0.0677094	0.532994	1.24241	0.633813	1.592	1.72544	0.32603	0.675682	0.115593	sp|Q9NQG5|RPR1B_HUMAN	Q9NQG5	RPR1B_HUMAN	RPRD1B	Regulation of nuclear pre-mRNA domain-containing protein 1B
ALQDMSSTAPPAPQPSTR	ALQDMSSTAPPAPQPSTR	18	2	n[28.0313]ALQDMSSTAPPAPQPSTR	n[32.0564]ALQDMSSTAPPAPQPSTR	n[36.0757]ALQDMSSTAPPAPQPSTR	3971.22	5761.46	3640.66	20169	18832.6	16121.2	23918	24765.1	24285.5	2.09719	1.4705	1.87728	2.39707	1.93375	2.51327	-0.0756072	0.0799215	0.268552	sp|O15357|SHIP2_HUMAN	O15357	SHIP2_HUMAN	INPPL1	Phosphatidylinositol 3,4,5-trisphosphate 5-phosphatase 2
ALQEGAEIVVCTPGR	ALQEGAEIVVC[57.0215]TPGR	15	2	n[28.0313]ALQEGAEIVVC[57.0215]TPGR	n[32.0564]ALQEGAEIVVC[57.0215]TPGR	n[36.0757]ALQEGAEIVVC[57.0215]TPGR	77755.9	58255.1	80918.4	92620.7	62024.7	95131.3	129007	122914	149211	-0.0142662	-0.165873	-0.0359506	0.523828	0.912398	0.658259	0.162602	0.694946	0.326775	sp|Q86XP3|DDX42_HUMAN	Q86XP3	DDX42_HUMAN	DDX42	ATP-dependent RNA helicase DDX42
ALQEGEGDLSISADR	ALQEGEGDLSISADR	15	2	n[28.0313]ALQEGEGDLSISADR	n[32.0564]ALQEGEGDLSISADR	n[36.0757]ALQEGEGDLSISADR	262117	233278	266903	83994.1	78316.9	106092	129018	109034	140818	-1.93196	-1.88878	-1.60041	-1.25269	-1.33296	-1.14704	0.303775	0.172496	0.0859308	sp|P49589|SYCC_HUMAN	P49589	SYCC_HUMAN	CARS1	Cysteine--tRNA ligase, cytoplasmic
ALQEGEGDLSISADRLSEKR	ALQEGEGDLSISADRLSEKR	20	4		n[32.0564]ALQEGEGDLSISADRLSEK[32.0564]R	n[36.0757]ALQEGEGDLSISADRLSEK[36.0757]R				17978.4			26966.8									0.28271			sp|P49589|SYCC_HUMAN	P49589	SYCC_HUMAN	CARS1	Cysteine--tRNA ligase, cytoplasmic
ALQERDYIFGNYIER	ALQERDYIFGNYIER	15	3	n[28.0313]ALQERDYIFGNYIER	n[32.0564]ALQERDYIFGNYIER	n[36.0757]ALQERDYIFGNYIER	32894.7					8144.1	55527.3	16533.7	59288.1				0.563515					2.54133	sp|Q06033|ITIH3_HUMAN	Q06033	ITIH3_HUMAN	ITIH3	Inter-alpha-trypsin inhibitor heavy chain H3
ALQEYRK	ALQEYRK	7	2	n[28.0313]ALQEYRK[28.0313]	n[32.0564]ALQEYRK[32.0564]	n[36.0757]ALQEYRK[36.0757]	15855.7	11743.3	11325.4	43288.5	30129.9	23995.5	39585.4	26509.8	23201.1	1.22287	1.12597	0.813797	1.14779	1.00463	0.810084	-0.450577	-0.504666	-0.371148	sp|P10909|CLUS_HUMAN	P10909	CLUS_HUMAN	CLU	Clusterin
ALQFLEEVK	ALQFLEEVK	9	2	n[28.0313]ALQFLEEVK[28.0313]	n[32.0564]ALQFLEEVK[32.0564]	n[36.0757]ALQFLEEVK[36.0757]	113975	123042	108641	255005	187603	179803	399671	324027	228735	0.912503	0.353332	0.457449	1.61472	1.23002	0.849558	0.326731	0.493364	0.024674	sp|P40227|TCPZ_HUMAN	P40227	TCPZ_HUMAN	CCT6A	T-complex protein 1 subunit zeta
ALQGQISSQQVAVEK	ALQGQISSQQVAVEK	15	2	n[28.0313]ALQGQISSQQVAVEK[28.0313]	n[32.0564]ALQGQISSQQVAVEK[32.0564]	n[36.0757]ALQGQISSQQVAVEK[36.0757]		53454	54749.6		24676.6	25254.3		25219.3	33317.6		-1.40477	-1.38572		-1.30521	-0.941115		-0.283774	0.0771721	sp|Q03001|DYST_HUMAN	Q03001	DYST_HUMAN	DST	Dystonin
ALQLEEER	ALQLEEER	8	2	n[28.0313]ALQLEEER	n[32.0564]ALQLEEER	n[36.0757]ALQLEEER	379617	423000	340739	760985	783634	725335	1.11843e+06	1308864	1.12944e+06	0.736674	0.620041	0.820578	1.34614	1.42827	1.50432	0.233979	0.424907	0.316308	sp|P15311|EZRI_HUMAN	P15311	EZRI_HUMAN	EZR	Ezrin
ALQLEEERKR	ALQLEEERKR	10	3	n[28.0313]ALQLEEERK[28.0313]R	n[32.0564]ALQLEEERK[32.0564]R	n[36.0757]ALQLEEERK[36.0757]R			9452.44			15342.9			18429.4			0.429414			0.738703			-0.0581449	sp|P15311|EZRI_HUMAN	P15311	EZRI_HUMAN	EZR	Ezrin
ALQNAVTTFVNR	ALQNAVTTFVNR	12	2	n[28.0313]ALQNAVTTFVNR	n[32.0564]ALQNAVTTFVNR	n[36.0757]ALQNAVTTFVNR	94362	91719.3	109982	227191	166917	214110	158548	217590	234094	1.02444	0.618912	0.691677	0.545978	1.06956	0.865266	-0.853954	0.0673235	-0.193846	sp|O14964|HGS_HUMAN	O14964	HGS_HUMAN	HGS	Hepatocyte growth factor-regulated tyrosine kinase substrate
ALQQEQEIEQR	ALQQEQEIEQR	11	2	n[28.0313]ALQQEQEIEQR	n[32.0564]ALQQEQEIEQR	n[36.0757]ALQQEQEIEQR	9914.88	12400.1	15795.5	16955.7	23107.3	23049	28020.6	37220.8	30382.1	0.507454	0.659782	0.275785	1.31492	1.43103	0.719157	0.431975	0.387928	0.0759375	sp|Q8WXI9|P66B_HUMAN	Q8WXI9	P66B_HUMAN	GATAD2B	Transcriptional repressor p66-beta	GATAD2A	sp|Q86YP4|P66A_HUMAN
ALQQVIQDYTTPPNEELSR	ALQQVIQDYTTPPNEELSR	19	2	n[28.0313]ALQQVIQDYTTPPNEELSR	n[32.0564]ALQQVIQDYTTPPNEELSR	n[36.0757]ALQQVIQDYTTPPNEELSR			9797.07			19102.7			16272.6			0.693955			0.507473			-0.553916	sp|Q9UI10|EI2BD_HUMAN	Q9UI10	EI2BD_HUMAN	EIF2B4	Translation initiation factor eIF-2B subunit delta
ALQQVQEKEVR	ALQQVQEKEVR	11	3	n[28.0313]ALQQVQEK[28.0313]EVR	n[32.0564]ALQQVQEK[32.0564]EVR	n[36.0757]ALQQVQEK[36.0757]EVR	7846.99		13107.6	13335.6	13867.3	16496.2	15786.1	18758.7	18034.5	0.498429		0.062324	0.795728		0.235802	-0.0781924	0.15198	-0.193956	sp|Q14980|NUMA1_HUMAN	Q14980	NUMA1_HUMAN	NUMA1	Nuclear mitotic apparatus protein 1
ALQQYTLEPSEKPFDLK	ALQQYTLEPSEKPFDLK	17	3	n[28.0313]ALQQYTLEPSEK[28.0313]PFDLK[28.0313]	n[32.0564]ALQQYTLEPSEK[32.0564]PFDLK[32.0564]	n[36.0757]ALQQYTLEPSEK[36.0757]PFDLK[36.0757]	36566.5	31243	32501.2	38872	28810.5	38426.7	56737.9	44711.4	53122.9	-0.166722	-0.38642	-0.0277844	0.441962	0.326285	0.48429	0.233193	0.32938	0.14464	sp|Q9Y678|COPG1_HUMAN	Q9Y678	COPG1_HUMAN	COPG1	Coatomer subunit gamma-1
ALQSGQCAGAALDVFTEEPPRDR	ALQSGQC[57.0215]AGAALDVFTEEPPRDR	23	3	n[28.0313]ALQSGQC[57.0215]AGAALDVFTEEPPRDR	n[32.0564]ALQSGQC[57.0215]AGAALDVFTEEPPRDR	n[36.0757]ALQSGQC[57.0215]AGAALDVFTEEPPRDR	25777.6	29317	56077.2	72518.3	73611.7	84157.7	168456	123493	126855	1.2694	1.10026	0.316277	2.54687	1.92511	0.953148	0.901979	0.441529	0.269436	sp|O43175|SERA_HUMAN	O43175	SERA_HUMAN	PHGDH	D-3-phosphoglycerate dehydrogenase
ALQSLACGKPTQR	ALQSLAC[57.0215]GKPTQR	13	3	n[28.0313]ALQSLAC[57.0215]GK[28.0313]PTQR	n[32.0564]ALQSLAC[57.0215]GK[32.0564]PTQR	n[36.0757]ALQSLAC[57.0215]GK[36.0757]PTQR		14201.4	9588.32	23862.9	29600.2	21103.6	41531.8	44576.4	43917.6		0.826195	0.868735		1.49552	1.9709	0.499074	0.286004	0.73473	sp|Q13618|CUL3_HUMAN	Q13618	CUL3_HUMAN	CUL3	Cullin-3
ALQSNIIPFCDEVMQLLLENLGNENVHR	ALQSNIIPFC[57.0215]DEVMQLLLENLGNENVHR	28	3	n[28.0313]ALQSNIIPFC[57.0215]DEVMQLLLENLGNENVHR	n[32.0564]ALQSNIIPFC[57.0215]DEVMQLLLENLGNENVHR	n[36.0757]ALQSNIIPFC[57.0215]DEVMQLLLENLGNENVHR	20479.5			34832.5			61366.2			0.509072			1.41436			0.529801			sp|Q14974|IMB1_HUMAN	Q14974	IMB1_HUMAN	KPNB1	Importin subunit beta-1
ALQSPALGLR	ALQSPALGLR	10	2	n[28.0313]ALQSPALGLR	n[32.0564]ALQSPALGLR	n[36.0757]ALQSPALGLR	58508	50465.9	56995.4	73069.9		102152	85445.9	85982.9	105995	0.0674593		0.572396	0.344658	0.593679	0.670531	-0.0982933		-0.269299	sp|P46940|IQGA1_HUMAN	P46940	IQGA1_HUMAN	IQGAP1	Ras GTPase-activating-like protein IQGAP1
ALQSVGQIVGEVLK	ALQSVGQIVGEVLK	14	2	n[28.0313]ALQSVGQIVGEVLK[28.0313]	n[32.0564]ALQSVGQIVGEVLK[32.0564]	n[36.0757]ALQSVGQIVGEVLK[36.0757]	43692.2	23024.2	14411.6	51048.2	32548.8	24852	68767.6	53252.6	38541.2	-0.0329939	0.234817	0.516728	0.464272	1.02852	1.19462	0.121774	0.410381	0.31046	sp|P62333|PRS10_HUMAN	P62333	PRS10_HUMAN	PSMC6	26S proteasome regulatory subunit 10B
ALQVGCLLR	ALQVGC[57.0215]LLR	9	2	n[28.0313]ALQVGC[57.0215]LLR	n[32.0564]ALQVGC[57.0215]LLR	n[36.0757]ALQVGC[57.0215]LLR	55460.4		48781.1	38501.5	34574	40593.2	83690.2	93868.5	70621.9	-0.80236		-0.534487	0.391879		0.309243	0.818748	1.16734	0.476296	sp|O95782|AP2A1_HUMAN	O95782	AP2A1_HUMAN	AP2A1	AP-2 complex subunit alpha-1
ALQYACGNALVCDNVEDARR	ALQYAC[57.0215]GNALVC[57.0215]DNVEDARR	20	3	n[28.0313]ALQYAC[57.0215]GNALVC[57.0215]DNVEDARR	n[32.0564]ALQYAC[57.0215]GNALVC[57.0215]DNVEDARR	n[36.0757]ALQYAC[57.0215]GNALVC[57.0215]DNVEDARR		8999.33	9073.14		28877		22623.8	18611.2	18566.8		1.44865			0.878228	0.808498		-0.95375		sp|Q14683|SMC1A_HUMAN	Q14683	SMC1A_HUMAN	SMC1A	Structural maintenance of chromosomes protein 1A
ALRETLPAEQDLTTK	ALRETLPAEQDLTTK	15	3	n[28.0313]ALRETLPAEQDLTTK[28.0313]	n[32.0564]ALRETLPAEQDLTTK[32.0564]	n[36.0757]ALRETLPAEQDLTTK[36.0757]	66863.7	60825.2	54467.3	129159	132899	141434	145714	141672	137061	0.686853	0.895764	1.10726	0.918714	1.05616	1.1068	-0.143631	-0.22293	-0.367895	sp|P25786|PSA1_HUMAN	P25786	PSA1_HUMAN	PSMA1	Proteasome subunit alpha type-1
ALRTDYNASVSVPDSSGPER	ALRTDYNASVSVPDSSGPER	20	3	n[28.0313]ALRTDYNASVSVPDSSGPER	n[32.0564]ALRTDYNASVSVPDSSGPER	n[36.0757]ALRTDYNASVSVPDSSGPER	27371.6	24329	23992.9	56403.1	51355.4	55129.3	80251.5	80077	90372.2	0.806802	0.828491	0.930806	1.38048	1.56378	1.68872	0.198188	0.351965	0.39048	sp|P61978|HNRPK_HUMAN	P61978	HNRPK_HUMAN	HNRNPK	Heterogeneous nuclear ribonucleoprotein K
ALSGYCGFMAANLYAR	ALSGYC[57.0215]GFMAANLYAR	16	2	n[28.0313]ALSGYC[57.0215]GFMAANLYAR	n[32.0564]ALSGYC[57.0215]GFMAANLYAR	n[36.0757]ALSGYC[57.0215]GFMAANLYAR		7576.49	12571	23928.7	90621.9		33524.5	136160	52461.7		3.38842			4.06852	1.83662	0.174384	0.296774		sp|P53618|COPB_HUMAN	P53618	COPB_HUMAN	COPB1	Coatomer subunit beta
ALSINTLVK	ALSINTLVK	9	2	n[28.0313]ALSINTLVK[28.0313]	n[32.0564]ALSINTLVK[32.0564]	n[36.0757]ALSINTLVK[36.0757]	12564.4	24980.8		41678.2	34874.1		26865	27317.8	31260.5	1.50384	0.216695		0.903016	-0.0722902		-0.976311	-0.67231		sp|Q5VYK3|ECM29_HUMAN	Q5VYK3	ECM29_HUMAN	ECPAS	Proteasome adapter and scaffold protein ECM29
ALSNLESIPGGYNALR	ALSNLESIPGGYNALR	16	2	n[28.0313]ALSNLESIPGGYNALR	n[32.0564]ALSNLESIPGGYNALR	n[36.0757]ALSNLESIPGGYNALR	149960	119498	93248.1	100037	152302	88427	223476	193838	180909	-0.854631	0.0947543	-0.345991	0.362823	0.510843	0.731567	0.841963	0.0327642	0.710123	sp|Q9UMX0|UBQL1_HUMAN	Q9UMX0	UBQL1_HUMAN	UBQLN1	Ubiquilin-1	UBQLN4	sp|Q9NRR5|UBQL4_HUMAN
ALSNLESIPGGYNALR	ALSNLESIPGGYNALR	16	3	n[28.0313]ALSNLESIPGGYNALR	n[32.0564]ALSNLESIPGGYNALR	n[36.0757]ALSNLESIPGGYNALR	28112.9	25845.5	10633.5	21291.5	24990.1	15230.1	74612.7	50385.5	50644.2	-0.677068	-0.318037	0.248903	1.22736	0.781913	2.02723	1.52893	0.716626	1.41089	sp|Q9UMX0|UBQL1_HUMAN	Q9UMX0	UBQL1_HUMAN	UBQLN1	Ubiquilin-1	UBQLN4	sp|Q9NRR5|UBQL4_HUMAN
ALSNLESIPGGYNALRR	ALSNLESIPGGYNALRR	17	3	n[28.0313]ALSNLESIPGGYNALRR	n[32.0564]ALSNLESIPGGYNALRR	n[36.0757]ALSNLESIPGGYNALRR	45735.7	49926.6	52725.3	95697.1	64967.4	80637.6	199994	194793	152202	0.818669	0.123575	0.343553	1.94606	1.81356	1.30487	0.751903	1.30666	0.593879	sp|Q9UMX0|UBQL1_HUMAN	Q9UMX0	UBQL1_HUMAN	UBQLN1	Ubiquilin-1	UBQLN4	sp|Q9NRR5|UBQL4_HUMAN
ALSRQEMQEVQSSR	ALSRQEMQEVQSSR	14	3	n[28.0313]ALSRQEMQEVQSSR	n[32.0564]ALSRQEMQEVQSSR	n[36.0757]ALSRQEMQEVQSSR	43702	44819.3	47166.1	93278.3	78515.6	100018	135749	131047	159876	0.847357	0.570433	0.815037	1.45267	1.40219	1.53658	0.229817	0.448432	0.354109	sp|P22626|ROA2_HUMAN	P22626	ROA2_HUMAN	HNRNPA2B1	Heterogeneous nuclear ribonucleoproteins A2/B1
ALSSGGSITSPPLSPALPK	ALSSGGSITSPPLSPALPK	19	2	n[28.0313]ALSSGGSITSPPLSPALPK[28.0313]	n[32.0564]ALSSGGSITSPPLSPALPK[32.0564]	n[36.0757]ALSSGGSITSPPLSPALPK[36.0757]	24636	15457.4	33560.7	17883.9	15362.9	22686	26223.5	24795.8	36352.1	-0.748104	-0.27833	-0.834376	-0.122619	0.511745	-0.109285	0.249993	0.40675	0.357657	sp|Q6Y7W6|GGYF2_HUMAN	Q6Y7W6	GGYF2_HUMAN	GIGYF2	GRB10-interacting GYF protein 2
ALSSVGLHMTK	ALSSVGLHMTK	11	3	n[28.0313]ALSSVGLHMTK[28.0313]	n[32.0564]ALSSVGLHMTK[32.0564]	n[36.0757]ALSSVGLHMTK[36.0757]	8229.18	8366.85	10062.1	33585.2	23285.4	28879.7	36738.9	40670.1	40030.6	1.79117	1.23845	1.25172	1.98631	2.12649	1.76762	-0.180356	0.504713	0.148465	sp|Q15020|SART3_HUMAN	Q15020	SART3_HUMAN	SART3	Squamous cell carcinoma antigen recognized by T-cells 3
ALSTDPAAPNLK	ALSTDPAAPNLK	12	2	n[28.0313]ALSTDPAAPNLK[28.0313]	n[32.0564]ALSTDPAAPNLK[32.0564]	n[36.0757]ALSTDPAAPNLK[36.0757]	231877	234480	246018	144331	168775	151184	216504	241869	220336	-0.964046	-0.76393	-0.971859	-0.325093	-0.156549	-0.383606	0.263461	0.224056	0.220818	sp|Q9Y490|TLN1_HUMAN	Q9Y490	TLN1_HUMAN	TLN1	Talin-1
ALSTGEK	ALSTGEK	7	2		n[32.0564]ALSTGEK[32.0564]	n[36.0757]ALSTGEK[36.0757]					15749.5			18552.2									-0.0476077		sp|P62937|PPIA_HUMAN	P62937	PPIA_HUMAN	PPIA	Peptidyl-prolyl cis-trans isomerase A	PPIAL4A, PPIAL4C, PPIAL4D, PPIAL4E, PPIAL4F, PPIAL4G, PPIAL4H	sp|A0A075B759|PAL4E_HUMAN, sp|A0A075B767|PAL4H_HUMAN, sp|A0A0B4J2A2|PAL4C_HUMAN, sp|F5H284|PAL4D_HUMAN, sp|P0DN26|PAL4F_HUMAN, sp|P0DN37|PAL4G_HUMAN, sp|Q9Y536|PAL4A_HUMAN
ALSTMDLQK	ALSTMDLQK	9	2	n[28.0313]ALSTMDLQK[28.0313]	n[32.0564]ALSTMDLQK[32.0564]	n[36.0757]ALSTMDLQK[36.0757]	54654.2	68237.8	51982.8	113690	125328	72323.1	130626	119084	111690	0.80717	0.630956	0.207019	1.06144	0.625398	0.878842	-0.121226	-0.388883	0.304388	sp|Q9HD42|CHM1A_HUMAN	Q9HD42	CHM1A_HUMAN	CHMP1A	Charged multivesicular body protein 1a
ALSVGLVK	ALSVGLVK	8	2	n[28.0313]ALSVGLVK[28.0313]	n[32.0564]ALSVGLVK[32.0564]	n[36.0757]ALSVGLVK[36.0757]	45547.5	47549.3	40744.3	58655.8	65091.5	61789	81579.9	107514	97208.1	0.107427	0.196712	0.331348	0.648291	1.01223	1.02993	0.165373	0.432192	0.331144	sp|Q9UNM6|PSD13_HUMAN	Q9UNM6	PSD13_HUMAN	PSMD13	26S proteasome non-ATPase regulatory subunit 13
ALSVGNIDDALQCYSEAIK	ALSVGNIDDALQC[57.0215]YSEAIK	19	2	n[28.0313]ALSVGNIDDALQC[57.0215]YSEAIK[28.0313]	n[32.0564]ALSVGNIDDALQC[57.0215]YSEAIK[32.0564]	n[36.0757]ALSVGNIDDALQC[57.0215]YSEAIK[36.0757]	39337.9	51808.1	47974	93742.2	95790.4	96016.9	153817	140023	142039	1.00629	0.653739	0.731632	1.78472	1.28391	1.34142	0.402932	0.246847	0.242349	sp|P31948|STIP1_HUMAN	P31948	STIP1_HUMAN	STIP1	Stress-induced-phosphoprotein 1
ALSVGNIDDALQCYSEAIKLDPHNHVLYSNR	ALSVGNIDDALQC[57.0215]YSEAIKLDPHNHVLYSNR	31	5		n[32.0564]ALSVGNIDDALQC[57.0215]YSEAIK[32.0564]LDPHNHVLYSNR	n[36.0757]ALSVGNIDDALQC[57.0215]YSEAIK[36.0757]LDPHNHVLYSNR					12319.9			20101.2									0.42239		sp|P31948|STIP1_HUMAN	P31948	STIP1_HUMAN	STIP1	Stress-induced-phosphoprotein 1
ALTALFK	ALTALFK	7	2	n[28.0313]ALTALFK[28.0313]	n[32.0564]ALTALFK[32.0564]	n[36.0757]ALTALFK[36.0757]		31972.5		13771.1	20521.4	23850.2	10208.6	17035.2	18892.4		-0.914026			-1.14573		-0.753424	-0.615027	-0.65878	sp|Q9UBB4|ATX10_HUMAN	Q9UBB4	ATX10_HUMAN	ATXN10	Ataxin-10
ALTDAGCNLNPLQYIK	ALTDAGC[57.0215]NLNPLQYIK	16	2	n[28.0313]ALTDAGC[57.0215]NLNPLQYIK[28.0313]	n[32.0564]ALTDAGC[57.0215]NLNPLQYIK[32.0564]	n[36.0757]ALTDAGC[57.0215]NLNPLQYIK[36.0757]	45117.4	34602.2	34023.2	87827.1	73634.3		93972	71401.9	74619.6	0.714496	0.848471		0.865994	0.872224	0.908486	-0.223993	-0.359571		sp|Q8WVM8|SCFD1_HUMAN	Q8WVM8	SCFD1_HUMAN	SCFD1	Sec1 family domain-containing protein 1
ALTDSFR	ALTDSFR	7	2	n[28.0313]ALTDSFR	n[32.0564]ALTDSFR	n[36.0757]ALTDSFR	42238.9	53816.8	51617.9	88141.4	105961	87622.6	239933	265048	186598	0.814762	0.744444	0.494029	2.3369	2.16971	1.62944	1.14664	1.04194	0.767974	sp|P30626|SORCN_HUMAN	P30626	SORCN_HUMAN	SRI	Sorcin
ALTGHLEEVVLALLK	ALTGHLEEVVLALLK	15	2	n[28.0313]ALTGHLEEVVLALLK[28.0313]	n[32.0564]ALTGHLEEVVLALLK[32.0564]	n[36.0757]ALTGHLEEVVLALLK[36.0757]	40597.4	45112.1	22035.1	79754.7	75204.6	26580.6	132715	121067	41267.9	0.727699	0.498881	0.00116543	1.52244	1.26423	0.680664	0.419246	0.382022	0.312065	sp|P04083|ANXA1_HUMAN	P04083	ANXA1_HUMAN	ANXA1	Annexin A1
ALTGHLEEVVLALLK	ALTGHLEEVVLALLK	15	3	n[28.0313]ALTGHLEEVVLALLK[28.0313]	n[32.0564]ALTGHLEEVVLALLK[32.0564]	n[36.0757]ALTGHLEEVVLALLK[36.0757]	92356.2	127853	56574.8	166556	92944.9	94897.4	289057	148669	163963	0.594127	-0.739785	0.476804	1.45682	0.0305955	1.31058	0.487202	0.387055	0.466346	sp|P04083|ANXA1_HUMAN	P04083	ANXA1_HUMAN	ANXA1	Annexin A1
ALTHIDHSLSR	ALTHIDHSLSR	11	4	n[28.0313]ALTHIDHSLSR	n[32.0564]ALTHIDHSLSR	n[36.0757]ALTHIDHSLSR	5332.86	4564.76	9485.36	13021.7	17131.5	18136.6	23735.4	23531.8	34689.6	1.02129	1.63856	0.665727	1.96069	2.19595	1.64618	0.56391	0.174068	0.613017	sp|P56192|SYMC_HUMAN	P56192	SYMC_HUMAN	MARS1	Methionine--tRNA ligase, cytoplasmic
ALTHLEMR	ALTHLEMR	8	3	n[28.0313]ALTHLEMR	n[32.0564]ALTHLEMR	n[36.0757]ALTHLEMR		4771.43		9723.46	11705.5		18302.9	23957			1.02521			2.1579		0.590969	0.749372		sp|O94776|MTA2_HUMAN	O94776	MTA2_HUMAN	MTA2	Metastasis-associated protein MTA2
ALTLIAGSPLK	ALTLIAGSPLK	11	2	n[28.0313]ALTLIAGSPLK[28.0313]	n[32.0564]ALTLIAGSPLK[32.0564]	n[36.0757]ALTLIAGSPLK[36.0757]	33883.9	20529.3	19481.6	47153.6	29485.1	31373.7	71178.1	56822.2	50153.4	0.231009	0.257663	0.418046	0.892468	1.28759	1.13969	0.285968	0.646604	0.354208	sp|Q86VP6|CAND1_HUMAN	Q86VP6	CAND1_HUMAN	CAND1	Cullin-associated NEDD8-dissociated protein 1
ALTLPGSSENEYIMK	ALTLPGSSENEYIMK	15	2	n[28.0313]ALTLPGSSENEYIMK[28.0313]	n[32.0564]ALTLPGSSENEYIMK[32.0564]	n[36.0757]ALTLPGSSENEYIMK[36.0757]	25939.9		54698.7	68620.1	58081.6	44404.8	56853.4	94617.6	94975.1	1.18063		-0.570197	0.949712		0.571491	-0.606407	0.401974	0.774254	sp|P55060|XPO2_HUMAN	P55060	XPO2_HUMAN	CSE1L	Exportin-2
ALTLPGSSENEYIMK	ALTLPGSSENEYIM[15.9949]K	15	2	n[28.0313]ALTLPGSSENEYIM[15.9949]K[28.0313]	n[32.0564]ALTLPGSSENEYIM[15.9949]K[32.0564]	n[36.0757]ALTLPGSSENEYIM[15.9949]K[36.0757]		39558.1	33471.2		51128.2	41898.3		38290.1	45323.4		0.105472	0.0545677		-0.248312	0.212786		-0.737109	-0.209216	sp|P55060|XPO2_HUMAN	P55060	XPO2_HUMAN	CSE1L	Exportin-2
ALTNLPHTDFTLCK	ALTNLPHTDFTLC[57.0215]K	14	3	n[28.0313]ALTNLPHTDFTLC[57.0215]K[28.0313]	n[32.0564]ALTNLPHTDFTLC[57.0215]K[32.0564]	n[36.0757]ALTNLPHTDFTLC[57.0215]K[36.0757]	51694.2	46698.9	42012.9	104340	78534	80823.2	130737	102105	118470	0.763682	0.506697	0.674534	1.14299	0.963804	1.27107	0.0038145	0.0737818	0.229104	sp|Q9UBQ5|EIF3K_HUMAN	Q9UBQ5	EIF3K_HUMAN	EIF3K	Eukaryotic translation initiation factor 3 subunit K
ALTQTGGPHVK	ALTQTGGPHVK	11	3	n[28.0313]ALTQTGGPHVK[28.0313]	n[32.0564]ALTQTGGPHVK[32.0564]	n[36.0757]ALTQTGGPHVK[36.0757]	19569.1	18106.3	17271.9	31887.2	32373	21994.1	41484.1	52319.4	52902.6	0.447222	0.573655	0.0792839	0.892454	1.34967	1.39036	0.06974	0.39269	0.943642	sp|P21333|FLNA_HUMAN	P21333	FLNA_HUMAN	FLNA	Filamin-A
ALTSELANAR	ALTSELANAR	10	2	n[28.0313]ALTSELANAR	n[32.0564]ALTSELANAR	n[36.0757]ALTSELANAR		146312	99016.6	92373.6	103950	112279	198013	242981	215628		-0.776928	-0.0880582		0.550575	0.898253	0.788535	0.944178	0.618876	sp|P26038|MOES_HUMAN	P26038	MOES_HUMAN	MSN	Moesin
ALTSELANARDESK	ALTSELANARDESK	14	2	n[28.0313]ALTSELANARDESK[28.0313]	n[32.0564]ALTSELANARDESK[32.0564]	n[36.0757]ALTSELANARDESK[36.0757]	15811.8	19056.5	17673.2	24858.3	28318.4	30309.5	49856.1	46507.8	51198.6	0.405424	0.306816	0.508803	1.49376	1.1012	1.30999	0.712841	0.411063	0.433754	sp|P26038|MOES_HUMAN	P26038	MOES_HUMAN	MSN	Moesin
ALTSELANARDESK	ALTSELANARDESK	14	3	n[28.0313]ALTSELANARDESK[28.0313]	n[32.0564]ALTSELANARDESK[32.0564]	n[36.0757]ALTSELANARDESK[36.0757]	107604	111340	96198.5	172677	163647	175311	329958	313563	307124	0.419632	0.300431	0.596429	1.42119	1.32685	1.45018	0.626062	0.643099	0.486321	sp|P26038|MOES_HUMAN	P26038	MOES_HUMAN	MSN	Moesin
ALTSELANARDESKK	ALTSELANARDESKK	15	3	n[28.0313]ALTSELANARDESK[28.0313]K[28.0313]	n[32.0564]ALTSELANARDESK[32.0564]K[32.0564]	n[36.0757]ALTSELANARDESK[36.0757]K[36.0757]	22954.9		51624.8	22892.2	23972.5	25302.6	26597.6	29112.7	31003.9	-0.270594		-1.29818	-0.000223813		-0.960166	-0.105122	-0.0300488	-0.0294207	sp|P26038|MOES_HUMAN	P26038	MOES_HUMAN	MSN	Moesin
ALTSELANARDESKK	ALTSELANARDESKK	15	4	n[28.0313]ALTSELANARDESK[28.0313]K[28.0313]	n[32.0564]ALTSELANARDESK[32.0564]K[32.0564]	n[36.0757]ALTSELANARDESK[36.0757]K[36.0757]	48226.1	37729.3	42146.1	60184.5	60196.5	72179.6	107749	108545	122111	0.0663919	0.422465	0.506787	0.964187	1.36454	1.31018	0.522303	0.558749	0.435954	sp|P26038|MOES_HUMAN	P26038	MOES_HUMAN	MSN	Moesin
ALTSQLTDEELAQGR	ALTSQLTDEELAQGR	15	2	n[28.0313]ALTSQLTDEELAQGR	n[32.0564]ALTSQLTDEELAQGR	n[36.0757]ALTSQLTDEELAQGR	78820.4		64464.5	77410.5		80474.1	83564.5		79533.6	-0.292688		0.0506161	-0.128395		0.0785083	-0.211199		-0.339542	sp|P23368|MAOM_HUMAN	P23368	MAOM_HUMAN	ME2	NAD-dependent malic enzyme, mitochondrial
ALTSVVNYREPK	ALTSVVNYREPK	12	3		n[32.0564]ALTSVVNYREPK[32.0564]	n[36.0757]ALTSVVNYREPK[36.0757]				39055.8			26736.8	26201.2								-0.889451			sp|Q13617|CUL2_HUMAN	Q13617	CUL2_HUMAN	CUL2	Cullin-2
ALTTMGFR	ALTTMGFR	8	2	n[28.0313]ALTTMGFR	n[32.0564]ALTTMGFR	n[36.0757]ALTTMGFR	122342	104170	109662	169339	224644	177999	223439	260957	263091	0.206277	0.873604	0.4294	0.660184	1.15794	1.03795	0.0784155	-0.098985	0.241113	sp|P30626|SORCN_HUMAN	P30626	SORCN_HUMAN	SRI	Sorcin
ALTVPELTQQMFDAK	ALTVPELTQQMFDAK	15	2	n[28.0313]ALTVPELTQQMFDAK[28.0313]	n[32.0564]ALTVPELTQQMFDAK[32.0564]	n[36.0757]ALTVPELTQQMFDAK[36.0757]	779713	806208	686549	1.22227e+06	1.26214e+06	1.2312e+06	2.19151e+06	2.41685e+06	1.88178e+06	0.381896	0.377162	0.573233	1.2782	1.38259	1.23011	0.520808	0.622106	0.289444	sp|Q13509|TBB3_HUMAN	Q13509	TBB3_HUMAN	TUBB3	Tubulin beta-3 chain	TUBB4A, TUBB4B	sp|P04350|TBB4A_HUMAN, sp|P68371|TBB4B_HUMAN
ALTVPELTQQMFDAKNMMAACDPR	ALTVPELTQQMFDAKNMMAAC[57.0215]DPR	24	3			n[36.0757]ALTVPELTQQMFDAK[36.0757]NMMAAC[57.0215]DPR							32103.5		13052.6										sp|Q13509|TBB3_HUMAN	Q13509	TBB3_HUMAN	TUBB3	Tubulin beta-3 chain	TUBB4A, TUBB4B	sp|P04350|TBB4A_HUMAN, sp|P68371|TBB4B_HUMAN
ALTVPELTQQMFDSK	ALTVPELTQQMFDSK	15	2	n[28.0313]ALTVPELTQQMFDSK[28.0313]	n[32.0564]ALTVPELTQQMFDSK[32.0564]	n[36.0757]ALTVPELTQQMFDSK[36.0757]	638161	590559	485031	899722	848171	736332	1.38988e+06	1.41418e+06	1.1812e+06	0.22891	0.252794	0.332876	0.910251	1.0585	1.05955	0.305849	0.422385	0.359242	sp|Q13885|TBB2A_HUMAN	Q13885	TBB2A_HUMAN	TUBB2A	Tubulin beta-2A chain	TUBB2B	sp|Q9BVA1|TBB2B_HUMAN
ALTVPELTQQMFDAK	ALTVPELTQQM[15.9949]FDAK	15	2	n[28.0313]ALTVPELTQQM[15.9949]FDAK[28.0313]	n[32.0564]ALTVPELTQQM[15.9949]FDAK[32.0564]	n[36.0757]ALTVPELTQQM[15.9949]FDAK[36.0757]	278915	211535	188759	242198	248547	264889	273851	304682	297710	-0.470283	-0.0167763	0.219438	-0.23915	0.345181	0.432815	-0.144358	-0.0213673	-0.154058	sp|Q13509|TBB3_HUMAN	Q13509	TBB3_HUMAN	TUBB3	Tubulin beta-3 chain	TUBB4A, TUBB4B	sp|P04350|TBB4A_HUMAN, sp|P68371|TBB4B_HUMAN
ALTVPELTQQMFDAK	ALTVPELTQQM[15.9949]FDAK	15	3	n[28.0313]ALTVPELTQQM[15.9949]FDAK[28.0313]	n[32.0564]ALTVPELTQQM[15.9949]FDAK[32.0564]	n[36.0757]ALTVPELTQQM[15.9949]FDAK[36.0757]	29277.6	34190.4	17178.9	109057	112129	42001.4	117396	131436	115158	1.66856	1.49583	1.0204	1.82881	1.80748	2.52035	-0.215247	-0.0716725	1.13252	sp|Q13509|TBB3_HUMAN	Q13509	TBB3_HUMAN	TUBB3	Tubulin beta-3 chain	TUBB4A, TUBB4B	sp|P04350|TBB4A_HUMAN, sp|P68371|TBB4B_HUMAN
ALTVPELTQQMFDSK	ALTVPELTQQM[15.9949]FDSK	15	2	n[28.0313]ALTVPELTQQM[15.9949]FDSK[28.0313]	n[32.0564]ALTVPELTQQM[15.9949]FDSK[32.0564]	n[36.0757]ALTVPELTQQM[15.9949]FDSK[36.0757]	94276.1	109562	25794.8	48093.5	182180	314376	186643	48911.1	71036.7	-1.24869	0.478425	3.33794	0.782651	-1.40134	1.23694	1.65585	-2.26309	-2.46844	sp|Q13885|TBB2A_HUMAN	Q13885	TBB2A_HUMAN	TUBB2A	Tubulin beta-2A chain	TUBB2B	sp|Q9BVA1|TBB2B_HUMAN
ALTVPELTQQMFDSK	ALTVPELTQQM[15.9949]FDSK	15	3	n[28.0313]ALTVPELTQQM[15.9949]FDSK[28.0313]	n[32.0564]ALTVPELTQQM[15.9949]FDSK[32.0564]	n[36.0757]ALTVPELTQQM[15.9949]FDSK[36.0757]	24172.8	25411.9		39641.8	42943.1	27657	108288	104947	59894.1	0.468175	0.502769		1.99817	1.90142		1.15451	1.01533	0.792189	sp|Q13885|TBB2A_HUMAN	Q13885	TBB2A_HUMAN	TUBB2A	Tubulin beta-2A chain	TUBB2B	sp|Q9BVA1|TBB2B_HUMAN
ALTVPELTQQVFDAK	ALTVPELTQQVFDAK	15	2	n[28.0313]ALTVPELTQQVFDAK[28.0313]	n[32.0564]ALTVPELTQQVFDAK[32.0564]	n[36.0757]ALTVPELTQQVFDAK[36.0757]	532308	475750	445904	862929	906211	803532	1.49312e+06	1461693	1273029	0.430332	0.660162	0.580219	1.27528	1.41805	1.28891	0.469456	0.374566	0.341256	sp|P07437|TBB5_HUMAN	P07437	TBB5_HUMAN	TUBB	Tubulin beta chain
ALTVPELTQQVFDAK	ALTVPELTQQVFDAK	15	3	n[28.0313]ALTVPELTQQVFDAK[28.0313]	n[32.0564]ALTVPELTQQVFDAK[32.0564]	n[36.0757]ALTVPELTQQVFDAK[36.0757]	8775.39	13143.3	14329.3	31825.4	33977.9	35556.7	38900.3	42788.8	43453.1	1.62081	1.13689	1.04175	1.97607	1.54819	1.37594	-0.0202373	0.0279663	-0.0332447	sp|P07437|TBB5_HUMAN	P07437	TBB5_HUMAN	TUBB	Tubulin beta chain
ALVADSHPESER	ALVADSHPESER	12	3	n[28.0313]ALVADSHPESER	n[32.0564]ALVADSHPESER	n[36.0757]ALVADSHPESER		8136.74	7645.72		17942.9	18614.9		35861.9	20708.5		0.871412	1.01433		1.97472	1.21295		0.719979	-0.168816	sp|Q01082|SPTB2_HUMAN	Q01082	SPTB2_HUMAN	SPTBN1	Spectrin beta chain, non-erythrocytic 1
ALVAIGTHDLDTLSGPFTYTAK	ALVAIGTHDLDTLSGPFTYTAK	22	3		n[32.0564]ALVAIGTHDLDTLSGPFTYTAK[32.0564]	n[36.0757]ALVAIGTHDLDTLSGPFTYTAK[36.0757]						16779.9			64342.5									1.61645	sp|Q9NSD9|SYFB_HUMAN	Q9NSD9	SYFB_HUMAN	FARSB	Phenylalanine--tRNA ligase beta subunit
ALVATPGK	ALVATPGK	8	2	n[28.0313]ALVATPGK[28.0313]	n[32.0564]ALVATPGK[32.0564]	n[36.0757]ALVATPGK[36.0757]	104958	105070	99943.3	187642	169691	144337	235225	265251	235093	0.575455	0.436364	0.260855	0.968858	1.16907	1.0095	0.0179111	0.349381	0.381212	sp|P19338|NUCL_HUMAN	P19338	NUCL_HUMAN	NCL	Nucleolin
ALVATPGKK	ALVATPGKK	9	2	n[28.0313]ALVATPGK[28.0313]K[28.0313]	n[32.0564]ALVATPGK[32.0564]K[32.0564]	n[36.0757]ALVATPGK[36.0757]K[36.0757]	6151.48		12093.3	19445.3		18523.3	27738.5		33841.5	1.41312		0.345733	1.97952		1.26004	0.190906		0.546873	sp|P19338|NUCL_HUMAN	P19338	NUCL_HUMAN	NCL	Nucleolin
ALVDGPCTQVR	ALVDGPC[57.0215]TQVR	11	2	n[28.0313]ALVDGPC[57.0215]TQVR	n[32.0564]ALVDGPC[57.0215]TQVR	n[36.0757]ALVDGPC[57.0215]TQVR	61571.7	60390.3	71082.3	262431	173071		42821.1	128982	110720	1.84595	1.28715		-0.759293	0.916837	0.414799	-2.98073	-0.753639		sp|P50914|RL14_HUMAN	P50914	RL14_HUMAN	RPL14	Large ribosomal subunit protein eL14
ALVDHENVISCPHLGASTK	ALVDHENVISC[57.0215]PHLGASTK	19	3	n[28.0313]ALVDHENVISC[57.0215]PHLGASTK[28.0313]	n[32.0564]ALVDHENVISC[57.0215]PHLGASTK[32.0564]	n[36.0757]ALVDHENVISC[57.0215]PHLGASTK[36.0757]				10627.8	8044.73	13843.6	22352.8	20469.6	22780.1							0.770401	1.06347	0.395974	sp|O43175|SERA_HUMAN	O43175	SERA_HUMAN	PHGDH	D-3-phosphoglycerate dehydrogenase
ALVDHENVISCPHLGASTK	ALVDHENVISC[57.0215]PHLGASTK	19	4	n[28.0313]ALVDHENVISC[57.0215]PHLGASTK[28.0313]	n[32.0564]ALVDHENVISC[57.0215]PHLGASTK[32.0564]	n[36.0757]ALVDHENVISC[57.0215]PHLGASTK[36.0757]	33374.7	29225.1	41963.3	74912	81788.8	69921	132831	138780	143293	0.931675	1.25676	0.467196	1.82199	2.11231	1.54722	0.514819	0.472227	0.712592	sp|O43175|SERA_HUMAN	O43175	SERA_HUMAN	PHGDH	D-3-phosphoglycerate dehydrogenase
ALVEEALAQR	ALVEEALAQR	10	2	n[28.0313]ALVEEALAQR	n[32.0564]ALVEEALAQR	n[36.0757]ALVEEALAQR	9957.8		12533.1	28947.3	46155.9	29141.8	40574.4	45550.8	49994.4	1.3017		0.947937	1.85449		1.77147	0.177301	-0.334194	0.456096	sp|Q9HB07|MYG1_HUMAN	Q9HB07	MYG1_HUMAN	MYG1	MYG1 exonuclease
ALVEFTNSPDCLSK	ALVEFTNSPDC[57.0215]LSK	14	2	n[28.0313]ALVEFTNSPDC[57.0215]LSK[28.0313]	n[32.0564]ALVEFTNSPDC[57.0215]LSK[32.0564]	n[36.0757]ALVEFTNSPDC[57.0215]LSK[36.0757]	59650.1	67248.8	40592.4	63675.2	59459.8	83520.8	182001	109708	109172	-0.172442	-0.447076	0.771523	1.40421	0.528145	1.20278	1.20117	0.591896	0.0638193	sp|Q9UIA9|XPO7_HUMAN	Q9UIA9	XPO7_HUMAN	XPO7	Exportin-7
ALVFVDNHDNQR	ALVFVDNHDNQR	12	3	n[28.0313]ALVFVDNHDNQR	n[32.0564]ALVFVDNHDNQR	n[36.0757]ALVFVDNHDNQR			10820.8	14470.5		26592.9	7815.82		35440.5			1.02783			1.48704	-1.21021		0.0917793	sp|P04746|AMYP_HUMAN	P04746	AMYP_HUMAN	AMY2A	Pancreatic alpha-amylase	AMY1A, AMY1B, AMY1C, AMY2B	sp|P0DTE7|AMY1B_HUMAN, sp|P0DTE8|AMY1C_HUMAN, sp|P0DUB6|AMY1A_HUMAN, sp|P19961|AMY2B_HUMAN
ALVHERDEAAYGELR	ALVHERDEAAYGELR	15	3	n[28.0313]ALVHERDEAAYGELR	n[32.0564]ALVHERDEAAYGELR	n[36.0757]ALVHERDEAAYGELR	16797.9		12423.6	19445.4	23188.7	24610.2	42977.6	39393.6	64089.2	-0.0361469		0.716775	1.18312		2.14245	0.84378	0.464712	1.05824	sp|Q9UL46|PSME2_HUMAN	Q9UL46	PSME2_HUMAN	PSME2	Proteasome activator complex subunit 2
ALVHERDEAAYGELR	ALVHERDEAAYGELR	15	4	n[28.0313]ALVHERDEAAYGELR	n[32.0564]ALVHERDEAAYGELR	n[36.0757]ALVHERDEAAYGELR	30672.1	25049.8	35635.6	47260.9	46759.5	47117	80725.2	66488.8	98872.8	0.377959	0.651113	0.133526	1.21526	1.24028	1.2477	0.461806	0.205844	0.746744	sp|Q9UL46|PSME2_HUMAN	Q9UL46	PSME2_HUMAN	PSME2	Proteasome activator complex subunit 2
ALVLDCHYPEDEVGQEDEAESDIFSIR	ALVLDC[57.0215]HYPEDEVGQEDEAESDIFSIR	27	3	n[28.0313]ALVLDC[57.0215]HYPEDEVGQEDEAESDIFSIR	n[32.0564]ALVLDC[57.0215]HYPEDEVGQEDEAESDIFSIR	n[36.0757]ALVLDC[57.0215]HYPEDEVGQEDEAESDIFSIR			6364.54		12174.4	16547.5		27288.6	35427.1			1.10908			2.25218		0.880545	0.77566	sp|Q07021|C1QBP_HUMAN	Q07021	C1QBP_HUMAN	C1QBP	Complement component 1 Q subcomponent-binding protein, mitochondrial
ALVLELCCNDESGEDVEVPYVR	ALVLELC[57.0215]C[57.0215]NDESGEDVEVPYVR	22	2	n[28.0313]ALVLELC[57.0215]C[57.0215]NDESGEDVEVPYVR	n[32.0564]ALVLELC[57.0215]C[57.0215]NDESGEDVEVPYVR	n[36.0757]ALVLELC[57.0215]C[57.0215]NDESGEDVEVPYVR	45852.7	31236.8	41044.6	79762.1	59317.6	74067.2	139528	106923	140607	0.552212	0.684175	0.582241	1.42297	1.62575	1.55185	0.495266	0.558251	0.602175	sp|P22314|UBA1_HUMAN	P22314	UBA1_HUMAN	UBA1	Ubiquitin-like modifier-activating enzyme 1
ALVLELCCNDESGEDVEVPYVR	ALVLELC[57.0215]C[57.0215]NDESGEDVEVPYVR	22	3	n[28.0313]ALVLELC[57.0215]C[57.0215]NDESGEDVEVPYVR	n[32.0564]ALVLELC[57.0215]C[57.0215]NDESGEDVEVPYVR	n[36.0757]ALVLELC[57.0215]C[57.0215]NDESGEDVEVPYVR	18895.7			40334.7			63037.6			0.848503			1.56926			0.345267			sp|P22314|UBA1_HUMAN	P22314	UBA1_HUMAN	UBA1	Ubiquitin-like modifier-activating enzyme 1
ALVNCQYSSATFSTGER	ALVNC[57.0215]QYSSATFSTGER	17	2	n[28.0313]ALVNC[57.0215]QYSSATFSTGER	n[32.0564]ALVNC[57.0215]QYSSATFSTGER	n[36.0757]ALVNC[57.0215]QYSSATFSTGER	16352.8	19955.3	28956	29957.8	36419.8	46486	50786.2	58434.6	73888	0.635564	0.603312	0.413532	1.47189	1.38202	1.12693	0.460834	0.395383	0.345961	sp|Q9NPD3|EXOS4_HUMAN	Q9NPD3	EXOS4_HUMAN	EXOSC4	Exosome complex component RRP41
ALVPDSVKK	ALVPDSVKK	9	3	n[28.0313]ALVPDSVK[28.0313]K[28.0313]	n[32.0564]ALVPDSVK[32.0564]K[32.0564]	n[36.0757]ALVPDSVK[36.0757]K[36.0757]	8051.28	12095.6	10815	18285.2	18812.4	19294.5	26224.9	33804.8	34982.1	0.91674	0.398976	0.565755	1.51028	1.31753	1.46904	0.21805	0.535229	0.535849	sp|Q9NPA8|ENY2_HUMAN	Q9NPA8	ENY2_HUMAN	ENY2	Transcription and mRNA export factor ENY2
ALVSQCNLYMAAR	ALVSQC[57.0215]NLYMAAR	13	2	n[28.0313]ALVSQC[57.0215]NLYMAAR	n[32.0564]ALVSQC[57.0215]NLYMAAR	n[36.0757]ALVSQC[57.0215]NLYMAAR	67689.1		55286.7	98069.3	209705	105565	128725	135822	133109	0.271882		0.663717	0.718236		1.04305	0.0708624	-0.941804	0.0119008	sp|P49589|SYCC_HUMAN	P49589	SYCC_HUMAN	CARS1	Cysteine--tRNA ligase, cytoplasmic
ALVYWQFQR	ALVYWQFQR	9	2	n[28.0313]ALVYWQFQR	n[32.0564]ALVYWQFQR	n[36.0757]ALVYWQFQR	23358.4		14295.7	36605.4		62703.3		59109.4	95317.5	0.390936		1.86356			2.51261			0.281618	sp|Q14563|SEM3A_HUMAN	Q14563	SEM3A_HUMAN	SEMA3A	Semaphorin-3A
ALWADSGIQNAYDR	ALWADSGIQNAYDR	14	2	n[28.0313]ALWADSGIQNAYDR	n[32.0564]ALWADSGIQNAYDR	n[36.0757]ALWADSGIQNAYDR	20864.4		19780.7	76668.7	88960.9	65899.6	48505.6	60667.8	55431.8	1.65229		1.46678	1.03475		1.26207	-0.993037	-0.880498	-0.572136	sp|Q14344|GNA13_HUMAN	Q14344	GNA13_HUMAN	GNA13	Guanine nucleotide-binding protein subunit alpha-13
ALWFQGR	ALWFQGR	7	2		n[32.0564]ALWFQGR	n[36.0757]ALWFQGR						16246			32717.5									0.687393	sp|P43243|MATR3_HUMAN	P43243	MATR3_HUMAN	MATR3	Matrin-3
ALYAQAR	ALYAQAR	7	2	n[28.0313]ALYAQAR	n[32.0564]ALYAQAR	n[36.0757]ALYAQAR	42986.8	50482.5	52539.4	74716.5	88722.5	105917	155679	133381	161194	0.55105	0.570284	0.742059	1.67411	1.25119	1.39277	0.747564	0.297578	0.283281	sp|P19823|ITIH2_HUMAN	P19823	ITIH2_HUMAN	ITIH2	Inter-alpha-trypsin inhibitor heavy chain H2
ALYDFEAVEDNELTFK	ALYDFEAVEDNELTFK	16	2	n[28.0313]ALYDFEAVEDNELTFK[28.0313]	n[32.0564]ALYDFEAVEDNELTFK[32.0564]	n[36.0757]ALYDFEAVEDNELTFK[36.0757]	18105.7			46684.6			83793.3			1.14956			2.05837			0.533323			sp|O75886|STAM2_HUMAN	O75886	STAM2_HUMAN	STAM2	Signal transducing adapter molecule 2
ALYDNVAESPDELSFR	ALYDNVAESPDELSFR	16	2	n[28.0313]ALYDNVAESPDELSFR	n[32.0564]ALYDNVAESPDELSFR	n[36.0757]ALYDNVAESPDELSFR	20619.4	14826.4	18833.5	36448.4	15118.1	45505.5	69792.8	61267.1	94362.2	0.564672	-0.241365	1.00334	1.59018	1.91017	2.10036	0.650015	1.76822	0.729587	sp|P56945|BCAR1_HUMAN	P56945	BCAR1_HUMAN	BCAR1	Breast cancer anti-estrogen resistance protein 1
ALYDTFSAFGNILSCK	ALYDTFSAFGNILSC[57.0215]K	16	2	n[28.0313]ALYDTFSAFGNILSC[57.0215]K[28.0313]	n[32.0564]ALYDTFSAFGNILSC[57.0215]K[32.0564]	n[36.0757]ALYDTFSAFGNILSC[57.0215]K[36.0757]	43325.6	39489.3	47236.9	85768.4	69822.6	79732.2	157539	192207	183895	0.738741	0.570704	0.485843	1.67992	2.13742	1.73634	0.565684	1.18339	0.883067	sp|P11940|PABP1_HUMAN	P11940	PABP1_HUMAN	PABPC1	Polyadenylate-binding protein 1	PABPC4	sp|Q13310|PABP4_HUMAN
ALYDTFSAFGNILSCK	ALYDTFSAFGNILSC[57.0215]K	16	3	n[28.0313]ALYDTFSAFGNILSC[57.0215]K[28.0313]	n[32.0564]ALYDTFSAFGNILSC[57.0215]K[32.0564]	n[36.0757]ALYDTFSAFGNILSC[57.0215]K[36.0757]	11380.4	6697.54	16978.6	27523.7	21743.4	29561	52785.7	37821.6	50385.5	1.02683	1.46065	0.530576	2.05059	2.34278	1.34474	0.648272	0.498803	0.446734	sp|P11940|PABP1_HUMAN	P11940	PABP1_HUMAN	PABPC1	Polyadenylate-binding protein 1	PABPC4	sp|Q13310|PABP4_HUMAN
ALYDYEGQEHDELSFK	ALYDYEGQEHDELSFK	16	3			n[36.0757]ALYDYEGQEHDELSFK[36.0757]									6944.91										sp|Q9UNF0|PACN2_HUMAN	Q9UNF0	PACN2_HUMAN	PACSIN2	Protein kinase C and casein kinase substrate in neurons protein 2
ALYEAGER	ALYEAGER	8	2	n[28.0313]ALYEAGER	n[32.0564]ALYEAGER	n[36.0757]ALYEAGER	1.55126e+06	1.52352e+06	1.6166e+06	2.68088e+06	2.64095e+06	2.67409e+06	4.91035e+06	4.81728e+06	5.09272e+06	0.522614	0.524171	0.456681	1.44967	1.4595	1.43092	0.551561	0.552005	0.606806	sp|P04083|ANXA1_HUMAN	P04083	ANXA1_HUMAN	ANXA1	Annexin A1
ALYEAGERR	ALYEAGERR	9	2	n[28.0313]ALYEAGERR	n[32.0564]ALYEAGERR	n[36.0757]ALYEAGERR	60561.9	69820.6	63528.4	110408	113383	113232	200049	192077	205421	0.603371	0.453371	0.564412	1.51874	1.2963	1.46856	0.539873	0.459608	0.536711	sp|P04083|ANXA1_HUMAN	P04083	ANXA1_HUMAN	ANXA1	Annexin A1
ALYEAGERR	ALYEAGERR	9	3	n[28.0313]ALYEAGERR	n[32.0564]ALYEAGERR	n[36.0757]ALYEAGERR	259044	134694	300904	472133	506048	531880	792150	851626	953303	0.59935	1.6602	0.552392	1.39986	2.47931	1.43908	0.42502	0.43579	0.519254	sp|P04083|ANXA1_HUMAN	P04083	ANXA1_HUMAN	ANXA1	Annexin A1
ALYEQNQSDVNEAK	ALYEQNQSDVNEAK	14	2	n[28.0313]ALYEQNQSDVNEAK[28.0313]	n[32.0564]ALYEQNQSDVNEAK[32.0564]	n[36.0757]ALYEQNQSDVNEAK[36.0757]		3365.13	2871.45	6076.2	7302.3	8826.63	10145.9	12734.6	11516.9		0.848208	1.35068		1.71871	1.77935	0.418103	0.487173	0.0612396	sp|Q14691|PSF1_HUMAN	Q14691	PSF1_HUMAN	GINS1	DNA replication complex GINS protein PSF1
ALYESELADAR	ALYESELADAR	11	2	n[28.0313]ALYESELADAR	n[32.0564]ALYESELADAR	n[36.0757]ALYESELADAR		78002		27938.3	63942	35456.7	82795.4	55125	78004.7		-0.569329			-0.728368		1.2871	-0.542363	0.814921	sp|Q03252|LMNB2_HUMAN	Q03252	LMNB2_HUMAN	LMNB2	Lamin-B2
ALYESELADARR	ALYESELADARR	12	3	n[28.0313]ALYESELADARR	n[32.0564]ALYESELADARR	n[36.0757]ALYESELADARR	29329.3	24610.5	21564.6	39160.5	66973.1	47130.1	84170.7	88100.2	92887.4	0.162124	1.20811	0.858577	1.34014	1.68494	1.88226	0.802525	0.0935085	0.656253	sp|Q03252|LMNB2_HUMAN	Q03252	LMNB2_HUMAN	LMNB2	Lamin-B2
ALYETELADAR	ALYETELADAR	11	2	n[28.0313]ALYETELADAR	n[32.0564]ALYETELADAR	n[36.0757]ALYETELADAR	42051.7		42199.7	38772.4	32102.7	27953.8	60951.9	90211.7	23312.8	-0.383781		-0.86359	0.345426		-1.08066	0.353716	1.21701	-0.584506	sp|P20700|LMNB1_HUMAN	P20700	LMNB1_HUMAN	LMNB1	Lamin-B1
ALYETELADARR	ALYETELADARR	12	3	n[28.0313]ALYETELADARR	n[32.0564]ALYETELADARR	n[36.0757]ALYETELADARR	16647.6		14114.5	20999.4	15458.9	32281.8	55483.4	52352.7	35100	0.0877332		0.924138	1.57373		1.08974	1.11051	1.49606	-0.201831	sp|P20700|LMNB1_HUMAN	P20700	LMNB1_HUMAN	LMNB1	Lamin-B1
ALYLIATNGTPELQNPEK	ALYLIATNGTPELQNPEK	18	2	n[28.0313]ALYLIATNGTPELQNPEK[28.0313]	n[32.0564]ALYLIATNGTPELQNPEK[32.0564]	n[36.0757]ALYLIATNGTPELQNPEK[36.0757]	16356.1	30841.6	23619.7	14598.2	25377.7	19823.1	13409	18148.9		-0.43068	-0.555635	-0.52221	-0.499343	-1.0024		-0.444154	-0.830095		sp|Q13177|PAK2_HUMAN	Q13177	PAK2_HUMAN	PAK2	Serine/threonine-protein kinase PAK 2	PAK1	sp|Q13153|PAK1_HUMAN
ALYLSDNDFEILPPDIGK	ALYLSDNDFEILPPDIGK	18	2	n[28.0313]ALYLSDNDFEILPPDIGK[28.0313]	n[32.0564]ALYLSDNDFEILPPDIGK[32.0564]	n[36.0757]ALYLSDNDFEILPPDIGK[36.0757]	47583.9	41208.4	53506.5	79415.7	76592.2	91060.4	99179.4	89006.2	96870.4	0.483295	0.655834	0.497707	0.863965	0.940711	0.631792	0.00517792	-0.0984475	-0.23335	sp|Q15404|RSU1_HUMAN	Q15404	RSU1_HUMAN	RSU1	Ras suppressor protein 1
AMADPEVQQIMSDPAMR	AMADPEVQQIMSDPAMR	17	2	n[28.0313]AMADPEVQQIMSDPAMR	n[32.0564]AMADPEVQQIMSDPAMR	n[36.0757]AMADPEVQQIMSDPAMR	39752.3	48390.1	31519.7	77490	95585.1	80652.2	152032	169131	132114	0.716488	0.749108	1.08605	1.75277	1.65485	1.8429	0.660785	0.522419	0.389411	sp|P31948|STIP1_HUMAN	P31948	STIP1_HUMAN	STIP1	Stress-induced-phosphoprotein 1
AMADPEVQQIMSDPAMR	AMADPEVQQIMSDPAMR	17	3	n[28.0313]AMADPEVQQIMSDPAMR	n[32.0564]AMADPEVQQIMSDPAMR	n[36.0757]AMADPEVQQIMSDPAMR	26857	27649.2	15596.4	52812.4	48429.7	27719.1	120400	88399.3	54311	0.739284	0.554464	0.560262	1.99921	1.51703	1.57548	0.884438	0.579238	0.64778	sp|P31948|STIP1_HUMAN	P31948	STIP1_HUMAN	STIP1	Stress-induced-phosphoprotein 1
AMADPEVQQIMSDPAMR	AMADPEVQQIMSDPAM[15.9949]R	17	2	n[28.0313]AMADPEVQQIMSDPAM[15.9949]R	n[32.0564]AMADPEVQQIMSDPAM[15.9949]R	n[36.0757]AMADPEVQQIMSDPAM[15.9949]R	13621.9	10176.2	9618.08	27650.9	20273.6	19333.7	36652	14644.6	40277.3	0.7741	0.756181	0.737893	1.24407	0.32386	1.8416	0.094479	-0.815646	0.736269	sp|P31948|STIP1_HUMAN	P31948	STIP1_HUMAN	STIP1	Stress-induced-phosphoprotein 1
AMADPEVQQIMSDPAMR	AMADPEVQQIM[15.9949]SDPAMR	17	2	n[28.0313]AMADPEVQQIM[15.9949]SDPAMR	n[32.0564]AMADPEVQQIM[15.9949]SDPAMR	n[36.0757]AMADPEVQQIM[15.9949]SDPAMR			130214		11921.8	6682.51		19743.6	15759.5			-4.55375			-3.27113		0.44389	0.915182	sp|P31948|STIP1_HUMAN	P31948	STIP1_HUMAN	STIP1	Stress-induced-phosphoprotein 1
AMAEDLGDQDKAK	AMAEDLGDQDKAK	13	3	n[28.0313]AMAEDLGDQDK[28.0313]AK[28.0313]	n[32.0564]AMAEDLGDQDK[32.0564]AK[32.0564]	n[36.0757]AMAEDLGDQDK[36.0757]AK[36.0757]	12565.9	6710.87	8714.5	31460.5	21617.1	23366.2	14426.7	24134.5	29339.5	1.0862	1.44938	1.15353	-0.0134882	1.67647	1.5268	-1.47518	-0.156238	0.00583858	sp|Q92541|RTF1_HUMAN	Q92541	RTF1_HUMAN	RTF1	RNA polymerase-associated protein RTF1 homolog
AMAHCGSQEALIVGGVGCNVR	AMAHC[57.0215]GSQEALIVGGVGC[57.0215]NVR	21	3		n[32.0564]AMAHC[57.0215]GSQEALIVGGVGC[57.0215]NVR	n[36.0757]AMAHC[57.0215]GSQEALIVGGVGC[57.0215]NVR						10020.3		13419.5	15319.7									0.289888	sp|Q9NPF4|OSGEP_HUMAN	Q9NPF4	OSGEP_HUMAN	OSGEP	tRNA N6-adenosine threonylcarbamoyltransferase
AMAVLESLR	AMAVLESLR	9	2		n[32.0564]AMAVLESLR	n[36.0757]AMAVLESLR				40379.4			233227	327307								2.25211			sp|P47897|SYQ_HUMAN	P47897	SYQ_HUMAN	QARS1	Glutamine--tRNA ligase
AMDDKRFDEATQLR	AMDDKRFDEATQLR	14	3	n[28.0313]AMDDK[28.0313]RFDEATQLR	n[32.0564]AMDDK[32.0564]RFDEATQLR	n[36.0757]AMDDK[36.0757]RFDEATQLR	10597.6	7717.68	6405.37	12184.8	11843.1	16190	25962.7	27314.4	23105.6	-0.0653095	0.348322	1.06835	1.09933	1.65337	1.62634	0.789148	0.921724	0.190556	sp|P17858|PFKAL_HUMAN	P17858	PFKAL_HUMAN	PFKL	ATP-dependent 6-phosphofructokinase, liver type
AMDLVQEEFLQR	AMDLVQEEFLQR	12	2	n[28.0313]AMDLVQEEFLQR	n[32.0564]AMDLVQEEFLQR	n[36.0757]AMDLVQEEFLQR		25868.9	37177.9		52201.4	60175.1		74372.2	84440.4		0.763521	0.425318		1.36861	0.958939		0.221769	0.166186	sp|Q9HB07|MYG1_HUMAN	Q9HB07	MYG1_HUMAN	MYG1	MYG1 exonuclease
AMDPAVPNMMIDAAK	AMDPAVPNMMIDAAK	15	2	n[28.0313]AMDPAVPNMMIDAAK[28.0313]	n[32.0564]AMDPAVPNMMIDAAK[32.0564]	n[36.0757]AMDPAVPNMMIDAAK[36.0757]		53188		79890.2	67523.5	69364	126050	106551	111247		0.0879574			0.837573		0.342462	0.366291	0.35893	sp|O60610|DIAP1_HUMAN	O60610	DIAP1_HUMAN	DIAPH1	Protein diaphanous homolog 1
AMDPQDLQNTEVPIATTAK	AMDPQDLQNTEVPIATTAK	19	2	n[28.0313]AMDPQDLQNTEVPIATTAK[28.0313]	n[32.0564]AMDPQDLQNTEVPIATTAK[32.0564]	n[36.0757]AMDPQDLQNTEVPIATTAK[36.0757]	23665	27348.2	29999.4	28962.9	31878.2	30782.1	35692.9	40247.8	37128	0.0342697	-0.0435143	-0.232245	0.389638	0.371481	0.0830223	-0.0201233	0.0316702	-0.0521668	sp|Q9H2M9|RBGPR_HUMAN	Q9H2M9	RBGPR_HUMAN	RAB3GAP2	Rab3 GTPase-activating protein non-catalytic subunit
AMDQEITVNPQFVQK	AMDQEITVNPQFVQK	15	2	n[28.0313]AMDQEITVNPQFVQK[28.0313]	n[32.0564]AMDQEITVNPQFVQK[32.0564]	n[36.0757]AMDQEITVNPQFVQK[36.0757]		85754.6	67485	191203	97342.4		103661	69757.5	45984.5		-0.0763604			-0.512279	-0.777972	-1.20872	-0.819243		sp|Q9UNS2|CSN3_HUMAN	Q9UNS2	CSN3_HUMAN	COPS3	COP9 signalosome complex subunit 3
AMDQEITVNPQFVQK	AMDQEITVNPQFVQK	15	3	n[28.0313]AMDQEITVNPQFVQK[28.0313]	n[32.0564]AMDQEITVNPQFVQK[32.0564]	n[36.0757]AMDQEITVNPQFVQK[36.0757]	27540.4	25234.3	16238.4	25591.7	43092.2	18090.8	182356	114538	67354.9	-0.37252	0.517884	-0.113556	2.56582	2.03771	1.82782	2.56285	1.1365	1.57394	sp|Q9UNS2|CSN3_HUMAN	Q9UNS2	CSN3_HUMAN	COPS3	COP9 signalosome complex subunit 3
AMDVYQK	AMDVYQK	7	2	n[28.0313]AMDVYQK[28.0313]	n[32.0564]AMDVYQK[32.0564]	n[36.0757]AMDVYQK[36.0757]	71162.6	91897.9	72471.9	228401	177629	231651	285684	265164	246890	1.43673	0.705841	1.40705	1.81351	1.37211	1.54383	0.00128852	0.282945	-0.230664	sp|P31948|STIP1_HUMAN	P31948	STIP1_HUMAN	STIP1	Stress-induced-phosphoprotein 1
AMEAVAAQGK	AMEAVAAQGK	10	2		n[32.0564]AMEAVAAQGK[32.0564]	n[36.0757]AMEAVAAQGK[36.0757]				53964	44235.5	55852.3	51777.6	52561.9	52054.5							-0.381227	-0.0615379	-0.424174	sp|P18669|PGAM1_HUMAN	P18669	PGAM1_HUMAN	PGAM1	Phosphoglycerate mutase 1	PGAM2	sp|P15259|PGAM2_HUMAN
AMEIPTTIQCDLCLK	AMEIPTTIQC[57.0215]DLC[57.0215]LK	15	2			n[36.0757]AMEIPTTIQC[57.0215]DLC[57.0215]LK[36.0757]									44360.6										sp|Q9Y6X9|MORC2_HUMAN	Q9Y6X9	MORC2_HUMAN	MORC2	ATPase MORC2
AMETEVLETR	AMETEVLETR	10	2	n[28.0313]AMETEVLETR	n[32.0564]AMETEVLETR	n[36.0757]AMETEVLETR	18722.2			44870.4			84385.1		67309.6	1.01555			2.00087			0.60983			sp|Q9H0L4|CSTFT_HUMAN	Q9H0L4	CSTFT_HUMAN	CSTF2T	Cleavage stimulation factor subunit 2 tau variant
AMEVDERPTEQYSDIGGLDK	AMEVDERPTEQYSDIGGLDK	20	3	n[28.0313]AMEVDERPTEQYSDIGGLDK[28.0313]	n[32.0564]AMEVDERPTEQYSDIGGLDK[32.0564]	n[36.0757]AMEVDERPTEQYSDIGGLDK[36.0757]	13261.2			22839.5			44503.1			0.537017			1.57451			0.662004			sp|P17980|PRS6A_HUMAN	P17980	PRS6A_HUMAN	PSMC3	26S proteasome regulatory subunit 6A
AMEWITAK	AMEWITAK	8	2	n[28.0313]AMEWITAK[28.0313]	n[32.0564]AMEWITAK[32.0564]	n[36.0757]AMEWITAK[36.0757]	55181.3	169989	68077.4	124352	172399	140431	92496.8	180975	210661	0.922638	-0.249164	0.775205	0.543503	-0.11096	1.40513	-0.754627	-0.245121	0.262485	sp|Q01813|PFKAP_HUMAN	Q01813	PFKAP_HUMAN	PFKP	ATP-dependent 6-phosphofructokinase, platelet type
AMFESQSEDELTPFDMSIQCIQSVYISK	AMFESQSEDELTPFDMSIQC[57.0215]IQSVYISK	28	3	n[28.0313]AMFESQSEDELTPFDMSIQC[57.0215]IQSVYISK[28.0313]	n[32.0564]AMFESQSEDELTPFDMSIQC[57.0215]IQSVYISK[32.0564]	n[36.0757]AMFESQSEDELTPFDMSIQC[57.0215]IQSVYISK[36.0757]	2500.98			8868.39		7888.07	16424.5		14573.5	1.55953			2.50257			0.567544		0.563021	sp|P12956|XRCC6_HUMAN	P12956	XRCC6_HUMAN	XRCC6	X-ray repair cross-complementing protein 6
AMFINYEQVNMGDR	AMFINYEQVNMGDR	14	2	n[28.0313]AMFINYEQVNMGDR	n[32.0564]AMFINYEQVNMGDR	n[36.0757]AMFINYEQVNMGDR		5581.95	8379.39		16881.4	18208.3		24564.4	30240.7		1.32711	0.850279		1.96768	1.62702		0.257241	0.40931	sp|Q9UIC8|LCMT1_HUMAN	Q9UIC8	LCMT1_HUMAN	LCMT1	Leucine carboxyl methyltransferase 1
AMGAAQVVVTDLSATR	AMGAAQVVVTDLSATR	16	2	n[28.0313]AMGAAQVVVTDLSATR	n[32.0564]AMGAAQVVVTDLSATR	n[36.0757]AMGAAQVVVTDLSATR	205377	212979	215326	200908	170039	180679	209721	219710	266884	-0.298385	-0.594327	-0.522493	-0.182519	-0.156426	0.0851427	-0.259626	0.0545763	0.240201	sp|Q00796|DHSO_HUMAN	Q00796	DHSO_HUMAN	SORD	Sorbitol dehydrogenase
AMGDAEIKDGERLPLAVK	AMGDAEIKDGERLPLAVK	18	4			n[36.0757]AMGDAEIK[36.0757]DGERLPLAVK[36.0757]							39516.6	33978.8											sp|P35606|COPB2_HUMAN	P35606	COPB2_HUMAN	COPB2	Coatomer subunit beta'
AMGIMNSFVNDIFER	AMGIMNSFVNDIFER	15	2	n[28.0313]AMGIMNSFVNDIFER	n[32.0564]AMGIMNSFVNDIFER	n[36.0757]AMGIMNSFVNDIFER	69996.8	63129.3	75075.8	128867	108467	139456	231064	207762	245416	0.617528	0.534757	0.623983	1.53121	1.55489	1.48426	0.538189	0.636812	0.492839	sp|O60814|H2B1K_HUMAN	O60814	H2B1K_HUMAN	H2BC12	Histone H2B type 1-K	H2BC11, H2BC12L, H2BC13, H2BC14, H2BC15, H2BC17, H2BC18, H2BC21, H2BC26, H2BC3, H2BC4, H2BC5, H2BC9	sp|P06899|H2B1J_HUMAN, sp|P23527|H2B1O_HUMAN, sp|P33778|H2B1B_HUMAN, sp|P57053|H2BFS_HUMAN, sp|P58876|H2B1D_HUMAN, sp|P62807|H2B1C_HUMAN, sp|Q16778|H2B2E_HUMAN, sp|Q5QNW6|H2B2F_HUMAN, sp|Q8N257|H2B3B_HUMAN, sp|Q93079|H2B1H_HUMAN, sp|Q99877|H2B1N_HUMAN, sp|Q99879|H2B1M_HUMAN, sp|Q99880|H2B1L_HUMAN
AMGIMNSFVNDIFER	AMGIM[15.9949]NSFVNDIFER	15	2	n[28.0313]AMGIM[15.9949]NSFVNDIFER	n[32.0564]AMGIM[15.9949]NSFVNDIFER	n[36.0757]AMGIM[15.9949]NSFVNDIFER	32944.9	25019.6	24512.7	75571.6	62519.2	65935.3	137535	148313	129224	0.963023	1.08504	1.15812	1.89089	2.43715	2.17372	0.552375	0.968779	0.648169	sp|O60814|H2B1K_HUMAN	O60814	H2B1K_HUMAN	H2BC12	Histone H2B type 1-K	H2BC11, H2BC12L, H2BC13, H2BC14, H2BC15, H2BC17, H2BC18, H2BC21, H2BC26, H2BC3, H2BC4, H2BC5, H2BC9	sp|P06899|H2B1J_HUMAN, sp|P23527|H2B1O_HUMAN, sp|P33778|H2B1B_HUMAN, sp|P57053|H2BFS_HUMAN, sp|P58876|H2B1D_HUMAN, sp|P62807|H2B1C_HUMAN, sp|Q16778|H2B2E_HUMAN, sp|Q5QNW6|H2B2F_HUMAN, sp|Q8N257|H2B3B_HUMAN, sp|Q93079|H2B1H_HUMAN, sp|Q99877|H2B1N_HUMAN, sp|Q99879|H2B1M_HUMAN, sp|Q99880|H2B1L_HUMAN
AMGPLVLTEVLFNEK	AMGPLVLTEVLFNEK	15	2	n[28.0313]AMGPLVLTEVLFNEK[28.0313]	n[32.0564]AMGPLVLTEVLFNEK[32.0564]	n[36.0757]AMGPLVLTEVLFNEK[36.0757]		28984.1	22967.8			31207.3		30752.5	26273.8			0.172868		-0.115871	-0.0305352			-0.570838	sp|P55010|IF5_HUMAN	P55010	IF5_HUMAN	EIF5	Eukaryotic translation initiation factor 5
AMIENFNAK	AMIENFNAK	9	2	n[28.0313]AMIENFNAK[28.0313]	n[32.0564]AMIENFNAK[32.0564]	n[36.0757]AMIENFNAK[36.0757]	45834.9		36707.3	52482.7	83470	64455.8	124265	107277	117440	-0.0620822		0.54284	1.25247		1.45324	0.93906	0.0571209	0.542964	sp|P41227|NAA10_HUMAN	P41227	NAA10_HUMAN	NAA10	N-alpha-acetyltransferase 10	NAA11	sp|Q9BSU3|NAA11_HUMAN
AMKEYEEEER	AMKEYEEEER	10	2	n[28.0313]AMK[28.0313]EYEEEER	n[32.0564]AMK[32.0564]EYEEEER	n[36.0757]AMK[36.0757]EYEEEER	4361.45	6356.05	7048.02	10161.8	14920.2	14402.2	23686.8	29256.5	28210	0.953628	0.961586	0.761597	2.24784	2.03734	1.77637	0.918717	0.692434	0.647335	sp|Q16543|CDC37_HUMAN	Q16543	CDC37_HUMAN	CDC37	Hsp90 co-chaperone Cdc37
AMKEYEEEER	AMKEYEEEER	10	3	n[28.0313]AMK[28.0313]EYEEEER	n[32.0564]AMK[32.0564]EYEEEER	n[36.0757]AMK[36.0757]EYEEEER	9412.66	9299.5	8389.33	15229	18237.4	16955.5	32471	25913	21283.1	0.427496	0.733455	0.74572	1.60258	1.3084	1.11853	0.799593	0.191616	0.00537459	sp|Q16543|CDC37_HUMAN	Q16543	CDC37_HUMAN	CDC37	Hsp90 co-chaperone Cdc37
AMKPPGGESSNLFGSPEEATPSSRPNR	AMKPPGGESSNLFGSPEEATPSSRPNR	27	4	n[28.0313]AMK[28.0313]PPGGESSNLFGSPEEATPSSRPNR	n[32.0564]AMK[32.0564]PPGGESSNLFGSPEEATPSSRPNR	n[36.0757]AMK[36.0757]PPGGESSNLFGSPEEATPSSRPNR	21631.5	23118.1	18981.2	45450.1	36742.3	34130.5	59864.1	52764.4	43972.6	0.825684	0.414263	0.577089	1.29966	1.00936	0.987487	0.0984827	0.211771	0.0429632	sp|Q9H910|JUPI2_HUMAN	Q9H910	JUPI2_HUMAN	JPT2	Jupiter microtubule associated homolog 2
AMLENEK	AMLENEK	7	2	n[28.0313]AMLENEK[28.0313]	n[32.0564]AMLENEK[32.0564]	n[36.0757]AMLENEK[36.0757]	23421.3	28370.7	21143	40178.2	36338.6	32363.4	82394.2	74538.6	65986	0.533131	0.0981041	0.344775	1.64336	1.23381	1.41743	0.734736	0.752383	0.705216	sp|P26038|MOES_HUMAN	P26038	MOES_HUMAN	MSN	Moesin
AMLESIGVPLEK	AMLESIGVPLEK	12	2	n[28.0313]AMLESIGVPLEK[28.0313]		n[36.0757]AMLESIGVPLEK[36.0757]	24055	26593.6	23734.3				53512.7	55822.3	53078.2				0.971185	0.888582	0.936596				sp|P54577|SYYC_HUMAN	P54577	SYYC_HUMAN	YARS1	Tyrosine--tRNA ligase, cytoplasmic
AMLSGPGQFAENETNEVNFR	AMLSGPGQFAENETNEVNFR	20	2	n[28.0313]AMLSGPGQFAENETNEVNFR	n[32.0564]AMLSGPGQFAENETNEVNFR	n[36.0757]AMLSGPGQFAENETNEVNFR	37620.3	44726.3	32278.3	41262.5	42523.8	35519.1	65779.6	63835.9	61031.2	-0.133329	-0.342336	-0.131373	0.616047	0.329886	0.694432	0.373885	0.288897	0.45837	sp|Q15369|ELOC_HUMAN	Q15369	ELOC_HUMAN	ELOC	Elongin-C
AMNGESLDGR	AMNGESLDGR	10	2		n[32.0564]AMNGESLDGR	n[36.0757]AMNGESLDGR				15762.3	17653.5		30574.6	39694.3								0.663113	0.900413		sp|P98179|RBM3_HUMAN	P98179	RBM3_HUMAN	RBM3	RNA-binding protein 3
AMQEALAK	AMQEALAK	8	2			n[36.0757]AMQEALAK[36.0757]							45224.5	40279.9	53120.5										sp|O60841|IF2P_HUMAN	O60841	IF2P_HUMAN	EIF5B	Eukaryotic translation initiation factor 5B
AMQEQLENYDFTK	AMQEQLENYDFTK	13	2	n[28.0313]AMQEQLENYDFTK[28.0313]	n[32.0564]AMQEQLENYDFTK[32.0564]	n[36.0757]AMQEQLENYDFTK[36.0757]	16124.2		11612.2	70374.3			34466.2		35598	1.92234			0.912059		1.39161	-1.38577			sp|Q9H223|EHD4_HUMAN	Q9H223	EHD4_HUMAN	EHD4	EH domain-containing protein 4
AMSTTSISSPQPGK	AMSTTSISSPQPGK	14	2	n[28.0313]AMSTTSISSPQPGK[28.0313]	n[32.0564]AMSTTSISSPQPGK[32.0564]	n[36.0757]AMSTTSISSPQPGK[36.0757]	18513.8	26297.8	24054.9	26508.5	33588.6	31029.4	34264.9	41015.6	38010.7	0.270557	0.0883878	0.097899	0.704236	0.455245	0.435522	0.0581871	-0.0164672	-0.0298118	sp|Q9UJU6|DBNL_HUMAN	Q9UJU6	DBNL_HUMAN	DBNL	Drebrin-like protein
AMTEDGFLAVCSEAK	AMTEDGFLAVC[57.0215]SEAK	15	2	n[28.0313]AMTEDGFLAVC[57.0215]SEAK[28.0313]	n[32.0564]AMTEDGFLAVC[57.0215]SEAK[32.0564]	n[36.0757]AMTEDGFLAVC[57.0215]SEAK[36.0757]	23739.2	16923	17895.8	51457.5	46735	51493.2	85337	78676.1	100473	0.879814	1.24743	1.25536	1.67453	2.09327	2.26457	0.419225	0.462516	0.641777	sp|P08243|ASNS_HUMAN	P08243	ASNS_HUMAN	ASNS	Asparagine synthetase [glutamine-hydrolyzing]
AMTGVEQWPYR	AMTGVEQWPYR	11	2	n[28.0313]AMTGVEQWPYR	n[32.0564]AMTGVEQWPYR	n[36.0757]AMTGVEQWPYR	177863	168996	179496	251337	247746	251471	511735	491863	515379	0.245622	0.302477	0.21704	1.32533	1.36004	1.29713	0.704215	0.674241	0.71266	sp|P49368|TCPG_HUMAN	P49368	TCPG_HUMAN	CCT3	T-complex protein 1 subunit gamma
AMVACYPGNGTGYVR	AMVAC[57.0215]YPGNGTGYVR	15	2	n[28.0313]AMVAC[57.0215]YPGNGTGYVR	n[32.0564]AMVAC[57.0215]YPGNGTGYVR	n[36.0757]AMVAC[57.0215]YPGNGTGYVR		1.44853e+06		19551.5	24171.9	23953	65411.3	40774.6	64812.7		-6.26562			-5.42779		1.46452	0.454512	1.11349	sp|Q9GZT9|EGLN1_HUMAN	Q9GZT9	EGLN1_HUMAN	EGLN1	Egl nine homolog 1	EGLN3	sp|Q9H6Z9|EGLN3_HUMAN
AMVEYEIDLQK	AMVEYEIDLQK	11	2	n[28.0313]AMVEYEIDLQK[28.0313]	n[32.0564]AMVEYEIDLQK[32.0564]	n[36.0757]AMVEYEIDLQK[36.0757]	50778.7	33879.8	43191.4	105844	73632.8	89969.8	194952	173219	196853	0.810116	0.891982	0.789293	1.74915	2.21888	1.96375	0.563543	0.943578	0.807025	sp|P09874|PARP1_HUMAN	P09874	PARP1_HUMAN	PARP1	Poly [ADP-ribose] polymerase 1
AMVLDLR	AMVLDLR	7	2	n[28.0313]AMVLDLR	n[32.0564]AMVLDLR	n[36.0757]AMVLDLR	69346.3	82943.1	33507.8	151418	159110	132727	125444	172483	166059	0.867576	0.694907	1.71649	0.646092	0.879502	2.08458	-0.596976	-0.19873	0.000651447	sp|Q9UL46|PSME2_HUMAN	Q9UL46	PSME2_HUMAN	PSME2	Proteasome activator complex subunit 2
AMVNKDDIQK	AMVNKDDIQK	10	3	n[28.0313]AMVNK[28.0313]DDIQK[28.0313]	n[32.0564]AMVNK[32.0564]DDIQK[32.0564]	n[36.0757]AMVNK[36.0757]DDIQK[36.0757]	13593.1	17579.4			25778.6		14228.4	13987.9			0.314065		-0.146816	-0.531018			-1.22841		sp|P35580|MYH10_HUMAN	P35580	MYH10_HUMAN	MYH10	Myosin-10
AMADPEVQQIMSDPAMR	AM[15.9949]ADPEVQQIMSDPAMR	17	2	n[28.0313]AM[15.9949]ADPEVQQIMSDPAMR	n[32.0564]AM[15.9949]ADPEVQQIMSDPAMR	n[36.0757]AM[15.9949]ADPEVQQIMSDPAMR	14131.5	9777.62	12331.5	32335.8	19839	26150.6	46548.8	29854.1	47901.4	0.956391	0.782561	0.815092	1.55682	1.44516	1.73317	0.224937	0.279276	0.550639	sp|P31948|STIP1_HUMAN	P31948	STIP1_HUMAN	STIP1	Stress-induced-phosphoprotein 1
AMGIMNSFVNDIFER	AM[15.9949]GIMNSFVNDIFER	15	2	n[28.0313]AM[15.9949]GIMNSFVNDIFER	n[32.0564]AM[15.9949]GIMNSFVNDIFER	n[36.0757]AM[15.9949]GIMNSFVNDIFER	45307.4	51385.8	29021.8	108882	87982.8	64245	194836	151113	98792.3	1.02458	0.53262	0.877043	1.92194	1.40568	1.54271	0.521867	0.489738	0.298234	sp|O60814|H2B1K_HUMAN	O60814	H2B1K_HUMAN	H2BC12	Histone H2B type 1-K	H2BC11, H2BC12L, H2BC13, H2BC14, H2BC15, H2BC17, H2BC18, H2BC21, H2BC26, H2BC3, H2BC4, H2BC5, H2BC9	sp|P06899|H2B1J_HUMAN, sp|P23527|H2B1O_HUMAN, sp|P33778|H2B1B_HUMAN, sp|P57053|H2BFS_HUMAN, sp|P58876|H2B1D_HUMAN, sp|P62807|H2B1C_HUMAN, sp|Q16778|H2B2E_HUMAN, sp|Q5QNW6|H2B2F_HUMAN, sp|Q8N257|H2B3B_HUMAN, sp|Q93079|H2B1H_HUMAN, sp|Q99877|H2B1N_HUMAN, sp|Q99879|H2B1M_HUMAN, sp|Q99880|H2B1L_HUMAN
AMGIMNSFVNDIFER	AM[15.9949]GIM[15.9949]NSFVNDIFER	15	2	n[28.0313]AM[15.9949]GIM[15.9949]NSFVNDIFER	n[32.0564]AM[15.9949]GIM[15.9949]NSFVNDIFER	n[36.0757]AM[15.9949]GIM[15.9949]NSFVNDIFER	13017.9	13885.5	11523.4	34595.6	29899.7	27668.4	73239	62795.8	56643.8	1.17226	0.873174	0.994273	2.34257	2.04032	2.0728	0.794812	0.783821	0.711097	sp|O60814|H2B1K_HUMAN	O60814	H2B1K_HUMAN	H2BC12	Histone H2B type 1-K	H2BC11, H2BC12L, H2BC13, H2BC14, H2BC15, H2BC17, H2BC18, H2BC21, H2BC26, H2BC3, H2BC4, H2BC5, H2BC9	sp|P06899|H2B1J_HUMAN, sp|P23527|H2B1O_HUMAN, sp|P33778|H2B1B_HUMAN, sp|P57053|H2BFS_HUMAN, sp|P58876|H2B1D_HUMAN, sp|P62807|H2B1C_HUMAN, sp|Q16778|H2B2E_HUMAN, sp|Q5QNW6|H2B2F_HUMAN, sp|Q8N257|H2B3B_HUMAN, sp|Q93079|H2B1H_HUMAN, sp|Q99877|H2B1N_HUMAN, sp|Q99879|H2B1M_HUMAN, sp|Q99880|H2B1L_HUMAN
ANCLVQTTEWSACSK	ANC[57.0215]LVQTTEWSAC[57.0215]SK	15	2	n[28.0313]ANC[57.0215]LVQTTEWSAC[57.0215]SK[28.0313]	n[32.0564]ANC[57.0215]LVQTTEWSAC[57.0215]SK[32.0564]	n[36.0757]ANC[57.0215]LVQTTEWSAC[57.0215]SK[36.0757]	189407	221757	282282	384573	323626	480781	884010	688861	818447	0.768535	0.295951	0.498839	2.02327	1.45401	1.3112	0.879247	0.77473	0.444928	sp|P29279|CCN2_HUMAN	P29279	CCN2_HUMAN	CCN2	CCN family member 2
ANEFLEVGK	ANEFLEVGK	9	2	n[28.0313]ANEFLEVGK[28.0313]	n[32.0564]ANEFLEVGK[32.0564]	n[36.0757]ANEFLEVGK[36.0757]	80533.4	78381.2		107246	89170.5		46345.1	101628		0.152743	-0.0834225		-1.02088	0.183673		-1.54911	-0.116229		sp|Q14152|EIF3A_HUMAN	Q14152	EIF3A_HUMAN	EIF3A	Eukaryotic translation initiation factor 3 subunit A
ANEFLEVGKK	ANEFLEVGKK	10	3	n[28.0313]ANEFLEVGK[28.0313]K[28.0313]	n[32.0564]ANEFLEVGK[32.0564]K[32.0564]	n[36.0757]ANEFLEVGK[36.0757]K[36.0757]	2840.48	5515.11	3195.22	10570.2	10486.9	6251.33	16622.5	15068	13564.1	1.62915	0.657652	0.698846	2.33622	1.24871	1.86126	0.331578	0.207736	0.794977	sp|Q14152|EIF3A_HUMAN	Q14152	EIF3A_HUMAN	EIF3A	Eukaryotic translation initiation factor 3 subunit A
ANEPTHFTVDCTEAGEGDVSVGIK	ANEPTHFTVDC[57.0215]TEAGEGDVSVGIK	24	3	n[28.0313]ANEPTHFTVDC[57.0215]TEAGEGDVSVGIK[28.0313]	n[32.0564]ANEPTHFTVDC[57.0215]TEAGEGDVSVGIK[32.0564]	n[36.0757]ANEPTHFTVDC[57.0215]TEAGEGDVSVGIK[36.0757]		3829.84	5036.2	10675.5	10363	12730.6	21040	22596.2	22724.2		1.16661	1.06849		2.39067	1.94927	0.676624	0.840742	0.513344	sp|O75369|FLNB_HUMAN	O75369	FLNB_HUMAN	FLNB	Filamin-B
ANEPTYFTVDCSEAGQGDVSIGIK	ANEPTYFTVDC[57.0215]SEAGQGDVSIGIK	24	2	n[28.0313]ANEPTYFTVDC[57.0215]SEAGQGDVSIGIK[28.0313]	n[32.0564]ANEPTYFTVDC[57.0215]SEAGQGDVSIGIK[32.0564]	n[36.0757]ANEPTYFTVDC[57.0215]SEAGQGDVSIGIK[36.0757]	13822	9777.02	11311.5	24811.1	20454.2	19994.8	36983.1	29830.1	29539.5	0.596724	0.826708	0.552423	1.24772	1.44409	1.1603	0.275507	0.234055	0.24044	sp|Q14315|FLNC_HUMAN	Q14315	FLNC_HUMAN	FLNC	Filamin-C
ANEPTYFTVDCSEAGQGDVSIGIK	ANEPTYFTVDC[57.0215]SEAGQGDVSIGIK	24	3	n[28.0313]ANEPTYFTVDC[57.0215]SEAGQGDVSIGIK[28.0313]	n[32.0564]ANEPTYFTVDC[57.0215]SEAGQGDVSIGIK[32.0564]	n[36.0757]ANEPTYFTVDC[57.0215]SEAGQGDVSIGIK[36.0757]				33111.6	13069.1	32358.8	46351.7	43827.1	42877.7							0.184614	1.47709	0.0834892	sp|Q14315|FLNC_HUMAN	Q14315	FLNC_HUMAN	FLNC	Filamin-C
ANFDKESER	ANFDKESER	9	3	n[28.0313]ANFDK[28.0313]ESER	n[32.0564]ANFDK[32.0564]ESER	n[36.0757]ANFDK[36.0757]ESER	7348.52	11590.8	9401.3	18635.9	24136.8	22912.3	36205.7	40643	33962.8	1.09526	0.82003	1.01579	2.11679	1.6553	1.62847	0.646046	0.451946	0.245252	sp|Q14974|IMB1_HUMAN	Q14974	IMB1_HUMAN	KPNB1	Importin subunit beta-1
ANINVENAFFTLAR	ANINVENAFFTLAR	14	2	n[28.0313]ANINVENAFFTLAR	n[32.0564]ANINVENAFFTLAR	n[36.0757]ANINVENAFFTLAR	30931.2		27996.4	54029.9		46199.3	58553.5		60712.3	0.558933		0.453226	0.728865		0.892196	-0.205559		0.0715357	sp|P61006|RAB8A_HUMAN	P61006	RAB8A_HUMAN	RAB8A	Ras-related protein Rab-8A
ANIVAYHDSIMNPDYNVEFFR	ANIVAYHDSIMNPDYNVEFFR	21	3	n[28.0313]ANIVAYHDSIMNPDYNVEFFR	n[32.0564]ANIVAYHDSIMNPDYNVEFFR	n[36.0757]ANIVAYHDSIMNPDYNVEFFR	7629.01		9272.38	18415.8	8402.34	19426.4	35956.5	19548.4	34711.7	1.00473		0.797605	2.05279		1.67986	0.672569	0.934292	0.514821	sp|Q9UBT2|SAE2_HUMAN	Q9UBT2	SAE2_HUMAN	UBA2	SUMO-activating enzyme subunit 2
ANIVHLMLSSPEQIQK	ANIVHLMLSSPEQIQK	16	3	n[28.0313]ANIVHLMLSSPEQIQK[28.0313]	n[32.0564]ANIVHLMLSSPEQIQK[32.0564]	n[36.0757]ANIVHLMLSSPEQIQK[36.0757]	51556.6	64510.8	39600	42403.2	30950.1	24407.3	60247	49186.8	67561.7	-0.557801	-1.35752	-0.96759	0.025481	-0.60573	0.546154	0.207791	0.368464	1.14631	sp|P55060|XPO2_HUMAN	P55060	XPO2_HUMAN	CSE1L	Exportin-2
ANLNALDR	ANLNALDR	8	2	n[28.0313]ANLNALDR	n[32.0564]ANLNALDR	n[36.0757]ANLNALDR	146809			164264	154228	97744.4	182027		140492	-0.104572			0.0974956			-0.173424		0.20082	sp|A5A3E0|POTEF_HUMAN	A5A3E0	POTEF_HUMAN	POTEF	POTE ankyrin domain family member F	POTEA, POTEB, POTEB2, POTEB3, POTEC, POTEE, POTEG, POTEH, POTEI, POTEJ, POTEM	sp|A0A0A6YYL3|POTEB_HUMAN, sp|A0JP26|POTB3_HUMAN, sp|A6NI47|POTEM_HUMAN, sp|B2RU33|POTEC_HUMAN, sp|H3BUK9|POTB2_HUMAN, sp|P0CG38|POTEI_HUMAN, sp|P0CG39|POTEJ_HUMAN, sp|Q6S545|POTEH_HUMAN, sp|Q6S5H5|POTEG_HUMAN, sp|Q6S8J3|POTEE_HUMAN, sp|Q6S8J7|POTEA_HUMAN
ANLPQSFQVDTSK	ANLPQSFQVDTSK	13	2	n[28.0313]ANLPQSFQVDTSK[28.0313]	n[32.0564]ANLPQSFQVDTSK[32.0564]	n[36.0757]ANLPQSFQVDTSK[36.0757]	170174	158115	114052	335004	250915	213001	364720	285598	290750	0.723935	0.416825	0.631761	0.900479	0.671782	1.12553	-0.198948	-0.128368	0.126337	sp|P21333|FLNA_HUMAN	P21333	FLNA_HUMAN	FLNA	Filamin-A
ANLQIDQINTDLNLER	ANLQIDQINTDLNLER	16	2	n[28.0313]ANLQIDQINTDLNLER	n[32.0564]ANLQIDQINTDLNLER	n[36.0757]ANLQIDQINTDLNLER	52325.6	55831	65005.3	73162.5	79948.5	82562.9	101396	124453	110178	0.230401	0.274774	0.0755321	0.758811	0.991669	0.536659	0.152918	0.33357	0.0936924	sp|P35579|MYH9_HUMAN	P35579	MYH9_HUMAN	MYH9	Myosin-9
ANNPEQNRLSECEEQAK	ANNPEQNRLSEC[57.0215]EEQAK	17	3	n[28.0313]ANNPEQNRLSEC[57.0215]EEQAK[28.0313]	n[32.0564]ANNPEQNRLSEC[57.0215]EEQAK[32.0564]	n[36.0757]ANNPEQNRLSEC[57.0215]EEQAK[36.0757]	21118.5	22205.5	28207.4	39885.9	37958.9	52412.7	64223.9	58114.8	83799.9	0.671906	0.519368	0.624437	1.4357	1.21996	1.34632	0.388305	0.317265	0.354452	sp|Q7KZF4|SND1_HUMAN	Q7KZF4	SND1_HUMAN	SND1	Staphylococcal nuclease domain-containing protein 1
ANNTFYGLSAGVFTK	ANNTFYGLSAGVFTK	15	2	n[28.0313]ANNTFYGLSAGVFTK[28.0313]	n[32.0564]ANNTFYGLSAGVFTK[32.0564]	n[36.0757]ANNTFYGLSAGVFTK[36.0757]	485525	385823	424457	1.26552e+06	1.23396e+06	1147055	964226	935735	956999	1.11546	1.4078	1.16484	0.777111	1.07685	0.948347	-0.713841	-0.714275	-0.583928	sp|P00352|AL1A1_HUMAN	P00352	AL1A1_HUMAN	ALDH1A1	Aldehyde dehydrogenase 1A1
ANNTFYGLSAGVFTK	ANNTFYGLSAGVFTK	15	3	n[28.0313]ANNTFYGLSAGVFTK[28.0313]	n[32.0564]ANNTFYGLSAGVFTK[32.0564]	n[36.0757]ANNTFYGLSAGVFTK[36.0757]	25815.4	8772.88	13506.9	46469.7	25377.7	26515.8	74127.6	56373.3	39257.6	0.611767	1.29422	0.703752	1.35041	2.53397	1.31473	0.363157	0.856425	0.243539	sp|P00352|AL1A1_HUMAN	P00352	AL1A1_HUMAN	ALDH1A1	Aldehyde dehydrogenase 1A1
ANPQVGVAFPHIK	ANPQVGVAFPHIK	13	3	n[28.0313]ANPQVGVAFPHIK[28.0313]	n[32.0564]ANPQVGVAFPHIK[32.0564]	n[36.0757]ANPQVGVAFPHIK[36.0757]	58433.3	52213.2	61491	126149	83867.6	84719.9	154705	140338	146876	0.847275	0.440467	0.192922	1.19952	1.27591	1.0316	-0.0232458	0.452118	0.471243	sp|P13010|XRCC5_HUMAN	P13010	XRCC5_HUMAN	XRCC5	X-ray repair cross-complementing protein 5
ANPWDGK	ANPWDGK	7	2	n[28.0313]ANPWDGK[28.0313]		n[36.0757]ANPWDGK[36.0757]	8146.67						36686.7						1.98708						sp|O43488|ARK72_HUMAN	O43488	ARK72_HUMAN	AKR7A2	Aflatoxin B1 aldehyde reductase member 2
ANQAIQMACQSLGEPGCTQAQVLSAATIVAK	ANQAIQMAC[57.0215]QSLGEPGC[57.0215]TQAQVLSAATIVAK	31	3	n[28.0313]ANQAIQMAC[57.0215]QSLGEPGC[57.0215]TQAQVLSAATIVAK[28.0313]	n[32.0564]ANQAIQMAC[57.0215]QSLGEPGC[57.0215]TQAQVLSAATIVAK[32.0564]	n[36.0757]ANQAIQMAC[57.0215]QSLGEPGC[57.0215]TQAQVLSAATIVAK[36.0757]	14857.3	15413.7	19504	25041.8	27095	32783.3	43404.1	40892.8	55501.5	0.505871	0.575595	0.479788	1.37448	1.25291	1.28421	0.493118	0.29399	0.436983	sp|Q9Y490|TLN1_HUMAN	Q9Y490	TLN1_HUMAN	TLN1	Talin-1
ANQAIQMACQSLGEPGCTQAQVLSAATIVAK	ANQAIQMAC[57.0215]QSLGEPGC[57.0215]TQAQVLSAATIVAK	31	4	n[28.0313]ANQAIQMAC[57.0215]QSLGEPGC[57.0215]TQAQVLSAATIVAK[28.0313]	n[32.0564]ANQAIQMAC[57.0215]QSLGEPGC[57.0215]TQAQVLSAATIVAK[32.0564]	n[36.0757]ANQAIQMAC[57.0215]QSLGEPGC[57.0215]TQAQVLSAATIVAK[36.0757]							17835.3												sp|Q9Y490|TLN1_HUMAN	Q9Y490	TLN1_HUMAN	TLN1	Talin-1
ANVAVVSGAPLQGQLVAR	ANVAVVSGAPLQGQLVAR	18	2	n[28.0313]ANVAVVSGAPLQGQLVAR	n[32.0564]ANVAVVSGAPLQGQLVAR	n[36.0757]ANVAVVSGAPLQGQLVAR	25028.7	24979.4	19506.4	40012.9	34068.3	27000.3	51817	40288.7	37813.8	0.431418	0.183048	0.199623	0.867482	0.50365	0.730413	0.0605722	-0.0627226	0.163356	sp|O00560|SDCB1_HUMAN	O00560	SDCB1_HUMAN	SDCBP	Syntenin-1
APAPPPAGALLPEPGQR	APAPPPAGALLPEPGQR	17	3	n[28.0313]APAPPPAGALLPEPGQR	n[32.0564]APAPPPAGALLPEPGQR	n[36.0757]APAPPPAGALLPEPGQR		7664.69			8762.97			53852			-0.0762885			2.66278			2.35574		sp|P17483|HXB4_HUMAN	P17483	HXB4_HUMAN	HOXB4	Homeobox protein Hox-B4
APDFVFYAPR	APDFVFYAPR	10	2	n[28.0313]APDFVFYAPR	n[32.0564]APDFVFYAPR	n[36.0757]APDFVFYAPR	197400	156425	177823	333414	362293	416777	649966	573847	711339	0.502955	0.962296	0.959429	1.51994	1.69397	1.77554	0.641494	0.348352	0.44868	sp|P26038|MOES_HUMAN	P26038	MOES_HUMAN	MSN	Moesin	EZR, RDX	sp|P15311|EZRI_HUMAN, sp|P35241|RADI_HUMAN
APDGYIVK	APDGYIVK	8	2	n[28.0313]APDGYIVK[28.0313]	n[32.0564]APDGYIVK[32.0564]	n[36.0757]APDGYIVK[36.0757]	147572			76960.5	107234	76472.6	111029	118483	107438	-1.21593			-0.627134			0.213305	-0.171229	0.167902	sp|Q92499|DDX1_HUMAN	Q92499	DDX1_HUMAN	DDX1	ATP-dependent RNA helicase DDX1
APDWVDAEECHR	APDWVDAEEC[57.0215]HR	12	3	n[28.0313]APDWVDAEEC[57.0215]HR	n[32.0564]APDWVDAEEC[57.0215]HR	n[36.0757]APDWVDAEEC[57.0215]HR	11417.9	12983.3	17792	28118	27359.8	29405.5	43222.4	42548.9	55147.5	1.06237	0.837174	0.455457	1.74831	1.55774	1.40752	0.310446	0.337238	0.584625	sp|O14964|HGS_HUMAN	O14964	HGS_HUMAN	HGS	Hepatocyte growth factor-regulated tyrosine kinase substrate
APEPTPQQVAQQQ	APEPTPQQVAQQQ	13	2	n[28.0313]APEPTPQQVAQQQ	n[32.0564]APEPTPQQVAQQQ	n[36.0757]APEPTPQQVAQQQ	112459	125331	129586	167584	187844	187742	72333.5	288147	313131	0.312766	0.328607	0.265432	-0.853029	1.03413	1.0483	-1.54129	0.322196	0.415434	sp|Q14839|CHD4_HUMAN	Q14839	CHD4_HUMAN	CHD4	Chromodomain-helicase-DNA-binding protein 4
APFDLFENR	APFDLFENR	9	2	n[28.0313]APFDLFENR	n[32.0564]APFDLFENR	n[36.0757]APFDLFENR	46149	21862	31691.1	58497.5	55879.6	49832.1	122590	124671	126697	0.0980594	1.10455	0.383596	1.22304	2.36696	1.77468	0.749492	0.879087	1.02365	sp|P07900|HS90A_HUMAN	P07900	HS90A_HUMAN	HSP90AA1	Heat shock protein HSP 90-alpha
APGFAQMLK	APGFAQMLK	9	2	n[28.0313]APGFAQMLK[28.0313]	n[32.0564]APGFAQMLK[32.0564]	n[36.0757]APGFAQMLK[36.0757]	101766	137955	137482	213710	251269	241129	311135	299536	290929	0.807677	0.615648	0.541155	1.41691	0.937313	0.856872	0.23374	-0.06166	-0.0517176	sp|P50990|TCPQ_HUMAN	P50990	TCPQ_HUMAN	CCT8	T-complex protein 1 subunit theta
APGTNVAMASNQAVR	APGTNVAMASNQAVR	15	2	n[28.0313]APGTNVAMASNQAVR	n[32.0564]APGTNVAMASNQAVR	n[36.0757]APGTNVAMASNQAVR	520895	637742	566526	37376.2		94724.6	45900	1.0631e+06	1.05425e+06	-4.11107		-2.84974	-3.76077	0.535924	0.671449	-0.0251842		3.15375	sp|P49792|RBP2_HUMAN	P49792	RBP2_HUMAN	RANBP2	E3 SUMO-protein ligase RanBP2
APHLAYLR	APHLAYLR	8	3	n[28.0313]APHLAYLR	n[32.0564]APHLAYLR	n[36.0757]APHLAYLR	2244.79		6015.58	14491.2		15599.2	19336.9		23861.2	2.42388		1.10529	2.91334		1.76334	0.113969		0.29061	sp|Q9BWD1|THIC_HUMAN	Q9BWD1	THIC_HUMAN	ACAT2	Acetyl-CoA acetyltransferase, cytosolic
APIIAVTR	APIIAVTR	8	2	n[28.0313]APIIAVTR	n[32.0564]APIIAVTR	n[36.0757]APIIAVTR	533296	642897	597426	983065	1.03587e+06	955686	1.68072e+06	1.79422e+06	1.74878e+06	0.615701	0.418697	0.408373	1.44336	1.27938	1.32497	0.452166	0.477362	0.549161	sp|P14618|KPYM_HUMAN	P14618	KPYM_HUMAN	PKM	Pyruvate kinase PKM
APIICVLGHVDTGK	APIIC[57.0215]VLGHVDTGK	14	3	n[28.0313]APIIC[57.0215]VLGHVDTGK[28.0313]	n[32.0564]APIIC[57.0215]VLGHVDTGK[32.0564]	n[36.0757]APIIC[57.0215]VLGHVDTGK[36.0757]		6487.68	19065.9	27698.6		32804.5	53812.5	16733	59234			0.513496		1.16561	1.41088	0.666925		0.529948	sp|O60841|IF2P_HUMAN	O60841	IF2P_HUMAN	EIF5B	Eukaryotic translation initiation factor 5B
APILIATDVASR	APILIATDVASR	12	2	n[28.0313]APILIATDVASR	n[32.0564]APILIATDVASR	n[36.0757]APILIATDVASR	93059.1	182374	162585	250635	277090	315350	457358	468490	472703	1.18619	0.354062	0.686359	2.10785	1.17989	1.31519	0.546175	0.442508	0.261399	sp|Q92841|DDX17_HUMAN	Q92841	DDX17_HUMAN	DDX17	Probable ATP-dependent RNA helicase DDX17	DDX5	sp|P17844|DDX5_HUMAN
APKPDGPGGGPGGSHMGGNYGDDR	APKPDGPGGGPGGSHMGGNYGDDR	24	4	n[28.0313]APK[28.0313]PDGPGGGPGGSHMGGNYGDDR	n[32.0564]APK[32.0564]PDGPGGGPGGSHMGGNYGDDR	n[36.0757]APK[36.0757]PDGPGGGPGGSHMGGNYGDDR	62820.4	60212.6	71826.2	104685	102990	130980	174254	175514	220465	0.473749	0.528258	0.597357	1.26676	1.37979	1.39342	0.417516	0.468207	0.428625	sp|P35637|FUS_HUMAN	P35637	FUS_HUMAN	FUS	RNA-binding protein FUS
APKPDGPGGGPGGSHMGGNYGDDR	APKPDGPGGGPGGSHM[15.9949]GGNYGDDR	24	4	n[28.0313]APK[28.0313]PDGPGGGPGGSHM[15.9949]GGNYGDDR	n[32.0564]APK[32.0564]PDGPGGGPGGSHM[15.9949]GGNYGDDR	n[36.0757]APK[36.0757]PDGPGGGPGGSHM[15.9949]GGNYGDDR			2398.93		9412.25	7576.25	17176.3	21308.2	16650			1.38969			2.5705		0.894902	0.813383	sp|P35637|FUS_HUMAN	P35637	FUS_HUMAN	FUS	RNA-binding protein FUS
APKPEDIDEEDDDVPDLVENFDEASKNEAN	APKPEDIDEEDDDVPDLVENFDEASKNEAN	30	3	n[28.0313]APK[28.0313]PEDIDEEDDDVPDLVENFDEASK[28.0313]NEAN	n[32.0564]APK[32.0564]PEDIDEEDDDVPDLVENFDEASK[32.0564]NEAN	n[36.0757]APK[36.0757]PEDIDEEDDDVPDLVENFDEASK[36.0757]NEAN	11914.3		9610.44	21336.9	18202.4	21838.3	45142.8	35377.2	41621.3	0.593357		0.914782	1.74962		1.89009	0.780773	0.679636	0.607878	sp|Q96K17|BT3L4_HUMAN	Q96K17	BT3L4_HUMAN	BTF3L4	Transcription factor BTF3 homolog 4
APLPDLYPFGTMR	APLPDLYPFGTMR	13	2	n[28.0313]APLPDLYPFGTMR	n[32.0564]APLPDLYPFGTMR	n[36.0757]APLPDLYPFGTMR	42718.9	11264.8		125034	39913.5	92395.1	125717	139896	100682	1.30901	1.60216		1.37081	3.53534		-0.313693	1.54986	-0.198668	sp|Q92841|DDX17_HUMAN	Q92841	DDX17_HUMAN	DDX17	Probable ATP-dependent RNA helicase DDX17
APLQVAVLGPTGVAEPVEVR	APLQVAVLGPTGVAEPVEVR	20	3	n[28.0313]APLQVAVLGPTGVAEPVEVR	n[32.0564]APLQVAVLGPTGVAEPVEVR	n[36.0757]APLQVAVLGPTGVAEPVEVR	7458.95			21469.9	12680.7		37989	36696.1		1.27797			2.17635			0.522894	1.26442		sp|Q14315|FLNC_HUMAN	Q14315	FLNC_HUMAN	FLNC	Filamin-C
APNYSCVMTGSWDK	APNYSC[57.0215]VMTGSWDK	14	2	n[28.0313]APNYSC[57.0215]VMTGSWDK[28.0313]	n[32.0564]APNYSC[57.0215]VMTGSWDK[32.0564]	n[36.0757]APNYSC[57.0215]VMTGSWDK[36.0757]			13086.1			37287.7			78152.7			1.24126			2.35371			0.745015	sp|P78406|RAE1L_HUMAN	P78406	RAE1L_HUMAN	RAE1	mRNA export factor RAE1
APPDGWELIEPTLDELDQK	APPDGWELIEPTLDELDQK	19	3		n[32.0564]APPDGWELIEPTLDELDQK[32.0564]	n[36.0757]APPDGWELIEPTLDELDQK[36.0757]				9254.51			14249.3									0.301107			sp|P41223|BUD31_HUMAN	P41223	BUD31_HUMAN	BUD31	Protein BUD31 homolog
APPLVENEEAEPGR	APPLVENEEAEPGR	14	2	n[28.0313]APPLVENEEAEPGR	n[32.0564]APPLVENEEAEPGR	n[36.0757]APPLVENEEAEPGR	27915.2	28530.1	28890.2	87531.6	67868.2	54927.6	58737.5	56917.9	57406.9	1.41399	1.00921	0.657548	0.894864	0.810374	0.766095	-0.894613	-0.58216	-0.258887	sp|O14908|GIPC1_HUMAN	O14908	GIPC1_HUMAN	GIPC1	PDZ domain-containing protein GIPC1
APPPLPPVYSMETETPTAEDIQLLK	APPPLPPVYSMETETPTAEDIQLLK	25	3	n[28.0313]APPPLPPVYSMETETPTAEDIQLLK[28.0313]	n[32.0564]APPPLPPVYSMETETPTAEDIQLLK[32.0564]	n[36.0757]APPPLPPVYSMETETPTAEDIQLLK[36.0757]	4616.14			11216.8	9774.5	6694.97	24115.5	20866.4	19175	1.01425			2.19184			0.802091	0.810192	1.1955	sp|Q14738|2A5D_HUMAN	Q14738	2A5D_HUMAN	PPP2R5D	Serine/threonine-protein phosphatase 2A 56 kDa regulatory subunit delta isoform
APPPLPPVYSMETETPTAEDIQLLKR	APPPLPPVYSMETETPTAEDIQLLKR	26	3	n[28.0313]APPPLPPVYSMETETPTAEDIQLLK[28.0313]R	n[32.0564]APPPLPPVYSMETETPTAEDIQLLK[32.0564]R	n[36.0757]APPPLPPVYSMETETPTAEDIQLLK[36.0757]R	3932.18		2983.7	18954.3			31084.7	48199.1	32323.2	2.02183			2.79891		3.21285	0.401588			sp|Q14738|2A5D_HUMAN	Q14738	2A5D_HUMAN	PPP2R5D	Serine/threonine-protein phosphatase 2A 56 kDa regulatory subunit delta isoform
APQVLVLAPTR	APQVLVLAPTR	11	2	n[28.0313]APQVLVLAPTR	n[32.0564]APQVLVLAPTR	n[36.0757]APQVLVLAPTR		39587.5	31767.3	33468	40459.9	45281.1	83614.4	85355	89755		-0.238034	0.241963		0.938174	1.2739	1.03129	0.792883	0.664502	sp|Q9NR30|DDX21_HUMAN	Q9NR30	DDX21_HUMAN	DDX21	Nucleolar RNA helicase 2
APSGNEEPCLLK	APSGNEEPC[57.0215]LLK	12	2	n[28.0313]APSGNEEPC[57.0215]LLK[28.0313]	n[32.0564]APSGNEEPC[57.0215]LLK[32.0564]	n[36.0757]APSGNEEPC[57.0215]LLK[36.0757]	118048	137528	104658	214575	247525	225408	255328	311522	306978	0.599391	0.598454	0.837448	0.917608	0.998383	1.32789	-0.0572745	0.0166039	0.123011	sp|Q14315|FLNC_HUMAN	Q14315	FLNC_HUMAN	FLNC	Filamin-C
APSGRDEPCLLK	APSGRDEPC[57.0215]LLK	12	3	n[28.0313]APSGRDEPC[57.0215]LLK[28.0313]	n[32.0564]APSGRDEPC[57.0215]LLK[32.0564]	n[36.0757]APSGRDEPC[57.0215]LLK[36.0757]		23651.4	21835.1		22312.8	19539.5		63739.7	53781.8		-0.353535	-0.429662		1.26223	1.07592		1.23244	1.13815	sp|O75369|FLNB_HUMAN	O75369	FLNB_HUMAN	FLNB	Filamin-B
APVAGTCYQAEWDDYVPK	APVAGTC[57.0215]YQAEWDDYVPK	18	2	n[28.0313]APVAGTC[57.0215]YQAEWDDYVPK[28.0313]	n[32.0564]APVAGTC[57.0215]YQAEWDDYVPK[32.0564]	n[36.0757]APVAGTC[57.0215]YQAEWDDYVPK[36.0757]	12708.7	12073.2	10526.7	27241.6	33417	19473.4	31942.4	27551.3	29635.3	0.852701	1.2354	0.618042	1.14576	1.0251	1.26871	-0.0824275	-0.593619	0.283232	sp|P30086|PEBP1_HUMAN	P30086	PEBP1_HUMAN	PEBP1	Phosphatidylethanolamine-binding protein 1
APVDITGQFEK	APVDITGQFEK	11	2			n[36.0757]APVDITGQFEK[36.0757]							149090	149716	143707										sp|P49589|SYCC_HUMAN	P49589	SYCC_HUMAN	CARS1	Cysteine--tRNA ligase, cytoplasmic
APVNTAELTDLLIQQNHIGSVIK	APVNTAELTDLLIQQNHIGSVIK	23	3	n[28.0313]APVNTAELTDLLIQQNHIGSVIK[28.0313]	n[32.0564]APVNTAELTDLLIQQNHIGSVIK[32.0564]	n[36.0757]APVNTAELTDLLIQQNHIGSVIK[36.0757]			41602.7	61830.8	49613.5	43052.5	98860	73881.6	81051			-0.219983			0.737604	0.359153	0.285578	0.590153	sp|Q9P287|BCCIP_HUMAN	Q9P287	BCCIP_HUMAN	BCCIP	BRCA2 and CDKN1A-interacting protein
APVPASELLASGVLSR	APVPASELLASGVLSR	16	2	n[28.0313]APVPASELLASGVLSR	n[32.0564]APVPASELLASGVLSR	n[36.0757]APVPASELLASGVLSR	48940	47767.3	43570.9	118063	91383.2	84092.3	26249.6	119046	103734	1.02094	0.692675	0.679204	-1.14179	1.15263	1.02691	-2.53822	0.0766301	-0.0197317	sp|Q15149|PLEC_HUMAN	Q15149	PLEC_HUMAN	PLEC	Plectin
APVSSTESVIQSNTPTPPPSQPLNETAEEESR	APVSSTESVIQSNTPTPPPSQPLNETAEEESR	32	3	n[28.0313]APVSSTESVIQSNTPTPPPSQPLNETAEEESR	n[32.0564]APVSSTESVIQSNTPTPPPSQPLNETAEEESR	n[36.0757]APVSSTESVIQSNTPTPPPSQPLNETAEEESR	4462.44			16337.1		15008.7	27061.4		23632.9	1.60559			2.40696			0.425879		0.332414	sp|Q9HC35|EMAL4_HUMAN	Q9HC35	EMAL4_HUMAN	EML4	Echinoderm microtubule-associated protein-like 4
AQAAAPASVPAQAPK	AQAAAPASVPAQAPK	15	2	n[28.0313]AQAAAPASVPAQAPK[28.0313]	n[32.0564]AQAAAPASVPAQAPK[32.0564]	n[36.0757]AQAAAPASVPAQAPK[36.0757]	36629.3	39740.6	42630.9	58947.2	59177.9	65886.2	75018	82866.6	86855.8	0.442412	0.322919	0.358672	0.841688	0.889921	0.802172	0.0237848	0.183677	0.0760649	sp|P47914|RL29_HUMAN	P47914	RL29_HUMAN	RPL29	Large ribosomal subunit protein eL29
AQAALAVNISAAR	AQAALAVNISAAR	13	2	n[28.0313]AQAALAVNISAAR	n[32.0564]AQAALAVNISAAR	n[36.0757]AQAALAVNISAAR	82606.6	116806	90058	185036	166948	133947	225466	198169	244894	0.906876	0.2601	0.30333	1.24591	0.575601	1.21868	-0.0364535	-0.0678239	0.547915	sp|P40227|TCPZ_HUMAN	P40227	TCPZ_HUMAN	CCT6A	T-complex protein 1 subunit zeta
AQAEHMLMR	AQAEHMLMR	9	3	n[28.0313]AQAEHMLMR	n[32.0564]AQAEHMLMR	n[36.0757]AQAEHMLMR	6882.74	12501.7	9194.2	16749.5	22724.9	21378.7	27789.4	37937.8	35351.2	1.01642	0.623925	0.947976	1.82958	1.44679	1.71841	0.437673	0.439536	0.403001	sp|P19174|PLCG1_HUMAN	P19174	PLCG1_HUMAN	PLCG1	1-phosphatidylinositol 4,5-bisphosphate phosphodiesterase gamma-1
AQAEVEGLGK	AQAEVEGLGK	10	2	n[28.0313]AQAEVEGLGK[28.0313]	n[32.0564]AQAEVEGLGK[32.0564]	n[36.0757]AQAEVEGLGK[36.0757]	66190.1	93280	60006.6	39993.8	42005.1	33251.4	53638.9	49397.2	49380.2	-1.01612	-1.45154	-1.12111	-0.529511	-1.1447	-0.505738	0.111116	-0.0764888	0.247936	sp|Q15149|PLEC_HUMAN	Q15149	PLEC_HUMAN	PLEC	Plectin
AQALRDNSTMGYMAAK	AQALRDNSTMGYMAAK	16	2	n[28.0313]AQALRDNSTMGYMAAK[28.0313]	n[32.0564]AQALRDNSTMGYMAAK[32.0564]	n[36.0757]AQALRDNSTMGYMAAK[36.0757]	1507.23		5753.1	8316.44	7781.21	11412	12693.6	14901	18723.3	2.19742		0.718742	2.86142		1.47788	0.28851	0.622191	0.3917	sp|P07900|HS90A_HUMAN	P07900	HS90A_HUMAN	HSP90AA1	Heat shock protein HSP 90-alpha
AQALRDNSTMGYMAAK	AQALRDNSTMGYMAAK	16	3	n[28.0313]AQALRDNSTMGYMAAK[28.0313]	n[32.0564]AQALRDNSTMGYMAAK[32.0564]	n[36.0757]AQALRDNSTMGYMAAK[36.0757]	42737.6	42753.4	57843.6	68843.6	74475.6	86843	99199.9	104906	135759	0.443801	0.562305	0.31685	1.0284	1.13499	1.00627	0.20911	0.189363	0.321986	sp|P07900|HS90A_HUMAN	P07900	HS90A_HUMAN	HSP90AA1	Heat shock protein HSP 90-alpha
AQALRDNSTMGYMMAK	AQALRDNSTMGYMMAK	16	3	n[28.0313]AQALRDNSTMGYMMAK[28.0313]	n[32.0564]AQALRDNSTMGYMMAK[32.0564]	n[36.0757]AQALRDNSTMGYMMAK[36.0757]	11896.4	13308.7	13707.8	24745.2	25370.8	32019.8	45888.2	46024.2	38462.7	0.809318	0.69258	0.954559	1.77541	1.6353	1.26391	0.590599	0.559397	-0.058084	sp|P08238|HS90B_HUMAN	P08238	HS90B_HUMAN	HSP90AB1	Heat shock protein HSP 90-beta	HSP90AB3P	sp|Q58FF7|H90B3_HUMAN
AQALVQYLEEPLTQVAAS	AQALVQYLEEPLTQVAAS	18	2	n[28.0313]AQALVQYLEEPLTQVAAS	n[32.0564]AQALVQYLEEPLTQVAAS	n[36.0757]AQALVQYLEEPLTQVAAS	38616.2	42195.2	30870.7	34919	36222	31899.4	46567.3	45432.4	36132.9	-0.423557	-0.500177	-0.222109	0.0665656	-0.0946667	0.00252732	0.114631	0.0221857	-0.142798	sp|Q9Y2Q5|LTOR2_HUMAN	Q9Y2Q5	LTOR2_HUMAN	LAMTOR2	Ragulator complex protein LAMTOR2
AQAVSEDAGGNEGR	AQAVSEDAGGNEGR	14	2		n[32.0564]AQAVSEDAGGNEGR	n[36.0757]AQAVSEDAGGNEGR						4614.96	8639.01	12280.8	9150.21									0.664905	sp|P55884|EIF3B_HUMAN	P55884	EIF3B_HUMAN	EIF3B	Eukaryotic translation initiation factor 3 subunit B
AQCPIVER	AQC[57.0215]PIVER	8	2	n[28.0313]AQC[57.0215]PIVER	n[32.0564]AQC[57.0215]PIVER	n[36.0757]AQC[57.0215]PIVER	11431.9	20930	11276.1	25249.8	25464.3		40699	71944.7	120235	0.895905	0.013425		1.65974	1.61328	3.18997	0.388346	1.21654		sp|P46782|RS5_HUMAN	P46782	RS5_HUMAN	RPS5	Small ribosomal subunit protein uS7
AQCYMDTEQYEEAVRDYEK	AQC[57.0215]YMDTEQYEEAVRDYEK	19	3	n[28.0313]AQC[57.0215]YMDTEQYEEAVRDYEK[28.0313]	n[32.0564]AQC[57.0215]YMDTEQYEEAVRDYEK[32.0564]	n[36.0757]AQC[57.0215]YMDTEQYEEAVRDYEK[36.0757]	7728.77	8089.64	12834.8	13277.5	13091.5	13218.1	25053.4	23741.7	23741.7	0.514029	0.425006	-0.226955	1.50333	1.38322	0.662806	0.613811	0.57489	0.522326	sp|Q99615|DNJC7_HUMAN	Q99615	DNJC7_HUMAN	DNAJC7	DnaJ homolog subfamily C member 7
AQDIEAGDGTTSVVIIAGSLLDSCTK	AQDIEAGDGTTSVVIIAGSLLDSC[57.0215]TK	26	3	n[28.0313]AQDIEAGDGTTSVVIIAGSLLDSC[57.0215]TK[28.0313]	n[32.0564]AQDIEAGDGTTSVVIIAGSLLDSC[57.0215]TK[32.0564]	n[36.0757]AQDIEAGDGTTSVVIIAGSLLDSC[57.0215]TK[36.0757]	24043.4	24259.2	26893.6	44431.6	50907	46418.6	80327.8	72396.7	84597.6	0.640485	0.819981	0.518036	1.56889	1.40936	1.4288	0.552918	0.206054	0.543331	sp|P50991|TCPD_HUMAN	P50991	TCPD_HUMAN	CCT4	T-complex protein 1 subunit delta
AQDPSEVLTMLTNETGFEISSSDATVK	AQDPSEVLTMLTNETGFEISSSDATVK	27	3	n[28.0313]AQDPSEVLTMLTNETGFEISSSDATVK[28.0313]	n[32.0564]AQDPSEVLTMLTNETGFEISSSDATVK[32.0564]	n[36.0757]AQDPSEVLTMLTNETGFEISSSDATVK[36.0757]	35147.3	28598.4	29454.3	59519.5	45023.8	57281.2	103416	90741.5	102466	0.527651	0.395759	0.690179	1.38226	1.50606	1.57404	0.479114	0.726973	0.516429	sp|Q12905|ILF2_HUMAN	Q12905	ILF2_HUMAN	ILF2	Interleukin enhancer-binding factor 2
AQDPSEVLTMLTNETGFEISSSDATVK	AQDPSEVLTM[15.9949]LTNETGFEISSSDATVK	27	3		n[32.0564]AQDPSEVLTM[15.9949]LTNETGFEISSSDATVK[32.0564]	n[36.0757]AQDPSEVLTM[15.9949]LTNETGFEISSSDATVK[36.0757]						5437.47		8837.29	8602.1									0.339171	sp|Q12905|ILF2_HUMAN	Q12905	ILF2_HUMAN	ILF2	Interleukin enhancer-binding factor 2
AQEALLQLSQVLSLMETVK	AQEALLQLSQVLSLMETVK	19	3	n[28.0313]AQEALLQLSQVLSLMETVK	n[32.0564]AQEALLQLSQVLSLMETVK	n[36.0757]AQEALLQLSQVLSLMETVK		29254.9	32078.2			8582.72		54150.6	45468.7			-2.17149		0.702276	0.278731			2.08279	sp|O60664|PLIN3_HUMAN	O60664	PLIN3_HUMAN	PLIN3	Perilipin-3
AQEAPGQAEPPAAAEVQGAGNENEPR	AQEAPGQAEPPAAAEVQGAGNENEPR	26	3		n[32.0564]AQEAPGQAEPPAAAEVQGAGNENEPR	n[36.0757]AQEAPGQAEPPAAAEVQGAGNENEPR						8101.64			28437.3									1.48892	sp|O14745|NHRF1_HUMAN	O14745	NHRF1_HUMAN	NHERF1	Na(+)/H(+) exchange regulatory cofactor NHE-RF1
AQEEAERLEADR	AQEEAERLEADR	12	2	n[28.0313]AQEEAERLEADR	n[32.0564]AQEEAERLEADR	n[36.0757]AQEEAERLEADR	9158.58	7079.54	9033.26	17137.8	16347.4	18471	27489	26368.7	33093.5	0.637337	0.93785	0.76254	1.39229	1.72705	1.64868	0.379463	0.405872	0.518705	sp|P15311|EZRI_HUMAN	P15311	EZRI_HUMAN	EZR	Ezrin
AQEEAERLEADR	AQEEAERLEADR	12	3	n[28.0313]AQEEAERLEADR	n[32.0564]AQEEAERLEADR	n[36.0757]AQEEAERLEADR	36615.1	45657.1	37763.6	58254.3	73544.1	64466.9	106302	111885	120953	0.412448	0.449345	0.50216	1.35123	1.13312	1.45483	0.563291	0.300448	0.585232	sp|P15311|EZRI_HUMAN	P15311	EZRI_HUMAN	EZR	Ezrin
AQEPESGLSEETQVK	AQEPESGLSEETQVK	15	2	n[28.0313]AQEPESGLSEETQVK[28.0313]	n[32.0564]AQEPESGLSEETQVK[32.0564]	n[36.0757]AQEPESGLSEETQVK[36.0757]	33503.6	36193.4	34640	67682.4	61708.9	60899.7	86534.3	92305.7	86971.3	0.782166	0.528708	0.544594	1.18812	1.19092	1.10355	0.0304645	0.278887	0.191522	sp|P78527|PRKDC_HUMAN	P78527	PRKDC_HUMAN	PRKDC	DNA-dependent protein kinase catalytic subunit
AQEPSAAIPK	AQEPSAAIPK	10	2	n[28.0313]AQEPSAAIPK[28.0313]	n[32.0564]AQEPSAAIPK[32.0564]	n[36.0757]AQEPSAAIPK[36.0757]	69929.4	60786.6	72855.8	61807.5	79963.7	66584.3	75948.3	97508.9	87616.9	-0.444766	0.139213	-0.399266	-0.0960647	0.503837	0.0416147	-0.0267907	-0.0187011	0.0734461	sp|Q15459|SF3A1_HUMAN	Q15459	SF3A1_HUMAN	SF3A1	Splicing factor 3A subunit 1
AQFAQPEILIGTIPGAGGTQR	AQFAQPEILIGTIPGAGGTQR	21	2	n[28.0313]AQFAQPEILIGTIPGAGGTQR	n[32.0564]AQFAQPEILIGTIPGAGGTQR	n[36.0757]AQFAQPEILIGTIPGAGGTQR	50950.6		26950.7	36144.4		37914.3	33377		32359.2	-0.78286		0.223015	-0.843845		0.0393002	-0.436476		-0.551149	sp|P30084|ECHM_HUMAN	P30084	ECHM_HUMAN	ECHS1	Enoyl-CoA hydratase, mitochondrial
AQFAQPEILIGTIPGAGGTQR	AQFAQPEILIGTIPGAGGTQR	21	3	n[28.0313]AQFAQPEILIGTIPGAGGTQR	n[32.0564]AQFAQPEILIGTIPGAGGTQR	n[36.0757]AQFAQPEILIGTIPGAGGTQR		69431.2			16976.4			35854.8			-2.36607			-1.18317			0.799579		sp|P30084|ECHM_HUMAN	P30084	ECHM_HUMAN	ECHS1	Enoyl-CoA hydratase, mitochondrial
AQFDLAFVVR	AQFDLAFVVR	10	2	n[28.0313]AQFDLAFVVR	n[32.0564]AQFDLAFVVR	n[36.0757]AQFDLAFVVR			22514.7			13473			31254.6			-1.0102			0.24865			0.891413	sp|Q02809|PLOD1_HUMAN	Q02809	PLOD1_HUMAN	PLOD1	Procollagen-lysine,2-oxoglutarate 5-dioxygenase 1
AQFEGIVTDLIR	AQFEGIVTDLIR	12	2	n[28.0313]AQFEGIVTDLIR	n[32.0564]AQFEGIVTDLIR	n[36.0757]AQFEGIVTDLIR		27668.6	23245.6		56223.2	37170.7		70359.2	51792.1		0.768726	0.407804		1.17362	0.931223		0.0215673	0.155984	sp|P38646|GRP75_HUMAN	P38646	GRP75_HUMAN	HSPA9	Stress-70 protein, mitochondrial
AQGISAEPQTYR	AQGISAEPQTYR	12	2	n[28.0313]AQGISAEPQTYR	n[32.0564]AQGISAEPQTYR	n[36.0757]AQGISAEPQTYR	40063.7	44875.2	53427	77762.3	79045.6	79164.8	72327.8	84201.9	81549.5	0.710292	0.578341	0.297887	0.662174	0.737678	0.385556	-0.42361	-0.223988	-0.279765	sp|Q13976|KGP1_HUMAN	Q13976	KGP1_HUMAN	PRKG1	cGMP-dependent protein kinase 1
AQGYSGLSVK	AQGYSGLSVK	10	2	n[28.0313]AQGYSGLSVK[28.0313]	n[32.0564]AQGYSGLSVK[32.0564]	n[36.0757]AQGYSGLSVK[36.0757]	894110	1.00469e+06	826131	135736	151628	130210	141162	138676	106691	-2.99971	-3.01771	-2.93493	-2.88923	-3.07836	-3.17748	-0.265016	-0.443973	-0.609986	sp|P07996|TSP1_HUMAN	P07996	TSP1_HUMAN	THBS1	Thrombospondin-1
AQHIVPCTISQLLSATLVDEVFR	AQHIVPC[57.0215]TISQLLSATLVDEVFR	23	3	n[28.0313]AQHIVPC[57.0215]TISQLLSATLVDEVFR	n[32.0564]AQHIVPC[57.0215]TISQLLSATLVDEVFR	n[36.0757]AQHIVPC[57.0215]TISQLLSATLVDEVFR	39396.7	31565.6	32002.5	20705.2	11873.2	13434.8	16184.4	15728.9	13225.7	-1.21591	-1.71623	-1.52161	-1.53672	-1.24235	-1.49939	-0.6963	0.0905534	-0.345212	sp|P15927|RFA2_HUMAN	P15927	RFA2_HUMAN	RPA2	Replication protein A 32 kDa subunit
AQIAGYLYGVSPPDNPQVK	AQIAGYLYGVSPPDNPQVK	19	2	n[28.0313]AQIAGYLYGVSPPDNPQVK[28.0313]	n[32.0564]AQIAGYLYGVSPPDNPQVK[32.0564]	n[36.0757]AQIAGYLYGVSPPDNPQVK[36.0757]	30813.3	17740.2	23942.1	30236.3	27951.5	20913.4	45042.6	46449.9	39462.5	-0.293921	0.422525	-0.464528	0.346736	1.23873	0.496379	0.265166	0.432884	0.593472	sp|Q6P2Q9|PRP8_HUMAN	Q6P2Q9	PRP8_HUMAN	PRPF8	Pre-mRNA-processing-splicing factor 8
AQIAGYLYGVSPPDNPQVK	AQIAGYLYGVSPPDNPQVK	19	3	n[28.0313]AQIAGYLYGVSPPDNPQVK[28.0313]	n[32.0564]AQIAGYLYGVSPPDNPQVK[32.0564]	n[36.0757]AQIAGYLYGVSPPDNPQVK[36.0757]	17744.6	13532.4	14855.3			37607.5	45041.3	75788	50472			1.07064	1.17169	2.36188	1.53995			0.101881	sp|Q6P2Q9|PRP8_HUMAN	Q6P2Q9	PRP8_HUMAN	PRPF8	Pre-mRNA-processing-splicing factor 8
AQIGTVLPSLIDR	AQIGTVLPSLIDR	13	2	n[28.0313]AQIGTVLPSLIDR	n[32.0564]AQIGTVLPSLIDR	n[36.0757]AQIGTVLPSLIDR	19564.9	30939.9		172100	126174	43708.6	52961.8	51423.8	17312.2	2.92166	1.8102		1.25433	0.546947		-2.04282	-1.64657	-1.65871	sp|Q7Z460|CLAP1_HUMAN	Q7Z460	CLAP1_HUMAN	CLASP1	CLIP-associating protein 1
AQIHDLVLVGGSTR	AQIHDLVLVGGSTR	14	2	n[28.0313]AQIHDLVLVGGSTR	n[32.0564]AQIHDLVLVGGSTR	n[36.0757]AQIHDLVLVGGSTR	94712.2	36479.2	30997.2		78864.3	43348.1	77341.9	60275.6	81779.3		0.873873	0.214428	-0.505015	0.541141	1.17505		-0.716056	0.593186	sp|P0DMV8|HS71A_HUMAN	P0DMV8	HS71A_HUMAN	HSPA1A	Heat shock 70 kDa protein 1A	HSPA1B	sp|P0DMV9|HS71B_HUMAN
AQIHDLVLVGGSTR	AQIHDLVLVGGSTR	14	3	n[28.0313]AQIHDLVLVGGSTR	n[32.0564]AQIHDLVLVGGSTR	n[36.0757]AQIHDLVLVGGSTR	72206.9	61073	43590.8	115217	111281	113710	196429	199973	212791	0.411153	0.619491	1.11385	1.23867	1.54754	2.06279	0.452024	0.544724	0.5815	sp|P0DMV8|HS71A_HUMAN	P0DMV8	HS71A_HUMAN	HSPA1A	Heat shock 70 kDa protein 1A	HSPA1B	sp|P0DMV9|HS71B_HUMAN
AQIWDTAGQER	AQIWDTAGQER	11	2	n[28.0313]AQIWDTAGQER	n[32.0564]AQIWDTAGQER	n[36.0757]AQIWDTAGQER	47227.6	45151.2	33093.9	85931	73800.5	57055.1	115686	114652	97242.6	0.607894	0.457337	0.516389	1.09691	1.18443	1.33047	0.11353	0.343766	0.446651	sp|P62491|RB11A_HUMAN	P62491	RB11A_HUMAN	RAB11A	Ras-related protein Rab-11A	RAB11B	sp|Q15907|RB11B_HUMAN
AQKELEEQTRK	AQKELEEQTRK	11	3		n[32.0564]AQK[32.0564]ELEEQTRK[32.0564]	n[36.0757]AQK[36.0757]ELEEQTRK[36.0757]					4245.54	5284.46		11266.4	9893.76								1.09285	0.582182	sp|P35241|RADI_HUMAN	P35241	RADI_HUMAN	RDX	Radixin
AQLEPVASPAK	AQLEPVASPAK	11	2	n[28.0313]AQLEPVASPAK[28.0313]	n[32.0564]AQLEPVASPAK[32.0564]	n[36.0757]AQLEPVASPAK[36.0757]	36481.8	44135.9	41185.2	56945.8	52415.5	50884.7	65773.6	72148.2	70448.5	0.396653	-0.016637	0.0357	0.671967	0.525652	0.549891	-0.100178	0.158964	0.146756	sp|Q15149|PLEC_HUMAN	Q15149	PLEC_HUMAN	PLEC	Plectin
AQLFALTGVQPAR	AQLFALTGVQPAR	13	2	n[28.0313]AQLFALTGVQPAR	n[32.0564]AQLFALTGVQPAR	n[36.0757]AQLFALTGVQPAR	209023	188000	214030	512419	549472	635551	532955	437994	471853	1.04043	1.29792	1.3008	1.15105	1.03895	0.915977	-0.264869	-0.64229	-0.752253	sp|P54578|UBP14_HUMAN	P54578	UBP14_HUMAN	USP14	Ubiquitin carboxyl-terminal hydrolase 14
AQLFALTGVQPAR	AQLFALTGVQPAR	13	3	n[28.0313]AQLFALTGVQPAR	n[32.0564]AQLFALTGVQPAR	n[36.0757]AQLFALTGVQPAR	16415.1	12751.7	10360.4	20688.7	10387.9	18039.3	48287.2	40201.9	45283.3	0.0865226	-0.565266	0.530664	1.39361	1.50185	1.90336	0.931596	1.68379	1.00526	sp|P54578|UBP14_HUMAN	P54578	UBP14_HUMAN	USP14	Ubiquitin carboxyl-terminal hydrolase 14
AQLGEDIR	AQLGEDIR	8	2	n[28.0313]AQLGEDIR	n[32.0564]AQLGEDIR	n[36.0757]AQLGEDIR		35167.5	29152.9	81345.1	99277.5	83343.5	93792.5	149012	89155.5		1.27955	1.24603		1.9479	1.38813	-0.116143	0.285025	-0.225329	sp|Q92734|TFG_HUMAN	Q92734	TFG_HUMAN	TFG	Protein TFG
AQLGGPEAAKSDETAAK	AQLGGPEAAKSDETAAK	17	3	n[28.0313]AQLGGPEAAK[28.0313]SDETAAK[28.0313]	n[32.0564]AQLGGPEAAK[32.0564]SDETAAK[32.0564]	n[36.0757]AQLGGPEAAK[36.0757]SDETAAK[36.0757]	5400.31	7677.96	7140.52	9114.03	12612.1	13693.9	25991.4	26733.7	28913.5	0.488397	0.446535	0.670029	2.07356	1.62981	1.79309	1.20967	0.799952	0.755629	sp|P04792|HSPB1_HUMAN	P04792	HSPB1_HUMAN	HSPB1	Heat shock protein beta-1
AQLGVQAFADALLIIPK	AQLGVQAFADALLIIPK	17	2	n[28.0313]AQLGVQAFADALLIIPK[28.0313]	n[32.0564]AQLGVQAFADALLIIPK[32.0564]	n[36.0757]AQLGVQAFADALLIIPK[36.0757]	8942.31	25401.4		31512	17090.8	27702.1	29763.3	35099.4	50249.2	1.57935	-0.872432		1.55092	0.270064		-0.403927	0.759171	0.536521	sp|P40227|TCPZ_HUMAN	P40227	TCPZ_HUMAN	CCT6A	T-complex protein 1 subunit zeta
[truncated: 13,441 more rows]

## Sheet: directDIA_Spectronaut
Supplemental Data S3. Quantification evaluation (directDIA_Spectronaut, MBR)
[truncated: 20,799 more rows]

## Sheet: LibraryDIA_Spectronaut
Supplemental Data S3. Quantification evaluation (LibraryDIA_Spectronaut, MBR)
[truncated: 25,149 more rows]

## Sheet: LibraryDIA(1)_DIA-NN
Supplemental Data S3. Quantification evaluation (LibraryDIA(1)_DIA-NN, MBR)
[truncated: 133,564 more rows]

## Sheet: LibraryDIA(2)_DIA-NN
Supplemental Data S3. Quantification evaluation (LibraryDIA(2)_DIA-NN, MBR)
[truncated: 164,629 more rows]
