# Supplementary material for: Multiplexed Data-Independent Acquisition (mDIA) to Profile Extracellular Vesicle Proteomes
Source: Mol Cell Proteomics. 2026 Jan 8;25(2):101507. doi: 10.1016/j.mcpro.2026.101507 (PMC12887797; doi:10.1016/j.mcpro.2026.101507)
Supplement: Supplemental Data S4 [file mmc4.xlsx]

## Sheet: Label-free DIA_R1
Supplemental Data S4. Comparison of label-free DIA and mDIA using low-input EV samples (label-free, Replicate 1)
PG.Genes	PG.ProteinDescriptions	PG.UniProtIds	PG.NrOfModifiedSequencesIdentified	PG.NrOfModifiedSequencesUsedForQuantification	PG.Quantity
PDCD6	HCG1985580, isoform CRA_c;Programmed cell death protein 6	A0A024QZ42;O75340	3	3	30.7897
CDK1	Cell division cycle 2, G1 to S and G2 to M, isoform CRA_a;Cyclin-dependent kinase 1	A0A024QZP7;P06493	5	5	39.3645
SERPINB6	Serpin B6	A0A024QZX5;A0A087X1N8;P35237	13	13	69.1678
HDLBP	High density lipoprotein binding protein (Vigilin), isoform CRA_a;Vigilin (Fragment);Vigilin (Fragment);Vigilin	A0A024R4E5;H0Y394;H7C0A4;Q00341	1	1	21.7631
EHD1	EH domain-containing protein 1	A0A024R571;Q9H4M9	2	2	25.3982
PSMA2	Proteasome subunit alpha type;Proteasome subunit alpha type-2	A0A024RA52;P25787	11	11	244.924
DIABLO	Diablo homolog, mitochondrial;Diablo homolog, mitochondrial	A0A024RBT2;Q9NR28	2	2	24.4951
BAG6	BCL2-associated athanogene 6;BCL2-associated athanogene 6;BCL2-associated athanogene 6;BCL2-associated athanogene 6;Large proline-rich protein BAG6;Large proline-rich protein BAG6	A0A024RCR6;A0A0G2JK23;A0A0G2JL47;A0A7I2V508;A0A7P0MQS5;P46379	5	5	26.4051
FNBP1L	Formin-binding protein 1-like (Fragment);Formin-binding protein 1-like	A0A075B6Q2;Q5T0N5	2	2	52.625
EPPK1	Epiplakin	A0A075B730;P58107	1	1	14.1642
TNPO2	Transportin-2	A0A075B780;O14787	1	1	17.0957
CAPNS1	Calcium-activated neutral proteinase small subunit (Fragment);Calcium-activated neutral proteinase small subunit;Calcium-activated neutral proteinase small subunit (Fragment);Calpain small subunit 1	A0A075B7C0;A0A0C4DGQ5;K7EIV0;P04632	6	6	39.7215
TXNRD1	Thioredoxin-disulfide reductase;Thioredoxin reductase 1, cytoplasmic;Thioredoxin-disulfide reductase;Thioredoxin-disulfide reductase;Thioredoxin reductase 1, cytoplasmic	A0A087WSW9;A0A087WSY9;A0A182DWI3;F8W809;Q16881	15	15	94.5964
PDE4D	Phosphodiesterase;Phosphodiesterase;Phosphodiesterase (Fragment);cAMP-specific 3',5'-cyclic phosphodiesterase 4D	A0A087WSZ7;A0A1B0GW84;D6RHE0;Q08499	1	1	20.9558
GPX4	Glutathione peroxidase;Glutathione peroxidase;Glutathione peroxidase (Fragment);Glutathione peroxidase;Glutathione peroxidase (Fragment);Glutathione peroxidase;Glutathione peroxidase (Fragment);Phospholipid hydroperoxide glutathione peroxidase;Glutathione peroxidase (Fragment)	A0A087WT12;A0A087X2I2;A0A0A0MTT1;K7EJ20;K7EKX7;K7ENB4;K7ERP4;P36969;R4GNE4	1	1	19.3867
GRIPAP1	GRIP1-associated protein 1	A0A087WT45;Q4V328	1	1	14.7465
HSP90B1	Endoplasmin	A0A087WT78;A0A7P0T823;A0A7P0T917;A0A7P0TAE1;A0A7P0TAT8;A0A7P0TAY2;A0A7P0TBC2;H0YIV0;P14625	1	1	222.175
EIF2B4	Translation initiation factor eIF-2B subunit delta	A0A087WTA5;E7ERK9;Q9UI10	1	1	19.1368
COL1A2	Collagen alpha-2(I) chain	A0A087WTA8;P08123	51	51	10771.5
UCHL3	Ubiquitin carboxyl-terminal hydrolase;Ubiquitin carboxyl-terminal hydrolase isozyme L3;Ubiquitinyl hydrolase 1 (Fragment)	A0A087WTB8;P15374;Q5TBK7	1	1	54.6252
ZC3H14	Zinc finger CCCH domain-containing protein 14 (Fragment);Zinc finger CCCH domain-containing protein 14;Zinc finger CCCH domain-containing protein 14;Zinc finger CCCH domain-containing protein 14 (Fragment);Zinc finger CCCH domain-containing protein 14	A0A087WTC9;G3V256;G3V5I6;H0YJA2;Q6PJT7	1	1	45.0747
NDUFS7	NADH dehydrogenase [ubiquinone] iron-sulfur protein 7, mitochondrial;NADH dehydrogenase [ubiquinone] iron-sulfur protein 7, mitochondrial;Complex I-20kD;Complex I-20kD;NADH dehydrogenase [ubiquinone] iron-sulfur protein 7, mitochondrial	A0A087WTI3;A0A087WXF6;F5GXJ1;F5H5N1;O75251	1	1	24.8379
ROBO1	Roundabout homolog 1	A0A087WTM1;Q9Y6N7	16	16	102.053
KHSRP	Far upstream element-binding protein 2	A0A087WTP3;M0R0C6;Q92945	17	17	752.136
PABPC1	Polyadenylate-binding protein;Polyadenylate-binding protein;Polyadenylate-binding protein;Polyadenylate-binding protein;Polyadenylate-binding protein 1	A0A087WTT1;A0A7I2YQ88;E7ERJ7;H0YAR2;P11940	17	17	206.042
PYCR2;;PYCR2	Pyrroline-5-carboxylate reductase;Pyrroline-5-carboxylate reductase;Pyrroline-5-carboxylate reductase 2	A0A087WTV6;J3KR12;Q96C36	2	2	15.5891
UBXN1	UBX domain-containing protein 1;UBX domain-containing protein 1 (Fragment);UBX domain-containing protein 1;UBX domain-containing protein 1	A0A087WTZ5;E9PJ81;E9PRQ7;Q04323	1	1	31.6066
CD9	Tetraspanin;Tetraspanin;Tetraspanin;Tetraspanin;Tetraspanin;Tetraspanin;Tetraspanin;CD9 antigen	A0A087WU13;A0A2R8Y478;A0A7I2V3T0;A0A7I2V3T7;A6NNI4;F5GXT1;G8JLH6;P21926	3	3	53.1747
CTNNBL1	Beta-catenin-like protein 1	A0A087WUB9;Q8WYA6	1	1	6.67497
ASRGL1	Isoaspartyl peptidase/L-asparaginase;Isoaspartyl peptidase/L-asparaginase (Fragment);Isoaspartyl peptidase/L-asparaginase;Isoaspartyl peptidase/L-asparaginase	A0A087WUG3;A0A087WZI5;E9PJK6;Q7L266	1	1	189.449
CNTNAP3B;CNTNAP3B;CNTNAP3B;CNTNAP3B;CNTNAP3C;CNTNAP3B;CNTNAP3;CNTNAP3;CNTNAP3B;CNTNAP3;CNTNAP3B;CNTNAP3	Contactin-associated protein-like 3B;Contactin-associated protein-like 3B;Contactin-associated protein-like 3B;Contactin-associated protein-like 3B;Contactin-associated protein family member 3C (Fragment);Contactin-associated protein-like 3B;Contactin-associated protein-like 3;Contactin-associated protein-like 3;Contactin-associated protein-like 3B;Contactin-associated protein-like 3;Contactin-as…	A0A087WUG9;A0A087WXL9;A0A087WZ03;A0A087X119;A0A1B0GTE1;A0A2P0CT92;A6NC89;B1AM99;F2Z2X5;F2Z2X6;Q96NU0;Q9BZ76	1	1	26.9634
HNRNPDL	Heterogeneous nuclear ribonucleoprotein D-like	A0A087WUK2;O14979	5	5	150.213
GLIPR2	Golgi-associated plant pathogenesis-related protein 1	A0A087WUM5;Q5VZR0;Q9H4G4	1	1	78.381
MYEF2	Myelin expression factor 2	A0A087WUT0;A0A0A0MQW0;A0A0A0MR39;Q9P2K5	1	1	24.6302
EIF5B	Eukaryotic translation initiation factor 5B	A0A087WUT6;O60841	2	2	34.9859
BSG	Basigin	A0A087WUV8;A0A7P0T8A7;A0A7P0TA85;A0A7P0TB04;P35613	4	4	70.1509
ADRM1	Proteasomal ubiquitin receptor ADRM1 (Fragment);Proteasomal ubiquitin receptor ADRM1;Proteasomal ubiquitin receptor ADRM1	A0A087WUX6;A0A087WX59;Q16186	1	1	64.4424
SPTBN1	Spectrin beta chain;Spectrin beta chain, non-erythrocytic 1	A0A087WUZ3;Q01082	34	34	204.684
PDLIM2;PDLIM2;;;PDLIM2	PDZ and LIM domain protein 2;PDZ and LIM domain protein 2;LIM zinc-binding domain-containing protein;DUF4749 domain-containing protein (Fragment);PDZ and LIM domain protein 2	A0A087WVI1;B3KPU0;E5RGS7;H0YBP7;Q96JY6	1	1	7.00293
FAT1	Protocadherin Fat 1	A0A087WVP1;Q14517	8	8	67.163
CLTC	Clathrin heavy chain;Clathrin heavy chain 1	A0A087WVQ6;Q00610	75	75	397.881
EEF1A1	Elongation factor 1-alpha;Elongation factor 1-alpha;Elongation factor 1-alpha 1	A0A087WVQ9;A0A7I2V659;P68104	18	18	1708.65
RRBP1	Ribosome-binding protein 1	A0A087WVV2;F8W7S5;Q9P2E9	1	1	50.2859
POLR2E	DNA-directed RNA polymerase II subunit E;DNA-directed RNA polymerases I, II, and III subunit RPABC1 (Fragment);DNA-directed RNA polymerase II subunit E;DNA-directed RNA polymerases I, II, and III subunit RPABC1	A0A087WVZ9;A0A087WWX0;A0A0A0MQR7;P19388	2	2	61.685
PSMD1	26S proteasome non-ATPase regulatory subunit 1	A0A087WW66;A0A7I2V479;A0A7I2V523;A0A7I2V641;A0A7P0MW50;Q99460	5	5	36.4878
POLD2	DNA polymerase delta subunit 2;DNA polymerase delta subunit 2 (Fragment);DNA polymerase delta subunit 2 (Fragment);DNA polymerase delta subunit 2 (Fragment);DNA polymerase delta subunit 2;DNA polymerase delta subunit 2	A0A087WWF6;C9IZD2;C9J8Z7;C9JLE1;F8W8R3;P49005	1	1	69.0282
MSH6	DNA mismatch repair protein Msh6	A0A087WWJ1;F8WAX8;P52701	1	1	15.136
GMPR2	GMP reductase;GMP reductase;GMP reductase 2 (Fragment);GMP reductase;GMP reductase;GMP reductase 2 (Fragment);GMP reductase;GMP reductase 2	A0A087WWM4;F8WAN9;H0YK13;H0YLV5;H0YMB3;H0YN22;H0YNJ6;Q9P2T1	2	2	61.8471
EMG1	Ribosomal RNA small subunit methyltransferase NEP1 (Fragment);Ribosomal RNA small subunit methyltransferase NEP1;Ribosomal RNA small subunit methyltransferase NEP1 (Fragment)	A0A087WWQ2;Q92979;V9GYP5	1	1	40.0854
FMR1	Synaptic functional regulator FMR1;Synaptic functional regulator FMR1;Synaptic functional regulator FMR1 (Fragment);Synaptic functional regulator FMR1;Synaptic functional regulator FMR1;Synaptic functional regulator FMR1;Synaptic functional regulator FMR1;FMR1 protein;Synaptic functional regulator FMR1	A0A087WWU4;A0A087WXI3;A0A087WY29;A0A087X1M7;A8MQB8;G3V0J0;Q06787;Q8IXW7;R9WNI0	1	1	24.4787
TPM3	Tropomyosin alpha-3 chain	A0A087WWU8	9	9	175.341
RPUSD2	RNA pseudouridylate synthase domain-containing protein 2 (Fragment);RNA pseudouridylate synthase domain-containing protein 2	A0A087WXE2;Q8IZ73	1	1	60.6532
RNASEH2B	Ribonuclease H2 subunit B;Ribonuclease H2 subunit B;Ribonuclease H2 subunit B (Fragment);Ribonuclease H2 subunit B (Fragment);Ribonuclease H2 subunit B (Fragment);Ribonuclease H2 subunit B;Ribonuclease H2 subunit B;Ribonuclease H2 subunit B (Fragment);Ribonuclease H2 subunit B;Ribonuclease H2 subunit B;Ribonuclease H2 subunit B;Ribonuclease H2 subunit B;Ribonuclease H2 subunit B;Ribonuclease H2 s…	A0A087WXR7;A0A087WZJ6;A0A2R8Y459;A0A2R8Y4S2;A0A2R8Y687;A0A2R8Y6M7;A0A2R8Y6Q6;A0A2R8Y6Y1;A0A2R8Y761;A0A2R8Y7Q3;A0A2R8Y7R8;A0A2R8Y883;A0A2R8YCJ4;A0A2R8YCP1;A0A2R8YCX2;A0A2R8YE60;A0A2R8YEC1;A0A2R8YEH2;A0A2R8YEU9;A0A2R8YGP2;Q5TBB1	1	1	14.164
INTS11	Integrator complex subunit 11;Cleavage and polyadenylation-specific factor 3-like protein (Fragment);Cleavage and polyadenylation-specific factor 3-like protein (Fragment);Cleavage and polyadenylation-specific factor 3-like protein (Fragment);Integrator complex subunit 11 (Fragment);Cleavage and polyadenylation-specific factor 3-like protein;Integrator complex subunit 11;CPSF3L protein	A0A087WXT8;C9J979;E9PI75;E9PIG1;E9PIL7;E9PNS4;Q5TA45;Q96HV7	1	1	33.5627
VTA1	Chromosome 6 open reading frame 55, isoform CRA_b;Vacuolar protein sorting-associated protein VTA1 homolog	A0A087WY55;Q9NP79	4	4	404.687
NUMA1	Nuclear mitotic apparatus protein 1	A0A087WY61;Q14980	5	5	70.2304
AP2M1	AP-2 complex subunit mu	A0A087WY71;E9PFW3;Q96CW1	2	2	22.3025
UBE2D3	Ubiquitin-conjugating enzyme E2 D3	A0A087WY85;P61077	4	4	111.566
PDLIM3	PDZ and LIM domain protein 3	A0A087WYF8;A0A2U3TZH4;D6RAF1;Q53GG5	1	1	21.4435
TPD52L2	Tumor protein D54	A0A087WYR3;O43399	4	4	60.6877
UGP2	UTP--glucose-1-phosphate uridylyltransferase	A0A087WYS1;A0A7I2YQ74;E7EUC7;Q16851	3	3	21.3544
METTL26	Methyltransferase-like 26;Methyltransferase-like 26 (Fragment);Methyltransferase-like 26 (Fragment);Methyltransferase-like 26 (Fragment);Methyltransferase-like 26 (Fragment);Methyltransferase-like 26 (Fragment);Methyltransferase-like 26;Methyltransferase-like 26	A0A087WYU2;H3BMF3;H3BNB2;H3BNT3;H3BQ55;H3BRT2;H3BS73;Q96S19	1	1	56.2319
RAVER1	Ribonucleoprotein PTB-binding 1	A0A087WZ13;Q8IY67	1	1	38.5661
CAP2	Adenylyl cyclase-associated protein;Adenylyl cyclase-associated protein;Adenylyl cyclase-associated protein;Adenylyl cyclase-associated protein 2	A0A087WZ15;A0A087X0J3;B7Z385;P40123	2	2	30.2341
DDX1	ATP-dependent RNA helicase DDX1	A0A087WZ71;A0A087X2G1;A0A7I2V2M5;A0A7I2V430;A0A7I2V4F0;Q92499	9	9	115.005
LPP	Lipoma-preferred partner	A0A087WZF1;Q93052	2	2	22.6968
BRCC3	Lys-63-specific deubiquitinase;Lys-63-specific deubiquitinase;Lys-63-specific deubiquitinase;Lys-63-specific deubiquitinase BRCC36;Lys-63-specific deubiquitinase (Fragment)	A0A087WZR3;A0A0D9SF50;H9KVA9;P46736;X6RJS7	2	2	15.7356
SBDS	Ribosome maturation protein SBDS	A0A087X020;F8WE72;Q9Y3A5	1	1	1386.84
TASOR	Protein TASOR	A0A087X0F1;Q9UK61	1	1	23.8929
TJP1	Tight junction protein 1 (Zona occludens 1), isoform CRA_a;Tight junction protein ZO-1;Tight junction protein ZO-1;Tight junction protein ZO-1;Tight junction protein 1 (Zona occludens 1), isoform CRA_e;Tight junction protein ZO-1	A0A087X0K9;A0A0G2JNH2;A0A7I2V5U5;G3V1L9;G5E9E7;Q07157	2	2	41.2743
SNX12	Sorting nexin-12	A0A087X0R6;Q9UMY4	7	7	102.159
COL6A1	Collagen alpha-1(VI) chain	A0A087X0S5;P12109	8	8	67.2335
OAS2	2'-5' oligoadenylate synthase (Fragment);2'-5'-oligoadenylate synthase 2;2'-5'-oligoadenylate synthase 2;2'-5'-oligoadenylate synthase 2 (Fragment);2'-5'-oligoadenylate synthase 2	A0A087X0V5;A0A7P0T8H9;F8VPI5;F8W1C5;P29728	1	1	3.91524
ACOT2;ACOT1;ACOT1	Acyl-coenzyme A thioesterase 2, mitochondrial;Acyl-coenzyme A thioesterase 1;Acyl-coenzyme A thioesterase 1	A0A087X0W7;G3V4F2;Q86TX2	8	8	139.088
RELA	Transcription factor p65;Transcription factor p65 (Fragment);Transcription factor p65;RELA protein	A0A087X0W8;E9PKH5;Q04206;Q2TAM5	1	1	12.025
OTUD6B	Ubiquitinyl hydrolase 1;Deubiquitinase OTUD6B	A0A087X0W9;Q8N6M0	1	1	7.43905
HNRNPM	Heterogeneous nuclear ribonucleoprotein M	A0A087X0X3;P52272	14	14	140.584
SEPTIN8	Septin;Septin;Septin;Septin;Septin-8	A0A087X142;A6NFQ9;A6NMH6;F8W8I8;Q92599	4	4	32.5856
LYPLA1	Acyl-protein thioesterase 1	A0A087X1K9;O75608	7	7	117.78
SMAP1	Stromal membrane-associated protein 1	A0A087X1X9;Q8IYB5	1	1	29.4099
PSME2	Proteasome activator complex subunit 2	A0A087X1Z3;H0YM70;Q9UL46	7	7	45.7004
AGRN	Agrin	A0A087X208;A0A494C0G5;A0A494C1I6;O00468	22	22	198.804
MID1	E3 ubiquitin-protein ligase Midline-1;E3 ubiquitin-protein ligase Midline-1;E3 ubiquitin-protein ligase Midline-1 (Fragment);E3 ubiquitin-protein ligase Midline-1	A0A087X255;A0A6Q8PF94;C9J453;O15344	1	1	67.2744
PIK3R2	Phosphatidylinositol 3-kinase regulatory subunit beta	A0A087X257;A0A7I2U3A3;E9PFP1;O00459	1	1	13.6414
SRSF3	Serine/arginine-rich-splicing factor 3;Serine/arginine-rich splicing factor 3	A0A087X2D0;P84103	5	5	109.443
SPAG9	C-Jun-amino-terminal kinase-interacting protein 4	A0A087X2D8;O60271	8	8	27.6884
HECTD1	HECT-type E3 ubiquitin transferase;E3 ubiquitin-protein ligase HECTD1 (Fragment);HECT-type E3 ubiquitin transferase (Fragment);E3 ubiquitin-protein ligase HECTD1	A0A087X2H1;H0YJD4;H0YJP0;Q9ULT8	1	1	13.8718
PSMC6	26S proteasome regulatory subunit 10B	A0A087X2I1;P62333	10	10	57.4423
LSM7	U6 snRNA-associated Sm-like protein LSm7	A0A087X2I5;Q9UK45	2	2	121.582
GATD3B;;GATD3B;GATD3A	Glutamine amidotransferase-like class 1 domain-containing protein 3B, mitochondrial;Utp12 domain-containing protein (Fragment);Glutamine amidotransferase-like class 1 domain-containing protein 3B, mitochondrial;Glutamine amidotransferase-like class 1 domain-containing protein 3A, mitochondrial	A0A096LNH5;A0A096LPI6;A0A0B4J2D5;P0DPI2	5	5	72.5925
RNF114	E3 ubiquitin-protein ligase RNF114;E3 ubiquitin-protein ligase RNF114;E3 ubiquitin-protein ligase RNF114 (Fragment);E3 ubiquitin-protein ligase RNF114;E3 ubiquitin-protein ligase RNF114;E3 ubiquitin-protein ligase RNF114	A0A096LNN8;A0A096LNT1;A0A096LNV3;A0A096LP02;A0A096LPF9;Q9Y508	1	1	27.3522
ADSL	Adenylosuccinate lyase	A0A096LNY6;A0A0A6YY92;A0A1B0GTJ7;A0A1B0GWJ0;A0A7P0T8E4;A0A7P0T9A7;A0A7P0Z472;P30566	9	9	112.73
ISG15	Ubiquitin-like protein ISG15 (Fragment);Ubiquitin-like protein ISG15;Ubiquitin-like protein ISG15	A0A096LNZ9;A0A096LPJ4;P05161	2	2	23.1327
GPS1	COP9 signalosome complex subunit 1	A0A096LP07;A0A096LPJ3;A8K070;C9JFE4;Q13098	8	8	47.2929
TXNRD2	Thioredoxin reductase 2, mitochondrial;Thioredoxin-disulfide reductase;Thioredoxin-disulfide reductase;Thioredoxin-disulfide reductase;Thioredoxin reductase 2, mitochondrial;Thioredoxin reductase 2, mitochondrial	A0A096LPD9;A0A096LPK7;A0A182DWF2;A0A182DWF3;E7EWK1;Q9NNW7	1	1	17.2852
RPL13A	60S ribosomal protein L13a	A0A096LPE0;A0A7I2V2L9;A0A7I2V5L3;M0QZU1;P40429	2	2	16.9395
PYCR3	Pyrroline-5-carboxylate reductase;Pyrroline-5-carboxylate reductase;Pyrroline-5-carboxylate reductase 3	A0A0A0MQS1;B5MD87;Q53H96	2	2	25.1224
SCLY	Selenocysteine lyase	A0A0A0MQU4;Q96I15	5	5	46.6078
ABI2	Abl interactor 2;Abl interactor 2;Abl interactor 2;Abl interactor 2 (Fragment);Abl interactor 2;Abl interactor 2;Abl interactor 2;Abl interactor 2;Abl interactor 2;Abl interactor 2;Abl interactor 2;Abl interactor 2;Abl interactor 2;Abl interactor 2	A0A0A0MQU9;A0A0C4DG21;A0A7D9NKC8;E7EP65;E7EUA1;E7EW77;E9PEZ7;F8WAL6;F8WAU3;F8WAZ8;F8WBL5;F8WCD7;F8WEB9;Q9NYB9	1	1	27.3099
USP19	Ubiquitin carboxyl-terminal hydrolase 19 (Fragment)	A0A0A0MR08	1	1	18.0241
CUL4A	Cullin-4A	A0A0A0MR50;Q13619	3	3	11.4984
WDR47	WD repeat-containing protein 47	A0A0A0MRE6;O94967	2	2	13.9027
NLE1	Notchless protein homolog 1	A0A0A0MRH0;Q9NVX2	6	6	41.7768
PCMT1	Protein-L-isoaspartate O-methyltransferase;Protein-L-isoaspartate O-methyltransferase;Protein-L-isoaspartate(D-aspartate) O-methyltransferase	A0A0A0MRJ6;A0A3F2YNX8;P22061	6	6	138.053
MYO6	Unconventional myosin-6;Unconventional myosin-6;Unconventional myosin-6;Unconventional myosin-6;Unconventional myosin-VI	A0A0A0MRM8;A0A1Y0BRN3;A0A590UJ40;E7EW20;Q9UM54	1	1	9.20595
ZNF326	DBIRD complex subunit ZNF326	A0A0A0MRN4;Q5BKZ1	2	2	19.0493
OGFR	Opioid growth factor receptor	A0A0A0MRN5;Q9NZT2	1	1	13.293
SMARCA1;SMARCA1;SMARCA5;SMARCA1	Probable global transcription activator SNF2L1;Probable global transcription activator SNF2L1;SWI/SNF-related matrix-associated actin-dependent regulator of chromatin subfamily A member 5;Probable global transcription activator SNF2L1	A0A0A0MRP6;B7ZLQ5;O60264;P28370	1	1	20.6843
TAF8	TBP-associated factor 8;TBP-associated factor 8;Transcription initiation factor TFIID subunit 8	A0A0A0MRR3;B4DZU5;Q7Z7C8	1	1	6.88057
ABI1	Abl interactor 1	A0A0A0MRT6;B6VEX4;Q8IZP0	1	1	23.6585
DCTN3	Dynactin subunit 3 (Fragment);Dynactin subunit 3;Dynactin subunit 3;Dynactin subunit 3	A0A0A0MRV8;O75935;X6RA56;X6RLR1	1	1	59.3352
TBC1D22A	TBC1 domain family member 22A	A0A0A0MRY0;B0QYI1;Q8WUA7	2	2	14.942
GSN	Actin-depolymerizing factor;Actin-depolymerizing factor;Gelsolin	A0A0A0MS51;A0A0A0MT01;P06396	4	4	16.3861
LRRC20	Leucine rich repeat containing 20, isoform CRA_e;Leucine-rich repeat-containing protein 20;Leucine-rich repeat-containing protein 20 (Fragment)	A0A0A0MS58;Q8TCA0;X6RK58	2	2	37.4166
ADCY3	Adenylate cyclase type 3	A0A0A0MSC1	1	1	9.14759
HADH	Hydroxyacyl-coenzyme A dehydrogenase, mitochondrial;Hydroxyacyl-coenzyme A dehydrogenase, mitochondrial;Hydroxyacyl-coenzyme A dehydrogenase, mitochondrial (Fragment);Hydroxyacyl-coenzyme A dehydrogenase, mitochondrial;Hydroxyacyl-coenzyme A dehydrogenase, mitochondrial;Hydroxyacyl-coenzyme A dehydrogenase, mitochondrial;Hydroxyacyl-coenzyme A dehydrogenase, mitochondrial	A0A0A0MSE2;A0A0D9SFP2;A0A1W2PNM1;A0A1W2PQ78;A0A1W2PQV5;E9PF18;Q16836	1	1	61.6645
DDX42	RNA helicase;ATP-dependent RNA helicase DDX42	A0A0A0MSJ0;Q86XP3	11	11	180.346
PLS3	Plastin-3	A0A0A0MSQ0;P13797	9	9	52.7583
IARS1	Isoleucyl-tRNA synthetase;Isoleucine--tRNA ligase, cytoplasmic	A0A0A0MSX9;P41252	17	17	65.3821
NFYC	Nuclear transcription factor Y subunit gamma (Fragment);Nuclear transcription factor Y subunit gamma (Fragment);Nuclear transcription factor Y subunit gamma;Nuclear transcription factor Y subunit gamma (Fragment);Nuclear transcription factor Y subunit gamma (Fragment)	A0A0A0MT00;E9PI99;Q13952;Q5T6K5;Q5T6K7	3	3	37.2566
ILK	59 kDa serine/threonine-protein kinase;Integrin-linked protein kinase	A0A0A0MTH3;Q13418	2	2	12.375
CUL2	Cullin-2	A0A0A0MTN0;Q13617;Q5T2B5	2	2	11.4624
TKT	Transketolase	A0A0B4J1R6;P29401	23	23	1548.12
NAA15	N-alpha-acetyltransferase 15, NatA auxiliary subunit;N-alpha-acetyltransferase 15, NatA auxiliary subunit	A0A0B4J1W3;Q9BXJ9	3	3	34.4771
SRSF7	Serine/arginine-rich-splicing factor 7;Serine/arginine-rich-splicing factor 7;Serine/arginine-rich splicing factor 7	A0A0B4J1Z1;C9JAB2;Q16629	5	5	95.5098
RPL30	60S ribosomal protein L30;60S ribosomal protein L30;60S ribosomal protein L30 (Fragment);60S ribosomal protein L30	A0A0B4J213;A0A0C4DH44;E5RI99;P62888	1	1	203.695
IGLL5;IGLC1;IGLL5;IGLC1;IGLC2;IGLC3	Immunoglobulin lambda-like polypeptide 5;Immunoglobulin lambda constant 1 (Fragment);Immunoglobulin lambda-like polypeptide 5;Immunoglobulin lambda constant 1;Immunoglobulin lambda constant 2;Immunoglobulin lambda constant 3	A0A0B4J231;A0A5H1ZRQ4;B9A064;P0CG04;P0DOY2;P0DOY3	1	1	5.96581
;SHPK	FGGY_N domain-containing protein;Sedoheptulokinase	A0A0B4J2A0;Q9UHJ6	6	6	48.4348
SET;SETSIP;SET	Protein SET;Protein SETSIP;Protein SET	A0A0C4DFV9;P0DME0;Q01105	2	2	73.5477
NELFA	Negative elongation factor A;Negative elongation factor A (Fragment);Negative elongation factor A	A0A0C4DFX9;H0Y3X6;Q9H3P2	1	1	28.1382
CRYZL1	Quinone oxidoreductase-like protein 1;Quinone oxidoreductase-like protein 1;Quinone oxidoreductase-like protein 1;Quinone oxidoreductase-like protein 1 (Fragment);Quinone oxidoreductase-like protein 1 (Fragment);Quinone oxidoreductase-like protein 1 (Fragment);Quinone oxidoreductase-like protein 1 (Fragment);Quinone oxidoreductase-like protein 1	A0A0C4DG14;A6NHJ8;A6NND8;C9JAL0;C9JQD0;C9K0F7;H7C3I5;O95825	1	1	35.4093
RPSA	40S ribosomal protein SA;40S ribosomal protein SA (Fragment);40S ribosomal protein SA	A0A0C4DG17;C9J9K3;P08865	11	11	222.352
POU2F1	POU domain protein (Fragment);POU domain, class 2, transcription factor 1	A0A0C4DG88;P14859	1	1	8.94448
CAST	Calpain inhibitor;Calpain inhibitor;Calpain inhibitor;Calpain inhibitor;Calpain inhibitor;Calpain inhibitor;Calpain inhibitor;Calpain inhibitor;Calpain inhibitor;Calpain inhibitor (Fragment);Calpain inhibitor;Calpain inhibitor;Calpain inhibitor;Calpain inhibitor (Fragment);Calpain inhibitor (Fragment);Calpastatin	A0A0C4DGB5;A0A6Q8PFE5;A0A6Q8PFF6;A0A6Q8PG72;A0A6Q8PGG5;A0A6Q8PGN6;A0A6Q8PH20;B7Z574;E7EQ12;E7ES10;E7EVY3;E9PCH5;E9PDE4;H0Y7F0;H0Y9H6;P20810	2	2	39.9241
ALB	Albumin	A0A0C4DGB6;P02768	8	8	187.948
PACSIN3	Protein kinase C and casein kinase substrate in neurons protein 3 (Fragment);Protein kinase C and casein kinase substrate in neurons protein 3	A0A0C4DGG1;Q9UKS6	2	2	11.6817
CCAR1	Cell division cycle and apoptosis regulator protein 1 (Fragment);Cell division cycle and apoptosis regulator protein 1 (Fragment);Cell division cycle and apoptosis regulator protein 1 (Fragment);Cell division cycle and apoptosis regulator protein 1;Cell division cycle and apoptosis regulator protein 1	A0A0C4DGG8;F5H1H2;F5H2E6;F5H3E1;Q8IX12	1	1	1.33803
CHD4	DNA helicase;DNA helicase;DNA helicase (Fragment);Chromodomain-helicase-DNA-binding protein 4 (Fragment);DNA helicase;DNA helicase;Chromodomain-helicase-DNA-binding protein 4 (Fragment);DNA helicase (Fragment);DNA helicase (Fragment);Chromodomain-helicase-DNA-binding protein 4 (Fragment);DNA helicase;DNA helicase;DNA helicase;DNA helicase;Chromodomain-helicase-DNA-binding protein 4	A0A0C4DGG9;A0A2R8Y212;A0A2R8Y425;A0A2R8Y4X2;A0A2R8Y521;A0A2R8Y5J0;A0A2R8Y7I0;A0A2R8YD40;A0A2R8YDJ9;A0A2R8YDW2;A0A2R8YFD8;A0A2R8YFK9;A0A2U3TZM0;F5GWX5;Q14839	4	4	50.7472
CS	Citrate synthase;Citrate synthase;Citrate synthase, mitochondrial	A0A0C4DGI3;B4DJV2;O75390	2	2	35.9735
GIT1	ARF GTPase-activating protein GIT1	A0A0C4DGN6;J3QRU8;Q9Y2X7	6	6	63.1702
PITPNC1	Cytoplasmic phosphatidylinositol transfer protein 1	A0A0C4DGP0;E7EU35;Q9UKF7	1	1	28.8383
RPRD1A	Regulation of nuclear pre-mRNA domain-containing protein 1A;Regulation of nuclear pre-mRNA domain-containing protein 1A (Fragment);Regulation of nuclear pre-mRNA domain-containing protein 1A	A0A0C4DGQ6;K7EP82;Q96P16	1	1	62.5923
NADK2	NAD kinase 2, mitochondrial;NAD kinase 2, mitochondrial;NAD kinase 2, mitochondrial	A0A0C4DGV3;B7Z8V7;Q4G0N4	2	2	14.8484
CUL1	Cullin-1	A0A0C4DGX4;A0A590UJ21;A0A590UJ50;A0A590UJ56;A0A590UJR3;Q13616	2	2	22.0331
LTBP4	Latent-transforming growth factor beta-binding protein 4	A0A0C4DH07;Q8N2S1	31	31	211.268
TLE3	Transducin-like enhancer protein 3	A0A0D9SES8;H0YKN8;H0YL70;H0YNT2;Q04726	4	4	42.0382
DDX3X	RNA helicase;RNA helicase;RNA helicase;RNA helicase;RNA helicase;RNA helicase;RNA helicase;RNA helicase;RNA helicase;RNA helicase;RNA helicase;RNA helicase;RNA helicase;RNA helicase;ATP-dependent RNA helicase DDX3X	A0A0D9SF53;A0A0D9SFB3;A0A0D9SG12;A0A2R8Y4A4;A0A2R8Y5G6;A0A2R8Y645;A0A2R8Y7T2;A0A2R8YCW1;A0A2R8YDT5;A0A2R8YF78;A0A2R8YFR4;A0A2R8YFS5;A0A2U3TZJ9;F6S8Q4;O00571	7	7	44.0977
SPTAN1	Spectrin alpha chain, non-erythrocytic 1;Spectrin alpha chain, non-erythrocytic 1;Spectrin alpha chain, non-erythrocytic 1	A0A0D9SF54;A0A0D9SGF6;Q13813	9	9	173.332
ARFGAP2	ADP-ribosylation factor GTPase-activating protein 2;ADP-ribosylation factor GTPase-activating protein 2 (Fragment);ADP-ribosylation factor GTPase-activating protein 2 (Fragment);ADP-ribosylation factor GTPase-activating protein 2;ADP-ribosylation factor GTPase-activating protein 2	A0A0D9SF70;E9PIY6;E9PQP3;G5E9L0;Q8N6H7	2	2	20.1982
EWSR1	RNA-binding protein EWS;RNA-binding protein EWS;EWS RNA-binding protein variant 6;RNA-binding protein EWS	A0A0D9SFL3;B0QYK0;C9JGE3;Q01844	2	2	85.5083
PDLIM5	PDZ and LIM domain protein 5	A0A0D9SFW3;D6RAA1;D6RGG6;Q96HC4	1	1	135.417
UBE3A	Ubiquitin-protein ligase E3A (Fragment);Ubiquitin-protein ligase E3A;Ubiquitin-protein ligase E3A;Ubiquitin-protein ligase E3A;Ubiquitin-protein ligase E3A;Ubiquitin-protein ligase E3A (Fragment)	A0A0D9SG63;A0A0D9SG77;A0A1B0GVL3;A0A6Q8PHE5;Q05086;S4R306	1	1	6.58976
PHF6	PHD finger protein 6	A0A0D9SGE8;Q5JRC6;Q8IWS0	2	2	31.4391
DIAPH1	Protein diaphanous homolog 1	A0A0G2JH68;A0A140T8Z0;A0A2R8Y5N1;H9KV28;O60610	1	1	21.0153
PPP1R18	PPP1R18;Phostensin (Fragment);Phostensin	A0A0G2JHC2;A0A0G2JKF1;Q6NYC8	1	1	13.6066
C4B_2;C4A;C4B;C4A;C4A;C4A;C4B;C4A;C4B	C4a anaphylatoxin;C4a anaphylatoxin;C4a anaphylatoxin;C4a anaphylatoxin;C4a anaphylatoxin;C4a anaphylatoxin;C4a anaphylatoxin;Complement C4-A;Complement C4-B	A0A0G2JL54;A0A0G2JPR0;A0A140TA29;A0A140TA32;A0A140TA44;A0A140TA49;F5GXS0;P0C0L4;P0C0L5	2	2	13.7254
GBA	Glucosylceramidase;Glucosylceramidase;Lysosomal acid glucosylceramidase	A0A0G2JLB3;A0A0G2JNZ5;P04062	3	3	15.8422
SSBP1	Single-stranded DNA-binding protein, mitochondrial (Fragment);Single-stranded DNA-binding protein, mitochondrial (Fragment);Single-stranded DNA-binding protein, mitochondrial (Fragment);Single-stranded DNA-binding protein, mitochondrial	A0A0G2JLD8;C9K0U8;E7EUY5;Q04837	2	2	13.0442
DDX5	DEAD box protein 5;DEAD box protein 5;Probable ATP-dependent RNA helicase DDX5	A0A0G2JLI4;J3KTA4;P17844	11	11	118.925
SNTB2	Beta-2-syntrophin (Fragment);Beta-2-syntrophin (Fragment);Beta-2-syntrophin (Fragment);Beta-2-syntrophin (Fragment);Beta-2-syntrophin	A0A0G2JM75;A0A140TA73;H0YCS0;J3KT21;Q13425	1	1	84.8921
SERPINF2	Alpha-2-antiplasmin;Alpha-2-antiplasmin (Fragment);Alpha-2-antiplasmin (Fragment);Alpha-2-antiplasmin	A0A0G2JPA8;A0A0J9YY65;C9JMH6;P08697	2	2	36.935
GSTT1	Glutathione transferase;Glutathione S-transferase theta-1	A0A0G2JRQ5;P30711	1	1	12.6363
TAF4	Transcription initiation factor TFIID subunit 4 (Fragment);Transcription initiation factor TFIID subunit 4;Transcription initiation factor TFIID subunit 4 (Fragment)	A0A0G2JRY5;O00268;V9GY14	1	1	11.4188
PUF60	60 kDa poly(U)-binding-splicing factor (Fragment);60 kDa poly(U)-binding-splicing factor (Fragment);60 kDa poly(U)-binding-splicing factor (Fragment);60 kDa poly(U)-binding-splicing factor (Fragment);Poly(U)-binding-splicing factor PUF60	A0A0J9YVP6;A0A0J9YXJ8;A0A0J9YXX5;A0A0J9YYL3;Q9UHX1	9	9	45.8113
TBCD	Tubulin-specific chaperone D (Fragment);Tubulin-specific chaperone D (Fragment);Tubulin-specific chaperone D (Fragment);Tubulin-specific chaperone D (Fragment);Tubulin-specific chaperone D;Tubulin-specific chaperone D	A0A0J9YVR1;A0A0J9YWI5;A0A0J9YXU4;I3L120;J3KR97;Q9BTW9	3	3	26.8302
CTDP1	RNA polymerase II subunit A C-terminal domain phosphatase (Fragment);RNA polymerase II subunit A C-terminal domain phosphatase (Fragment);RNA polymerase II subunit A C-terminal domain phosphatase (Fragment);RNA polymerase II subunit A C-terminal domain phosphatase	A0A0J9YWB6;A0A0J9YWJ4;K7EJD2;Q9Y5B0	1	1	8.72105
GFUS	GDP-L-fucose synthase (Fragment);GDP-4-keto-6-deoxy-D-mannose-3,5-epimerase-4-reductase (Fragment);GDP-L-fucose synthase (Fragment);GDP-L-fucose synthase (Fragment);GDP-L-fucose synthase;GDP-L-fucose synthase	A0A0J9YX13;E9PKL9;E9PLH9;E9PP14;E9PP60;Q13630	1	1	13.0438
DNAJB6	DnaJ homolog subfamily B member 6;DnaJ homolog subfamily B member 6 (Fragment);DnaJ homolog subfamily B member 6 (Fragment);DnaJ homolog subfamily B member 6 (Fragment);DnaJ homolog subfamily B member 6 (Fragment);DnaJ homolog subfamily B member 6 (Fragment);DnaJ homolog subfamily B member 6 (Fragment);DnaJ homolog subfamily B member 6;DnaJ homolog subfamily B member 6;DnaJ homolog subfamily B me…	A0A0J9YX62;C9J2C4;C9J2P2;C9JB42;C9JDR7;C9JDX6;C9JN01;E9PH18;F8WCZ4;O75190	2	2	106.84
LIMS4;LIMS1;LIMS1	LIM and senescent cell antigen-like-containing domain protein;LIM and senescent cell antigen-like-containing domain protein 1 (Fragment);LIM and senescent cell antigen-like-containing domain protein 1	A0A0J9YXC7;A0A0M3HER1;P48059	1	1	26.0546
ELAVL4;ELAVL4;ELAVL4;ELAVL4;ELAVL4;ELAVL4;ELAVL4;ELAVL4;ELAVL3	ELAV-like protein;ELAV-like protein (Fragment);ELAV-like protein;ELAV-like protein;ELAV-like protein (Fragment);ELAV-like protein;ELAV-like protein;ELAV-like protein 4;ELAV-like protein 3	A0A0R4J2E6;A0A494C015;A0A494C0F8;A0A494C147;A0A494C173;A0A494C1D9;B1APY9;P26378;Q14576	1	1	71.3497
MATR3	Matrin-3	A0A0R4J2E8;A8MXP9;B3KM87;P43243	2	2	105.949
POLR1D	DNA-directed RNA polymerase I subunit D;DNA-directed RNA polymerases I and III subunit RPAC2	A0A0R4J2F3;P0DPB6	1	1	124.901
PROS1	Vitamin K-dependent protein S (Fragment);Vitamin K-dependent protein S;Vitamin K-dependent protein S;Vitamin K-dependent protein S;Vitamin K-dependent protein S	A0A0S2Z4L3;A0A3B3IRK9;A0A3B3ISJ1;G5E9F8;P07225	2	2	22.9268
RBM39	RNA-binding protein 39 (Fragment);RNA-binding protein 39;RNA-binding protein 39 (Fragment);RNA-binding protein 39;RNA-binding protein 39 (Fragment)	A0A0U1RQH7;G3XAC6;H0Y4X3;Q14498;Q5QP23	2	2	39.897
DST	Dystonin	A0A0U1RQJ2;A0A7P0T890;E9PHM6;F6QMI7;F8W9J4;Q03001	1	1	19.8576
EIF4G3	Eukaryotic translation initiation factor 4 gamma 3	A0A0U1RQK7	2	2	15.7436
PACSIN2	Protein kinase C and casein kinase substrate in neurons protein 2 (Fragment);Protein kinase C and casein kinase substrate in neurons protein 2	A0A0U1RR22;Q9UNF0	3	3	85.7206
hCG_2039566;;;H2AZ1;H2AZ2;H2AC4;H2AZ1;H2AC11;H2AX;H2AC7;H2AC20;H2AC18;H2AZ2;H2AW;H2AC6;H2AC12;H2AC1;H2AC14;H2AJ	Histone H2A;Histone H2A;Histone H2A;Histone H2A;Histone H2A;Histone H2A type 1-B/E;Histone H2A.Z;Histone H2A type 1;Histone H2AX;Histone H2A type 1-D;Histone H2A type 2-C;Histone H2A type 2-A;Histone H2A.V;Histone H2A type 3;Histone H2A type 1-C;Histone H2A type 1-H;Histone H2A type 1-A;Histone H2A type 1-J;Histone H2A.J	A0A0U1RR32;A0A0U1RRH7;A0A3B3IS11;A0A494C189;C9J0D1;P04908;P0C0S5;P0C0S8;P16104;P20671;Q16777;Q6FI13;Q71UI9;Q7L7L0;Q93077;Q96KK5;Q96QV6;Q99878;Q9BTM1	2	2	320.2
SEC24C	Protein transport protein Sec24C (Fragment)	A0A0U1RR49	1	1	40.7883
PHF14	PHD finger protein 14	A0A0U1RRH6;B4DG57;O94880	1	1	55.2399
PTBP1	Polypyrimidine tract-binding protein 1	A0A0U1RRM4;A0A7I2V621;A6NLN1;P26599	11	11	180.547
ENAH	Protein enabled homolog	A0A0U1RRM6;Q8N8S7	5	5	110.683
FERMT2	Fermitin family homolog 2 (Fragment);Fermitin family homolog 2 (Fragment);Fermitin family homolog 2	A0A0U1RRM8;H0YJ34;Q96AC1	6	6	19.2455
HLA-A	HLA class I histocompatibility antigen, A alpha chain;HLA class I histocompatibility antigen, A alpha chain (Fragment);HLA class I histocompatibility antigen, A alpha chain;HLA class I histocompatibility antigen, A alpha chain (Fragment);HLA class I histocompatibility antigen, A alpha chain (Fragment);HLA class I histocompatibility antigen, A alpha chain;HLA class I histocompatibility antigen, A …	A0A140T913;A0A140T933;A0A140T955;A0A140T9I0;A0A140T9X5;A0A1W2PPQ2;A0A1W2PRT9;Q53Z42	5	5	29.815
ATP6AP2	ATPase H(+)-transporting lysosomal accessory protein 2 (Fragment);ATPase H(+)-transporting lysosomal accessory protein 2;ATPase H(+)-transporting lysosomal accessory protein 2;ATPase H(+)-transporting lysosomal accessory protein 2;ATPase H(+)-transporting lysosomal accessory protein 2;ATPase H(+)-transporting lysosomal accessory protein 2;ATPase H(+)-transporting lysosomal accessory protein 2;ATP…	A0A1B0GTB0;A0A1B0GTU8;A0A1B0GU12;A0A1B0GVB9;A0A1B0GVC7;A0A1B0GVW0;A0A1B0GWJ8;A0A1C7CYW4;B7Z413;H7C3E1;O75787	3	3	14.2056
FTO	Alpha-ketoglutarate-dependent dioxygenase FTO	A0A1B0GTC3;A0A1B0GTC5;A0A1B0GTY1;A0A1B0GU26;A0A1B0GUC3;A0A1B0GV98;A0A1B0GVH5;Q9C0B1	2	2	21.296
ALDH7A1	Alpha-aminoadipic semialdehyde dehydrogenase;Aldehyde dehydrogenase (NAD(+));Alpha-aminoadipic semialdehyde dehydrogenase	A0A1B0GTG2;A0A1B0GW77;P49419	10	10	78.1428
;;CTSD;CTSD;CTSD;CTSD;CTSD;CTSD;;CTSD	Peptidase A1 domain-containing protein;Peptidase A1 domain-containing protein;Cathepsin D;Cathepsin D;Cathepsin D;Cathepsin D;Cathepsin D;Cathepsin D;Peptidase A1 domain-containing protein (Fragment);Cathepsin D	A0A1B0GU03;A0A1B0GU92;A0A1B0GV23;A0A1B0GVD5;A0A1B0GW44;A0A1B0GWE8;C9JH19;F8W787;H7C469;P07339	3	3	38.6312
KIFBP	KIF-binding protein	A0A1B0GUA3;A0A6Q8PGG2;A0A6Q8PH45;A0A6Q8PHL8;Q96EK5	1	1	27.058
CDC73	Parafibromin	A0A1B0GUB2;A0A2R8Y640;A0A2R8YHB3;A0A3B3IRP5;Q6P1J9	3	3	94.3565
DOCK7	Dedicator of cytokinesis protein 7;Dedicator of cytokinesis protein 7 (Fragment);Dedicator of cytokinesis protein 7	A0A1B0GUE9;A0A1B0GVW2;Q96N67	1	1	41.236
LIN28B	Protein lin-28 homolog B	A0A1B0GVD3;Q6ZN17	1	1	15.1538
KRT10	Keratin, type I cytoskeletal 10;Keratin, type I cytoskeletal 10	A0A1B0GVI3;P13645	40	40	2895.36
UROD	Uroporphyrinogen decarboxylase;Uroporphyrinogen decarboxylase;Uroporphyrinogen decarboxylase;Uroporphyrinogen decarboxylase;Uroporphyrinogen decarboxylase;Uroporphyrinogen decarboxylase (Fragment);Uroporphyrinogen decarboxylase;Uroporphyrinogen decarboxylase (Fragment);Uroporphyrinogen decarboxylase (Fragment);Uroporphyrinogen decarboxylase;Uroporphyrinogen decarboxylase (Fragment);Uroporphyrinog…	A0A1B0GVN9;A0A1B0GVZ4;A0A494BZY8;A0A494C007;A0A494C085;A0A494C0P4;A0A494C0Q8;A0A494C0S8;A0A494C1D8;A0A494C1T3;H0Y5R6;P06132;Q5T446	1	1	23.9508
STXBP1	Syntaxin-binding protein 1	A0A1B0GVQ5;A0A1B0GWF2;P61764	4	4	57.6913
TLN2	Talin-2;Talin-2 (Fragment);Talin-2	A0A1B0GVU7;H0YMT1;Q9Y4G6	1	1	40.7696
QARS1	Glutaminyl-tRNA synthetase (Fragment);Glutamine--tRNA ligase	A0A1B0GVU9;P47897	11	11	48.8772
DPYSL2	Dihydropyrimidinase-related protein 2	A0A1C7CYX9;Q16555	20	20	446.773
MAPK15	Mitogen-activated protein kinase 15 (Fragment);Mitogen-activated protein kinase 15	A0A1C7CYZ1;Q8TD08	1	1	353.8
UNC45A	Protein unc-45 homolog A	A0A1W2PNX8;Q9H3U1	7	7	73.8452
HNRNPU	Heterogeneous nuclear ribonucleoprotein U (Fragment);Heterogeneous nuclear ribonucleoprotein U;Heterogeneous nuclear ribonucleoprotein U	A0A1W2PP35;A0A1W2PPS1;Q00839	9	9	105.467
ME2	Malic enzyme;Malic enzyme;Malic enzyme;NAD-dependent malic enzyme, mitochondrial	A0A1W2PPH1;A0A1W2PQT3;A0A1W2PQY8;P23368	6	6	68.0251
TCEA1	Transcription elongation factor A protein 1	A0A1W2PPZ5;A0A1W2PRL9;P23193	5	5	71.0755
GAMT	Guanidinoacetate N-methyltransferase	A0A1W2PR36;Q14353	5	5	62.8969
SMN2;SMN1;SMN1;SMN1	Survival motor neuron protein	A0A1W2PRV5;B4DP61;E7EQZ4;Q16637	1	1	18.834
DDX17	RNA helicase;RNA helicase;Probable ATP-dependent RNA helicase DDX17	A0A1X7SBZ2;A0A5H1ZRQ2;Q92841	13	13	92.5646
IGHA1	Immunoglobulin heavy constant alpha 1 (Fragment);Immunoglobulin heavy constant alpha 1	A0A286YEY1;P01876	3	3	25.5921
PHGDH	D-3-phosphoglycerate dehydrogenase	A0A286YF22;A0A2C9F2M7;O43175	18	18	330.593
FBXO2	F-box only protein 2 (Fragment);F-box only protein 2	A0A286YF37;Q9UK22	1	1	22.535
PPT1	Palmitoyl-protein hydrolase 1;Palmitoyl-protein hydrolase 1;Palmitoyl-protein thioesterase 1	A0A286YFF7;A0A2C9F2P4;P50897	6	6	65.5555
MON2	Protein MON2 homolog	A0A286YFF8;Q7Z3U7	1	1	15.6623
OPA1	Dynamin-like 120 kDa protein, form S1;Dynamin-like 120 kDa protein, form S1;Dynamin-like 120 kDa protein, form S1;Dynamin-like 120 kDa protein, form S1;Dynamin-like 120 kDa protein, form S1 (Fragment);Dynamin-like 120 kDa protein, form S1;Dynamin-like 120 kDa protein, form S1;Dynamin-like 120 kDa protein, mitochondrial	A0A2R8Y3X5;A0A2R8YD53;A0A2R8YDM2;A0A2R8YE78;A0A2R8YGE5;C9JMB8;E5KLJ9;O60313	2	2	57.7037
CD47	Integrin-associated protein (Fragment);Leukocyte surface antigen CD47	A0A2R8Y484;Q08722	1	1	22.7615
CRYL1	Crystallin, lambda 1, isoform CRA_c;Lambda-crystallin homolog;Lambda-crystallin homolog;Lambda-crystallin homolog;Lambda-crystallin homolog;Lambda-crystallin homolog	A0A2R8Y4K2;A0A2R8Y5S5;A0A2R8Y7B4;A0A2R8YCZ4;A0A2R8YFQ7;Q9Y2S2	1	1	21.9846
SMARCE1	SWI/SNF-related matrix-associated actin-dependent regulator of chromatin subfamily E member 1;SWI/SNF-related matrix-associated actin-dependent regulator of chromatin subfamily E member 1;SWI/SNF-related matrix-associated actin-dependent regulator of chromatin subfamily E member 1;SWI/SNF-related matrix-associated actin-dependent regulator of chromatin subfamily E member 1;SWI/SNF-related matrix-…	A0A2R8Y4T4;A0A2R8Y765;A0A2R8Y7I9;A0A2R8Y7U4;A0A2R8Y855;A0A2R8YES3;A0A2U3TZQ7;B4DGM3;J3QKS7;J3QR61;Q969G3	1	1	76.3406
;KDM4A;KDM4A	Uncharacterized protein;Lysine-specific demethylase 4A (Fragment);Lysine-specific demethylase 4A	A0A2R8Y4U1;A0A2R8YDF7;O75164	1	1	141.257
CTNNB1	Catenin beta-1;Catenin beta-1;Catenin beta-1;Catenin beta-1;Catenin beta-1;Catenin beta-1 (Fragment);Catenin beta-1;Catenin beta-1	A0A2R8Y543;A0A2R8Y5A3;A0A2R8Y5C3;A0A2R8Y750;A0A2R8Y804;A0A2R8YCH5;B4DGU4;P35222	18	18	127.349
POLR1C	DNA-directed RNA polymerases I and III subunit RPAC1	A0A2R8Y5D3;A0A2R8Y8D6;A0A2R8YEZ4;E7EQB9;O15160	3	3	28.6469
TBCE	Tubulin-folding cofactor E;Tubulin-folding cofactor E;Tubulin-specific chaperone E (Fragment);Tubulin-folding cofactor E;Tubulin-folding cofactor E;Tubulin-specific chaperone E	A0A2R8Y5Q8;A0A2R8Y7E7;A0A2R8YFL4;A0A2R8YHI9;A0A2U3TZJ6;Q15813	2	2	37.5339
DYNC1H1	Cytoplasmic dynein 1 heavy chain 1	A0A2R8Y5T0;A0A2R8Y706;A0A7P0T9C4;A0A7P0TA13;Q14204	30	30	49.268
AP3D1	AP-3 complex subunit delta (Fragment);AP-3 complex subunit delta-1 (Fragment);AP-3 complex subunit delta-1	A0A2R8Y611;K7ERW8;O14617	1	1	21.3081
RPL5	60S ribosomal protein L5 (Fragment);60S ribosomal protein L5	A0A2R8Y6J3;P46777	5	5	43.2102
BCAR1	Breast cancer anti-estrogen resistance protein 1	A0A2R8Y6M6	1	1	49.6964
PMS2	Mismatch repair endonuclease PMS2	A0A2R8Y6S3;C9J167;P54278	1	1	64.3416
ADNP	Activity-dependent neuroprotector homeobox protein	A0A2R8Y6X0;A0A669KBJ7;Q9H2P0	2	2	21.5707
DTD1	D-aminoacyl-tRNA deacylase;D-aminoacyl-tRNA deacylase;D-aminoacyl-tRNA deacylase 1	A0A2R8Y6X2;A0A2R8YCT7;Q8TEA8	1	1	344.155
ACTB	Actin, cytoplasmic 1 (Fragment)	A0A2R8Y793	4	4	939.899
HBB;HBD;HBD;HBB	Hemoglobin subunit beta;Hemoglobin subunit delta;Hemoglobin subunit delta;Hemoglobin subunit beta	A0A2R8Y7R2;E9PFT6;P02042;P68871	2	2	3803.43
TPP1	Tripeptidyl-peptidase 1;Tripeptidyl aminopeptidase;Tripeptidyl-peptidase 1	A0A2R8YD45;A0A2R8YGD1;O14773	2	2	38.4876
HSD17B4	Peroxisomal multifunctional enzyme type 2	A0A2R8YD50;E7ER27;P51659	3	3	22.4283
GLUL	Glutamine synthetase	A0A2R8YDT1;P15104	3	3	16.2888
SEC23B	Protein transport protein SEC23;Protein transport protein Sec23B;Protein transport protein SEC23 (Fragment)	A0A2R8YFH5;Q15437;Q5QPE2	2	2	17.2116
COCH	Cochlin;Cochlin;Cochlin (Fragment);Cochlin	A0A2U3TZE7;G3V4C4;H0YJW4;O43405	2	2	133.986
EEF1A2	Elongation factor 1-alpha;Elongation factor 1-alpha 2	A0A2U3TZH3;Q05639	3	3	86.2668
KIF23	Kinesin-like protein	A0A2U3TZL8	1	1	28.7955
GPI	Glucose-6-phosphate isomerase	A0A2U3TZU2;P06744	14	14	198.179
DENND10;DENND10P1;DENND10	DENN domain-containing protein 10;Putative DENN domain-containing protein 10 B;DENN domain-containing protein 10	A0A3B3IRE4;Q6NSW5;Q8TCE6	2	2	20.3114
CTPS1	CTP synthase;CTP synthase 1	A0A3B3IRI2;P17812	15	15	214.444
CREG1	Cellular repressor of E1A-stimulated genes 1, isoform CRA_a;Protein CREG1	A0A3B3IRL2;O75629	1	1	6.48501
C8orf33	UPF0488 protein C8orf33	A0A3B3IRR6;A0A3B3IT54;A0A3B3ITA3;Q9H7E9	1	1	28.091
HEBP1	Heme-binding protein 1 (Fragment);Heme-binding protein 1	A0A3B3IRV5;Q9NRV9	2	2	41.8266
TCOF1	Treacle protein (Fragment);Treacle protein (Fragment);Treacle protein;Treacle protein	A0A3B3IS06;A0A6I8PRA0;E7ETY2;Q13428	3	3	42.675
;PPM1B;PPM1B	Protein-serine/threonine phosphatase;Protein-serine/threonine phosphatase (Fragment);Protein phosphatase 1B	A0A3B3IS24;C9JIR6;O75688	3	3	17.4433
COPA	Coatomer subunit alpha;Coatomer subunit alpha (Fragment);Coatomer subunit alpha	A0A3B3IS84;A0A3B3ISC6;P53621	21	21	850.442
FGFR1	Fibroblast growth factor receptor;Fibroblast growth factor receptor 1;Fibroblast growth factor receptor 1	A0A3B3ISD1;C1KBH7;P11362	3	3	21.4551
IDE	Insulin-degrading enzyme	A0A3B3ISG5;A0A7I2V2P6;A0A7I2V2S1;A0A7I2V373;A0A7I2V3E3;A0A7I2V4Q3;A0A7I2V610;A0A7I2V612;A0A7I2YQS6;A0A7I2YQV5;P14735	2	2	11.184
UROS	Hydroxymethylbilane hydrolyase [cyclizing];Hydroxymethylbilane hydrolyase [cyclizing];Uroporphyrinogen-III synthase	A0A3B3ISM6;A0A3B3ITJ2;P10746	1	1	8.34853
EPS8L2	Epidermal growth factor receptor kinase substrate 8-like protein 2	A0A3B3ISQ4;Q9H6S3	1	1	24.5977
ADAR	Double-stranded RNA-specific adenosine deaminase	A0A3B3ISU1;A0A7P0Z4F9;A0A7P0Z4K3;P55265	3	3	20.0171
;LRRC57;LRRC57	Uncharacterized protein;Leucine-rich repeat-containing protein 57 (Fragment);Leucine-rich repeat-containing protein 57	A0A3B3ISV5;H3BSW0;Q8N9N7	5	5	76.0721
VPS36	Vacuolar protein-sorting-associated protein 36	A0A3B3ISW7;Q86VN1	2	2	22.9068
BLM	DNA helicase;Bloom syndrome protein;DNA helicase;Bloom syndrome protein	A0A3B3IT82;A0A7P0TBM9;H0YNU5;P54132	1	1	88.6133
MCM4	DNA helicase;DNA helicase;DNA replication licensing factor MCM4	A0A3B3IT92;A0A3B3IU45;P33991	9	9	67.9205
PCOLCE2	Procollagen C-endopeptidase enhancer 2	A0A3B3ITE8;C9JYX9;Q9UKZ9	1	1	28.4716
EIF2B5	Translation initiation factor eIF-2B subunit epsilon (Fragment);eIF-2B GDP-GTP exchange factor subunit epsilon;Translation initiation factor eIF-2B subunit epsilon	A0A3B3ITG6;A0A3B3IUB1;Q13144	1	1	12.2568
HNRNPL	Heterogeneous nuclear ribonucleoprotein L (Fragment);Heterogeneous nuclear ribonucleoprotein L (Fragment);Heterogeneous nuclear ribonucleoprotein L	A0A3B3ITJ4;M0QXS5;P14866	3	3	106.412
PGM1	Phosphoglucomutase-1	A0A3B3ITK7;P36871	3	3	17.112
RAB2B	Ras-related protein Rab-2B	A0A3B3ITL1;Q8WUD1	1	1	6.91024
GSK3B	Glycogen synthase kinase-3 beta;Glycogen synthase kinase-3 beta (Fragment);Glycogen synthase kinase-3 beta (Fragment);Glycogen synthase kinase-3 beta (Fragment);Glycogen synthase kinase-3 beta;Glycogen synthase kinase-3 beta	A0A3B3ITW1;A0A7I2V3G9;A0A7I2V3J4;A0A7I2V5G5;A0A7I2YQK0;P49841	1	1	90.9975
CLSTN1	Calsyntenin-1 (Fragment)	A0A3B3ITY6	1	1	52.3946
THRAP3	Thyroid hormone receptor-associated protein 3	A0A3B3ITZ9;Q9Y2W1	3	3	44.613
STON2	Stonin-2	A0A3B3IU55;Q8WXE9	1	1	10.7982
SNU13	Ribonucloprotein;Ribonucloprotein;NHP2-like protein 1	A0A3B3IUA2;B1AHD1;P55769	5	5	28.2154
CBFB	Core-binding factor subunit beta	A0A494C0A9;Q13951	6	6	51.4114
PGM3	Phosphoacetylglucosamine mutase	A0A494C0G1;H0Y987;O95394	4	4	40.6116
CLUH	Clustered mitochondria protein homolog;Clustered mitochondria protein homolog;Clustered mitochondria protein homolog (Fragment);Clustered mitochondria protein homolog	A0A494C0R8;I3L2B0;K7EIG1;O75153	2	2	22.3386
TPP2	Tripeptidyl-peptidase 2 (Fragment);Tripeptidyl-peptidase 2;Tripeptidyl-peptidase 2	A0A494C0U1;P29144;Q5VZU9	3	3	15.955
TBCB	Tubulin-folding cofactor B	A0A494C0X0;Q99426	7	7	108.027
NFKB1	Nuclear factor NF-kappa-B p105 subunit (Fragment);Nuclear factor NF-kappa-B p105 subunit;Nuclear factor NF-kappa-B p105 subunit (Fragment);Nuclear factor NF-kappa-B p105 subunit	A0A494C157;A0A494C1E9;D6RF93;P19838	1	1	43.5314
ACTN2	Alpha-actinin-2 (Fragment);Alpha-actinin-2	A0A494C1A0;P35609	1	1	95.1482
SUMF2	Inactive C-alpha-formylglycine-generating enzyme 2	A0A494C1B1;A8MXB9;E9PBT8;J3KQJ1;J3QT17;Q8NBJ7	1	1	12.8606
;SDHA;SDHA	Flavoprotein subunit of complex II;Succinate dehydrogenase [ubiquinone] flavoprotein subunit, mitochondrial;Succinate dehydrogenase [ubiquinone] flavoprotein subunit, mitochondrial	A0A494C1T6;D6RFM5;P31040	4	4	48.5399
SART3	Squamous cell carcinoma antigen recognized by T-cells 3	A0A499FI31;Q15020	3	3	29.1146
TGFB1	Transforming growth factor beta;Transforming growth factor beta-1 proprotein	A0A499FJK2;P01137	10	10	54.5103
DMBT1	Deleted in malignant brain tumors 1 protein (Fragment);Deleted in malignant brain tumors 1 protein;Deleted in malignant brain tumors 1 protein (Fragment);Deleted in malignant brain tumors 1 protein;Deleted in malignant brain tumors 1 protein (Fragment);Deleted in malignant brain tumors 1 protein	A0A590UIX5;A0A590UJ76;A0A590UJF8;A0A590UJZ9;A0A590UK99;Q9UGM3	1	1	10.8528
SRSF6;SRSF6;SRSF6;;SRSF6	Serine/arginine-rich-splicing factor 6;Serine/arginine-rich-splicing factor 6;Serine/arginine-rich-splicing factor 6;Uncharacterized protein (Fragment);Serine/arginine-rich splicing factor 6	A0A590UJK4;A0A590UJP7;A0A590UK01;A0A590UK80;Q13247	2	2	74.439
AMPD2	AMP deaminase;AMP deaminase;AMP deaminase 2	A0A5F9UK94;H0Y360;Q01433	11	11	74.3067
ANK2	Ankyrin-2;Ankyrin-2;Ankyrin-2;Ankyrin-2;Ankyrin-2;Ankyrin-2;Ankyrin-2;Ankyrin-2;Ankyrin-2 (Fragment);Ankyrin-2;Ankyrin-2;Ankyrin-2;Ankyrin-2;Ankyrin-2;Ankyrin-2;Ankyrin-2;Ankyrin-2;Ankyrin-2;Ankyrin-2;Ankyrin 2, neuronal, isoform CRA_b;Ankyrin-2;Ankyrin-2;Ankyrin-2;Ankyrin 2, neuronal, isoform CRA_a;Ankyrin-2;Ankyrin-2;Ankyrin-2;Ankyrin-2;Ankyrin-2;Ankyrin-2;Ankyrin-2;Ankyrin-2;Ankyrin-2;Ankyrin-…	A0A5F9ZGS5;A0A5F9ZGS7;A0A5F9ZGX3;A0A5F9ZGX8;A0A5F9ZGY1;A0A5F9ZGY3;A0A5F9ZGY4;A0A5F9ZGZ1;A0A5F9ZGZ5;A0A5F9ZH19;A0A5F9ZH30;A0A5F9ZH34;A0A5F9ZH35;A0A5F9ZH38;A0A5F9ZH39;A0A5F9ZH58;A0A5F9ZH70;A0A5F9ZHA1;A0A5F9ZHC9;A0A5F9ZHD2;A0A5F9ZHE4;A0A5F9ZHG3;A0A5F9ZHJ4;A0A5F9ZHJ6;A0A5F9ZHL5;A0A5F9ZHL9;A0A5F9ZHM6;A0A5F9ZHN5;A0A5F9ZHQ5;A0A5F9ZHR2;A0A5F9ZHR8;A0A5F9ZHS1;A0A5F9ZHY6;A0A5F9ZI15;A0A5F9ZI18;A0A5F9ZI30;A0A…	8	8	44.0495
AKT3	Non-specific serine/threonine protein kinase (Fragment);Non-specific serine/threonine protein kinase;Non-specific serine/threonine protein kinase;RAC-gamma serine/threonine-protein kinase;RAC-gamma serine/threonine-protein kinase	A0A5F9ZGY0;A0A5F9ZHU3;A0A5K1VW74;A0A7P0T8T9;Q9Y243	1	1	17.1707
AIMP1	Aminoacyl tRNA synthase complex-interacting multifunctional protein 1	A0A5F9ZHC5;Q12904	6	6	327.699
ADK	Adenosine kinase	A0A5F9ZHJ1;P55263	4	4	68.3617
ACAT1	Acetyl-CoA acetyltransferase, mitochondrial;Acetyl-CoA acetyltransferase, mitochondrial;Acetyl-CoA acetyltransferase, mitochondrial	A0A5F9ZHJ7;A0A5F9ZHL1;P24752	7	7	113.347
LDHB	L-lactate dehydrogenase;L-lactate dehydrogenase B chain	A0A5F9ZHM4;P07195	12	12	227.876
CFAP298-TCP10L;CFAP298-TCP10L;CFAP298-TCP10L;CFAP298-TCP10L;CFAP298-TCP10L;CFAP298-TCP10L;CFAP298;CFAP298;CFAP298;CFAP298;CFAP298	CFAP298-TCP10L readthrough;CFAP298-TCP10L readthrough;CFAP298-TCP10L readthrough;CFAP298-TCP10L readthrough;CFAP298-TCP10L readthrough;CFAP298-TCP10L readthrough;Cilia- and flagella-associated protein 298;Cilia- and flagella-associated protein 298 (Fragment);Chromosome 21 open reading frame 59, isoform CRA_b;Cilia- and flagella-associated protein 298;Cilia- and flagella-associated protein 298	A0A5F9ZHZ7;A0A669KAW7;A0A669KAW9;A0A669KAY3;A0A669KAZ0;A0A669KBI0;C9J818;C9JX57;D3DSE6;P57076;Q9NX33	1	1	9.22974
IGKC	Immunoglobulin kappa constant (Fragment);Immunoglobulin kappa constant	A0A5H1ZRQ3;P01834	1	1	12.776
WFS1	Wolframin	A0A669KAX3;O76024	1	1	72.9561
SPEN	Msx2-interacting protein (Fragment);Msx2-interacting protein	A0A669KB49;Q96T58	1	1	14.1032
STAT1	Signal transducer and activator of transcription;Signal transducer and activator of transcription;Signal transducer and activator of transcription;Signal transducer and activator of transcription;Signal transducer and activator of transcription;Signal transducer and activator of transcription;Signal transducer and activator of transcription 1-alpha/beta	A0A669KB53;A0A669KB56;A0A669KB68;A0A669KBA4;A0A669KBI6;J3KPM9;P42224	4	4	27.453
USP7	Ubiquitin carboxyl-terminal hydrolase 7	A0A669KBL1;Q93009	16	16	68.9384
DNAJC7	DnaJ homolog subfamily C member 7;DnaJ homolog subfamily C member 7 (Fragment);DnaJ homolog subfamily C member 7;DnaJ homolog subfamily C member 7 (Fragment);DnaJ homolog subfamily C member 7 (Fragment);DnaJ homolog subfamily C member 7;DnaJ homolog subfamily C member 7;DnaJ homolog subfamily C member 7;DnaJ homolog subfamily C member 7;DnaJ homolog subfamily C member 7 (Fragment);DnaJ homolog su…	A0A6I8PIK4;A0A6I8PLE7;A0A6I8PR89;A0A6I8PRZ0;A0A6I8PS32;A0A6I8PU73;A0A6I8PU89;A0A6I8PUC2;A0A6I8PUD4;K7EIH8;K7EK03;K7EPP7;K7ER44;Q99615	3	3	60.1386
LARS1	Leucyl-tRNA synthetase;Leucyl-tRNA synthetase;Leucyl-tRNA synthetase;Leucyl-tRNA synthetase;Leucyl-tRNA synthetase;Leucyl-tRNA synthetase;Leucyl-tRNA synthetase;Leucyl-tRNA synthetase;Leucyl-tRNA synthetase;Leucine--tRNA ligase, cytoplasmic	A0A6I8PIP7;A0A6I8PIV1;A0A6I8PL42;A0A6I8PLB3;A0A6I8PLB8;A0A6I8PRS0;A0A6I8PS05;A0A6I8PTV8;B4DER1;Q9P2J5	2	2	29.5739
ADGRL2	Adhesion G protein-coupled receptor L2	A0A6I8PIV6;A0A6I8PLG0;A0A6I8PRJ0;A0A6I8PRM6;A0A6I8PRQ0;A0A6I8PTT2;A0A6I8PUE4;B1ALU1;B1ALU3;O95490	12	12	77.2321
GFPT1	Glutamine--fructose-6-phosphate transaminase (isomerizing);Glutamine--fructose-6-phosphate transaminase (isomerizing);Glutamine--fructose-6-phosphate aminotransferase [isomerizing] 1	A0A6I8PRN4;A0A6I8PTT9;Q06210	3	3	18.8621
AGO1	Protein argonaute-1	A0A6I8PTZ8;Q5TA58;Q9UL18	1	1	32.8119
DPH1	2-(3-amino-3-carboxypropyl)histidine synthase	A0A6Q8JGF9;I3L1H5	1	1	24.1197
FAT4	Protocadherin Fat 4	A0A6Q8JR05;Q6V0I7	4	4	31.0688
AARS1	Alanine--tRNA ligase;Alanine--tRNA ligase;Alanine--tRNA ligase;Alanine--tRNA ligase;Alanine--tRNA ligase;Alanine--tRNA ligase, cytoplasmic	A0A6Q8PF33;A0A6Q8PFK3;A0A6Q8PGE8;A0A6Q8PGN5;H3BPK7;P49588	12	12	56.6854
AIFM1	Apoptosis-inducing factor 1, mitochondrial;Apoptosis-inducing factor 1, mitochondrial;Apoptosis-inducing factor 1, mitochondrial;Apoptosis-inducing factor 1, mitochondrial	A0A6Q8PFE1;A0A6Q8PHC0;A0A6Q8PHJ9;O95831	9	9	106.884
LRSAM1	E3 ubiquitin-protein ligase LRSAM1	A0A6Q8PFI6;A0A6Q8PFL1;A0A6Q8PFL5;A0A6Q8PFT9;A0A6Q8PFW1;A0A6Q8PG02;A0A6Q8PGB2;A0A6Q8PGF7;A0A6Q8PGT8;A0A6Q8PGW1;A0A6Q8PH70;A0A6Q8PHH6;Q6UWE0	3	3	39.8625
NEDD4L;NEDD4L;NEDD4L;NEDD4L;NEDD4;NEDD4L	E3 ubiquitin-protein ligase;E3 ubiquitin-protein ligase;E3 ubiquitin-protein ligase;E3 ubiquitin-protein ligase;E3 ubiquitin-protein ligase NEDD4 (Fragment);E3 ubiquitin-protein ligase NEDD4-like	A0A6Q8PFI7;A0A6Q8PG51;A0A6Q8PGP5;A0A6Q8PHJ5;H0Y8H4;Q96PU5	1	1	40.8561
LMNA	Prelamin-A/C	A0A6Q8PFJ0;P02545	33	33	891.508
PAFAH1B1	Platelet-activating factor acetylhydrolase IB subunit alpha;Platelet-activating factor acetylhydrolase IB subunit beta	A0A6Q8PFU3;P43034	8	8	173.881
YARS1	Tyrosine--tRNA ligase;Tyrosine--tRNA ligase, cytoplasmic	A0A6Q8PFX2;P54577	4	4	569.987
TFG	Protein TFG	A0A6Q8PFY7;Q92734	3	3	79.7574
RAB7A	Ras-related protein Rab-7a	A0A6Q8PG52;A0A6Q8PGE6;A0A6Q8PH84;P51149	8	8	108.295
GARS1	Diadenosine tetraphosphate synthetase;Diadenosine tetraphosphate synthetase;Diadenosine tetraphosphate synthetase;Diadenosine tetraphosphate synthetase;Glycine--tRNA ligase	A0A6Q8PGA8;A0A6Q8PGI6;A0A6Q8PGW4;A0A6Q8PHH9;P41250	11	11	45.8723
POLR2A	DNA-directed RNA polymerase subunit;DNA-directed RNA polymerase II subunit RPB1	A0A6Q8PGB0;P24928	2	2	26.2199
HSPB1	Heat shock 27 kDa protein;Heat shock protein beta-1	A0A6Q8PGK1;P04792	10	10	332.83
MTMR2	Phosphatidylinositol-3,5-bisphosphate 3-phosphatase;Phosphatidylinositol-3,5-bisphosphate 3-phosphatase;Phosphatidylinositol-3,5-bisphosphate 3-phosphatase;Myotubularin-related protein 2	A0A6Q8PGS5;A0A6Q8PHL9;A0A6Q8PHS7;Q13614	1	1	17.5192
HARS1	Histidine--tRNA ligase, cytoplasmic;Histidine--tRNA ligase, cytoplasmic;Histidine--tRNA ligase, cytoplasmic	A0A6Q8PHA5;E7ETE2;P12081	9	9	129.779
TRIP12	E3 ubiquitin-protein ligase TRIP12	A0A6Q8PHK0	3	3	9.25924
GNE	Bifunctional UDP-N-acetylglucosamine 2-epimerase/N-acetylmannosamine kinase	A0A7I2SU25;Q9Y223	1	1	13.8089
HGS	Hepatocyte growth factor-regulated tyrosine kinase substrate;Hepatocyte growth factor-regulated tyrosine kinase substrate;Hepatocyte growth factor-regulated tyrosine kinase substrate;Hepatocyte growth factor-regulated tyrosine kinase substrate;Hepatocyte growth factor-regulated tyrosine kinase substrate;Hepatocyte growth factor-regulated tyrosine kinase substrate (Fragment);Hepatocyte growth fact…	A0A7I2V2D8;A0A7I2V2K2;A0A7I2V2R9;A0A7I2V2W5;A0A7I2V307;A0A7I2V331;A0A7I2V3F9;A0A7I2V3I8;A0A7I2V3J3;A0A7I2V3Z1;A0A7I2V5A2;A0A7I2V5A3;A0A7I2V637;A0A7I2V6E0;A0A7I2YQD1;I3L1P5;O14964	1	1	28.3813
ITGB1	Integrin beta;Integrin beta;Integrin beta;Integrin beta;Integrin beta;Integrin beta;Integrin beta;Integrin beta-1	A0A7I2V2F9;A0A7I2V348;A0A7I2V5T3;A0A7I2V5Z8;C9JPK5;E7EUI6;H7C4K3;P05556	3	3	21.0146
STAT3	Signal transducer and activator of transcription;Signal transducer and activator of transcription;Signal transducer and activator of transcription;Signal transducer and activator of transcription;Signal transducer and activator of transcription;Signal transducer and activator of transcription;Signal transducer and activator of transcription;Signal transducer and activator of transcription;Signal …	A0A7I2V2G1;A0A7I2V395;A0A7I2V3V0;A0A7I2V444;A0A7I2V4C8;A0A7I2V4R2;A0A7I2V4R3;A0A7I2V552;A0A7I2V5N9;A0A7I2YQD2;A0A7I2YQI1;A0A7I2YQR5;G8JLH9;P40763	2	2	13.3172
HSPA9	75 kDa glucose-regulated protein;75 kDa glucose-regulated protein;Stress-70 protein, mitochondrial	A0A7I2V2G2;D6RCD7;P38646	22	22	252.422
CIT	Citron Rho-interacting kinase;Citron Rho-interacting kinase;Citron Rho-interacting kinase;Citron Rho-interacting kinase;Citron Rho-interacting kinase;Citron Rho-interacting kinase;Citron Rho-interacting kinase;Non-specific serine/threonine protein kinase (Fragment);Citron Rho-interacting kinase	A0A7I2V2G7;A0A7I2V365;A0A7I2V4A6;A0A7I2V4H7;A0A7I2V4I0;A0A7I2V692;A0A7I2YQJ8;H7BYJ3;O14578	1	1	12.4787
NACA	Nascent polypeptide-associated complex subunit alpha;Nascent polypeptide-associated complex subunit alpha;Nascent polypeptide-associated complex subunit alpha, muscle-specific form;Nascent polypeptide-associated complex subunit alpha;Nascent polypeptide-associated complex subunit alpha (Fragment);Nascent polypeptide-associated complex subunit alpha;Nascent polypeptide-associated complex subunit a…	A0A7I2V2K5;A0A7I2V473;E9PAV3;F8VZJ2;F8W0W4;H0YHX9;Q13765	4	4	43.5385
HNRNPA3	Heterogeneous nuclear ribonucleoprotein A3	A0A7I2V2R3;A0A7I2V4G0;A0A7I2V5D8;P51991	3	3	609.114
IMPDH2	Inosine-5'-monophosphate dehydrogenase;Inosine-5'-monophosphate dehydrogenase;Inosine-5'-monophosphate dehydrogenase;Inosine-5'-monophosphate dehydrogenase;Inosine-5'-monophosphate dehydrogenase 2	A0A7I2V2T3;A0A7I2YQK5;E7ETK5;H0Y4R1;P12268	6	6	145.049
SGTA	Small glutamine-rich tetratricopeptide repeat-containing protein alpha	A0A7I2V2U2;A0A7I2V4T9;A0A7I2V588;A0A7I2V5Z3;A0A7I2V697;O43765	8	8	90.0304
SCFD1	Sec1 family domain-containing protein 1	A0A7I2V2U5;A0A7I2V320;A0A7I2V3B4;A0A7I2V3G4;A0A7I2V448;A0A7I2V4B8;A0A7I2V4R0;A0A7I2V4U2;A0A7I2V5I2;A0A7I2V5Z4;B7Z5N7;G3V2M8;Q8WVM8	4	4	51.6021
TWF2	Twinfilin-2	A0A7I2V2U8;A0A7I2V5D3;Q6IBS0	5	5	25.1019
HSPD1	60 kDa chaperonin;60 kDa chaperonin;60 kDa chaperonin;60 kDa heat shock protein, mitochondrial	A0A7I2V2X6;A0A7I2V599;A0A7I2YQK6;P10809	2	2	320.651
KPNA2	Importin subunit alpha;Importin subunit alpha;Importin subunit alpha;Importin subunit alpha-1	A0A7I2V351;A0A7I2V487;A0A7I2YQE1;P52292	14	14	174.922
BCL2L2-PABPN1;PABPN1;PABPN1;PABPN1;PABPN1	BCL2L2-PABPN1 readthrough;Polyadenylate-binding protein 2;Polyadenylate-binding protein 2;Polyadenylate-binding protein 2 (Fragment);Polyadenylate-binding protein 2	A0A7I2V383;B4DEH8;G3V4T2;H0YJH9;Q86U42	1	1	30.5073
YKT6	Synaptobrevin homolog YKT6	A0A7I2V3A1;A0A7I2V3V7;A0A7I2V4L6;O15498	4	4	36.9002
EIF4H	Eukaryotic translation initiation factor 4H	A0A7I2V3D5;A0A7I2V3E4;A0A7I2V4E4;Q15056	1	1	45.6953
PARP1	Poly [ADP-ribose] polymerase;Poly [ADP-ribose] polymerase 1	A0A7I2V3E1;P09874	9	9	726.83
ACO2	Aconitate hydratase, mitochondrial;Aconitate hydratase, mitochondrial;Aconitate hydratase, mitochondrial;Aconitate hydratase, mitochondrial;Aconitate hydratase, mitochondrial;Aconitate hydratase, mitochondrial;Aconitate hydratase, mitochondrial	A0A7I2V3F1;A0A7I2V3U0;A0A7I2V586;A0A7I2V5T4;A0A7I2V614;A2A274;Q99798	6	6	178.617
NCL	Nucleolin	A0A7I2V3F3;A0A7I2V428;A0A7I2V5M5;C9JLB1;H7BY16;P19338	23	23	421.785
EIF3E	Eukaryotic translation initiation factor 3 subunit E	A0A7I2V3I0;A0A7I2V4B4;B3KW56;P60228	14	14	75.9016
HMOX1	Heme oxygenase;Heme oxygenase 1	A0A7I2V3I1;P09601	9	9	69.9889
HNRNPA1	Helix-destabilizing protein;Helix-destabilizing protein;Helix-destabilizing protein;Heterogeneous nuclear ribonucleoprotein A1	A0A7I2V3R8;A0A7I2V3W0;F8W6I7;P09651	12	12	455.35
BTF3	Transcription factor BTF3;Transcription factor BTF3;Transcription factor BTF3;Transcription factor BTF3 (Fragment);Transcription factor BTF3 (Fragment);Transcription factor BTF3	A0A7I2V3T6;A0A7I2V5Y3;A0A7I2YQL2;D6RDG3;H0Y9Y1;P20290	2	2	33.3983
CTSB	Cathepsin B	A0A7I2V440;E9PHZ5;P07858	9	9	92.0452
NEK9	Serine/threonine-protein kinase Nek9;Serine/threonine-protein kinase Nek9 (Fragment);Serine/threonine-protein kinase Nek9;Serine/threonine-protein kinase Nek9;Serine/threonine-protein kinase Nek9	A0A7I2V454;A0A7I2V4E9;A0A7I2V5R1;G3V5V0;Q8TD19	1	1	40.2938
XPO1	Exportin-1	A0A7I2V461;O14980	21	21	164.651
NONO	Non-POU domain-containing octamer-binding protein	A0A7I2V4J2;A0A7I2V535;A0A7I2V5Y7;A0A7P0MRW0;Q15233	3	3	25.8852
PPIG	Peptidyl-prolyl cis-trans isomerase;Peptidyl-prolyl cis-trans isomerase G;Peptidyl-prolyl cis-trans isomerase G;Peptidyl-prolyl cis-trans isomerase G;Peptidyl-prolyl cis-trans isomerase (Fragment);Peptidyl-prolyl cis-trans isomerase G;Peptidyl-prolyl cis-trans isomerase G	A0A7I2V4W3;A0A7I2V5Q5;A0A7I2V629;C9J679;C9JN15;E9PG73;Q13427	1	1	17.3377
NMT1	Glycylpeptide N-tetradecanoyltransferase;Glycylpeptide N-tetradecanoyltransferase 1	A0A7I2V539;P30419	3	3	34.468
NPM1	Nucleophosmin	A0A7I2V5S2;A0A7I2YQC0;P06748	15	15	445.295
EIF4G1	Eukaryotic translation initiation factor 4 gamma 1	A0A7I2Y1C3;E7EUU4;E7EX73;E9PGM1;Q04637	14	14	184.576
PLAT	T-plasminogen activator;Tissue-type plasminogen activator	A0A7I2YQ93;P00750	8	8	54.6806
KPNA4	Importin subunit alpha;Importin subunit alpha;Importin subunit alpha-3	A0A7I2YQ95;H7C4F6;O00629	8	8	71.9448
G3BP2	Ras GTPase-activating protein-binding protein 2	A0A7I2YQD9;Q9UN86	1	1	64.0058
EIF3I	Eukaryotic translation initiation factor 3 subunit I	A0A7I2YQF8;A0A7I2YQU2;Q13347	10	10	112.019
GMPPB	Mannose-1-phosphate guanyltransferase beta	A0A7I2YQI5;Q9Y5P6	3	3	12.9415
SYNCRIP	Heterogeneous nuclear ribonucleoprotein Q	A0A7I2YQN2	14	14	799.711
PRSS3	Trypsin-3	A0A7P0MNE9;P35030	1	1	38.1441
RRM2	Ribonucleoside-diphosphate reductase subunit M2	A0A7P0SBL1;P31350	5	5	33.1347
PPIL2	RING-type E3 ubiquitin-protein ligase PPIL2;RING-type E3 ubiquitin-protein ligase PPIL2;RING-type E3 ubiquitin-protein ligase PPIL2;Peptidylprolyl isomerase (Cyclophilin)-like 2, isoform CRA_d;RING-type E3 ubiquitin-protein ligase PPIL2;RING-type E3 ubiquitin-protein ligase PPIL2;RING-type E3 ubiquitin-protein ligase PPIL2	A0A7P0T843;A0A7P0T8E8;A0A7P0TA15;A0A7P0TAH4;A0A7P0TB19;A0A7P0Z4K4;Q13356	1	1	13.2454
NAMPT	Nicotinamide phosphoribosyltransferase	A0A7P0T862;A0A7P0T895;A0A7P0T931;A0A7P0T973;A0A7P0T9I9;P43490	6	6	237.424
P4HB	Protein disulfide-isomerase	A0A7P0T8C0;A0A7P0T8J3;A0A7P0T8X1;A0A7P0T9D6;A0A7P0T9S9;A0A7P0T9U6;A0A7P0TA35;A0A7P0TA71;A0A7P0TA97;A0A7P0TAX9;A0A7P0TB26;A0A7P0TBP8;A0A7P0Z476;A0A7P0Z4J0;A0A7P0Z4S2;H0Y3Z3;H7BZ94;I3L0S0;I3L3U6;I3L4M2;I3L514;I3NI03;P07237	1	1	15.6673
SNX9	Sorting nexin-9	A0A7P0T8C7;A0A7P0T8D4;A0A7P0T8M2;A0A7P0T8S8;A0A7P0T8Z2;A0A7P0T8Z7;A0A7P0Z4A2;A0A7P0Z4A5;Q9Y5X1	1	1	23.2752
TCERG1	Transcription elongation regulator 1	A0A7P0T8N8;G3V220;O14776	3	3	55.3762
CTSV	Cathepsin L2	A0A7P0T8X8;A0A7P0Z415;O60911	1	1	38.5959
DDB1	DNA damage-binding protein 1	A0A7P0T965;A0A7P0TAK7;A0A7P0Z4B9;Q16531	9	9	29.8796
ADAMTSL1	ADAMTS-like protein 1 (Fragment);ADAMTS-like protein 1	A0A7P0T9B9;Q8N6G6	27	27	241.552
CRAT	Carnitine O-acetyltransferase	A0A7P0T9E7;A0A7P0T9R9;A0A7P0TAR1;H0Y4Z7;P43155	2	2	28.7682
TUBG1;TUBG1;TUBG1;TUBG1;TUBG2	Tubulin gamma-1 chain;Tubulin gamma chain (Fragment);Tubulin gamma-1 chain;Tubulin gamma-1 chain;Tubulin gamma-2 chain	A0A7P0T9G6;K7EIS0;K7EKE5;P23258;Q9NRH3	2	2	51.4149
SF1	Splicing factor 1	A0A7P0T9U7	8	8	230.591
NAXE	NAD(P)H-hydrate epimerase	A0A7P0T9Y2;A0A7P0TAG8;A0A7P0Z426;Q5T3I3;Q5T3I4;Q8NCW5	1	1	15.7068
EPHA7	Ephrin type-A receptor 7	A0A7P0TA58;Q15375	11	11	59.8638
AKAP8L	A-kinase anchor protein 8-like	A0A7P0TAE3;Q9ULX6	1	1	50.0591
SLC3A2	4F2 cell-surface antigen heavy chain	A0A7P0TAN7;A0A7P0Z4A0;A0A7P0Z4P5;F5GZS6;J3KPF3;P08195	9	9	54.1447
VCP	Transitional endoplasmic reticulum ATPase	A0A7P0TAW3;P55072	47	47	356.309
HSPA5	Endoplasmic reticulum chaperone BiP	A0A7P0TB36;P11021	17	17	145.917
PPIB	Peptidyl-prolyl cis-trans isomerase B	A0A7P0TB45;A0A7P0Z497;P23284	3	3	17.9419
DCTN1;;DCTN1;DCTN1	Dynactin subunit 1;Uncharacterized protein (Fragment);Dynactin subunit 1;Dynactin subunit 1	A0A7P0Z4C3;E7EWF7;E7EX90;Q14203	5	5	45.6004
UBA6	Ubiquitin-like modifier-activating enzyme 6	A0AVT1	3	3	19.7471
GAGE12B;GAGE12H;GAGE12J;GAGE7;GAGE12F;GAGE12G;GAGE12I;GAGE4;GAGE1;GAGE5;GAGE6;GAGE13;GAGE2E	G antigen 12B/C/D/E;G antigen 12H;G antigen 12J;G antigen 7;G antigen 12F;G antigen 12G;G antigen 12I;G antigen 4;G antigen 1;G antigen 5;G antigen 6;G antigen 13;G antigen 2E	A1L429;A6NDE8;A6NER3;O76087;P0CL80;P0CL81;P0CL82;P0DSO3;P0DTW1;Q13069;Q13070;Q4V321;Q4V326	1	1	60.6137
STMN1	Stathmin (Fragment);Stathmin	A2A2D0;P16949	1	1	131.596
MPG	3-methyladenine DNA glycosidase (Fragment);DNA-3-methyladenine glycosylase	A2IDA3;P29372	2	2	18.2555
EXOSC2	Ribosomal RNA-processing protein 4;Ribosomal RNA-processing protein 4 (Fragment);Exosome complex component RRP4	A3KFL2;A3KFL5;Q13868	2	2	33.0669
CNOT1	CCR4-NOT transcription complex subunit 1	A5YKK6	3	3	20.8113
MAP1LC3B2;MAP1LC3B;MAP1LC3B;MAP1LC3A	Microtubule-associated proteins 1A/1B light chain 3 beta 2;Microtubule-associated protein 1 light chain 3 beta, isoform CRA_f;Microtubule-associated proteins 1A/1B light chain 3B;Microtubule-associated proteins 1A/1B light chain 3A	A6NCE7;H3BTL1;Q9GZQ8;Q9H492	1	1	44.2019
RCCD1	RCC1 domain-containing protein 1	A6NED2;G3V2I3	1	1	22.754
HCFC1	Host cell factor 1	A6NEM2;P51610	11	11	51.4101
NUDT5	ADP-sugar pyrophosphatase	A6NFX8;Q9UKK9	3	3	37.4009
DYNLT3	Dynein light chain Tctex-type 3	A6NGJ0;P51808	1	1	18.2859
UNC119B	Protein unc-119 homolog B	A6NIH7	2	2	21.9416
USP14	Ubiquitin carboxyl-terminal hydrolase;Ubiquitin carboxyl-terminal hydrolase 14	A6NJA2;P54578	7	7	186.665
SSR4	Signal sequence receptor subunit delta;Translocon-associated protein subunit delta	A6NLM8;P51571	1	1	13.7521
CD81	Tetraspanin;Tetraspanin;Tetraspanin;Tetraspanin (Fragment);Tetraspanin (Fragment);Tetraspanin (Fragment);CD81 antigen	A6NMH8;E9PIF1;E9PJK1;E9PRJ8;H0YDJ9;H0YDL9;P60033	3	3	64.8997
TP53BP1	TP53-binding protein 1	A6NNK5;Q12888	2	2	25.5233
PTPA	Serine/threonine-protein phosphatase 2A activator	A6PVN5;B7ZBQ0;F6WIT2;Q15257;Q68CR8	1	1	15.349
IGFBP3	Insulin-like growth factor-binding protein 3	A6XND0;A6XND1;P17936	2	2	21.377
A2ML1	Alpha-2-macroglobulin-like protein 1;Alpha-2-macroglobulin-like protein 1 (Fragment)	A8K2U0;H0YGG5	1	1	10.3341
AFDN	Afadin	A8MQ02;J3KN01;P55196	8	8	83.347
GSK3A	[Tau protein] kinase;Glycogen synthase kinase-3 alpha	A8MT37;P49840	2	2	29.9844
SUMO3;SUMO3;SUMO3;SUMO2	Small ubiquitin-related modifier 3;SMT3 suppressor of mif two 3 homolog 3 (Yeast), isoform CRA_d;Small ubiquitin-related modifier 3;Small ubiquitin-related modifier 2	A8MU27;A8MUA9;P55854;P61956	2	2	61.6605
RPL23A	60S ribosomal protein L23a;60S ribosomal protein L23a (Fragment);60S ribosomal protein L23a;60S ribosomal protein L23a (Fragment);60S ribosomal protein L23a	A8MUS3;H7BY10;K7EMA7;K7ERT8;P62750	2	2	108.003
SNRPGP15;SNRPG;SNRPG;SNRPG	Putative small nuclear ribonucleoprotein G-like protein 15;Small nuclear ribonucleoprotein G;Small nuclear ribonucleoprotein G;Small nuclear ribonucleoprotein G	A8MWD9;F5H013;P62308;Q49AN9	4	4	356.07
NUDT19	Nucleoside diphosphate-linked moiety X motif 19	A8MXV4	2	2	53.2631
KLC2	Kinesin light chain;Kinesin light chain 2	A8MZ87;Q9H0B6	2	2	20.1046
KPNA7	Importin subunit alpha-8	A9QM74	1	1	91.1839
MIF4GD	MIF4G domain-containing protein;MIF4G domain containing isoform 4;MIF4G domain containing, isoform CRA_b;MIF4G domain-containing protein (Fragment)	A9UHW6;J3KSB8;J3QLD1;J3QRZ6	2	2	23.9219
TOM1	Target of Myb protein 1 (Fragment);Target of Myb protein 1	B0QY01;O60784	2	2	16.0907
EIF3L	Eukaryotic translation initiation factor 3 subunit L	B0QY89;Q9Y262	12	12	98.3368
UBE2I	SUMO-conjugating enzyme UBC9;SUMO-conjugating enzyme UBC9;SUMO-conjugating enzyme UBC9 (Fragment);SUMO-conjugating enzyme UBC9	B0QYN7;H3BPC4;H3BQQ9;P63279	2	2	34.9339
GGA1	ADP-ribosylation factor-binding protein GGA1	B0QYR5;Q9UJY5	1	1	81.3967
ARFGAP3	ADP-ribosylation factor GTPase-activating protein 3 (Fragment);ADP-ribosylation factor GTPase-activating protein 3 (Fragment);ADP-ribosylation factor GTPase-activating protein 3	B0QYV8;B0QYV9;Q9NP61	1	1	34.4371
CPNE1	Copine-1;Copine-1 (Fragment);Copine-1	B0QZ18;F2Z2V0;Q99829	4	4	24.3805
FAM50A	Protein FAM50A (Fragment);Protein FAM50A	B0S8I6;Q14320	1	1	23.796
ARCN1	Coatomer subunit delta	B0YIW6;P48444	16	16	176.62
MPST	3-mercaptopyruvate sulfurtransferase	B1AH49;P25325	1	1	1.6093
STX12	Syntaxin-12 (Fragment);Syntaxin-12	B1AJQ6;Q86Y82	2	2	40.9543
PSMD10	26S proteasome non-ATPase regulatory subunit 10	B1AJY5;B1AJY7;O75832	1	1	19.7001
CAPZB	F-actin-capping protein subunit beta	B1AK87;P47756	19	19	1175.71
CAPZB	F-actin-capping protein subunit beta	B1AK88	2	2	42.4551
DYNLRB1	Dynein light chain roadblock-type 1	B1AKR6;Q9NP97	2	2	3.9805
PRPS1	Ribose-phosphate pyrophosphokinase 1	B1ALA9;P60891	1	1	14.6049
FAF1	FAS-associated factor 1	B1ANM7;Q9UNN5	6	6	48.639
EYA3	Eyes absent homolog;Eyes absent homolog 3	B1APR7;Q99504	1	1	13.7418
EPS15	Epidermal growth factor receptor substrate 15	B1AUU8;P42566	1	1	31.9605
HNRNPC	Heterogeneous nuclear ribonucleoproteins C1/C2;Heterogeneous nuclear ribonucleoproteins C1/C2;Heterogeneous nuclear ribonucleoproteins C1/C2;Heterogeneous nuclear ribonucleoproteins C1/C2 (Fragment)	B2R5W2;B4DY08;G3V4C1;G3V4W0	12	12	379.044
SEC14L2;SEC14L3;;SEC14L2;SEC14L3	SEC14-like 2 (S. cerevisiae), isoform CRA_c;SEC14-like protein 3;Mitochondrial 18 kDa protein (Fragment);SEC14-like protein 2;SEC14-like protein 3	B3KRD8;B5MC44;H7C417;O76054;Q9UDX4	1	1	118.971
EIF3H	Eukaryotic translation initiation factor 3 subunit H	B3KS98;O15372	2	2	27.7373
BCAT2	Branched-chain-amino-acid aminotransferase;Branched-chain-amino-acid aminotransferase (Fragment);Branched-chain-amino-acid aminotransferase, mitochondrial	B3KSI3;M0QXF9;O15382	2	2	21.6827
FNTA	Farnesyltransferase, CAAX box, alpha, isoform CRA_c;Protein farnesyltransferase/geranylgeranyltransferase type-1 subunit alpha	B3KVN2;P49354	2	2	20.5807
DBNL	Drebrin-like protein	B4DDD6;Q9UJU6	2	2	34.7405
CNN2	Calponin;Calponin;Calponin-2	B4DDF4;B4DUT8;Q99439	8	8	71.3248
TIMP2	Metalloproteinase inhibitor 2	B4DFW2;P16035	1	1	432.765
PAF1	RNA polymerase II-associated factor 1 homolog	B4DGJ5;Q8N7H5	1	1	23.9845
COPS2	COP9 signalosome complex subunit 2	B4DIH5;P61201	5	5	28.0204
CARS1	Cysteinyl-tRNA synthetase;Cysteine--tRNA ligase, cytoplasmic	B4DKY1;P49589	4	4	66.6537
PRPSAP1	Phosphoribosyl pyrophosphate synthase-associated protein 1;Phosphoribosyl pyrophosphate synthase-associated protein 1 (Fragment);Phosphoribosyl pyrophosphate synthase-associated protein 1	B4DP31;C9J168;Q14558	1	1	13.1957
STK24	Serine/threonine-protein kinase 24	B4DR80;Q9Y6E0	5	5	42.8664
PTPN1	Tyrosine-protein phosphatase non-receptor type;Tyrosine-protein phosphatase non-receptor type 1	B4DSN5;P18031	1	1	13.4254
NUP42	Nucleoporin NUP42;Nucleoporin NUP42 (Fragment);Nucleoporin NUP42;Nucleoporin NUP42	B4DT96;C9JYA1;F8WC66;O15504	2	2	34.0783
MTAP	S-methyl-5'-thioadenosine phosphorylase	B4DUC8;Q13126	4	4	21.5387
FXR1	Fragile X mental retardation syndrome-related protein 1	B4DXZ6;E7EU85;E9PFF5;P51114	2	2	40.5612
ILF2	Interleukin enhancer-binding factor 2	B4DY09;Q12905	15	15	227.771
MAPK14	Mitogen-activated protein kinase 14	B4E0K5;Q16539	4	4	62.3154
CEMIP2	Cell surface hyaluronidase	B4E1B9;Q9UHN6	4	4	36.2859
EML4	Echinoderm microtubule-associated protein-like 4	B5MBZ0;Q9HC35	12	12	80.9795
PPM1F	Protein phosphatase 1F	B5MCT7;P49593	6	6	67.4687
SEPTIN2	Septin-2	B5MCX3;Q15019	14	14	61.1714
RAN	GTP-binding nuclear protein Ran	B5MDF5;P62826	14	14	955.593
EIF3CL;EIF3C	Eukaryotic translation initiation factor 3 subunit C-like protein;Eukaryotic translation initiation factor 3 subunit C	B5ME19;Q99613	6	6	55.6577
SEPTIN10	Septin 10, isoform CRA_c;Septin-10 (Fragment);Septin-10 (Fragment);Septin;Septin;Septin-10	B5ME97;C9JEW2;C9JNR7;E7EW69;E7EX04;Q9P0V9	1	1	58.2297
APLP1	Amyloid-like protein 1	B7Z4G8;F5GZ08;P51693	5	5	87.5033
FTSJ1	Putative tRNA (cytidine(32)/guanosine(34)-2'-O)-methyltransferase	B7Z4K4;Q9UET6	1	1	9.4014
SMAD2;SMAD3;SMAD9;SMAD3;SMAD2	Mothers against decapentaplegic homolog;Mothers against decapentaplegic homolog (Fragment);Mothers against decapentaplegic homolog 9;Mothers against decapentaplegic homolog 3;Mothers against decapentaplegic homolog 2	B7Z5N5;H3BVD1;O15198;P84022;Q15796	2	2	37.8558
RANBP3	Ran-binding protein 3	B7Z7F3;Q9H6Z4	3	3	18.7987
ETF1	Eukaryotic peptide chain release factor subunit 1	B7Z7P8;P62495	10	10	184.708
PRCP	Lysosomal Pro-X carboxypeptidase	B7Z7Q6;E9PNF7;P42785	3	3	15.7823
NAP1L1	Nucleosome assembly protein 1-like 1;Nucleosome assembly protein 1-like 1;Nucleosome assembly protein 1-like 1 (Fragment);Nucleosome assembly protein 1-like 1;Nucleosome assembly protein 1-like 1 (Fragment);Nucleosome assembly protein 1-like 1 (Fragment);Nucleosome assembly protein 1-like 1 (Fragment);Nucleosome assembly protein 1-like 1;Nucleosome assembly protein 1-like 1 (Fragment);Nucleosome …	B7Z9C2;F5H4R6;F8VUX1;F8VV59;F8VXI6;F8VY35;F8W020;F8W0J6;F8W118;H0YHC3;H0YIV4;P55209	4	4	51.8115
GALK2	N-acetylgalactosamine kinase	B7ZAX5;Q01415	5	5	32.4678
MED20	Mediator of RNA polymerase II transcription subunit 20	B7ZBQ3;Q9H944	1	1	24.4456
SUMO1	SMT3 suppressor of mif two 3 homolog 1 (Yeast), isoform CRA_b;Small ubiquitin-related modifier 1;Small ubiquitin-related modifier 1	B8ZZ67;B8ZZN6;P63165	2	2	386.843
INPP1	Inositol polyphosphate 1-phosphatase (Fragment);Inositol polyphosphate 1-phosphatase (Fragment);Inositol polyphosphate 1-phosphatase (Fragment);Inositol polyphosphate 1-phosphatase (Fragment);Inositol polyphosphate 1-phosphatase (Fragment);Inositol polyphosphate 1-phosphatase	B8ZZF6;C9J173;E7ENF2;E7ET59;E7EUX4;P49441	2	2	6.94975
AGFG1	Arf-GAP domain and FG repeat-containing protein 1;Arf-GAP domain and FG repeat-containing protein 1 (Fragment);Arf-GAP domain and FG repeat-containing protein 1	B8ZZY2;C9J2I0;P52594	1	1	7.74728
USP39	U4/U6.U5 tri-snRNP-associated protein 2	B9A018;F8WC91;Q53GS9	1	1	76.5561
TSNAX-DISC1;TSNAX-DISC1;TSNAX	Disrupted in schizophrenia 1 isoform 49;Disrupted in schizophrenia 1 isoform 51;Translin-associated protein X	C4P0D6;C4P0D8;Q99598	7	7	26.2862
SMYD5	SET and MYND domain-containing protein 5 (Fragment);SET and MYND domain-containing protein 5;SET and MYND domain-containing protein 5;SET and MYND domain-containing protein 5	C9IYN9;E2QRN5;F8WEJ9;Q6GMV2	1	1	16.1342
GFM1	Elongation factor G, mitochondrial;Elongation factor G, mitochondrial;Elongation factor G, mitochondrial	C9IZ01;F8WAU4;Q96RP9	2	2	44.8218
TBC1D23	TBC1 domain family member 23 (Fragment);TBC1 domain family member 23 (Fragment);TBC1 domain family member 23	C9IZ32;C9JAM5;Q9NUY8	2	2	16.3258
ARHGAP17	Rho GTPase-activating protein 17 (Fragment);Rho GTPase-activating protein 17 (Fragment);Rho GTPase-activating protein 17	C9IZD3;I3L4P6;Q68EM7	1	1	46.8769
CUTA	Protein CutA	C9IZG4;O60888	1	1	46.0134
ABHD6	Monoacylglycerol lipase ABHD6 (Fragment);Monoacylglycerol lipase ABHD6 (Fragment);Monoacylglycerol lipase ABHD6	C9J010;C9JNE7;Q9BV23	1	1	11.6964
PCYT1A;PCYT1A;PCYT1A;PCYT1A;PCYT1A;PCYT1B	Choline-phosphate cytidylyltransferase A (Fragment);Choline-phosphate cytidylyltransferase A;Choline-phosphate cytidylyltransferase A (Fragment);Choline-phosphate cytidylyltransferase A (Fragment);Choline-phosphate cytidylyltransferase A;Choline-phosphate cytidylyltransferase B	C9J050;C9JEJ2;H7BZN1;H7C1T3;P49585;Q9Y5K3	1	1	26.5588
PFN2	Profilin	C9J0J7;G5E9Q6	10	10	51.5312
NCK1	Cytoplasmic protein NCK1 (Fragment);Cytoplasmic protein NCK1 (Fragment);Cytoplasmic protein NCK1 (Fragment);Cytoplasmic protein NCK1 (Fragment);Cytoplasmic protein NCK1	C9J0K5;C9J869;C9JVV5;C9K098;P16333	1	1	21.4014
SRI	Sorcin	C9J0K6;P30626	7	7	126.001
GIGYF2	GRB10-interacting GYF protein 2 (Fragment);GRB10-interacting GYF protein 2 (Fragment);GRB10-interacting GYF protein 2 (Fragment);GRB10-interacting GYF protein 2 (Fragment);GRB10-interacting GYF protein 2 (Fragment);GRB10-interacting GYF protein 2;GRB10-interacting GYF protein 2	C9J0V6;C9JHT0;C9JHW1;C9JRZ2;E7ESB6;I1E4Y6;Q6Y7W6	2	2	46.8413
MDFIC	MyoD family inhibitor domain-containing protein	C9J104;Q9P1T7	1	1	23.7063
DNAJB2	DnaJ homolog subfamily B member 2 (Fragment);DnaJ homolog subfamily B member 2 (Fragment);DnaJ homolog subfamily B member 2 (Fragment);DnaJ homolog subfamily B member 2 (Fragment);DnaJ homolog subfamily B member 2 (Fragment);DnaJ homolog subfamily B member 2	C9J1G2;C9JRD2;C9JX00;C9JXB9;E7ETU0;P25686	1	1	8.25531
ARF5	ADP-ribosylation factor 5 (Fragment);ADP-ribosylation factor 5	C9J1Z8;P84085	1	1	17.0574
GTF2A1L	TFIIA-alpha and beta-like factor (Fragment);TFIIA-alpha and beta-like factor	C9J2C1;F8WE56	1	1	8.36499
ATPAF2	ATP synthase mitochondrial F1 complex assembly factor 2 (Fragment);ATP synthase mitochondrial F1 complex assembly factor 2	C9J2Q2;Q8N5M1	1	1	31.8219
SEC22A	Vesicle-trafficking protein SEC22a (Fragment);Vesicle-trafficking protein SEC22a (Fragment);Vesicle-trafficking protein SEC22a (Fragment);Vesicle-trafficking protein SEC22a;Vesicle-trafficking protein SEC22a (Fragment);Vesicle-trafficking protein SEC22a (Fragment);Vesicle-trafficking protein SEC22a;Vesicle-trafficking protein SEC22a	C9J463;C9JDJ8;C9JNZ0;C9JR77;C9JRY4;C9JZ27;F8WAU7;Q96IW7	1	1	11.848
NCDN	Neurochondrin (Fragment);Neurochondrin	C9J5H8;Q9UBB6	1	1	21.3263
ARMC10	Armadillo repeat-containing protein 10 (Fragment);Armadillo repeat-containing protein 10;Armadillo repeat-containing protein 10	C9J5N7;H7BXQ8;Q8N2F6	1	1	12.0171
UFD1	Ubiquitin recognition factor in ER-associated degradation protein 1 (Fragment);Ubiquitin recognition factor in ER-associated degradation protein 1	C9J6N9;Q92890	2	2	66.1422
CKMT1B;CKMT1A;CKMT1B;CKMT1B;CKMT1B;CKMT1A;CKMT1A;CKMT1A	Creatine kinase (Fragment);Creatine kinase U-type, mitochondrial (Fragment);Creatine kinase U-type, mitochondrial (Fragment);Creatine kinase U-type, mitochondrial (Fragment);Creatine kinase (Fragment);Creatine kinase (Fragment);Creatine kinase;Creatine kinase U-type, mitochondrial	C9J6W7;C9J8F6;C9J995;C9JJX8;C9JSQ1;C9JT96;F8WCN3;P12532	1	1	54.1405
NT5C3B	7-methylguanosine phosphate-specific 5'-nucleotidase (Fragment);7-methylguanosine phosphate-specific 5'-nucleotidase	C9J758;Q969T7	1	1	20.9685
CLTA	Clathrin light chain;Clathrin light chain A	C9J8P9;P09496	1	1	175.6
IGSF8	Immunoglobulin superfamily member 8 (Fragment);Immunoglobulin superfamily member 8	C9J8Z4;Q969P0	2	2	24.7758
MAPRE3	Microtubule-associated protein RP/EB family member 3 (Fragment);Microtubule-associated protein RP/EB family member 3	C9JB30;Q9UPY8	3	3	31.2796
DNPEP	Aspartyl aminopeptidase (Fragment);Aspartyl aminopeptidase;Aspartyl aminopeptidase;Aspartyl aminopeptidase;Aspartyl aminopeptidase	C9JBE1;E5RIA4;E7EMB6;E7ETB3;Q9ULA0	1	1	18.5043
PSPH	O-phosphoserine phosphohydrolase (Fragment);Phosphoserine phosphatase	C9JBI3;P78330	3	3	18.3209
DRAP1	Dr1-associated corepressor;Dr1-associated corepressor (Fragment);Dr1-associated corepressor;Dr1-associated corepressor	C9JCC6;E9PNC7;E9PQX9;Q14919	1	1	63.5716
BUD31	Protein BUD31 homolog	C9JCD9;P41223	1	1	17.8565
ARPC1B	Actin-related protein 2/3 complex subunit 1B (Fragment);Actin-related protein 2/3 complex subunit 1B;Actin-related protein 2/3 complex subunit 1B	C9JEY1;C9K057;O15143	2	2	26.7441
CYCS	Cytochrome c (Fragment);Cytochrome c	C9JFR7;P99999	1	1	32.0608
RANBP1	Ran-specific GTPase-activating protein (Fragment);Ran-specific GTPase-activating protein (Fragment);Ran-specific GTPase-activating protein (Fragment);Ran-specific GTPase-activating protein;Ran-specific GTPase-activating protein	C9JGV6;C9JJ34;C9JXG8;F6WQW2;P43487	1	1	11.596
GET4	Golgi to ER traffic protein 4 homolog (Fragment);Golgi to ER traffic protein 4 homolog (Fragment);Golgi to ER traffic protein 4 homolog	C9JHN8;C9JPA8;Q7L5D6	1	1	13.2134
SCRN3	Secernin-3 (Fragment);Secernin-3 (Fragment);Secernin-3	C9JID8;F8W0M9;Q0VDG4	1	1	15.7666
ATG4B	Cysteine protease (Fragment);Cysteine protease ATG4B	C9JIK8;Q9Y4P1	3	3	38.666
PSAP	Prosaposin	C9JIZ6;P07602	26	26	889.062
CAV1	Caveolin (Fragment)	C9JKI3	3	3	32.4378
FAM3C	Protein FAM3C (Fragment);Protein FAM3C (Fragment);Protein FAM3C	C9JMN4;C9JP35;Q92520	2	2	36.8188
LSM8	U6 snRNA-associated Sm-like protein LSm8 (Fragment);U6 snRNA-associated Sm-like protein LSm8;U6 snRNA-associated Sm-like protein LSm8	C9JNV3;F2Z2Y6;O95777	2	2	18.0504
ARF4	ADP-ribosylation factor 4 (Fragment);ADP-ribosylation factor 4	C9JPM4;P18085	1	1	39.0655
GYG1	Glycogenin-1 (Fragment);Glycogenin-1	C9JQ42;P46976	5	5	63.1825
LIMD1	LIM domain-containing protein 1	C9JRJ5;Q9UGP4	2	2	17.3179
AHSG	Alpha-2-HS-glycoprotein	C9JV77;P02765	1	1	76.1823
RCC1	Regulator of chromosome condensation (Fragment);Regulator of chromosome condensation	C9JW69;P18754	6	6	66.409
PSMC2	26S proteasome AAA-ATPase subunit RPT1;26S proteasome regulatory subunit 7	C9JX88;P35998	15	15	38.1515
DIPK2A	Divergent protein kinase domain 2A (Fragment);Divergent protein kinase domain 2A;Divergent protein kinase domain 2A	C9JY09;E7ET39;Q8NDZ4	1	1	16.5553
WDHD1	WD repeat and HMG-box DNA-binding protein 1 (Fragment);WD repeat and HMG-box DNA-binding protein 1	C9JYB3;O75717	1	1	26.5619
PHB	Prohibitin	C9JZ20;P35232	1	1	14.6015
SETD3	Actin-histidine N-methyltransferase;Protein-histidine N-methyltransferase;Actin-histidine N-methyltransferase	C9K0W5;Q6NXR6;Q86TU7	1	1	16.0469
RPL32	60S ribosomal protein L32 (Fragment);60S ribosomal protein L32;60S ribosomal protein L32	D3YTB1;F8W727;P62910	1	1	32.5488
CAMK2D	Calcium/calmodulin-dependent protein kinase;Calcium/calmodulin-dependent protein kinase;Calcium/calmodulin-dependent protein kinase;Calcium/calmodulin-dependent protein kinase type II subunit delta	D6R938;E9PBG7;E9PF82;Q13557	3	3	20.4789
PPA2	Inorganic diphosphatase (Fragment);Inorganic diphosphatase (Fragment);Inorganic diphosphatase (Fragment);Inorganic pyrophosphatase 2, mitochondrial	D6R967;D6RGV9;H0Y9D8;Q9H2U2	1	1	10.4289
RPS3A	40S ribosomal protein S3a;40S ribosomal protein S3a (Fragment);40S ribosomal protein S3a;40S ribosomal protein S3a (Fragment);40S ribosomal protein S3a (Fragment);40S ribosomal protein S3a (Fragment);40S ribosomal protein S3a;40S ribosomal protein S3a (Fragment);40S ribosomal protein S3a (Fragment);40S ribosomal protein S3a	D6R9B6;D6RAS7;D6RAT0;D6RB09;D6RED7;D6RG13;E9PFI5;H0Y8L7;H0Y9Y4;P61247	1	1	46.0555
ABCE1	ATP-binding cassette sub-family E member 1	D6R9I9;P61221	3	3	22.4935
HNRNPAB	Heterogeneous nuclear ribonucleoprotein A/B	D6R9P3;D6RBZ0;D6RD18	6	6	36.7117
DBN1	Drebrin (Fragment);Drebrin (Fragment);Drebrin	D6R9W4;D6RCR4;Q16643	1	1	9.49284
HNRNPD	Heterogeneous nuclear ribonucleoprotein D0 (Fragment);Heterogeneous nuclear ribonucleoprotein D0 (Fragment);Heterogeneous nuclear ribonucleoprotein D0 (Fragment);Heterogeneous nuclear ribonucleoprotein D0 (Fragment);Heterogeneous nuclear ribonucleoprotein D0	D6RAF8;D6RF44;H0Y8G5;H0YA96;Q14103	5	5	86.0359
PDLIM7	PDZ and LIM domain protein 7 (Fragment);PDZ and LIM domain protein 7 (Fragment);PDZ and LIM domain protein 7 (Fragment);PDZ and LIM domain protein 7 (Fragment);PDZ and LIM domain protein 7 (Fragment);PDZ and LIM domain protein 7	D6RAN1;D6RF83;D6RH06;H0Y8W6;H7BYK4;Q9NR12	1	1	33.8725
EIF4E	Eukaryotic translation initiation factor 4E	D6RBW1;P06730	2	2	6.87241
DCK	Deoxycytidine kinase	D6RCP9;D6RFG8;P27707	1	1	19.3708
STARD4	START domain containing 4, sterol regulated, isoform CRA_e;StAR-related lipid transfer protein 4;StAR-related lipid transfer protein 4	D6RDM5;D6REN7;Q96DR4	1	1	11.8777
SEPTIN11	Septin-11 (Fragment);Septin;Septin;Septin-11	D6RDU5;D6RER5;D6RGI3;Q9NVA2	3	3	42.8462
THOC3	THO complex subunit 3	D6REC9;Q96J01	1	1	21.745
CWC27	Spliceosome-associated protein CWC27 homolog	D6REK3;Q6UX04	2	2	21.3898
SEC31A	Protein transport protein Sec31A	D6REX3;O94979	5	5	114.097
GC	Gc-globulin;Vitamin D-binding protein	D6RF35;P02774	3	3	21.463
CDKN2AIP	CDKN2A-interacting protein	D6RGD2;J3KNE1;Q9NXV6	1	1	44.1617
COL12A1	Collagen alpha-1(XII) chain	D6RGG3;Q99715	4	4	16.5662
SLAIN2	SLAIN motif-containing protein 2;SLAIN motif-containing protein 2 (Fragment);SLAIN motif-containing protein 2	D6RIF6;H0Y9L2;Q9P270	1	1	32.8568
EXOSC9	Exosome complex component RRP45	D6RIY6;Q06265	2	2	21.8533
PAIP1	Polyadenylate-binding protein-interacting protein 1 (Fragment)	D6RJ02;D6RJF2	1	1	187.16
HSPA4L	Heat shock 70 kDa protein 4L (Fragment);Heat shock 70 kDa protein 4L;Heat shock 70 kDa protein 4L	D6RJ96;E9PDE8;O95757	1	1	21.1461
ADAT3	HCG22695, isoform CRA_a;Probable inactive tRNA-specific adenosine deaminase-like protein 3	D6W601;Q96EY9	1	1	4.45953
NUDCD2	NudC domain-containing protein 2	E5RFP0;Q8WVJ2	2	2	34.9502
DECR1	2,4-dienoyl-CoA reductase [(3E)-enoyl-CoA-producing], mitochondrial (Fragment);2,4-dienoyl-CoA reductase [(3E)-enoyl-CoA-producing], mitochondrial (Fragment);2,4-dienoyl-CoA reductase [(3E)-enoyl-CoA-producing], mitochondrial	E5RFV2;E5RJG7;Q16698	2	2	10.3731
TATDN1	Putative deoxyribonuclease TATDN1 (Fragment);Putative deoxyribonuclease TATDN1	E5RG17;Q6P1N9	9	9	33.3999
ATP6V1H	V-type proton ATPase subunit H (Fragment);V-type proton ATPase subunit H (Fragment);V-type proton ATPase subunit H;V-type proton ATPase subunit H;V-type proton ATPase subunit H	E5RG49;E5RHH0;E5RJG1;E5RK31;Q9UI12	1	1	25.8267
PFDN1	Prefoldin subunit 1	E5RGS4;O60925	3	3	74.5297
CHRAC1	Chromatin accessibility complex protein 1	E5RGS9;Q9NRG0	2	2	68.0083
VAMP7	Vesicle-associated membrane protein 7	E5RH06;P51809	1	1	19.4321
ARFGAP1	ADP-ribosylation factor GTPase-activating protein 1 (Fragment);ADP-ribosylation factor GTPase-activating protein 1 (Fragment);ADP-ribosylation factor GTPase-activating protein 1;ADP-ribosylation factor GTPase-activating protein 1 (Fragment);ADP-ribosylation factor GTPase-activating protein 1	E5RHC5;E5RHT6;F8VWH9;F8W1U7;Q8N6T3	1	1	12.6917
ELOC	Elongin-C (Fragment);Elongin-C;Elongin-C	E5RHG8;Q15369;R4GMY8	1	1	12.0649
ZNF706	Zinc finger protein 706;Zinc finger protein 706;Zinc finger protein 706 (Fragment);Zinc finger protein 706	E5RHR6;E5RHV4;H0YAP1;Q9Y5V0	1	1	66.1005
	Skp1_POZ domain-containing protein (Fragment)	E5RI56	2	2	21.8013
SORBS3	Vinexin (Fragment)	E5RIA0;E5RJP2	1	1	55.9687
PLAA	Phospholipase A-2-activating protein	E5RIM3;Q9Y263	2	2	18.6094
ZFAND1	AN1-type zinc finger protein 1	E5RIS3;Q8TCF1	1	1	9.2032
TBCA	Tubulin-specific chaperone A	E5RIW3;E5RJD8;O75347	11	11	1296.33
MAT2B	Methionine adenosyltransferase 2 subunit beta	E5RJR3;Q9NZL9	1	1	31.5595
VAPB	Vesicle-associated membrane protein-associated protein B/C	E5RK64;O95292	1	1	41.1075
COPS6	COP9 signalosome complex subunit 6	E7EM64;Q7L5N1	5	5	35.1623
SWAP70	Switch-associated protein 70	E7EMB1;Q9UH65	2	2	30.6407
UGGT2	UDP-glucose:glycoprotein glucosyltransferase 2	E7EMU6;Q9NYU1	1	1	21.1804
FLNB	Filamin-B	E7EN95;O75369	23	23	121.272
AP1M1	AP-1 complex subunit mu-1	E7ENJ6;K7EJL1;Q9BXS5	5	5	43.4221
PRPSAP2	Phosphoribosyl pyrophosphate synthase-associated protein 2 (Fragment);Phosphoribosyl pyrophosphate synthase-associated protein 2	E7EPA1;O60256	3	3	34.1274
TRIO	Non-specific serine/threonine protein kinase (Fragment);Triple functional domain protein;Triple functional domain protein	E7EPJ7;E7EWP2;O75962	1	1	11.8869
SEPTIN7	Septin;Septin;Septin;Septin-7	E7EPK1;E7ES33;G3V1Q4;Q16181	2	2	39.3122
PRRC2C	Protein PRRC2C	E7EPN9;Q9Y520	2	2	21.2425
NAA50	N-alpha-acetyltransferase 50	E7EQ69;Q9GZZ1	1	1	82.4945
LTF	Lactotransferrin (Fragment);Lactotransferrin;Lactotransferrin	E7EQB2;E7ER44;P02788	1	1	42.2711
DYNC1I2	Cytoplasmic dynein 1 intermediate chain 2 (Fragment)	E7EQL5;E7EQU2;E7ETL8;E7EV09;E9PGG1	1	1	14.198
EZR	Ezrin	E7EQR4;P15311	9	9	146.514
ACIN1	Apoptotic chromatin condensation inducer in the nucleus	E7EQT4;Q9UKV3;S4R3H4	1	1	9.57369
HMGB3	High mobility group protein B3 (Fragment);High mobility group protein B3 (Fragment);High mobility group protein B3 (Fragment);High mobility group protein B3	E7EQU1;E7ES08;E9PES6;O15347	1	1	35.5723
MYH10	Myosin-10 (Fragment);Myosin-10	E7ERA5;P35580	1	1	107.564
SSB	Lupus La protein (Fragment);Lupus La protein;Lupus La protein (Fragment);Lupus La protein	E7ERC4;E9PFL9;E9PGX9;P05455	1	1	11.5238
CLASP2	CLIP-associating protein 2	E7ERI8;E7EW49	2	2	23.4707
USP19	Ubiquitin carboxyl-terminal hydrolase 19 (Fragment)	E7ESU0	1	1	11.7049
PLAU	Urokinase-type plasminogen activator	E7ET40;P00749	3	3	28.8957
PUS7	Pseudouridylate synthase 7 homolog	E7EUH7;Q96PZ0	1	1	172.16
LTBP1	Latent-transforming growth factor beta-binding protein 1	E7EV71;Q14766	7	7	25.4502
BECN1	Beclin-1;Beclin-1 (Fragment);Beclin-1 (Fragment);Beclin-1 (Fragment);Beclin-1	E7EV84;K7ELY9;K7EN35;K7ER46;Q14457	1	1	104.371
MAP4	Microtubule-associated protein;Microtubule-associated protein 4	E7EVA0;P27816	4	4	35.4705
ATG16L1	Autophagy-related protein 16-1	E7EVC7;Q676U5	3	3	33.3333
;KLC1;KLC1;KLC1;KLC1;KLC1;KLC1	Kinesin light chain;Kinesin light chain;Kinesin light chain;Kinesin light chain;Kinesin light chain;Kinesin light chain;Kinesin light chain 1	E7EVH7;F8W6L3;G3V2E7;G3V3H3;G3V5R9;G5E9S8;Q07866	1	1	56.6625
ANGPT2	Angiopoietin-2	E7EVQ3;O15123	4	4	29.76
CSTF2	Cleavage stimulation factor subunit 2	E7EWR4;E9PID8;P33240	8	8	331.493
EIF4B	Eukaryotic translation initiation factor 4B	E7EX17;P23588	4	4	80.8979
POLR1E	DNA-directed RNA polymerase I subunit RPA49	E7EX70;Q9GZS1	1	1	22.9933
ALYREF	THO complex subunit 4	E9PB61;Q86V81	2	2	46.0662
WIPF1	WAS/WASL-interacting protein family member 1	E9PB87;O43516	1	1	29.7272
EPN2	Epsin-2;Epsin-2 (Fragment);Epsin-2;Epsin-2	E9PBC1;F6PQP6;I3L2B2;O95208	1	1	10.285
AKR1B1	Aldo-keto reductase family 1 member B1	E9PCX2;E9PEF9;P15121	1	1	64.4525
SMC4	Structural maintenance of chromosomes protein;Structural maintenance of chromosomes protein 4	E9PD53;Q9NTJ3	2	2	11.1889
SUCLG2	Succinate--CoA ligase [GDP-forming] subunit beta, mitochondrial;Succinate--CoA ligase [GDP-forming] subunit beta, mitochondrial	E9PDQ8;Q96I99	4	4	101.447
MMP11	Stromelysin-3	E9PED7;P24347	3	3	35.4572
PPIE	Peptidyl-prolyl cis-trans isomerase;Peptidyl-prolyl cis-trans isomerase (Fragment);Peptidyl-prolyl cis-trans isomerase E	E9PEQ6;E9PKY5;Q9UNP9	2	2	477.988
DLD	Dihydrolipoyl dehydrogenase;Dihydrolipoyl dehydrogenase, mitochondrial	E9PEX6;P09622	3	3	47.476
ROCK2	Rho-associated protein kinase 2	E9PF63;O75116	2	2	20.3064
GSTK1	Glutathione S-transferase kappa;Glutathione S-transferase kappa 1	E9PFN5;Q9Y2Q3	2	2	17.9754
PPP2R5D	Serine/threonine-protein phosphatase 2A 56 kDa regulatory subunit;Serine/threonine-protein phosphatase 2A 56 kDa regulatory subunit delta isoform (Fragment);Serine/threonine-protein phosphatase 2A 56 kDa regulatory subunit delta isoform	E9PFR3;H0Y8C4;Q14738	1	1	175.772
APP	Amyloid-beta A4 protein;Amyloid-beta precursor protein	E9PG40;P05067	13	13	398.558
EPHA4	Receptor protein-tyrosine kinase;Ephrin type-A receptor 4	E9PG71;P54764	3	3	14.1482
TSN	Component 3 of promoter of RISC;Translin	E9PGT1;Q15631	8	8	90.8887
COPS8	COP9 signalosome complex subunit 8	E9PGT6;Q99627	5	5	35.055
CLEC3B	Tetranectin	E9PHK0;P05452	2	2	7.49246
ANXA5	Annexin;Annexin A5	E9PHT9;P08758	3	3	31.5163
CHID1	Chitinase domain-containing protein 1 (Fragment);Chitinase domain-containing protein 1 (Fragment);Chitinase domain-containing protein 1 (Fragment);Chitinase domain-containing protein 1 (Fragment);Chitinase domain-containing protein 1;Chitinase domain-containing protein 1 (Fragment);Chitinase domain-containing protein 1	E9PI70;E9PIP0;E9PKF1;E9PPA0;E9PPH0;E9PRL3;Q9BWS9	1	1	43.0427
THY1	Thy-1 antigen (Fragment);Thy-1 antigen (Fragment);Thy-1 membrane glycoprotein	E9PIM6;E9PNQ8;P04216	1	1	10.0463
AAMDC	Mth938 domain-containing protein	E9PIQ4;E9PNP3;E9PR47;Q9H7C9	2	2	11.9079
DPH2	2-(3-amino-3-carboxypropyl)histidine synthase subunit 2	E9PIY4;E9PJH6;E9PLL2;E9PMH7;E9PPU3;Q9BQC3	1	1	12.1799
CHORDC1	Cysteine and histidine-rich domain-containing protein 1	E9PIZ4;E9PPQ5;E9PSD5;Q9UHD1	2	2	275.841
OAF	Out at first protein homolog	E9PJ29;Q86UD1	1	1	26.3372
HIKESHI	Protein Hikeshi	E9PJB2;E9PPG8;Q53FT3	1	1	112.263
PTP4A2	Protein tyrosine phosphatase type IVA 2;Protein tyrosine phosphatase type IVA 2;Protein tyrosine phosphatase type IVA 2 (Fragment);Protein tyrosine phosphatase type IVA 2;Protein tyrosine phosphatase type IVA 2	E9PJC0;E9PML8;E9PMY3;E9PRR9;Q12974	1	1	23.9395
RPL27A	60S ribosomal protein L27a	E9PJD9;E9PLL6;E9PLX7;P46776	1	1	18.9033
MAPK3	Mitogen-activated protein kinase;Mitogen-activated protein kinase;Mitogen-activated protein kinase 3	E9PJF0;E9PQW4;P27361	1	1	25.7714
SERPINH1	Serpin H1 (Fragment);Serpin H1 (Fragment);Serpin H1 (Fragment);Serpin H1;Serpin H1 (Fragment);Serpin H1	E9PJH8;E9PK86;E9PMI5;E9PPV6;E9PR70;P50454	2	2	63.4527
SF3B2	Splicing factor 3B subunit 2 (Fragment);Splicing factor 3B subunit 2	E9PJT3;Q13435	10	10	120.118
CCS	Copper chaperone for superoxide dismutase	E9PK03;J3KNF4;O14618	1	1	50.2989
HSPA8	Heat shock cognate 71 kDa protein	E9PKE3	1	1	48.4762
PPP6R3	Serine/threonine-protein phosphatase 6 regulatory subunit 3	E9PKF6;H7BXH2;Q5H9R7	5	5	30.1582
PRMT1	Protein arginine N-methyltransferase 1	E9PKG1;Q99873	16	16	182.526
UBTF	Nucleolar transcription factor 1	E9PKP7;P17480	2	2	26.0742
RPL8	60S ribosomal protein L8 (Fragment);60S ribosomal protein L8 (Fragment);60S ribosomal protein L8;60S ribosomal protein L8	E9PKU4;E9PKZ0;E9PP36;P62917	1	1	60.9258
BTF3L4	Transcription factor BTF3;Transcription factor BTF3 homolog 4	E9PL10;Q96K17	1	1	59.6594
RRM1	Ribonucleoside-diphosphate reductase large subunit	E9PL69;P23921	3	3	28.2242
NPEPPS	Aminopeptidase;Puromycin-sensitive aminopeptidase	E9PLK3;P55786	39	39	538.66
CSTF3	Cleavage stimulation factor subunit 3	E9PLP8;Q12996	1	1	49.3024
CSDE1	Cold shock domain-containing protein E1	E9PLT0;O75534	1	1	6.92721
SAAL1	Protein SAAL1;Protein SAAL1;Protein SAAL1 (Fragment);Protein SAAL1 (Fragment);Protein SAAL1;Protein SAAL1	E9PMD2;E9PRZ1;H0YCN7;H0YEK5;J3KND1;Q96ER3	1	1	42.414
REPS1	RalBP1-associated Eps domain-containing protein 1	E9PMG1;Q96D71	6	6	46.6186
FAM118B	Protein FAM118B (Fragment);Protein FAM118B;Protein FAM118B;Protein FAM118B	E9PMJ2;G3V179;J3KP39;Q9BPY3	1	1	9.25195
ZFPL1	Zinc finger protein-like 1;Zinc finger protein-like 1 (Fragment);Zinc finger protein-like 1 (Fragment);Zinc finger protein-like 1 (Fragment);Zinc finger protein-like 1 (Fragment);Zinc finger protein-like 1	E9PMQ3;E9PNY1;E9PQ47;E9PQA5;H0YCU8;O95159	1	1	35.5174
DPF2	Zinc finger protein ubi-d4	E9PN04;J3KMZ8;Q92785	1	1	26.9689
MTFR2	Mitochondrial fission regulator 2 (Fragment);Mitochondrial fission regulator 2	E9PN39;Q6P444	1	1	15.0755
TOLLIP	Toll-interacting protein	E9PNS3;F2Z2Y8;Q9H0E2	2	2	81.7034
POLR2M	DNA-directed RNA polymerase II subunit GRINL1A	E9PP13;P0CAP2	1	1	24.4415
RAE1	Rae1 protein homolog;Rae1 protein homolog;mRNA export factor	E9PPG9;E9PQ57;P78406	8	8	68.7446
CHMP4A;CHMP4A;;CHMP4A	Charged multivesicular body protein 4a (Fragment);Charged multivesicular body protein 4a;Transmembrane 9 superfamily member;Charged multivesicular body protein 4a	E9PQ80;E9PQI5;E9PSI1;Q9BY43	1	1	56.674
RPS2	40S ribosomal protein S2;40S ribosomal protein S2 (Fragment);40S ribosomal protein S2	E9PQD7;H0YEN5;P15880	3	3	24.8499
PFDN4	Prefoldin subunit 4	E9PQY2;Q9NQP4	3	3	15.9871
PARVA	Alpha-parvin (Fragment);Alpha-parvin	E9PS97;Q9NVD7	3	3	18.3534
SEC16A	Protein transport protein sec16;Protein transport protein Sec16A	F1T0I1;O15027	3	3	27.0414
MED15	Mediator of RNA polymerase II transcription subunit 15	F2Z2B7;F8WDM6;Q96RN5	1	1	6.42315
DIS3	Exosome complex exonuclease RRP44	F2Z2C0;Q9Y2L1	3	3	24.4879
THOC2	THO complex subunit 2	F2Z2V2;Q8NI27	1	1	13.3282
PDXK	Pyridoxal kinase	F2Z2Y4;O00764	3	3	20.0785
KCTD10	BTB/POZ domain-containing adapter for CUL3-mediated RhoA degradation protein 3	F5GWA4	1	1	13.4455
PITPNA	Phosphatidylinositol transfer protein alpha isoform	F5GWE5;Q00169	8	8	136.359
MPI	Mannose-6-phosphate isomerase	F5GX71;H3BPB8;P34949	2	2	14.4877
ELP2	Elongator complex protein 2 (Fragment);Elongator complex protein 2	F5GX79;Q6IA86	1	1	15.2509
PGAM5	Serine/threonine-protein phosphatase PGAM5, mitochondrial;Serine/threonine-protein phosphatase PGAM5, mitochondrial	F5GXG4;Q96HS1	1	1	77.93
PUS1	tRNA pseudouridine synthase A (Fragment);tRNA pseudouridine synthase A (Fragment);tRNA pseudouridine synthase A;tRNA pseudouridine synthase A (Fragment);tRNA pseudouridine synthase A;tRNA pseudouridine synthase A (Fragment);tRNA pseudouridine synthase A (Fragment);tRNA pseudouridine synthase A	F5GXL3;F5GY32;F5H168;F5H1B2;F5H1S9;F8W9U5;G8JLB3;Q9Y606	1	1	44.0096
COPS7A	COP9 signalosome complex subunit 7a (Fragment);COP9 signalosome complex subunit 7a;COP9 signalosome complex subunit 7a (Fragment);COP9 signalosome complex subunit 7a	F5GYF7;F5H248;F5H7C6;Q9UBW8	2	2	34.6849
REXO2	Oligoribonuclease, mitochondrial;Oligoribonuclease, mitochondrial;Oligoribonuclease, mitochondrial (Fragment);Oligoribonuclease, mitochondrial	F5GYG5;H0YG54;H0YGR4;Q9Y3B8	1	1	49.8442
OTUB1	Ubiquitinyl hydrolase 1;Ubiquitin thioesterase;Ubiquitin thioesterase OTUB1	F5GYN4;J3KR44;Q96FW1	9	9	83.4775
ATP6V0D1	V-type proton ATPase subunit;V-type proton ATPase subunit d 1 (Fragment);V-type proton ATPase subunit d 1;V-type proton ATPase subunit d 1	F5GYQ1;J3QL14;P61421;R4GN72	1	1	30.315
CAMKK2	Calcium/calmodulin-dependent protein kinase kinase 2	F5GZ00;Q96RR4	1	1	184.012
IFT27	Intraflagellar transport protein 27 homolog (Fragment);Intraflagellar transport protein 27 homolog (Fragment);Intraflagellar transport protein 27 homolog	F5GZ09;H0Y6C7;Q9BW83	2	2	13.0537
GLTP	Glycolipid transfer protein	F5GZ49;F5H0U5;Q9NZD2	1	1	81.7151
GPHN	Molybdopterin molybdenumtransferase;Gephyrin	F5H039;Q9NQX3	4	4	33.397
PAAF1	Proteasomal ATPase-associated factor 1	F5H0C4;Q9BRP4	1	1	19.7969
PSMD9	26S proteasome non-ATPase regulatory subunit 9	F5H169	3	3	27.6609
FEN1	Flap endonuclease 1 (Fragment);Flap endonuclease 1	F5H1Y3;P39748	3	3	23.4433
MTHFD1	C-1-tetrahydrofolate synthase, cytoplasmic;C-1-tetrahydrofolate synthase, cytoplasmic;C-1-tetrahydrofolate synthase, cytoplasmic;C-1-tetrahydrofolate synthase, cytoplasmic	F5H2F4;P11586;V9GYY3;V9GZ78	12	12	57.8831
SEC23A	Protein transport protein SEC23;Protein transport protein Sec23A	F5H365;Q15436	11	11	73.866
TSG101	Tumor susceptibility gene 101 protein	F5H442;Q99816	1	1	7.06837
THBS3	Thrombospondin-3	F5H4Z8;P49746	8	8	77.0554
CLSTN3	Calsyntenin-3 (Fragment);Calsyntenin-3 (Fragment);Calsyntenin-3 (Fragment);Calsyntenin-3 (Fragment);Calsyntenin-3	F5H5C6;F5H5D7;F5H746;F5H7C7;Q9BQT9	1	1	14.0625
TUBA1C	Tubulin alpha chain;Tubulin alpha-1C chain	F5H5D3;Q9BQE3	5	5	55.3868
GANAB	Neutral alpha-glucosidase AB	F5H6X6;Q14697	8	8	55.9356
ASH2L	Set1/Ash2 histone methyltransferase complex subunit ASH2	F5H8F7;Q9UBL3	1	1	36.5424
PDE12	2',5'-phosphodiesterase 12;2',5'-phosphodiesterase 12	F6T1Q0;Q6L8Q7	5	5	55.83
HS1BP3	HCLS1-binding protein 3	F6TR53;Q53T59	9	9	261.513
ST13;ST13;ST13;ST13;ST13P4	Hsc70-interacting protein (Fragment);Hsc70-interacting protein (Fragment);Hsc70-interacting protein;Hsc70-interacting protein;Putative protein FAM10A4	F6VDH7;H7C3I1;P50502;Q3KNR6;Q8IZP2	4	4	20.8602
ILKAP	Integrin-linked kinase associated phosphatase;Integrin-linked kinase-associated serine/threonine phosphatase 2C (Fragment);Integrin-linked kinase-associated serine/threonine phosphatase 2C	F8SNU7;H7C2I8;Q9H0C8	1	1	81.7762
TENM2	Teneurin-2;HCG38403, isoform CRA_b;Teneurin-2	F8VNQ3;G3V106;Q9NT68	27	27	92.2494
CAD	Aspartate carbamoyltransferase;CAD protein	F8VPD4;P27708	9	9	37.0616
LIMA1	LIM domain and actin-binding protein 1	F8VQE1;F8VS07;Q9UHB6	1	1	76.2868
METAP2	Methionine aminopeptidase 2	F8VQZ7;F8VRR3;P50579	1	1	11.6054
NFYB	CAAT box DNA-binding protein subunit B;Nuclear transcription factor Y subunit beta	F8VSL3;P25208	1	1	16.2369
COPZ1	Coatomer subunit zeta;Coatomer subunit zeta;Coatomer subunit zeta (Fragment);Coatomer subunit zeta (Fragment);Coatomer subunit zeta;Coatomer subunit zeta;Coatomer subunit zeta-1	F8VUC5;F8VVA7;F8VXB1;F8VXR1;F8VYZ4;F8W156;P61923	3	3	15.051
POC1B-GALNT4;GALNT4	Polypeptide N-acetylgalactosaminyltransferase;Polypeptide N-acetylgalactosaminyltransferase 4	F8VUJ3;Q8N4A0	1	1	69.3996
SLC38A2	Sodium-coupled neutral amino acid transporter 2	F8VUY8;Q96QD8	1	1	22.4378
CSRP2	Cysteine and glycine-rich protein 2	F8VW96;Q16527	3	3	29.035
SMARCC2	SWI/SNF complex subunit SMARCC2	F8VXC8;Q8TAQ2	6	6	46.386
VPS29	Vacuolar protein sorting-associated protein 29	F8VXU5;Q9UBQ0	4	4	28.5081
PPP1CC	Serine/threonine-protein phosphatase;Serine/threonine-protein phosphatase PP1-gamma catalytic subunit	F8VYE8;P36873	2	2	29.4579
SDSL	Serine dehydratase-like (Fragment);Serine dehydratase-like	F8VYZ3;Q96GA7	2	2	15.7654
SARNP;;SARNP	SAP domain-containing ribonucleoprotein;Uncharacterized protein (Fragment);SAP domain-containing ribonucleoprotein	F8VZQ9;H0YHG0;P82979	2	2	54.2742
PCBP2	Poly(rC)-binding protein 2	F8VZX2;Q15366	9	9	175.784
C17orf49;BAP18	Chromosome 17 open reading frame 49;Chromatin complexes subunit BAP18	F8W038;Q8IXM2	2	2	39.642
EMX1;EMX1;EMX2	Homeobox protein EMX1 (Fragment);Homeobox protein EMX1;Homeobox protein EMX2	F8W1B5;Q04741;Q04743	1	1	54.3651
MYL6	Myosin light polypeptide 6	F8W1R7;G3V1V0;P60660	9	9	95.2503
APOA1	Apolipoprotein A-I	F8W696;P02647	1	1	24.8366
NRBP1	Nuclear receptor-binding protein	F8W6G1;Q9UHY1	2	2	12.921
TES	Testin (Fragment);Testin	F8W7T0;Q9UGI8	1	1	13.6085
MRE11	Double-strand break repair protein;Double-strand break repair protein MRE11	F8W7U8;P49959	2	2	30.2299
TIA1	Nucleolysin TIA-1 isoform p40	F8W8I6;P31483	8	8	274.08
RTN4	Reticulon;Reticulon-4	F8W914;Q9NQC3	4	4	82.2186
IGF2BP2	Insulin-like growth factor 2 mRNA-binding protein 2	F8W930;Q9Y6M1	1	1	75.0253
GAPVD1	GTPase-activating protein and VPS9 domain-containing protein 1	F8W9S7;Q14C86	2	2	59.1506
ABHD14B	Protein ABHD14B	F8W9U3;Q96IU4	1	1	13.8832
CLASP1	CLIP-associating protein 1	F8WA11;Q7Z460	10	10	52.8681
EIF2A	Eukaryotic translation initiation factor 2A	F8WAE5;Q9BY44	6	6	222.43
NDRG3	N-myc downstream-regulated gene 3 protein;N-myc downstream-regulated gene 3 protein;Protein NDRG3	F8WBF9;Q5TH30;Q9UGV2	3	3	69.8819
CALM2;CALM1;CALM1;CALM1;CALM2;CALM3	Calmodulin-2;Calmodulin-1;Calmodulin 3 (Phosphorylase kinase, delta), isoform CRA_d;Calmodulin-1;Calmodulin-2;Calmodulin-3	F8WBR5;G3V479;M0QZ52;P0DP23;P0DP24;P0DP25	1	1	19.1079
DXO	Decapping nuclease;Decapping and exoribonuclease protein	F8WC68;O77932	1	1	13.8635
IPO11	Importin-11	F8WDV0;Q9UI26	1	1	21.3844
RPN1	Dolichyl-diphosphooligosaccharide--protein glycosyltransferase subunit 1	F8WF32;P04843	1	1	20.7301
CPSF6	Cleavage and polyadenylation specificity factor subunit 6	F8WJN3;Q16630	4	4	34.1743
B3GAT3	Galactosylgalactosylxylosylprotein 3-beta-glucuronosyltransferase;Galactosylgalactosylxylosylprotein 3-beta-glucuronosyltransferase 3	G3V150;O94766	2	2	13.7495
CAPRIN1	Caprin-1	G3V153;Q14444	4	4	13.9556
API5	Apoptosis inhibitor 5	G3V1C3;Q9BZZ5	3	3	90.7239
LIN7C	Lin-7 homolog C (C. elegans), isoform CRA_b;Protein lin-7 homolog C	G3V1D4;Q9NUP9	1	1	66.8609
NRDC	Nardilysin	G3V1R5;O43847	3	3	39.2006
HAS1	Hyaluronan synthase 1	G3V1S7;M0QXH4;M0R2V0;Q92839	1	1	205.401
CCNK	Cyclin-K (Fragment);Cyclin-K (Fragment);Cyclin-K;Cyclin-K	G3V235;G3V2Q3;G3V5E1;O75909	1	1	25.7851
ATP6V1D	V-type proton ATPase subunit D;V-type proton ATPase subunit D (Fragment);V-type proton ATPase subunit D;V-type proton ATPase subunit D;V-type proton ATPase subunit D	G3V2V6;G3V341;G3V3T8;G3V559;Q9Y5K8	1	1	72.322
LGALS3	Galectin;Galectin-3	G3V3R6;P17931	3	3	70.1596
;PTGR2	15-oxoprostaglandin 13-reductase;Prostaglandin reductase 2	G3V3Y1;Q8N8N7	2	2	18.969
CDK2	Cyclin-dependent kinase 2	G3V5T9;P24941	4	4	21.4465
PPP4R3A	Serine/threonine-protein phosphatase 4 regulatory subunit 3A	G3V5Z3;Q6IN85	1	1	21.8079
PSMA6	Proteasome subunit alpha type;Proteasome subunit alpha type-6	G3V5Z7;P60900	15	15	2193.1
PAPOLA	Poly(A) polymerase;Poly(A) polymerase alpha	G3XAH6;P51003	2	2	16.7641
CTNNA1	Catenin (Cadherin-associated protein), alpha 1, 102kDa, isoform CRA_a;Catenin alpha-1	G3XAM7;P35221	5	5	72.9403
TMPO	Lamina-associated polypeptide 2, isoforms beta/gamma;Lamina-associated polypeptide 2, isoform alpha;Lamina-associated polypeptide 2, isoforms beta/gamma	G5E972;P42166;P42167	3	3	83.1375
USP11	Ubiquitin carboxyl-terminal hydrolase;Ubiquitin carboxyl-terminal hydrolase 11	G5E9A6;P51784	1	1	33.3925
MAP2K2	Dual-specificity mitogen-activated protein kinase kinase 2;Dual specificity mitogen-activated protein kinase kinase 2	G5E9C7;P36507	3	3	12.7995
CPSF3	Cleavage and polyadenylation specific factor 3, 73kDa, isoform CRA_b;Cleavage and polyadenylation specificity factor subunit 3	G5E9W3;Q9UKF6	3	3	32.9582
CELF1	CUG triplet repeat, RNA binding protein 1, isoform CRA_c;CUGBP Elav-like family member 1	G5EA30;Q92879	1	1	40.3272
HNRNPH1	Heterogeneous nuclear ribonucleoprotein H	G8JLB6;P31943	14	14	104.359
SMC1A	Structural maintenance of chromosomes protein;Structural maintenance of chromosomes protein 1A	G8JLG1;Q14683	5	5	61.5838
CDSN	Corneodesmosin	G8JLG2;Q15517;Q2L6G8	2	2	49.5235
NELFCD	Negative elongation factor C/D;Negative elongation factor C/D;Negative elongation factor C/D (Fragment)	H0UI80;Q8IXH7;X6RLT1	2	2	12.1124
ZYX	Zyxin (Fragment);Zyxin	H0Y2Y8;Q15942	4	4	28.3056
YBX1	Y-box-binding protein 1 (Fragment);Y-box-binding protein 1	H0Y449;P67809	2	2	10.5603
ERI3	ERI1 exoribonuclease 3 (Fragment);ERI1 exoribonuclease 3	H0Y4B0;O43414	2	2	14.6858
COMMD3;COMMD3;COMMD3-BMI1;COMMD3;COMMD3-BMI1;COMMD3-BMI1;COMMD3;COMMD3-BMI1	COMM domain-containing protein 3 (Fragment);COMM domain-containing protein 3 (Fragment);COMMD3-BMI1 readthrough (Fragment);COMM domain-containing protein 3;COMMD3-BMI1 readthrough (Fragment);COMMD3-BMI1 readthrough;COMM domain-containing protein 3 (Fragment);COMMD3-BMI1 readthrough (Fragment)	H0Y4W0;H0Y6Z9;Q5T8Z1;Q9UBI1;R4GMW6;R4GMX3;R4GN06;R4GN54	1	1	13.0993
PPIF	Peptidyl-prolyl cis-trans isomerase (Fragment);Peptidyl-prolyl cis-trans isomerase F, mitochondrial;Peptidyl-prolyl cis-trans isomerase	H0Y548;P30405;R4GN99	1	1	5.74764
UFM1	Ubiquitin-fold modifier 1 (Fragment);Ubiquitin-fold modifier 1	H0Y614;P61960	1	1	8.12767
RBMX;RBMX;RBMX;RBMXL1	RNA-binding motif protein, X chromosome (Fragment);RNA-binding motif protein, X chromosome;RNA-binding motif protein, X chromosome;RNA binding motif protein, X-linked-like-1	H0Y6E7;H3BT71;P38159;Q96E39	8	8	94.3701
FBXL18	F-box/LRR-repeat protein 18 (Fragment);F-box/LRR-repeat protein 18	H0Y6I6;Q96ME1	2	2	11.1525
YEATS2	YEATS domain-containing protein 2 (Fragment);YEATS domain-containing protein 2	H0Y6M6;Q9ULM3	1	1	25.2588
MCM2	DNA replication licensing factor MCM2 (Fragment);DNA replication licensing factor MCM2	H0Y8E6;P49736	18	18	106.259
CDV3	Protein CDV3 homolog (Fragment);Protein CDV3 homolog	H0Y8K3;Q9UKY7	2	2	43.8798
DNPH1	2'-deoxynucleoside 5'-phosphate N-hydrolase 1 (Fragment);2'-deoxynucleoside 5'-phosphate N-hydrolase 1	H0Y8X4;O43598	3	3	55.2642
COPB2	Coatomer subunit beta'	H0Y938;H0YAC7;P35606	14	14	84.7509
KDM3B	Lysine-specific demethylase 3B (Fragment);Lysine-specific demethylase 3B	H0Y9V5;Q7LBC6	1	1	54.3843
PALLD	Palladin (Fragment);Palladin	H0YA05;Q8WX93	1	1	39.6205
SORBS3	Vinexin (Fragment);Vinexin	H0YAZ3;O60504	2	2	68.0612
AP3B1	AP-3 complex subunit beta-1 (Fragment);AP-3 complex subunit beta-1	H0YBD0;O00203	1	1	15.3197
;TPD52	Uncharacterized protein;Tumor protein D52	H0YC42;P55327	2	2	27.3639
EIF4G2	Eukaryotic translation initiation factor 4 gamma 2 (Fragment);Eukaryotic translation initiation factor 4 gamma 2 (Fragment);Eukaryotic translation initiation factor 4 gamma 2 (Fragment);Eukaryotic translation initiation factor 4 gamma 2;Eukaryotic translation initiation factor 4 gamma 2 (Fragment);Eukaryotic translation initiation factor 4 gamma 2;Eukaryotic translation initiation factor 4 gamma …	H0YCF8;H0YCH5;H0YD77;H0YD99;H0YDC0;H0YE87;H0YEC5;H0YEI7;H0YEN8;P78344	1	1	71.0532
PRPF4B	PRP4 pre-mRNA-processing factor 4 homolog (Fragment);Serine/threonine-protein kinase PRP4 homolog	H0YDJ3;Q13523	2	2	15.1713
EIF3F	Eukaryotic translation initiation factor 3 subunit F	H0YDT6;O00303	8	8	100.547
PPP5C	Serine/threonine-protein phosphatase (Fragment);Serine/threonine-protein phosphatase 5	H0YDU8;P53041	8	8	166.254
CRIP2	Cysteine-rich protein 2 (Fragment);Cysteine-rich protein 2	H0YFA4;P52943	3	3	298.557
QKI	Protein quaking (Fragment);Protein quaking (Fragment);Protein quaking	H0YG47;H0YGD6;Q96PU8	1	1	10.7964
AQR	Aquarius homolog (Mouse), isoform CRA_a;RNA helicase aquarius (Fragment);RNA helicase aquarius	H0YH15;H0YLN9;O60306	1	1	32.9922
ASXL1	Polycomb group protein ASXL1;ASXL1 protein;Polycomb group protein ASXL1	H0YJC9;Q498B9;Q5JWS8	1	1	9.42336
VTI1B	Vesicle transport through interaction with t-SNAREs homolog 1B (Fragment);Vesicle transport through interaction with t-SNAREs homolog 1B (Fragment);Vesicle transport through interaction with t-SNAREs homolog 1B	H0YJJ5;H0YJL5;Q9UEU0	1	1	48.9485
EML5	Echinoderm microtubule-associated protein-like 5 (Fragment);Echinoderm microtubule-associated protein-like 5	H0YJS1;Q05BV3	1	1	106.098
SNX1	Sorting nexin-1	H0YK42;Q13596	2	2	15.0375
SNRPA1	Small nuclear ribonucleoprotein polypeptide A', isoform CRA_a;U2 small nuclear ribonucleoprotein A'	H0YKK0;P09661	2	2	14.932
AVEN	Cell death regulator Aven (Fragment);Cell death regulator Aven	H0YKR0;Q9NQS1	1	1	86.9014
TMOD3	Tropomodulin-3 (Fragment);Tropomodulin-3;Tropomodulin-3	H0YKU1;H0YNJ8;Q9NYL9	6	6	60.6245
PSMA4	Proteasome subunit alpha type (Fragment);Proteasome subunit alpha type;Proteasome subunit alpha type;Proteasome subunit alpha type (Fragment);Proteasome subunit alpha type (Fragment);Proteasome subunit alpha type (Fragment);Proteasome subunit alpha type-4	H0YL69;H0YLC2;H0YLS6;H0YMA1;H0YMI6;H0YMZ1;P25789	4	4	597.719
VPS18	Vacuolar protein sorting-associated protein 18 homolog	H0YLM6;H0YMC9;Q9P253	1	1	13.1739
BMP4	Bone morphogenetic protein 4 (Fragment);Bone morphogenetic protein 4	H0YLW3;P12644	2	2	56.5628
LDLR	Low-density lipoprotein receptor;Low-density lipoprotein receptor (Fragment);Low-density lipoprotein receptor	H0YMD1;J3KMZ9;P01130	1	1	17.8505
AKAP13	A-kinase anchor protein 13 (Fragment);A-kinase anchor protein 13	H0YMW2;Q12802	1	1	3.17249
ANP32A	Acidic leucine-rich nuclear phosphoprotein 32 family member A	H0YN26;P39687	2	2	10.4735
CHST14	Carbohydrate sulfotransferase;Carbohydrate sulfotransferase 14	H0YN65;Q8NCH0	5	5	28.6199
DUT	Deoxyuridine 5'-triphosphate nucleotidohydrolase	H0YNJ9	1	1	19.8223
DUT	Deoxyuridine 5'-triphosphate nucleotidohydrolase;Deoxyuridine 5'-triphosphate nucleotidohydrolase, mitochondrial	H0YNW5;P33316	8	8	515.398
AKR7A2	Aflatoxin B1 aldehyde reductase member 2 (Fragment);Aflatoxin B1 aldehyde reductase member 2	H3BLU7;O43488	8	8	53.8987
SNAP23	Synaptosomal-associated protein (Fragment);Synaptosomal-associated protein 23;Synaptosomal-associated protein 23;Synaptosomal-associated protein 23;Synaptosomal-associated protein (Fragment);Synaptosomal-associated protein 23;Synaptosomal-associated protein 23	H3BM38;H3BNE1;H3BNG6;H3BPJ0;H3BR18;H3BU94;O00161	1	1	40.6079
GLG1	Golgi apparatus protein 1	H3BM42;Q92896	2	2	29.9554
JPT2	Jupiter microtubule-associated homolog 2 (Fragment)	H3BMT0;H3BU16	1	1	133.851
IST1	IST1 homolog (Fragment);IST1 homolog (Fragment);IST1 homolog	H3BMU1;H3BUI0;P53990	4	4	35.6328
JPT2	Jupiter microtubule-associated homolog 2 (Fragment);Jupiter microtubule associated homolog 2	H3BMV3;Q9H910	6	6	93.4288
NUBP2	Cytosolic Fe-S cluster assembly factor NUBP2 (Fragment);Cytosolic Fe-S cluster assembly factor NUBP2;Cytosolic Fe-S cluster assembly factor NUBP2;Cytosolic Fe-S cluster assembly factor NUBP2	H3BMW1;H3BNF0;H3BRK5;Q9Y5Y2	1	1	6.88416
THUMPD1	THUMP domain-containing protein 1	H3BNW0;Q9NXG2	3	3	33.2449
MACF1	Microtubule-actin cross-linking factor 1, isoforms 1/2/3/5;Microtubule-actin cross-linking factor 1, isoforms 1/2/3/5	H3BPE1;H3BQK9	43	43	85.7444
FUS	RNA-binding protein FUS	H3BPE7;P35637	4	4	37.8454
ZWILCH	Protein zwilch homolog (Fragment);Protein zwilch homolog (Fragment);Protein zwilch homolog	H3BPI7;H3BQ07;Q9H900	1	1	8.2876
HAGH	Hydroxyacylglutathione hydrolase, mitochondrial (Fragment);Hydroxyacylglutathione hydrolase, mitochondrial;Hydroxyacylglutathione hydrolase, mitochondrial	H3BPK3;H3BPQ4;Q16775	3	3	29.6325
NME3	Nucleoside diphosphate kinase;Nucleoside diphosphate kinase 3	H3BPR2;Q13232	1	1	16.435
APRT	Adenine phosphoribosyltransferase (Fragment);Adenine phosphoribosyltransferase;Adenine phosphoribosyltransferase;Adenine phosphoribosyltransferase	H3BQF1;H3BQZ9;H3BSW3;P07741	3	3	171.492
HNRNPUL2-BSCL2;HNRNPUL2	HCG2044799;Heterogeneous nuclear ribonucleoprotein U-like protein 2	H3BQZ7;Q1KMD3	5	5	31.1515
CORO1A	Coronin (Fragment);Coronin;Coronin (Fragment);Coronin-1A	H3BRJ0;H3BRY3;H3BTU6;P31146	1	1	29.272
PMM2	Phosphomannomutase;Phosphomannomutase;Phosphomannomutase 2	H3BRM0;H3BV55;O15305	2	2	44.7547
CIAO3	Cytosolic iron-sulfur assembly component 3 (Fragment);Cytosolic iron-sulfur assembly component 3 (Fragment);Cytosolic iron-sulfur assembly component 3 (Fragment);Cytosolic iron-sulfur assembly component 3	H3BSH2;H3BSJ7;I3L2A3;Q9H6Q4	1	1	52.5477
COTL1	Coactosin-like protein	H3BT58;Q14019	2	2	45.7341
PPP4C	Serine/threonine-protein phosphatase (Fragment);Serine/threonine-protein phosphatase 4 catalytic subunit	H3BTA2;P60510	2	2	39.5015
HAPLN3	Hyaluronan and proteoglycan link protein 3	H3BTH8;Q96S86	3	3	98.6043
CSK	Tyrosine-protein kinase CSK (Fragment);Tyrosine-protein kinase CSK	H3BUM9;P41240	2	2	82.8535
GCA	Grancalcin;Grancalcin (Fragment);Grancalcin	H7BXD5;H7C2Z6;P28676	1	1	14.5751
HNRNPLL	Heterogeneous nuclear ribonucleoprotein L-like (Fragment)	H7BXH8	1	1	94.3132
SORBS2	Sorbin and SH3 domain-containing protein 2 (Fragment);Sorbin and SH3 domain-containing protein 2 (Fragment);Sorbin and SH3 domain-containing protein 2 (Fragment);Sorbin and SH3 domain-containing protein 2 (Fragment);Sorbin and SH3 domain-containing protein 2	H7BXR3;H7BZK1;H7BZX1;H7C1R7;O94875	1	1	33.0764
COL18A1	Collagen alpha-1(XVIII) chain (Fragment);Collagen alpha-1(XVIII) chain	H7BXV5;P39060	5	5	36.8567
DHX30	RNA helicase;ATP-dependent RNA helicase DHX30	H7BXY3;Q7L2E3	1	1	34.7292
EWSR1	RNA-binding protein EWS (Fragment)	H7BY36	1	1	12.9378
PDGFA	Platelet-derived growth factor subunit A (Fragment);Platelet-derived growth factor subunit A	H7BYW6;P04085	1	1	118.536
NOP58	Nucleolar protein 58 (Fragment);Nucleolar protein 58	H7BZ72;Q9Y2X3	1	1	10.29
PDIA3	Protein disulfide-isomerase A3 (Fragment)	H7BZJ3	1	1	529.711
ZPR1	Zinc finger protein ZPR1 (Fragment);Zinc finger protein ZPR1 (Fragment);Zinc finger protein ZPR1	H7BZM7;H7C0E5;O75312	1	1	13.0009
ESD	S-formylglutathione hydrolase (Fragment);S-formylglutathione hydrolase;S-formylglutathione hydrolase;S-formylglutathione hydrolase	H7BZT7;P10768;U3KQT1;X6RA14	6	6	143.97
NAGK	GlcNAc kinase;GlcNAc kinase;N-acetyl-D-glucosamine kinase	H7C1L7;H7C3G9;Q9UJ70	1	1	57.1936
SON	Protein SON (Fragment);Protein SON	H7C1M2;P18583	1	1	12.3741
NCKIPSD	NCK-interacting protein with SH3 domain (Fragment);NCK-interacting protein with SH3 domain	H7C2K2;Q9NZQ3	1	1	6.08137
P3H1	Prolyl 3-hydroxylase 1 (Fragment);Prolyl 3-hydroxylase 1	H7C2W6;Q32P28	1	1	54.5955
IAH1	Isoamyl acetate-hydrolyzing esterase 1 homolog (Fragment);Isoamyl acetate-hydrolyzing esterase 1 homolog	H7C5G1;Q2TAA2	1	1	7.66075
CCDC80	Coiled-coil domain-containing protein 80 (Fragment);Coiled-coil domain-containing protein 80	H7C5K4;Q76M96	3	3	19.9356
NSF	Vesicle-fusing ATPase	I3L0N3;P46459	2	2	74.4639
UBE2G1	Ubiquitin-conjugating enzyme E2 G1	I3L0Q0;I3L2Q4;P62253	1	1	105.576
PCYT2	CTP:phosphoethanolamine cytidylyltransferase (Fragment);CTP:phosphoethanolamine cytidylyltransferase (Fragment);CTP:phosphoethanolamine cytidylyltransferase;CTP:phosphoethanolamine cytidylyltransferase (Fragment);Ethanolamine-phosphate cytidylyltransferase	I3L1C4;I3L1L9;I3L1R7;I3L2Q1;Q99447	1	1	14.0352
TXNDC17	Thioredoxin domain-containing protein 17	I3L2R6;Q9BRA2	3	3	86.8356
EIF5A	Eukaryotic translation initiation factor 5A (Fragment);Eukaryotic translation initiation factor 5A-1;Eukaryotic translation initiation factor 5A-1	I3L397;I3L504;P63241	7	7	116.49
LCMT1	[Phosphatase 2A protein]-leucine-carboxy methyltransferase 1 (Fragment);Leucine carboxyl methyltransferase 1	I3L4A2;Q9UIC8	2	2	21.4681
NXN	Nucleoredoxin (Fragment);Nucleoredoxin	I3L4V6;Q6DKJ4	1	1	52.6507
AFP	Alpha-fetoprotein	J3KMX3;P02771	1	1	19.1645
ECPAS	Proteasome adapter and scaffold protein ECM29	J3KN16;Q5VYK3	14	14	38.883
PSMD9	26S proteasome non-ATPase regulatory subunit 9	J3KN29;O00233	3	3	88.1715
GTF2A1	Transcription initiation factor IIA subunit 1	J3KNC0;P52655	2	2	44.3158
RGMB	RGM domain family member B;Repulsive guidance molecule B	J3KNF6;Q6NW40	2	2	23.4702
OLA1	Obg-like ATPase 1	J3KQ32;Q9NTK5	3	3	69.8689
ASPSCR1	Tether-containing UBX domain for GLUT4 (Fragment);Tether-containing UBX domain for GLUT4 (Fragment);Tether-containing UBX domain for GLUT4;Tether-containing UBX domain for GLUT4;Tether containing UBX domain for GLUT4	J3KRG1;J3QL04;J3QR50;J3QRW3;Q9BZE9	2	2	29.5725
GSDMA	Gasdermin-A (Fragment);Gasdermin-A	J3KRG2;Q96QA5	2	2	13.3666
CBX1	Chromobox protein homolog 1 (Fragment);Chromobox protein homolog 1	J3KS05;P83916	3	3	46.1592
ZNF207	BUB3-interacting and GLEBS motif-containing protein ZNF207 (Fragment);BUB3-interacting and GLEBS motif-containing protein ZNF207;BUB3-interacting and GLEBS motif-containing protein ZNF207;BUB3-interacting and GLEBS motif-containing protein ZNF207	J3KS31;J3QRS9;O43670;X6R4W8	1	1	90.2968
BLMH	Bleomycin hydrolase (Fragment);Bleomycin hydrolase (Fragment);Bleomycin hydrolase (Fragment);Bleomycin hydrolase	J3KSD8;K7ES02;K7ESE8;Q13867	1	1	30.1604
JPT1	Jupiter microtubule-associated homolog 1 (Fragment);Jupiter microtubule-associated homolog 1;Jupiter microtubule associated homolog 1	J3KSH8;J3KT51;Q9UK76	1	1	8.82734
SUPT4H1	Transcription elongation factor SPT4	J3KSQ6;P63272	1	1	42.4806
CBFB	Core-binding factor subunit beta (Fragment)	J3KTD8	2	2	183.542
MIEN1	Migration and invasion enhancer 1	J3KTI2;Q9BRT3	1	1	11.4108
SRSF1	Serine/arginine-rich splicing factor 1	J3KTL2;Q07955	4	4	72.4469
SNX11	Sorting nexin-11 (Fragment);Sorting nexin-11 (Fragment);Sorting nexin-11 (Fragment);Sorting nexin-11	J3KTN6;J3QLV8;J3QRB9;Q9Y5W9	1	1	61.8804
CHERP	Calcium homeostasis endoplasmic reticulum protein	J3QK89;Q8IWX8	4	4	31.5612
SNRPN;SNRPB;SNRPN	Small nuclear ribonucleoprotein-associated protein N (Fragment);Small nuclear ribonucleoprotein-associated proteins B and B';Small nuclear ribonucleoprotein-associated protein N	J3QLE5;P14678;P63162	4	4	72.854
VWA1	von Willebrand factor A domain-containing protein 1 (Fragment);von Willebrand factor A domain-containing protein 1 (Fragment);von Willebrand factor A domain-containing protein 1	J3QLP3;J3QRR0;Q6PCB0	1	1	14.229
CDKN2A;CDKN2A;CDKN2A;CDKN2A;CDKN2B	Cyclin-dependent kinase inhibitor 2A;Cyclin-dependent kinase inhibitor 2A;Cyclin-dependent kinase inhibitor 2A;Cyclin-dependent kinase inhibitor 2A;Cyclin-dependent kinase 4 inhibitor B	J3QRG6;K7ENC6;K7ES20;P42771;P42772	1	1	10.0371
;FBXL8	Uncharacterized protein (Fragment);F-box/LRR-repeat protein 8	J3QRK9;Q96CD0	1	1	14.6282
ERAL1	GTPase Era, mitochondrial (Fragment);GTPase Era, mitochondrial (Fragment);GTPase Era, mitochondrial;GTPase Era, mitochondrial	J3QRV9;J3QSB2;J3QT61;O75616	1	1	69.1624
BUB3	Mitotic checkpoint protein BUB3 (Fragment);Mitotic checkpoint protein BUB3	J3QT28;O43684	5	5	118.69
RTBDN	Retbindin (Fragment);Retbindin (Fragment);Retbindin (Fragment);Retbindin (Fragment);Retbindin	K7EIS2;K7EKV3;K7EM70;K7EQL9;Q9BSG5	3	3	33.0449
OLFM2	Noelin-2;Noelin-2 (Fragment);Noelin-2;Noelin-2	K7EIS8;K7EKW2;K7ELC6;O95897	1	1	12.9844
TIMM13	Mitochondrial import inner membrane translocase subunit;Mitochondrial import inner membrane translocase subunit Tim13	K7EIT2;Q9Y5L4	2	2	46.7446
CACTIN	Cactin (Fragment);Cactin (Fragment);Cactin	K7EIU6;K7ENY9;Q8WUQ7	1	1	12.5741
SMAD4	Mothers against decapentaplegic homolog;Mothers against decapentaplegic homolog 4	K7EIU8;Q13485	1	1	19.2875
HEATR6	HEAT repeat-containing protein 6;HEAT repeat-containing protein 6;HEAT repeat-containing protein 6;HEAT repeat-containing protein 6 (Fragment);HEAT repeat-containing protein 6	K7EIX2;K7EKW7;K7ELR8;K7ESP5;Q6AI08	1	1	59.5249
LONP1	Lon protease homolog, mitochondrial;Lon protease homolog, mitochondrial;Lon protease homolog, mitochondrial	K7EJE8;K7EKE6;P36776	2	2	25.5049
CHAF1A	Chromatin assembly factor 1 subunit A (Fragment);Chromatin assembly factor 1 subunit A	K7EJF1;Q13111	1	1	89.3212
H3-3B;H3C1;H3-3A;H3-4;H3C15	Histone H3 (Fragment);Histone H3.1;Histone H3.3;Histone H3.1t;Histone H3.2	K7EK07;P68431;P84243;Q16695;Q71DI3	6	6	124.807
DAZAP1	DAZ-associated protein 1;DAZ-associated protein 1 (Fragment);DAZ-associated protein 1;DAZ-associated protein 1	K7EK33;K7EQ02;K7EQ55;Q96EP5	3	3	25.9461
LSM12	Protein LSM12 homolog	K7ELG9;Q3MHD2	3	3	148.446
GLYR1	Glyoxylate reductase 1 homolog (Fragment);Putative oxidoreductase GLYR1	K7EMM8;Q49A26	1	1	26.2152
PIN1	Peptidyl-prolyl cis-trans isomerase (Fragment);Peptidyl-prolyl cis-trans isomerase NIMA-interacting 1	K7EN45;Q13526	10	10	286.097
U2AF2	U2 snRNP auxiliary factor large subunit;Splicing factor U2AF 65 kDa subunit	K7ENG2;P26368	6	6	439.661
PSMG2	Proteasome assembly chaperone 2	K7ENR6;Q969U7	4	4	23.9461
RNMT	RG7MT1;mRNA cap guanine-N7 methyltransferase	K7EP06;O43148	2	2	64.2603
EIF3G	Eukaryotic translation initiation factor 3 subunit G (Fragment);Eukaryotic translation initiation factor 3 subunit G	K7EP16;O75821	3	3	35.42
RBM42	RNA-binding motif protein 42;RNA-binding motif protein 42;RNA-binding protein 42;RNA-binding protein 42	K7EP90;K7EQ03;K7ER08;Q9BTD8	1	1	14.8545
KRT23	Keratin, type I cytoskeletal 23 (Fragment);Keratin, type I cytoskeletal 23	K7EPI0;Q9C075	1	1	38.8525
UBE2S	Ubiquitin-conjugating enzyme E2 S (Fragment);Ubiquitin-conjugating enzyme E2 S	K7EPJ1;Q16763	1	1	7.20683
HDGFL2	Hepatoma-derived growth factor-related protein 2 (Fragment);Hepatoma-derived growth factor-related protein 2 (Fragment);Hepatoma-derived growth factor-related protein 2	K7EPS6;K7ERA4;Q7Z4V5	1	1	6.12884
EIF3K	Eukaryotic translation initiation factor 3 subunit K	K7ERF1;Q9UBQ5	6	6	52.2721
RPL22	60S ribosomal protein L22	K7ERI7;P35268	1	1	83.9888
TK1	Thymidine kinase;Thymidine kinase, cytosolic	K7ERV3;P04183	1	1	38.4311
UBE2O	(E3-independent) E2 ubiquitin-conjugating enzyme (Fragment);(E3-independent) E2 ubiquitin-conjugating enzyme	K7ES11;Q9C0C9	3	3	45.8846
PSME3	Proteasome activator complex subunit 3	K7ESG5;P61289	7	7	59.5614
ZNF418	Zinc finger protein 418 (Fragment)	M0QX21	1	1	145.882
RPS16	40S ribosomal protein S16 (Fragment);40S ribosomal protein S16 (Fragment);40S ribosomal protein S16;40S ribosomal protein S16;40S ribosomal protein S16;40S ribosomal protein S16	M0QX76;M0R1M5;M0R210;M0R3H0;P62249;Q6IPX4	2	2	12.1945
COPE	Coatomer subunit epsilon	M0QXB4;O14579	9	9	88.099
IRF3	Interferon regulatory factor 3 (Fragment);Interferon regulatory factor 3;Interferon regulatory factor 3;Interferon regulatory factor 3;Interferon regulatory factor 3 (Fragment);Interferon regulatory factor 3 (Fragment);Interferon regulatory factor 3 (Fragment);Interferon regulatory factor 3	M0QXC8;M0QYT9;M0QZB7;M0QZB8;M0R0R8;M0R0X9;M0R205;Q14653	1	1	29.8443
SLC1A5	Amino acid transporter;Neutral amino acid transporter B(0)	M0QXM4;Q15758	2	2	19.8662
NUP62	Nuclear pore glycoprotein p62	M0QXN5;P37198	1	1	26.986
ANO8	Anoctamin;Anoctamin-8	M0QYD2;Q9HCE9	1	1	3.425
SH3GL1	Endophilin-A2 (Fragment);Endophilin-A2 (Fragment);Endophilin-A2	M0QYE0;M0R0I3;Q99961	2	2	146.348
RPS19	40S ribosomal protein S19 (Fragment);40S ribosomal protein S19 (Fragment);40S ribosomal protein S19 (Fragment);40S ribosomal protein S19	M0QYF7;M0R140;M0R2L9;P39019	1	1	36.9778
PLAUR	Urokinase plasminogen activator surface receptor (Fragment);Urokinase plasminogen activator surface receptor (Fragment);Urokinase plasminogen activator surface receptor;Urokinase plasminogen activator surface receptor (Fragment);Urokinase plasminogen activator surface receptor	M0QYR6;M0R0H5;M0R1I2;M0R2E9;Q03405	2	2	14.3231
AP2S1	AP complex subunit sigma;AP complex subunit sigma;AP-2 complex subunit sigma;AP complex subunit sigma	M0QYZ2;M0R0N4;P53680;X6R390	3	3	8.9078
C19orf44	Uncharacterized protein C19orf44;Uncharacterized protein C19orf44 (Fragment);Uncharacterized protein C19orf44;Uncharacterized protein C19orf44	M0QZ23;M0R1E2;M0R2B3;Q9H6X5	1	1	50.2279
SMG9	Protein SMG9 (Fragment);Protein SMG9 (Fragment);Protein SMG9	M0QZC7;M0R0U0;Q9H0W8	1	1	26.3159
;GGCT	Gamma-glutamylcyclotransferase	M0QZK8;O75223	2	2	27.7645
CRLF1	Cytokine receptor-like factor 1 (Fragment);Cytokine receptor-like factor 1	M0QZL6;O75462	3	3	17.6669
ARHGEF1	Rho guanine nucleotide exchange factor 1;Rho guanine nucleotide exchange factor 1 (Fragment);Rho guanine nucleotide exchange factor 1	M0QZR4;M0R3H5;Q92888	2	2	22.8643
TIMM50	Mitochondrial import inner membrane translocase subunit TIM50 (Fragment);Mitochondrial import inner membrane translocase subunit TIM50;Mitochondrial import inner membrane translocase subunit TIM50	M0R0C3;M0R2F8;Q3ZCQ8	2	2	17.6122
TRIP10	Cdc42-interacting protein 4	M0R0F9;M0R2H7;Q15642;W4VSQ9	1	1	16.041
RAB4B;RAB4A;RAB4B	Ras-related protein Rab-4B (Fragment);Ras-related protein Rab-4A;Ras-related protein Rab-4B	M0R0X1;P20338;P61018	1	1	26.8592
GTF2F1	Transcription initiation factor IIF subunit alpha (Fragment);General transcription factor IIF subunit 1	M0R0Z3;P35269	1	1	7.96598
EPS15L1	Epidermal growth factor receptor substrate 15-like 1	M0R165;M0R2S2;Q9UBC2	2	2	22.5217
BLVRB	Flavin reductase (NADPH)	M0R192;P30043	4	4	83.1074
RPS11	40S ribosomal protein S11	M0R1H5;P62280	1	1	10.2075
CHMP2A	Charged multivesicular body protein 2a (Fragment);Charged multivesicular body protein 2a (Fragment);Charged multivesicular body protein 2a	M0R1L7;M0R1T5;O43633	2	2	29.1162
LRRC4B	Leucine-rich repeat-containing protein 4B (Fragment);Leucine-rich repeat-containing protein 4B	M0R2G0;Q9NT99	1	1	21.0285
FSD1	Fibronectin type III and SPRY domain-containing protein 1	M0R366;Q9BTV5	4	4	19.3553
NOTCH3	Neurogenic locus notch homolog protein 3 (Fragment);Neurogenic locus notch homolog protein 3	M0R3C9;Q9UM47	7	7	58.5428
DNASE2	Deoxyribonuclease-2-alpha	O00115	2	2	57.5426
DDX39A	ATP-dependent RNA helicase DDX39A	O00148	3	3	32.6353
PDLIM1	PDZ and LIM domain protein 1	O00151	13	13	1763.66
ACOT7	Cytosolic acyl coenzyme A thioester hydrolase	O00154	17	17	166.953
AIP	AH receptor-interacting protein	O00170	6	6	178.251
PSMD11	26S proteasome non-ATPase regulatory subunit 11	O00231	12	12	293.061
PSMD12	26S proteasome non-ATPase regulatory subunit 12	O00232	8	8	26.2076
SUPT5H	Transcription elongation factor SPT5	O00267	2	2	27.795
CLIC1	Chloride intracellular channel protein 1	O00299	14	14	624.481
QSOX1	Sulfhydryl oxidase 1	O00391	20	20	276.923
DCTN6	Dynactin subunit 6	O00399	1	1	17.3282
IPO5	Importin-5	O00410	34	34	381.351
DNM1L	Dynamin-1-like protein	O00429	5	5	21.5177
RTCA	RNA 3'-terminal phosphate cyclase	O00442	3	3	48.8958
PSMD14	26S proteasome non-ATPase regulatory subunit 14	O00487	4	4	61.4426
ZNF593	Zinc finger protein 593	O00488	1	1	2.4541
KPNA3	Importin subunit alpha-4	O00505	4	4	39.349
VWA5A	von Willebrand factor A domain-containing protein 5A	O00534	4	4	48.7285
SDCBP	Syntenin-1	O00560	8	8	139.166
PPP6C	Serine/threonine-protein phosphatase 6 catalytic subunit	O00743	2	2	31.1028
ARID1A	AT-rich interactive domain-containing protein 1A	O14497	6	6	66.5505
EIF1AY;EIF1AX	Eukaryotic translation initiation factor 1A, Y-chromosomal;Eukaryotic translation initiation factor 1A, X-chromosomal	O14602;P47813	3	3	89.513
ADAM10	Disintegrin and metalloproteinase domain-containing protein 10	O14672	5	5	43.059
IMPA2	Inositol monophosphatase 2	O14732	2	2	26.9972
PDCD5	Programmed cell death protein 5	O14737	9	9	828.648
PRMT5	Protein arginine N-methyltransferase 5	O14744	12	12	145.375
SLC9A3R1	Na(+)/H(+) exchange regulatory cofactor NHE-RF1	O14745	5	5	291.854
PSMA7	Proteasome subunit alpha type-7	O14818	11	11	102.939
GIPC1	PDZ domain-containing protein GIPC1	O14908	6	6	33.8198
HAT1	Histone acetyltransferase type B catalytic subunit	O14929	5	5	33.0135
PFAS	Phosphoribosylformylglycinamidine synthase	O15067	16	16	52.7487
ARPC2	Actin-related protein 2/3 complex subunit 2	O15144	8	8	131.588
ARPC3	Actin-related protein 2/3 complex subunit 3	O15145	4	4	49.0541
PFDN6	Prefoldin subunit 6	O15212	4	4	70.4896
OGT	UDP-N-acetylglucosamine--peptide N-acetylglucosaminyltransferase 110 kDa subunit	O15294	1	1	15.8886
PPM1G	Protein phosphatase 1G	O15355	5	5	48.2748
EIF3D	Eukaryotic translation initiation factor 3 subunit D	O15371	8	8	94.6495
IPO8	Importin-8	O15397	1	1	10.3369
STX7	Syntaxin-7	O15400	3	3	91.5139
POLR1G	DNA-directed RNA polymerase I subunit RPA34	O15446	4	4	45.5389
ARPC5	Actin-related protein 2/3 complex subunit 5	O15511	3	3	150.248
DHX15	Pre-mRNA-splicing factor ATP-dependent RNA helicase DHX15	O43143	6	6	51.4518
PRPF4	U4/U6 small nuclear ribonucleoprotein Prp4	O43172	3	3	14.8459
KLK10	Kallikrein-10	O43240	2	2	27.4472
PSMD3	26S proteasome non-ATPase regulatory subunit 3	O43242	9	9	43.3858
PAPSS1	Bifunctional 3'-phosphoadenosine 5'-phosphosulfate synthase 1	O43252	1	1	18.0688
DAPK3	Death-associated protein kinase 3	O43293	1	1	36.3161
MAP3K7	Mitogen-activated protein kinase kinase kinase 7;Mitogen-activated protein kinase kinase kinase	O43318;Q9UG54	1	1	14.3089
EEF1E1	Eukaryotic translation elongation factor 1 epsilon-1	O43324	3	3	75.546
HNRNPR	Heterogeneous nuclear ribonucleoprotein R	O43390	7	7	281.752
TXNL1	Thioredoxin-like protein 1	O43396	7	7	113.122
PPIH	Peptidyl-prolyl cis-trans isomerase H	O43447	6	6	101.436
XPOT	Exportin-T	O43592	7	7	49.6001
TRAPPC3	Trafficking protein particle complex subunit 3	O43617	7	7	182.996
PLRG1	Pleiotropic regulator 1	O43660	3	3	59.6827
NDUFA2	NADH dehydrogenase [ubiquinone] 1 alpha subcomplex subunit 2	O43678	2	2	90.3342
GET3	ATPase GET3	O43681	5	5	74.5762
ACTN4	Alpha-actinin-4	O43707	33	33	253.459
AP1G1	AP-1 complex subunit gamma-1	O43747	4	4	47.2488
NARS1	Asparagine--tRNA ligase, cytoplasmic	O43776	13	13	146.514
NUDT21	Cleavage and polyadenylation specificity factor subunit 5	O43809	4	4	48.3916
LANCL1	Glutathione S-transferase LANCL1	O43813	7	7	210.459
STRN	Striatin	O43815	5	5	23.821
PDE6D	Retinal rod rhodopsin-sensitive cGMP 3',5'-cyclic phosphodiesterase subunit delta	O43924	1	1	44.8607
TMPRSS11D	Transmembrane protease serine 11D	O60235	1	1	24.5967
PCDHGA12;PCDHGA8;PCDHGA5;PCDHGA4	Protocadherin gamma-A12;Protocadherin gamma-A8;Protocadherin gamma-A5;Protocadherin gamma-A4	O60330;Q9Y5G5;Q9Y5G8;Q9Y5G9	1	1	42.0899
KDM1A	Lysine-specific histone demethylase 1A;Lysine-specific histone demethylase	O60341;R4GMQ1	3	3	9.09094
SNX3	Sorting nexin-3	O60493	2	2	9.76005
OGA	Protein O-GlcNAcase	O60502	3	3	52.0296
CDC40	Pre-mRNA-processing factor 17	O60508;Q5SRN1	1	1	92.0478
PLOD3	Multifunctional procollagen lysine hydroxylase and glycosyltransferase LH3	O60568	4	4	31.1429
PLIN3	Perilipin-3	O60664	17	17	176.674
PRMT3	Protein arginine N-methyltransferase 3	O60678	1	1	24.0955
KPNA6	Importin subunit alpha-7	O60684	5	5	38.8831
UGDH	UDP-glucose 6-dehydrogenase	O60701	2	2	30.2155
SNX2	Sorting nexin-2	O60749	6	6	124.747
USO1	General vesicular transport factor p115	O60763	9	9	78.1593
H2BC12;H2BC11;H2BC17;H2BC3;H2BS1;H2BC5;H2BC4;H2BC21;H2BC18;H2BC9;H2BC15;H2BC14;H2BC13;H2BC15	Histone H2B type 1-K;Histone H2B type 1-J;Histone H2B type 1-O;Histone H2B type 1-B;Histone H2B type F-S;Histone H2B type 1-D;Histone H2B type 1-C/E/F/G/I;Histone H2B type 2-E;Histone H2B type 2-F;Histone H2B type 1-H;Histone H2B type 1-N;Histone H2B type 1-M;Histone H2B type 1-L;Histone H2B	O60814;P06899;P23527;P33778;P57053;P58876;P62807;Q16778;Q5QNW6;Q93079;Q99877;Q99879;Q99880;U3KQK0	8	8	1314.63
EDF1	Endothelial differentiation-related factor 1	O60869	2	2	56.257
WDR1	WD repeat-containing protein 1	O75083	20	20	320.656
CAND2	Cullin-associated NEDD8-dissociated protein 2	O75155	1	1	31.6591
CNOT3	CCR4-NOT transcription complex subunit 3	O75175	3	3	102.731
ZNF217	Zinc finger protein 217	O75362	1	1	7.54885
SEC22B	Vesicle-trafficking protein SEC22b	O75396	6	6	168.379
GIGYF1	GRB10-interacting GYF protein 1	O75420	1	1	25.4285
LRCH4	Leucine-rich repeat and calponin homology domain-containing protein 4	O75427	1	1	12.8018
VPS26A	Vacuolar protein sorting-associated protein 26A	O75436	9	9	217.212
PMPCB	Mitochondrial-processing peptidase subunit beta	O75439	3	3	32.0659
CA11	Carbonic anhydrase-related protein 11	O75493	1	1	15.8607
BANF1	Barrier-to-autointegration factor	O75531	1	1	70.4785
SF3B1	Splicing factor 3B subunit 1	O75533	13	13	76.2628
NPM3	Nucleoplasmin-3	O75607	4	4	127.295
SNRNP200	U5 small nuclear ribonucleoprotein 200 kDa helicase	O75643	10	10	35.5307
TIPRL	TIP41-like protein	O75663	1	1	91.5866
RP2	Protein XRP2	O75695	2	2	13.5833
PALM	Paralemmin-1	O75781	2	2	109.65
EIF3J	Eukaryotic translation initiation factor 3 subunit J	O75822	3	3	29.0597
CBR3	Carbonyl reductase [NADPH] 3	O75828	3	3	23.0347
IDH1	Isocitrate dehydrogenase [NADP] cytoplasmic	O75874	16	16	205.069
RBBP9	Serine hydrolase RBBP9	O75884	4	4	38.6539
C1QL1	C1q-related factor	O75973	1	1	27.7856
CPD	Carboxypeptidase D	O75976	1	1	13.8776
GLRX3	Glutaredoxin-3	O76003	8	8	102.556
DDAH1	N(G),N(G)-dimethylarginine dimethylaminohydrolase 1	O94760	1	1	58.541
URI1	Unconventional prefoldin RPB5 interactor 1	O94763	2	2	16.2783
MTA2	Metastasis-associated protein MTA2	O94776	1	1	11.0792
KBTBD11	Kelch repeat and BTB domain-containing protein 11	O94819	1	1	24.5837
TOMM70	Mitochondrial import receptor subunit TOM70	O94826	2	2	11.6333
PLPBP	Pyridoxal phosphate homeostasis protein	O94903	7	7	151.082
DKK1	Dickkopf-related protein 1	O94907	8	8	123.452
AP2A2	AP-2 complex subunit alpha-2	O94973	6	6	19.463
CLSTN1	Calsyntenin-1	O94985	15	15	1073.39
ZRANB2	Zinc finger Ran-binding domain-containing protein 2	O95218	2	2	13.6601
SNAPIN	SNARE-associated protein Snapin	O95295	1	1	55.7867
PGLS	6-phosphogluconolactonase	O95336	11	11	75.0878
LYPLA2	Acyl-protein thioesterase 2	O95372	5	5	59.3022
IPO7	Importin-7	O95373	26	26	124.525
ARIH2	E3 ubiquitin-protein ligase ARIH2	O95376	1	1	33.4564
AHSA1	Activator of 90 kDa heat shock protein ATPase homolog 1	O95433	14	14	150.452
PSMG1	Proteasome assembly chaperone 1	O95456	4	4	40.1539
SEC24B	Protein transport protein Sec24B	O95487	3	3	14.1604
STAMBP	STAM-binding protein	O95630	5	5	116.916
FSTL3	Follistatin-related protein 3	O95633	3	3	88.1431
ASMTL	Probable bifunctional dTTP/UTP pyrophosphatase/methyltransferase protein	O95671	2	2	14.4419
BRD1	Bromodomain-containing protein 1	O95696	1	1	20.8384
AP2A1	AP-2 complex subunit alpha-1	O95782	9	9	126.976
BAG2	BAG family molecular chaperone regulator 2	O95816	1	1	36.6889
DDAH2	N(G),N(G)-dimethylarginine dimethylaminohydrolase 2	O95865	4	4	68.3719
NUDT3	Diphosphoinositol polyphosphate phosphohydrolase 1	O95989	1	1	16.9905
PAK4	Serine/threonine-protein kinase PAK 4	O96013	4	4	31.2705
ACTL6A	Actin-like protein 6A	O96019	4	4	38.3528
LDHA	L-lactate dehydrogenase A chain	P00338	27	27	1478.87
ALDH1A1	Retinal dehydrogenase 1	P00352	54	54	8198.25
GSR	Glutathione reductase, mitochondrial	P00390	3	3	23.5218
PNP	Purine nucleoside phosphorylase	P00491	4	4	18.982
HPRT1	Hypoxanthine-guanine phosphoribosyltransferase	P00492	1	1	38.4267
GOT2	Aspartate aminotransferase, mitochondrial	P00505	7	7	70.185
PGK1	Phosphoglycerate kinase 1	P00558	41	41	3349.04
AK1	Adenylate kinase isoenzyme 1	P00568;Q5T9B7	6	6	37.3721
SERPINC1	Antithrombin-III	P01008	3	3	63.9362
A2M	Alpha-2-macroglobulin	P01023	2	2	60.0188
TIMP1	Metalloproteinase inhibitor 1	P01033;Q5H9A7	10	10	425.444
CST3	Cystatin-C	P01034	4	4	39.0497
CSTA	Cystatin-A	P01040	6	6	95.7905
HRAS;KRAS	GTPase HRas;GTPase KRas	P01112;P01116	1	1	12.2032
IGF2	Insulin-like growth factor II	P01344	2	2	62.7432
COL3A1	Collagen alpha-1(III) chain	P02461	5	5	41.4224
KRT14	Keratin, type I cytoskeletal 14	P02533	38	38	853.031
KRT6A	Keratin, type II cytoskeletal 6A	P02538	20	20	523.701
APOE	Apolipoprotein E	P02649	10	10	150.729
FN1	Fibronectin	P02751	23	23	68.8192
TFRC	Transferrin receptor protein 1	P02786	21	21	418.87
VTN	Vitronectin	P04004	2	2	73.5503
CAT	Catalase	P04040	4	4	16.9493
ALDOA	Fructose-bisphosphate aldolase A	P04075	32	32	1042.34
CSTB	Cystatin-B	P04080	3	3	52.2495
ANXA1	Annexin A1	P04083	43	43	2122.31
KRT6B	Keratin, type II cytoskeletal 6B	P04259	2	2	146.588
KRT1	Keratin, type II cytoskeletal 1	P04264	55	55	7701.31
TUBB4A	Tubulin beta-4A chain	P04350	1	1	15.5226
GAPDH	Glyceraldehyde-3-phosphate dehydrogenase	P04406	27	27	1126.96
TYMS	Thymidylate synthase	P04818	2	2	18.7011
GNAI2	Guanine nucleotide-binding protein G(i) subunit alpha-2	P04899	3	3	39.6325
ARG1	Arginase-1	P05089	7	7	163.404
S100A8	Protein S100-A8	P05109	2	2	64.9305
SERPINE1	Plasminogen activator inhibitor 1	P05121	21	21	359.7
EIF2S1	Eukaryotic translation initiation factor 2 subunit 1	P05198	18	18	170.787
RPLP2	60S acidic ribosomal protein P2	P05387	5	5	102.799
RPLP0	60S acidic ribosomal protein P0	P05388	9	9	97.1758
COL5A2	Collagen alpha-2(V) chain	P05997	13	13	398.483
ATP5F1B	ATP synthase subunit beta, mitochondrial	P06576	14	14	97.0121
S100A9	Protein S100-A9	P06702	7	7	124.366
ENO1	Alpha-enolase	P06733	48	48	2090.05
PYGL	Glycogen phosphorylase, liver form	P06737	24	24	83.1166
ITGAV	Integrin alpha-V	P06756	1	1	36.1546
ACYP1	Acylphosphatase-1	P07311	3	3	16.0791
ANXA2	Annexin A2	P07355	37	37	1812.32
CAPN1	Calpain-1 catalytic subunit	P07384	19	19	150.15
TUBB	Tubulin beta chain	P07437	5	5	249.925
HEXB	Beta-hexosaminidase subunit beta	P07686	11	11	80.0023
PFN1	Profilin-1	P07737	17	17	1357.4
BPGM	Bisphosphoglycerate mutase	P07738	1	1	19.1861
EPRS1	Bifunctional glutamate/proline--tRNA ligase	P07814	12	12	46.5066
HSP90AA1	Heat shock protein HSP 90-alpha	P07900	31	31	1161.69
THBS1	Thrombospondin-1	P07996	2	2	20.0775
RHOC	Rho-related GTP-binding protein RhoC;Rho-related GTP-binding protein RhoC (Fragment)	P08134;Q5JR08	1	1	19.6715
HSP90AB1	Heat shock protein HSP 90-beta	P08238	19	19	1537.99
ASNS	Asparagine synthetase [glutamine-hydrolyzing]	P08243	17	17	140.857
SNRPB2	U2 small nuclear ribonucleoprotein B''	P08579	1	1	20.9143
MET	Hepatocyte growth factor receptor	P08581	12	12	160.075
VIM	Vimentin	P08670	30	30	197.573
GNAI3	Guanine nucleotide-binding protein G(i) subunit alpha-3	P08754	2	2	19.8236
KRT16	Keratin, type I cytoskeletal 16	P08779	12	12	54.6523
SNRPA	U1 small nuclear ribonucleoprotein A	P09012	4	4	30.2916
ENO2	Gamma-enolase	P09104	9	9	125.497
GSTP1	Glutathione S-transferase P	P09211	11	11	251.141
MMP10	Stromelysin-2	P09238	14	14	203.547
LGALS1	Galectin-1	P09382	11	11	291.961
QDPR	Dihydropteridine reductase	P09417	3	3	22.4954
HMGB1	High mobility group protein B1	P09429;Q5T7C4	5	5	109.907
UCHL1	Ubiquitin carboxyl-terminal hydrolase isozyme L1	P09936	6	6	184.548
LTA4H	Leukotriene A-4 hydrolase	P09960	2	2	32.2322
ALDOC	Fructose-bisphosphate aldolase C	P09972	9	9	53.4943
POTEJ	POTE ankyrin domain family member J	P0CG39	1	1	911.183
HSPA1A;HSPA1B	Heat shock 70 kDa protein 1A;Heat shock 70 kDa protein 1B	P0DMV8;P0DMV9	18	18	1034.78
CBSL;CBS	Cystathionine beta-synthase-like protein;Cystathionine beta-synthase	P0DN79;P35520	4	4	32.7916
TMEM225B	Transmembrane protein 225B	P0DP42	1	1	133.762
AMY1B;AMY1C;AMY1A;AMY1A	Alpha-amylase 1B;Alpha-amylase 1C;Alpha-amylase 1A;Alpha-amylase (Fragment)	P0DTE7;P0DTE8;P0DUB6;Q5T085	2	2	16.7957
RO60	60 kDa SS-A/Ro ribonucleoprotein	P10155	2	2	16.0687
RRAS	Ras-related protein R-Ras	P10301	3	3	28.2719
H1-4;H1-3;H1-2	Histone H1.4;Histone H1.3;Histone H1.2	P10412;P16402;P16403	3	3	29.7315
PTPRF	Receptor-type tyrosine-protein phosphatase F	P10586	23	23	87.0319
TXN	Thioredoxin	P10599	3	3	24.5925
PRKAR1A	cAMP-dependent protein kinase type I-alpha regulatory subunit	P10644	2	2	22.5408
TFPI	Tissue factor pathway inhibitor	P10646	1	1	14.6221
CLU	Clusterin	P10909	18	18	1599.12
HSPA8	Heat shock cognate 71 kDa protein	P11142	46	46	2465.03
UMPS	Uridine 5'-monophosphate synthase	P11172	2	2	21.6311
PYGB	Glycogen phosphorylase, brain form	P11216	7	7	51.9825
G6PD	Glucose-6-phosphate 1-dehydrogenase	P11413	14	14	52.0551
UBL4A	Ubiquitin-like protein 4A	P11441;Q5HY81	2	2	24.3893
IGF2R	Cation-independent mannose-6-phosphate receptor	P11717	18	18	255.388
ADH5	Alcohol dehydrogenase class-3	P11766	4	4	29.2334
PRPS2	Ribose-phosphate pyrophosphokinase 2	P11908	7	7	36.6403
PCNA	Proliferating cell nuclear antigen	P12004	14	14	109.658
COL11A1	Collagen alpha-1(XI) chain	P12107	17	17	451.86
COL6A3	Collagen alpha-3(VI) chain	P12111	40	40	125.881
TPR	Nucleoprotein TPR	P12270	9	9	74.4078
PIP	Prolactin-inducible protein	P12273	5	5	49.0369
CKB	Creatine kinase B-type	P12277	16	16	460.296
ACTN1	Alpha-actinin-1	P12814	48	48	1208.98
SRC	Proto-oncogene tyrosine-protein kinase Src	P12931	2	2	23.0136
XRCC6	X-ray repair cross-complementing protein 6	P12956	10	10	95.5591
XRCC5	X-ray repair cross-complementing protein 5	P13010	9	9	106.11
RNH1	Ribonuclease inhibitor	P13489	8	8	85.7761
EEF2	Elongation factor 2	P13639	45	45	4119.02
KRT13	Keratin, type I cytoskeletal 13	P13646	15	15	302.227
KRT5	Keratin, type II cytoskeletal 5	P13647	43	43	3821.77
TPT1	Translationally-controlled tumor protein	P13693	9	9	362.323
ETFA	Electron transfer flavoprotein subunit alpha, mitochondrial	P13804	5	5	38.1495
GYS1	Glycogen [starch] synthase, muscle	P13807	1	1	26.6939
PRKAR2A	cAMP-dependent protein kinase type II-alpha regulatory subunit	P13861	12	12	60.8261
MIF	Macrophage migration inhibitory factor	P14174	7	7	3889.94
FDPS	Farnesyl pyrophosphate synthase	P14324	10	10	259.091
AKR1A1	Aldo-keto reductase family 1 member A1	P14550	7	7	90.7405
PKM	Pyruvate kinase PKM	P14618	49	49	4864.52
COX6B1	Cytochrome c oxidase subunit 6B1	P14854	2	2	14.1437
DARS1	Aspartate--tRNA ligase, cytoplasmic	P14868	21	21	101.336
JUP	Junction plakoglobin	P14923	9	9	52.0468
GSPT1	Eukaryotic peptide chain release factor GTP-binding subunit ERF3A	P15170	3	3	16.6523
NME1	Nucleoside diphosphate kinase A	P15531	2	2	413.479
DSP	Desmoplakin	P15924	18	18	99.0028
RPA2	Replication protein A 32 kDa subunit	P15927	3	3	67.4018
HSPA6	Heat shock 70 kDa protein 6	P17066	1	1	171.904
CAPN2	Calpain-2 catalytic subunit	P17655	11	11	52.3572
PFKL	ATP-dependent 6-phosphofructokinase, liver type	P17858	1	1	17.9844
TCP1	T-complex protein 1 subunit alpha	P17987	26	26	417.819
IGFBP2	Insulin-like growth factor-binding protein 2	P18065	19	19	1245.01
RPL35A	60S ribosomal protein L35a	P18077	2	2	105.589
VCL	Vinculin	P18206	72	72	1045.96
PGAM1	Phosphoglycerate mutase 1	P18669	15	15	3324.53
KRT15	Keratin, type I cytoskeletal 15	P19012	1	1	286.374
KRT4	Keratin, type II cytoskeletal 4	P19013	7	7	1238.52
PAM	Peptidyl-glycine alpha-amidating monooxygenase	P19021	17	17	149.487
PLCG1	1-phosphatidylinositol 4,5-bisphosphate phosphodiesterase gamma-1	P19174	9	9	85.1969
HK1	Hexokinase-1	P19367	4	4	82.5916
POLR2C	DNA-directed RNA polymerase II subunit RPB3	P19387	2	2	6.10929
SRM	Spermidine synthase	P19623	2	2	172.534
ITIH2	Inter-alpha-trypsin inhibitor heavy chain H2	P19823;Q5T985	2	2	80.6194
PI3	Elafin	P19957	2	2	39.2033
EIF2S2	Eukaryotic translation initiation factor 2 subunit 2	P20042	1	1	39.8986
ANXA7	Annexin A7	P20073	2	2	30.0119
RAB6A	Ras-related protein Rab-6A	P20340	4	4	28.8837
PSMB1	Proteasome subunit beta type-1	P20618	14	14	241.163
LMNB1	Lamin-B1	P20700	10	10	72.9106
PZP	Pregnancy zone protein	P20742	2	2	17.4349
GSTM3	Glutathione S-transferase Mu 3	P21266	6	6	37.2704
ATP6V1B2	V-type proton ATPase subunit B, brain isoform	P21281	7	7	51.5958
ATP6V1C1	V-type proton ATPase subunit C 1	P21283	5	5	45.405
CSRP1	Cysteine and glycine-rich protein 1	P21291	3	3	72.6375
FLNA	Filamin-A	P21333;Q60FE5	51	51	394.629
ACO1	Cytoplasmic aconitate hydratase	P21399	1	1	67.7531
NT5E	5'-nucleotidase	P21589	3	3	21.8997
TGM2	Protein-glutamine gamma-glutamyltransferase 2	P21980	8	8	76.35
OSBP	Oxysterol-binding protein 1	P22059	1	1	16.5465
GART	Trifunctional purine biosynthetic protein adenosine-3	P22102	10	10	31.9179
PAICS	Multifunctional protein ADE2	P22234	12	12	318.052
SCP2	Sterol carrier protein 2	P22307	1	1	44.0575
UBA1	Ubiquitin-like modifier-activating enzyme 1	P22314	45	45	1281.89
HNRNPA2B1	Heterogeneous nuclear ribonucleoproteins A2/B1	P22626	24	24	1251.16
RFX1	MHC class II regulatory factor RFX1	P22670	1	1	33.4036
CALB2	Calretinin	P22676	11	11	136.698
IGFBP4	Insulin-like growth factor-binding protein 4	P22692	1	1	35.3733
TGM1	Protein-glutamine gamma-glutamyltransferase K	P22735	1	1	92.971
FBLN1	Fibulin-1	P23142	8	8	106.095
ITGA6	Integrin alpha-6	P23229	3	3	17.3398
SFPQ	Splicing factor, proline- and glutamine-rich	P23246	12	12	127.717
WARS1	Tryptophan--tRNA ligase, cytoplasmic	P23381	8	8	78.6539
RPS3	40S ribosomal protein S3	P23396	11	11	122.053
AHCY	Adenosylhomocysteinase	P23526	23	23	139.817
CFL1	Cofilin-1	P23528	12	12	7315.22
DTYMK	Thymidylate kinase	P23919	12	12	154.796
EEF1B2	Elongation factor 1-beta	P24534	5	5	53.7146
ACP1	Low molecular weight phosphotyrosine protein phosphatase	P24666	11	11	645.092
MCM3	DNA replication licensing factor MCM3	P25205	3	3	65.4762
AZGP1	Zinc-alpha-2-glycoprotein	P25311	6	6	79.1031
RPS12	40S ribosomal protein S12	P25398	4	4	22.9225
DNAJB1	DnaJ homolog subfamily B member 1	P25685	3	3	150.967
ATP5F1A	ATP synthase subunit alpha, mitochondrial	P25705	3	3	67.5755
PSMA1	Proteasome subunit alpha type-1	P25786	21	21	416.24
PSMA3	Proteasome subunit alpha type-3	P25788	12	12	513.116
MSN	Moesin	P26038	12	12	194.349
DDX6	Probable ATP-dependent RNA helicase DDX6	P26196	8	8	152.255
MGAT1	Alpha-1,3-mannosyl-glycoprotein 2-beta-N-acetylglucosaminyltransferase	P26572	1	1	30.966
TARS1	Threonine--tRNA ligase 1, cytoplasmic	P26639	15	15	106.331
VARS1	Valine--tRNA ligase	P26640	7	7	38.4103
EEF1G	Elongation factor 1-gamma	P26641	11	11	92.8029
YWHAQ	14-3-3 protein theta	P27348	9	9	41.0702
CALML3	Calmodulin-like protein 3	P27482	1	1	15.9083
RPA1	Replication protein A 70 kDa DNA-binding subunit	P27694	15	15	134.085
APEX1	DNA-(apurinic or apyrimidinic site) endonuclease	P27695	6	6	158.206
PSMA5	Proteasome subunit alpha type-5	P28066	13	13	288.179
PSMB4	Proteasome subunit beta type-4	P28070	10	10	86.9996
PSMB6	Proteasome subunit beta type-6	P28072	6	6	282.136
PSMB5	Proteasome subunit beta type-5	P28074	12	12	164.767
MAPK1	Mitogen-activated protein kinase 1	P28482	14	14	509.566
GRN	Progranulin	P28799	5	5	73.0826
LAP3	Cytosol aminopeptidase	P28838	2	2	15.2027
IMPA1	Inositol monophosphatase 1	P29218	8	8	140.264
CCN2	CCN family member 2	P29279	14	14	485.503
EPHA2	Ephrin type-A receptor 2	P29317	2	2	27.2011
SHC1	SHC-transforming protein 1	P29353	2	2	32.6407
SERPINB3	Serpin B3	P29508	10	10	175.784
EEF1D	Elongation factor 1-delta	P29692	11	11	319.019
GNA11	Guanine nucleotide-binding protein subunit alpha-11	P29992	2	2	25.0075
PRDX6	Peroxiredoxin-6	P30041	14	14	265.218
PRDX5	Peroxiredoxin-5, mitochondrial	P30044	3	3	42.591
PRDX3	Thioredoxin-dependent peroxide reductase, mitochondrial	P30048	5	5	83.2129
RPL12	60S ribosomal protein L12	P30050	4	4	48.6061
CMPK1	UMP-CMP kinase	P30085	9	9	53.6042
PEBP1	Phosphatidylethanolamine-binding protein 1	P30086	2	2	39.6062
PDIA3	Protein disulfide-isomerase A3	P30101	4	4	120.592
PPP2R1A	Serine/threonine-protein phosphatase 2A 65 kDa regulatory subunit A alpha isoform	P30153	29	29	259.663
ADSS2	Adenylosuccinate synthetase isozyme 2	P30520	10	10	135.919
LCN1;LCN1P1	Lipocalin-1;Putative lipocalin 1-like protein 1	P31025;Q5VSP4	1	1	7.05275
GDI1	Rab GDP dissociation inhibitor alpha	P31150	9	9	52.3081
S100A7	Protein S100-A7	P31151	3	3	34.4493
MAT2A	S-adenosylmethionine synthase isoform type-2	P31153	2	2	36.453
FGF9	Fibroblast growth factor 9	P31371	1	1	28.424
ATIC	Bifunctional purine biosynthesis protein ATIC	P31939	38	38	343.336
HNRNPH3	Heterogeneous nuclear ribonucleoprotein H3	P31942	4	4	30.6644
CASP14	Caspase-14	P31944	4	4	36.9626
SFN	14-3-3 protein sigma	P31947	2	2	29.999
STIP1	Stress-induced-phosphoprotein 1	P31948	13	13	210.67
S100A11	Protein S100-A11	P31949	5	5	482.063
L1CAM	Neural cell adhesion molecule L1	P32004	2	2	17.4004
PRDX2	Peroxiredoxin-2	P32119	2	2	19.7068
DCTD	Deoxycytidylate deaminase	P32321	5	5	41.9196
KIF5B	Kinesin-1 heavy chain	P33176	8	8	46.1059
MCM5	DNA replication licensing factor MCM5	P33992	8	8	52.8952
MCM7	DNA replication licensing factor MCM7	P33993	12	12	77.9733
RNASE4	Ribonuclease 4	P34096	2	2	280.865
SHMT1	Serine hydroxymethyltransferase, cytosolic	P34896	6	6	44.9459
SHMT2	Serine hydroxymethyltransferase, mitochondrial	P34897	10	10	69.2412
HSPA4	Heat shock 70 kDa protein 4	P34932	23	23	642.653
GPC1	Glypican-1	P35052	3	3	51.4807
RDX	Radixin	P35241	11	11	665.846
RPA3	Replication protein A 14 kDa subunit	P35244	3	3	23.1851
SPR	Sepiapterin reductase	P35270	3	3	33.7273
KRT9	Keratin, type I cytoskeletal 9	P35527	50	50	2655.52
IRS1	Insulin receptor substrate 1	P35568	1	1	28.4766
AGL	Glycogen debranching enzyme	P35573	5	5	23.0412
MYH9	Myosin-9	P35579	6	6	46.8199
PPM1A	Protein phosphatase 1A	P35813	10	10	58.0044
KRT2	Keratin, type II cytoskeletal 2 epidermal	P35908	44	44	2034.62
HMGCL	Hydroxymethylglutaryl-CoA lyase, mitochondrial	P35914	1	1	6.61825
ARL2	ADP-ribosylation factor-like protein 2	P36404	1	1	35.1675
ATP6V1E1	V-type proton ATPase subunit E 1	P36543	1	1	51.2545
CPOX	Oxygen-dependent coproporphyrinogen-III oxidase, mitochondrial	P36551	9	9	47.0163
NUDT1	7,8-dihydro-8-oxoguanine triphosphatase	P36639	3	3	20.7705
SERPINF1	Pigment epithelium-derived factor	P36955	10	10	73.634
DLST	Dihydrolipoyllysine-residue succinyltransferase component of 2-oxoglutarate dehydrogenase complex, mitochondrial	P36957	1	1	44.0455
SRP14	Signal recognition particle 14 kDa protein	P37108	2	2	167.832
HPCAL1;HPCA	Hippocalcin-like protein 1;Neuron-specific calcium-binding protein hippocalcin	P37235;P84074	1	1	24.0828
TAGLN2	Transgelin-2	P37802	18	18	793.213
TALDO1	Transaldolase	P37837	11	11	243.019
ETFB	Electron transfer flavoprotein subunit beta	P38117	3	3	47.3589
ATP6V1A	V-type proton ATPase catalytic subunit A	P38606	16	16	83.1776
EIF4A3	Eukaryotic initiation factor 4A-III	P38919	10	10	287.036
CCT6A	T-complex protein 1 subunit zeta	P40227	16	16	476.551
USP8	Ubiquitin carboxyl-terminal hydrolase 8	P40818	2	2	14.4491
MDH1	Malate dehydrogenase, cytoplasmic	P40925	11	11	121.887
MDH2	Malate dehydrogenase, mitochondrial	P40926	23	23	516.944
EIF2S3	Eukaryotic translation initiation factor 2 subunit 3	P41091	18	18	140.031
NAA10	N-alpha-acetyltransferase 10	P41227	5	5	66.6013
CASP3	Caspase-3	P42574	1	1	21.4259
CASP2	Caspase-2	P42575	1	1	29.6061
MCAM	Cell surface glycoprotein MUC18	P43121	1	1	19.9132
MAGEA4	Melanoma-associated antigen 4	P43358	13	13	518.788
PSMC4	26S proteasome regulatory subunit 6B	P43686	8	8	46.5399
CBX5	Chromobox protein homolog 5	P45973	1	1	9.61804
USP5	Ubiquitin carboxyl-terminal hydrolase 5	P45974	10	10	70.6593
RANGAP1	Ran GTPase-activating protein 1	P46060	13	13	79.4243
CRK	Adapter molecule crk	P46108	3	3	32.4557
CRKL	Crk-like protein	P46109	9	9	193.269
MAP1B	Microtubule-associated protein 1B	P46821	6	6	41.5148
GNPDA1	Glucosamine-6-phosphate isomerase 1	P46926	7	7	42.3936
YAP1	Transcriptional coactivator YAP1	P46937	7	7	157.647
UTRN	Utrophin	P46939	2	2	14.6842
IQGAP1	Ras GTPase-activating-like protein IQGAP1	P46940	27	27	250.772
CAPZA2	F-actin-capping protein subunit alpha-2	P47755	14	14	553.515
LGALS7	Galectin-7	P47929	6	6	90.2825
PREP	Prolyl endopeptidase	P48147	22	22	178.859
GCLM	Glutamate--cysteine ligase regulatory subunit	P48507	2	2	23.6403
PSMD8	26S proteasome non-ATPase regulatory subunit 8	P48556;R4GMR5	7	7	55.9725
SERPINB4	Serpin B4	P48594	16	16	80.2058
PRRC2A	Protein PRRC2A	P48634	3	3	18.9693
GSS	Glutathione synthetase	P48637	18	18	171.323
CCT5	T-complex protein 1 subunit epsilon	P48643	23	23	107.492
HSPA13	Heat shock 70 kDa protein 13	P48723	5	5	32.6863
IDH2	Isocitrate dehydrogenase [NADP], mitochondrial	P48735	1	1	4.90163
PITPNB	Phosphatidylinositol transfer protein beta isoform	P48739	7	7	130.553
ALDH9A1	4-trimethylaminobutyraldehyde dehydrogenase	P49189	11	11	81.5248
RPIA	Ribose-5-phosphate isomerase	P49247	4	4	23.5655
NASP	Nuclear autoantigenic sperm protein	P49321	11	11	245.532
FASN	Fatty acid synthase	P49327	71	71	203.578
CCT3	T-complex protein 1 subunit gamma	P49368	27	27	903.25
TUFM	Elongation factor Tu, mitochondrial	P49411	5	5	119.878
SRP9	Signal recognition particle 9 kDa protein	P49458	3	3	34.017
SARS1	Serine--tRNA ligase, cytoplasmic;Seryl-tRNA synthetase	P49591;Q5T5C7	7	7	37.3069
PSMB3	Proteasome subunit beta type-3	P49720	7	7	144.383
PSMB2	Proteasome subunit beta type-2	P49721	8	8	245.335
TMED10	Transmembrane emp24 domain-containing protein 10	P49755	1	1	25.8636
EIF2B2	Translation initiation factor eIF-2B subunit beta	P49770	1	1	28.9379
HINT1	Histidine triad nucleotide-binding protein 1	P49773	5	5	39.5167
RANBP2	E3 SUMO-protein ligase RanBP2	P49792	1	1	28.9703
SEPHS1	Selenide, water dikinase 1	P49903	13	13	156.134
GMPS	GMP synthase [glutamine-hydrolyzing]	P49915	13	13	149.948
GDI2	Rab GDP dissociation inhibitor beta	P50395	32	32	805.306
SERPINB8	Serpin B8	P50452	2	2	42.1699
SERPINB9	Serpin B9	P50453	3	3	13.5951
VASP	Vasodilator-stimulated phosphoprotein	P50552	8	8	290.652
DNM2	Dynamin-2	P50570	2	2	47.6341
NUDT2	Bis(5'-nucleosyl)-tetraphosphatase [asymmetrical]	P50583	4	4	29.9205
CCT8	T-complex protein 1 subunit theta	P50990	36	36	963.097
CCT4	T-complex protein 1 subunit delta	P50991	19	19	319.405
ANXA11	Annexin A11	P50995	3	3	17.8622
FXR2	Fragile X mental retardation syndrome-related protein 2	P51116	2	2	9.89589
RAB5C	Ras-related protein Rab-5C	P51148	6	6	34.186
DUSP3	Dual specificity protein phosphatase 3	P51452	8	8	64.3943
MMP15	Matrix metalloproteinase-15	P51511	2	2	31.1512
GALK1	Galactokinase	P51570	5	5	39.659
PSMD7	26S proteasome non-ATPase regulatory subunit 7	P51665	2	2	24.044
HDGF	Hepatoma-derived growth factor	P51858	1	1	66.6745
PGD	6-phosphogluconate dehydrogenase, decarboxylating	P52209	23	23	474.734
RAP1GDS1	Rap1 GTPase-GDP dissociation stimulator 1	P52306	6	6	23.9806
ARHGDIA	Rho GDP-dissociation inhibitor 1	P52565	11	11	715.716
HNRNPF	Heterogeneous nuclear ribonucleoprotein F	P52597	9	9	120.814
SMS	Spermine synthase	P52788	17	17	131.354
THOP1	Thimet oligopeptidase	P52888	4	4	25.8729
CAPZA1	F-actin-capping protein subunit alpha-1	P52907	13	13	728.088
BLVRA	Biliverdin reductase A	P53004	9	9	106.087
ARFIP1	Arfaptin-1	P53367	1	1	32.4794
NUBP1	Cytosolic Fe-S cluster assembly factor NUBP1	P53384	1	1	8.13271
ACLY	ATP-citrate synthase	P53396	31	31	238.594
METAP1	Methionine aminopeptidase 1	P53582	7	7	91.4228
MVD	Diphosphomevalonate decarboxylase	P53602	3	3	38.5045
COPB1	Coatomer subunit beta	P53618	17	17	87.5333
SEC24C	Protein transport protein Sec24C	P53992	17	17	97.7741
SUB1	Activated RNA polymerase II transcriptional coactivator p15	P53999	1	1	61.022
RARS1	Arginine--tRNA ligase, cytoplasmic	P54136	10	10	419.315
HSPA2	Heat shock-related 70 kDa protein 2	P54652	3	3	31.6206
AK2	Adenylate kinase 2, mitochondrial	P54819	12	12	820.08
NAPA	Alpha-soluble NSF attachment protein	P54920	11	11	66.4387
EIF5	Eukaryotic translation initiation factor 5	P55010	3	3	156.883
PSMD4	26S proteasome non-ATPase regulatory subunit 4	P55036;Q5VWC4	1	1	87.2333
CSE1L	Exportin-2	P55060	25	25	373.237
LAMB2	Laminin subunit beta-2	P55268	8	8	35.624
SEC13	Protein SEC13 homolog	P55735	3	3	24.8868
OXCT1	Succinyl-CoA:3-ketoacid coenzyme A transferase 1, mitochondrial	P55809	3	3	30.2384
EIF3B	Eukaryotic translation initiation factor 3 subunit B	P55884	4	4	26.6262
MARS1	Methionine--tRNA ligase, cytoplasmic	P56192	6	6	48.7111
EIF6	Eukaryotic translation initiation factor 6	P56537	6	6	61.6985
CTBP2	C-terminal-binding protein 2	P56545	2	2	15.7118
ARPC4	Actin-related protein 2/3 complex subunit 4	P59998	8	8	384.056
TPI1	Triosephosphate isomerase	P60174	8	8	77.8773
EIF4A1	Eukaryotic initiation factor 4A-I	P60842	32	32	1908.15
RPS20	40S ribosomal protein S20	P60866	4	4	227.617
CDC42	Cell division control protein 42 homolog	P60953	2	2	25.6452
DSTN	Destrin	P60981	5	5	779.861
GMFB	Glia maturation factor beta	P60983	5	5	67.5981
RAB8A	Ras-related protein Rab-8A	P61006	1	1	8.01702
RAB2A	Ras-related protein Rab-2A	P61019	5	5	52.435
RAB5B	Ras-related protein Rab-5B	P61020	1	1	7.40684
RAB10	Ras-related protein Rab-10	P61026	1	1	38.0969
UBE2M	NEDD8-conjugating enzyme Ubc12	P61081	8	8	315.285
UBE2K	Ubiquitin-conjugating enzyme E2 K	P61086	7	7	58.7402
UBE2N	Ubiquitin-conjugating enzyme E2 N	P61088	10	10	267.181
RAB14	Ras-related protein Rab-14	P61106	4	4	15.39
ACTR3	Actin-related protein 3	P61158	17	17	286.191
ACTR2	Actin-related protein 2	P61160	11	11	125.617
ACTR1A	Alpha-centractin	P61163;R4GMT0	11	11	152.011
ARF3;ARF1	ADP-ribosylation factor 3;ADP-ribosylation factor 1	P61204;P84077	10	10	307.389
RAP1B	Ras-related protein Rap-1b	P61224	7	7	137.575
RAP2B	Ras-related protein Rap-2b	P61225	3	3	18.3931
MAGOH	Protein mago nashi homolog	P61326	1	1	228.85
RHOA	Transforming protein RhoA	P61586	3	3	25.9568
NAA20	N-alpha-acetyltransferase 20	P61599	1	1	46.3883
HSPE1	10 kDa heat shock protein, mitochondrial	P61604	11	11	589.504
LYZ	Lysozyme C	P61626	6	6	97.68
VBP1	Prefoldin subunit 3	P61758	1	1	363.511
TGFB2	Transforming growth factor beta-2 proprotein	P61812	8	8	1683.62
DCAF7	DDB1- and CUL4-associated factor 7	P61962	1	1	24.617
WDR5	WD repeat-containing protein 5	P61964	2	2	144.905
HNRNPK	Heterogeneous nuclear ribonucleoprotein K;Heterogeneous nuclear ribonucleoprotein K (Fragment)	P61978;Q5T6W2	15	15	582.589
YWHAG	14-3-3 protein gamma	P61981	8	8	83.8552
PPP1CA	Serine/threonine-protein phosphatase PP1-alpha catalytic subunit	P62136	2	2	63.9681
PPP1CB	Serine/threonine-protein phosphatase PP1-beta catalytic subunit	P62140	9	9	170.327
PSMC1	26S proteasome regulatory subunit 4	P62191	5	5	18.7758
PSMC5	26S proteasome regulatory subunit 8	P62195	14	14	94.518
RPS8	40S ribosomal protein S8	P62241;Q5JR95	1	1	39.6898
YWHAE	14-3-3 protein epsilon	P62258	11	11	110.019
SNRPE	Small nuclear ribonucleoprotein E	P62304	6	6	51.0389
SNRPF	Small nuclear ribonucleoprotein F	P62306	2	2	57.878
LSM3	U6 snRNA-associated Sm-like protein LSm3	P62310	3	3	97.3987
LSM6	U6 snRNA-associated Sm-like protein LSm6	P62312	1	1	12.7328
SNRPD2	Small nuclear ribonucleoprotein Sm D2	P62316	5	5	89.7737
SNRPD3	Small nuclear ribonucleoprotein Sm D3	P62318	3	3	62.4628
POLR2G	DNA-directed RNA polymerase II subunit RPB7	P62487	1	1	15.8589
CNBP	Cellular nucleic acid-binding protein	P62633	6	6	526.759
YPEL5	Protein yippee-like 5	P62699	1	1	11.1523
RPS4X	40S ribosomal protein S4, X isoform	P62701	1	1	9.63251
PPP2CB	Serine/threonine-protein phosphatase 2A catalytic subunit beta isoform	P62714	9	9	201.199
RPS6	40S ribosomal protein S6	P62753	2	2	53.4788
H4C1	Histone H4	P62805	4	4	324.603
RAB1A	Ras-related protein Rab-1A	P62820	2	2	13.9035
RPS28	40S ribosomal protein S28	P62857	2	2	40.2351
GNB1	Guanine nucleotide-binding protein G(I)/G(S)/G(T) subunit beta-1	P62873	13	13	87.3521
RBX1	E3 ubiquitin-protein ligase RBX1	P62877	1	1	33.7222
GNB2	Guanine nucleotide-binding protein G(I)/G(S)/G(T) subunit beta-2	P62879	4	4	50.0699
RPL11	60S ribosomal protein L11	P62913;Q5VVC8	2	2	23.0798
PPIA	Peptidyl-prolyl cis-trans isomerase A	P62937	17	17	3303.66
FKBP1A	Peptidyl-prolyl cis-trans isomerase FKBP1A	P62942	2	2	98.5054
RPS27A	Ubiquitin-40S ribosomal protein S27a	P62979	10	10	475.49
GRB2	Growth factor receptor-bound protein 2	P62993	3	3	86.0944
RAC1	Ras-related C3 botulinum toxin substrate 1	P63000	2	2	39.7457
AP2B1	AP-2 complex subunit beta	P63010	13	13	103.272
GNAS	Guanine nucleotide-binding protein G(s) subunit alpha isoforms short;Guanine nucleotide-binding protein G(s) subunit alpha isoforms XLas	P63092;Q5JWF2	2	2	19.9379
GNAI1	Guanine nucleotide-binding protein G(i) subunit alpha-1	P63096	8	8	80.3163
YWHAZ	14-3-3 protein zeta/delta	P63104	5	5	54.9188
PPP2R2A	Serine/threonine-protein phosphatase 2A 55 kDa regulatory subunit B alpha isoform	P63151	4	4	27.9634
DYNLL1	Dynein light chain 1, cytoplasmic	P63167	2	2	14.4903
RPS21	40S ribosomal protein S21	P63220	8	8	231.822
RACK1	Receptor of activated protein C kinase 1	P63244	19	19	667.693
ACTG1	Actin, cytoplasmic 2	P63261	59	59	5858.03
ACTC1;ACTA1	Actin, alpha cardiac muscle 1;Actin, alpha skeletal muscle	P68032;P68133	6	6	228.199
FKBP1B	Peptidyl-prolyl cis-trans isomerase FKBP1B	P68106	1	1	61.9716
TUBA4A	Tubulin alpha-4A chain	P68366	5	5	262.339
TUBB4B	Tubulin beta-4B chain	P68371	35	35	1196.66
PAFAH1B2	Platelet-activating factor acetylhydrolase IB subunit alpha2	P68402	3	3	34.6853
HBA1	Hemoglobin subunit alpha	P69905	8	8	202.815
CXADR	Coxsackievirus and adenovirus receptor	P78310	3	3	91.5842
IGBP1	Immunoglobulin-binding protein 1	P78318	4	4	18.7459
GTF2I	General transcription factor II-I	P78347	5	5	132.684
CCT2	T-complex protein 1 subunit beta	P78371	37	37	608.291
GSTO1	Glutathione S-transferase omega-1	P78417	1	1	80.4148
PRKDC	DNA-dependent protein kinase catalytic subunit	P78527	7	7	40.2174
DCD	Dermcidin	P81605	6	6	383.87
HSPG2	Basement membrane-specific heparan sulfate proteoglycan core protein	P98160	16	16	38.6013
RBM10	RNA-binding protein 10	P98175	3	3	96.0695
RBM3	RNA-binding protein 3	P98179	5	5	411.003
CDK6	Cyclin-dependent kinase 6	Q00534	1	1	12.1076
FKBP3	Peptidyl-prolyl cis-trans isomerase FKBP3	Q00688	3	3	22.5514
SORD	Sorbitol dehydrogenase	Q00796	11	11	191.953
B4GALNT1	Beta-1,4 N-acetylgalactosaminyltransferase 1	Q00973	2	2	20.5912
TIAL1	Nucleolysin TIAR	Q01085	2	2	43.8793
FABP5	Fatty acid-binding protein 5	Q01469	5	5	242.075
CAP1	Adenylyl cyclase-associated protein 1	Q01518	14	14	638.444
HMGCS1	Hydroxymethylglutaryl-CoA synthase, cytoplasmic	Q01581	1	1	38.5818
DR1	Protein Dr1	Q01658	2	2	96.6608
EXOSC10	Exosome component 10	Q01780	2	2	21.9365
PFKP	ATP-dependent 6-phosphofructokinase, platelet type	Q01813	19	19	110.74
PLCB3	1-phosphatidylinositol 4,5-bisphosphate phosphodiesterase beta-3	Q01970	3	3	13.067
DSG1	Desmoglein-1	Q02413	10	10	43.6915
FKBP4	Peptidyl-prolyl cis-trans isomerase FKBP4	Q02790	12	12	79.2838
PLOD1	Procollagen-lysine,2-oxoglutarate 5-dioxygenase 1	Q02809	20	20	123.318
NUCB1	Nucleobindin-1	Q02818	6	6	175.334
RPL6	60S ribosomal protein L6	Q02878	1	1	68.0666
AKAP12	A-kinase anchor protein 12	Q02952	2	2	18.1658
LMNB2	Lamin-B2	Q03252	14	14	91.4617
KRT17	Keratin, type I cytoskeletal 17	Q04695	2	2	28.2485
GLO1	Lactoylglutathione lyase	Q04760	8	8	128.071
YWHAH	14-3-3 protein eta	Q04917	9	9	53.4653
CSTF1	Cleavage stimulation factor subunit 1	Q05048	7	7	28.8943
PTK2	Focal adhesion kinase 1	Q05397	7	7	39.6011
SRSF11	Serine/arginine-rich splicing factor 11;Serine/arginine-rich-splicing factor 11 (Fragment)	Q05519;Q5T760	1	1	21.7699
PTPN11	Tyrosine-protein phosphatase non-receptor type 11	Q06124	9	9	130.878
PPAT	Amidophosphoribosyltransferase	Q06203	2	2	190.738
PSME1	Proteasome activator complex subunit 1	Q06323	3	3	36.7706
APLP2	Amyloid-like protein 2	Q06481	12	12	77.821
PRDX1	Peroxiredoxin-1	Q06830	25	25	3100.33
C1QBP	Complement component 1 Q subcomponent-binding protein, mitochondrial	Q07021	4	4	28.9649
KHDRBS1	KH domain-containing, RNA-binding, signal transduction-associated protein 1	Q07666	3	3	29.5233
BAX	Apoptosis regulator BAX	Q07812	4	4	28.0746
LRP1	Prolow-density lipoprotein receptor-related protein 1	Q07954	8	8	68.1751
ARHGAP1	Rho GTPase-activating protein 1	Q07960	2	2	60.0596
TGM3	Protein-glutamine gamma-glutamyltransferase E	Q08188	3	3	36.6669
DHX9	ATP-dependent RNA helicase A	Q08211	19	19	394.874
CRYZ	Quinone oxidoreductase	Q08257	9	9	121.024
MFGE8	Lactadherin	Q08431	11	11	158.154
DSC1	Desmocollin-1	Q08554	8	8	71.3384
PPID	Peptidyl-prolyl cis-trans isomerase D	Q08752	1	1	36.3643
SSRP1	FACT complex subunit SSRP1	Q08945	8	8	95.8781
VAC14	Protein VAC14 homolog	Q08AM6	2	2	33.4877
NSUN2	RNA cytosine C(5)-methyltransferase NSUN2	Q08J23	1	1	12.2016
RBBP4	Histone-binding protein RBBP4	Q09028	4	4	113.678
NCBP1	Nuclear cap-binding protein subunit 1	Q09161	3	3	18.1706
AHNAK	Neuroblast differentiation-associated protein AHNAK	Q09666	2	2	44.571
GALNT2	Polypeptide N-acetylgalactosaminyltransferase 2	Q10471	3	3	27.6254
AP1B1	AP-1 complex subunit beta-1	Q10567	3	3	37.545
PMPCA	Mitochondrial-processing peptidase subunit alpha	Q10713	1	1	10.7156
SCRN1	Secernin-1	Q12765	1	1	47.3072
TWF1	Twinfilin-1	Q12792	3	3	159.341
SF3A3	Splicing factor 3A subunit 3	Q12874	2	2	169.228
ILF3	Interleukin enhancer-binding factor 3	Q12906	17	17	68.1921
TRAP1	Heat shock protein 75 kDa, mitochondrial	Q12931	18	18	410.085
BNIP1	Vesicle transport protein SEC20	Q12981	2	2	28.4572
ECH1	Delta(3,5)-Delta(2,4)-dienoyl-CoA isomerase, mitochondrial	Q13011	4	4	28.965
STRN3	Striatin-3	Q13033	4	4	36.2788
FLII	Protein flightless-1 homolog	Q13045	2	2	116.655
ACACA	Acetyl-CoA carboxylase 1;Acetyl-CoA carboxylase 1 (Fragment)	Q13085;Q59FY4	3	3	21.5092
PRKAA1	5'-AMP-activated protein kinase catalytic subunit alpha-1	Q13131	2	2	20.2897
AIMP2	Aminoacyl tRNA synthase complex-interacting multifunctional protein 2	Q13155	4	4	42.0121
FADD	FAS-associated death domain protein	Q13158	1	1	14.8825
PRDX4	Peroxiredoxin-4	Q13162	4	4	29.6786
PAK2	Serine/threonine-protein kinase PAK 2	Q13177	1	1	51.645
CBX3	Chromobox protein homolog 3	Q13185	6	6	254.96
PSMD2	26S proteasome non-ATPase regulatory subunit 2	Q13200	19	19	89.423
SRSF5	Serine/arginine-rich splicing factor 5	Q13243	1	1	3.00079
MAD2L1	Mitotic spindle assembly checkpoint protein MAD2A	Q13257	2	2	16.6723
TRIM28	Transcription intermediary factor 1-beta	Q13263	6	6	94.0422
G3BP1	Ras GTPase-activating protein-binding protein 1	Q13283	8	8	95.0542
PTK7	Inactive tyrosine-protein kinase 7	Q13308	10	10	108.497
PTPRS	Receptor-type tyrosine-protein phosphatase S	Q13332	15	15	136.712
CTBP1	C-terminal-binding protein 1	Q13363	4	4	24.6841
UBE2V1	Ubiquitin-conjugating enzyme E2 variant 1	Q13404	9	9	285.162
DYNC1I2	Cytoplasmic dynein 1 intermediate chain 2	Q13409	3	3	97.397
PDAP1	28 kDa heat- and acid-stable phosphoprotein	Q13442	1	1	105.349
PICALM	Phosphatidylinositol-binding clathrin assembly protein	Q13492	1	1	7.50951
TUBB3	Tubulin beta-3 chain	Q13509	22	22	1356.38
HDAC1;HDAC1;HDAC2	Histone deacetylase 1;Histone deacetylase (Fragment);Histone deacetylase 2	Q13547;Q5TEE2;Q92769	2	2	37.8385
DCTN2	Dynactin subunit 2	Q13561	6	6	176.361
NAE1	NEDD8-activating enzyme E1 regulatory subunit	Q13564	7	7	77.122
TRA2A	Transformer-2 protein homolog alpha	Q13595	1	1	11.9035
PWP1	Periodic tryptophan protein 1 homolog	Q13610	6	6	155.852
RAB31	Ras-related protein Rab-31	Q13636	1	1	15.2032
DDX39B	Spliceosome RNA helicase DDX39B	Q13838	27	27	846.987
TUBB2A	Tubulin beta-2A chain	Q13885	7	7	643.719
BYSL	Bystin	Q13895	1	1	29.0269
IDI1	Isopentenyl-diphosphate Delta-isomerase 1	Q13907	3	3	24.0591
PRKG1	cGMP-dependent protein kinase 1	Q13976	1	1	14.9562
CKAP5	Cytoskeleton-associated protein 5	Q14008	5	5	32.4268
CIRBP	Cold-inducible RNA-binding protein	Q14011	2	2	10.3397
DAG1	Dystroglycan	Q14118	2	2	20.3501
UBE4A	Ubiquitin conjugation factor E4 A	Q14139	3	3	16.3199
SAFB2	Scaffold attachment factor B2	Q14151	3	3	269.905
EIF3A	Eukaryotic translation initiation factor 3 subunit A	Q14152	13	13	54.6914
TTLL12	Tubulin--tyrosine ligase-like protein 12	Q14166	3	3	21.6215
CRMP1	Dihydropyrimidinase-related protein 1	Q14194	13	13	139.173
EIF2B1	Translation initiation factor eIF-2B subunit alpha	Q14232	3	3	19.6489
EIF4A2	Eukaryotic initiation factor 4A-II	Q14240	8	8	182.746
FLNC	Filamin-C	Q14315	48	48	569.112
GNA13	Guanine nucleotide-binding protein subunit alpha-13	Q14344	1	1	18.489
SEMA3A	Semaphorin-3A	Q14563	9	9	101.984
MCM6	DNA replication licensing factor MCM6	Q14566	15	15	54.8248
PLS1	Plastin-1	Q14651	1	1	51.281
CLINT1	Clathrin interactor 1	Q14677	3	3	36.4472
GINS1	DNA replication complex GINS protein PSF1	Q14691	1	1	24.89
USP10	Ubiquitin carboxyl-terminal hydrolase 10	Q14694	5	5	36.7197
MESD	LRP chaperone MESD	Q14696	2	2	23.6166
MBTPS1	Membrane-bound transcription factor site-1 protease	Q14703	2	2	18.4518
MVP	Major vault protein	Q14764	6	6	29.2073
LASP1	LIM and SH3 domain protein 1	Q14847	5	5	50.3029
KPNB1	Importin subunit beta-1	Q14974	38	38	636.424
KRT72	Keratin, type II cytoskeletal 72	Q14CN4	1	1	47.8861
WTAP	Pre-mRNA-splicing regulator WTAP	Q15007	4	4	18.3496
PSMD6	26S proteasome non-ATPase regulatory subunit 6	Q15008	14	14	86.6736
EXOSC7	Exosome complex component RRP42	Q15024	5	5	31.7303
EFTUD2	116 kDa U5 small nuclear ribonucleoprotein component	Q15029	21	21	231.533
KARS1	Lysine--tRNA ligase	Q15046	22	22	111.054
WDR43	WD repeat-containing protein 43	Q15061	2	2	15.4309
EEA1	Early endosome antigen 1	Q15075	1	1	36.6552
PDIA6	Protein disulfide-isomerase A6	Q15084	2	2	19.0334
PAFAH1B3	Platelet-activating factor acetylhydrolase IB subunit alpha1	Q15102	8	8	234.294
PMVK	Phosphomevalonate kinase	Q15126	1	1	40.6678
PLEC	Plectin	Q15149	68	68	241.886
PPA1	Inorganic pyrophosphatase	Q15181	12	12	333.676
PTGES3	Prostaglandin E synthase 3	Q15185	6	6	133.242
PCBP1	Poly(rC)-binding protein 1	Q15365	12	12	433.7
TOMM20	Mitochondrial import receptor subunit TOM20 homolog	Q15388	1	1	27.6269
SF3B3	Splicing factor 3B subunit 3	Q15393	30	30	169.377
RSU1	Ras suppressor protein 1	Q15404	1	1	16.7473
CNN3	Calponin-3	Q15417	6	6	62.4633
SAFB	Scaffold attachment factor B1	Q15424	4	4	228.177
SF3B4	Splicing factor 3B subunit 4	Q15427	1	1	19.9698
SF3A2	Splicing factor 3A subunit 2	Q15428	1	1	21.6214
PPP1R7	Protein phosphatase 1 regulatory subunit 7	Q15435	9	9	275.056
SF3A1	Splicing factor 3A subunit 1	Q15459	9	9	60.807
TRIP13	Pachytene checkpoint protein 2 homolog	Q15645	3	3	23.4166
MAPRE1	Microtubule-associated protein RP/EB family member 1	Q15691	3	3	195.143
ELAVL1	ELAV-like protein 1	Q15717	12	12	306.096
TAB1	TGF-beta-activated kinase 1 and MAP3K7-binding protein 1	Q15750	6	6	22.4925
TBCC	Tubulin-specific chaperone C	Q15814	4	4	25.9444
UBE2V2	Ubiquitin-conjugating enzyme E2 variant 2	Q15819	3	3	145.832
CST6	Cystatin-M	Q15828	1	1	14.0965
RAB11B	Ras-related protein Rab-11B	Q15907	11	11	211.139
EZH2	Histone-lysine N-methyltransferase EZH2	Q15910	1	1	4.08861
CCDC6	Coiled-coil domain-containing protein 6	Q16204	1	1	12.8375
PSMD5	26S proteasome non-ATPase regulatory subunit 5	Q16401	13	13	71.3962
PKN1	Serine/threonine-protein kinase N1	Q16512	1	1	12.1899
PPP2R5E	Serine/threonine-protein phosphatase 2A 56 kDa regulatory subunit epsilon isoform	Q16537	2	2	88.5863
CDC37	Hsp90 co-chaperone Cdc37	Q16543	7	7	83.137
RBBP7	Histone-binding protein RBBP7	Q16576	10	10	118.448
ECM1	Extracellular matrix protein 1	Q16610	2	2	32.0054
FSCN1	Fascin	Q16658	25	25	684.734
PCK2	Phosphoenolpyruvate carboxykinase [GTP], mitochondrial	Q16822	13	13	47.9804
ARHGAP12	ARHGAP12 protein;Rho GTPase-activating protein 12	Q1RLN5;Q8IWW6	1	1	24.5348
TMEM132A	Transmembrane protein 132A	Q24JP5	13	13	101.955
TRMT5	tRNA (guanine(37)-N1)-methyltransferase	Q32P41	1	1	72.8913
NME1-NME2	Nucleoside diphosphate kinase	Q32Q12	27	27	2487.47
LMNA	Prelamin-A/C	Q3BDU5	2	2	168.877
MAP7D1	MAP7 domain-containing protein 1	Q3KQU3	3	3	79.0696
C2orf76	UPF0538 protein C2orf76	Q3KRA6	3	3	17.6284
TKFC	Triokinase/FMN cyclase	Q3LXA3	6	6	51.23
RABL6	Rab-like protein 6	Q3YEC7	1	1	44.7974
PREPL	Prolyl endopeptidase-like	Q4J6C6	4	4	18.0145
CDON	Cell adhesion molecule-related/down-regulated by oncogenes	Q4KMG0	1	1	17.2775
PDCD4	Programmed cell death protein 4	Q53EL6	4	4	15.4838
TP53I3	Quinone oxidoreductase PIG3	Q53FA7	10	10	130.56
LACTB2	Endoribonuclease LACTB2	Q53H82	1	1	9.94257
ASPRV1	Retroviral-like aspartic protease 1	Q53RT3	1	1	9.97604
ACTBL2	Beta-actin-like protein 2	Q562R1	2	2	61.2586
FLG2	Filaggrin-2	Q5D862	1	1	74.4553
HERC4	Probable E3 ubiquitin-protein ligase HERC4	Q5GLZ8	2	2	7.81096
TJAP1	Tight junction-associated protein 1	Q5JTD0	1	1	12.4097
PCID2	PCI domain-containing protein 2	Q5JVF3	2	2	21.6439
HABP4	Intracellular hyaluronan-binding protein 4	Q5JVS0	1	1	10.5927
TP53RK	Non-specific serine/threonine protein kinase;EKC/KEOPS complex subunit TP53RK	Q5JZ02;Q96S44	1	1	52.3784
UCHL5	Ubiquitin carboxyl-terminal hydrolase;Ubiquitin carboxyl-terminal hydrolase (Fragment);Ubiquitin carboxyl-terminal hydrolase (Fragment);Ubiquitin carboxyl-terminal hydrolase isozyme L5	Q5LJA5;Q5LJA9;Q5LJB0;Q9Y5K5	4	4	40.8569
NT5DC1	5'-nucleotidase domain-containing protein 1 (Fragment);5'-nucleotidase domain-containing protein 1	Q5QPD0;Q5TFE4	1	1	10.8556
RALY	RNA-binding protein Raly (Fragment);RNA-binding protein Raly (Fragment);RNA-binding protein Raly (Fragment);RNA-binding protein Raly (Fragment);RNA-binding protein Raly	Q5QPL9;Q5QPM0;Q5QPM1;Q5QPM2;Q9UKM9	1	1	20.961
PSMF1	Proteasome inhibitor PI31 subunit	Q5QPM7;Q92530	2	2	17.1855
EXOSC6	Exosome complex component MTR3	Q5RKV6	2	2	31.2939
CHCHD2P9;CHCHD2	Putative coiled-coil-helix-coiled-coil-helix domain-containing protein CHCHD2P9, mitochondrial;Coiled-coil-helix-coiled-coil-helix domain-containing protein 2	Q5T1J5;Q9Y6H1	1	1	90.8866
RABEPK	Rab9 effector protein with kelch motifs (Fragment);Rab9 effector protein with kelch motifs	Q5T1S5;Q7Z6M1	1	1	47.3807
LHPP	Phospholysine phosphohistidine inorganic pyrophosphate phosphatase	Q5T1Z0;Q9H008	1	1	43.7813
UBR4	E3 ubiquitin-protein ligase UBR4	Q5T4S7	3	3	34.224
XPNPEP1	Xaa-Pro aminopeptidase 1	Q5T6H7;Q9NQW7	7	7	31.6087
C9orf64	Queuosine salvage protein	Q5T6V5	1	1	18.1936
KPRP	Keratinocyte proline-rich protein	Q5T749	4	4	33.4252
TM9SF3	Transmembrane 9 superfamily member (Fragment);Transmembrane 9 superfamily member 3	Q5TB53;Q9HD45	1	1	6.20896
DDI2	Protein DDI1 homolog 2	Q5TDH0	3	3	29.2603
BROX	BRO1 domain-containing protein BROX	Q5VW32	2	2	17.2069
LYPLAL1	Lysophospholipase-like protein 1	Q5VWZ2	4	4	234.347
METRNL	Meteorin-like protein	Q641Q3	4	4	35.051
FAM91A1	Protein FAM91A1	Q658Y4	2	2	20.1934
CARMIL2	Capping protein, Arp2/3 and myosin-I linker protein 2	Q6F5E8	1	1	21.7873
CIAPIN1	Anamorsin	Q6FI81	8	8	246.056
KRT80	Keratin, type II cytoskeletal 80	Q6KB66	3	3	22.7849
NIPBL	Nipped-B-like protein	Q6KC79	1	1	35.1816
HIBCH	3-hydroxyisobutyryl-CoA hydrolase, mitochondrial	Q6NVY1	4	4	90.0462
PMF1	Polyamine-modulated factor 1	Q6P1K2	1	1	64.4547
PRPF8	Pre-mRNA-processing-splicing factor 8	Q6P2Q9	3	3	31.2186
FAHD1	Acylpyruvase FAHD1, mitochondrial	Q6P587	5	5	78.8738
MEAK7	MTOR-associated protein MEAK7	Q6P9B6	4	4	19.9272
TRIM65	Tripartite motif-containing protein 65	Q6PJ69	2	2	20.4221
BLOC1S2	Biogenesis of lysosome-related organelles complex 1 subunit 2	Q6QNY1	1	1	7.6355
GASK1B	Golgi-associated kinase 1B	Q6UWH4	5	5	214.407
SBSN	Suprabasin	Q6UWP8	1	1	24.483
WDR82	WD repeat-containing protein 82	Q6UXN9	3	3	58.8325
CD109	CD109 antigen	Q6YHK3	2	2	15.0667
PPP1R21	Protein phosphatase 1 regulatory subunit 21	Q6ZMI0	1	1	13.8068
QSOX2	Sulfhydryl oxidase 2	Q6ZRP7	1	1	12.4242
CFAP47	Cilia- and flagella-associated protein 47	Q6ZTR5	1	1	122.97
TOM1L2	TOM1-like protein 2	Q6ZVM7	1	1	119.916
NCCRP1	F-box only protein 50	Q6ZVX7	1	1	51.0926
VPS13C	Vacuolar protein sorting-associated protein 13C	Q709C8	2	2	10.7232
TUBA1A	Tubulin alpha-1A chain	Q71U36	36	36	2991.89
SUPT6H	Transcription elongation factor SPT6	Q7KZ85	4	4	62.17
SND1	Staphylococcal nuclease domain-containing protein 1	Q7KZF4	12	12	631.928
BZW1	Basic leucine zipper and W2 domain-containing protein 1	Q7L1Q6	6	6	34.7019
EIF3M	Eukaryotic translation initiation factor 3 subunit M	Q7L2H7	9	9	146.946
CYFIP1	Cytoplasmic FMR1-interacting protein 1	Q7L576	4	4	74.5957
MOB1B;MOB1A	MOB kinase activator 1B;MOB kinase activator 1A	Q7L9L4;Q9H8S9	2	2	45.2882
CHMP1B	Charged multivesicular body protein 1b	Q7LBR1	1	1	52.6209
PHF5A	PHD finger-like domain-containing protein 5A	Q7RTV0	1	1	50.7097
GPRIN1	G protein-regulated inducer of neurite outgrowth 1	Q7Z2K8	2	2	21.1032
SZRD1	SUZ domain-containing protein 1	Q7Z422	1	1	21.9019
MAVS	Mitochondrial antiviral-signaling protein	Q7Z434	1	1	44.4057
HEATR3	HEAT repeat-containing protein 3	Q7Z4Q2	1	1	9.71459
ADAT2	tRNA-specific adenosine deaminase 2	Q7Z6V5	1	1	14.4885
HUWE1	E3 ubiquitin-protein ligase HUWE1	Q7Z6Z7	3	3	19.9633
KRT77	Keratin, type II cytoskeletal 1b	Q7Z794	5	5	50.9714
CMC1	COX assembly mitochondrial protein homolog	Q7Z7K0	1	1	45.4453
CENPV	Centromere protein V	Q7Z7K6	1	1	66.3088
DPP9	Dipeptidyl peptidase 9	Q86TI2	3	3	20.0946
METTL3	N6-adenosine-methyltransferase catalytic subunit	Q86U44	1	1	38.868
YRDC	YrdC domain-containing protein, mitochondrial	Q86U90	2	2	12.2291
CAND1	Cullin-associated NEDD8-dissociated protein 1	Q86VP6	32	32	286.501
FJX1	Four-jointed box protein 1	Q86VR8	1	1	21.2135
HOOK3	Protein Hook homolog 3	Q86VS8	1	1	29.3275
THOC6	THO complex subunit 6 homolog	Q86W42	2	2	10.3067
CARM1	Histone-arginine methyltransferase CARM1	Q86X55	4	4	170.979
DNAAF5	Dynein axonemal assembly factor 5	Q86Y56	1	1	14.7973
GATAD2A	Transcriptional repressor p66-alpha	Q86YP4	2	2	32.2774
HRNR	Hornerin	Q86YZ3	8	8	31.601
C1QL4	Complement C1q-like protein 4	Q86Z23	1	1	17.0258
CRLF3	Cytokine receptor-like factor 3	Q8IUI8	1	1	23.612
PLD3	5'-3' exonuclease PLD3	Q8IV08	1	1	22.9132
AHNAK2	Protein AHNAK2	Q8IVF2	2	2	43.1289
MCAT	Malonyl-CoA-acyl carrier protein transacylase, mitochondrial	Q8IVS2	3	3	18.6369
WDFY1	WD repeat and FYVE domain-containing protein 1	Q8IWB7	3	3	19.7088
DIS3L2	DIS3-like exonuclease 2	Q8IYB7	1	1	17.9977
PM20D2	Peptidase M20 domain-containing protein 2	Q8IYS1	1	1	76.0331
PHACTR4	Phosphatase and actin regulator 4	Q8IZ21	1	1	135.579
CCAR2	Cell cycle and apoptosis regulator protein 2	Q8N163	10	10	76.6579
NUP93	Nuclear pore complex protein Nup93	Q8N1F7	9	9	69.1595
LRRC47	Leucine-rich repeat-containing protein 47	Q8N1G4	16	16	313.602
KRT78	Keratin, type II cytoskeletal 78	Q8N1N4	8	8	32.2338
FSTL5	Follistatin-related protein 5	Q8N475	1	1	8.53527
OXR1	Oxidation resistance protein 1	Q8N573	2	2	57.6629
NHLRC2	NHL repeat-containing protein 2	Q8NBF2	2	2	39.9796
TXNDC5	Thioredoxin domain-containing protein 5	Q8NBS9	5	5	53.8806
SERBP1	Plasminogen activator inhibitor 1 RNA-binding protein	Q8NC51	1	1	59.3463
WDR48	WD repeat-containing protein 48	Q8TAF3	1	1	66.4722
NPLOC4	Nuclear protein localization protein 4 homolog	Q8TAT6	5	5	52.6225
UBA3	NEDD8-activating enzyme E1 catalytic subunit	Q8TBC4	12	12	76.5974
NANP	N-acylneuraminate-9-phosphatase	Q8TBE9	2	2	21.1748
FANK1	Fibronectin type 3 and ankyrin repeat domains protein 1	Q8TC84	1	1	23.3959
PNPT1	Polyribonucleotide nucleotidyltransferase 1, mitochondrial	Q8TCS8	3	3	23.0998
MICAL1	[F-actin]-monooxygenase MICAL1	Q8TDZ2	2	2	30.5479
IPO4	Importin-4	Q8TEX9	13	13	41.7123
UBASH3B	Ubiquitin-associated and SH3 domain-containing protein B	Q8TF42	1	1	19.0439
WIPF2	WAS/WASL-interacting protein family member 2	Q8TF74	2	2	116.443
GRK7	Rhodopsin kinase GRK7	Q8WTQ7	1	1	15.7052
PPIL4	Peptidyl-prolyl cis-trans isomerase-like 4	Q8WUA2	1	1	25.4238
PDCD6IP	Programmed cell death 6-interacting protein	Q8WUM4	35	35	271.255
ATXN2L	Ataxin-2-like protein	Q8WWM7	4	4	61.1246
IGFBPL1	Insulin-like growth factor-binding protein-like 1	Q8WX77	8	8	216.131
DNAJC9	DnaJ homolog subfamily C member 9	Q8WXX5	3	3	22.405
PPM1E	Protein phosphatase 1E	Q8WY54	3	3	21.0026
OVCA2	Esterase OVCA2	Q8WZ82	5	5	36.2304
IRGQ	Immunity-related GTPase family Q protein	Q8WZA9	7	7	49.8932
ST8SIA4	CMP-N-acetylneuraminate-poly-alpha-2,8-sialyltransferase	Q92187	1	1	20.7998
CCT6B	T-complex protein 1 subunit zeta-2	Q92526	1	1	115.162
RTF1	RNA polymerase-associated protein RTF1 homolog	Q92541	2	2	68.8985
AP3S1	AP-3 complex subunit sigma-1	Q92572	2	2	24.4483
HSPH1	Heat shock protein 105 kDa	Q92598	10	10	750.096
CNOT9	CCR4-NOT transcription complex subunit 9	Q92600	1	1	9.55222
GCN1	eIF-2-alpha kinase activator GCN1	Q92616	1	1	18.5285
ANP32B	Acidic leucine-rich nuclear phosphoprotein 32 family member B	Q92688	3	3	25.5648
RABGGTA	Geranylgeranyl transferase type-2 subunit alpha	Q92696	2	2	17.3984
ARPC1A	Actin-related protein 2/3 complex subunit 1A	Q92747	3	3	50.6576
STAM	Signal transducing adapter molecule 1	Q92783	6	6	29.6463
TAF15	TATA-binding protein-associated factor 2N	Q92804	7	7	302.756
GGH	Gamma-glutamyl hydrolase	Q92820	9	9	136.459
OSTF1	Osteoclast-stimulating factor 1	Q92882	2	2	61.0721
UPF1	Regulator of nonsense transcripts 1	Q92900	4	4	45.04
COPS5	COP9 signalosome complex subunit 5	Q92905	2	2	26.6735
GPKOW	G-patch domain and KOW motifs-containing protein	Q92917	1	1	29.389
SMARCC1	SWI/SNF complex subunit SMARCC1	Q92922	2	2	20.9948
TNPO1	Transportin-1	Q92973	13	13	131.748
GLMN	Glomulin	Q92990	5	5	52.7205
USP9X	Probable ubiquitin carboxyl-terminal hydrolase FAF-X	Q93008	7	7	34.8329
CUL5	Cullin-5	Q93034	2	2	11.8587
ZNF622	Zinc finger protein 622	Q969S3	2	2	168.599
MAGOHB	Protein mago nashi homolog 2	Q96A72	10	10	374.22
FUBP1	Far upstream element-binding protein 1	Q96AE4	24	24	1485.07
LRRC59	Leucine-rich repeat-containing protein 59	Q96AG4	3	3	18.6292
EXOSC8	Exosome complex component RRP43	Q96B26	1	1	22.7733
AKT1S1	Proline-rich AKT1 substrate 1	Q96B36	2	2	19.7371
AIDA	Axin interactor, dorsalization-associated protein	Q96BJ3	1	1	16.8276
ARL8A;ARL8B	ADP-ribosylation factor-like protein 8A;ADP-ribosylation factor-like protein 8B	Q96BM9;Q9NVJ2	1	1	29.349
OTULIN	Ubiquitin thioesterase otulin	Q96BN8	1	1	28.4221
PPWD1	Peptidylprolyl isomerase domain and WD repeat-containing protein 1	Q96BP3	8	8	54.2217
EFHD2	EF-hand domain-containing protein D2	Q96C19	8	8	110.536
DCPS	m7GpppX diphosphatase	Q96C86	3	3	16.2414
PPP1R14B	Protein phosphatase 1 regulatory subunit 14B	Q96C90	2	2	785.029
ISOC1	Isochorismatase domain-containing protein 1	Q96CN7	4	4	51.7912
CCDC124	Coiled-coil domain-containing protein 124	Q96CT7	1	1	73.092
RMDN1	Regulator of microtubule dynamics protein 1	Q96DB5	8	8	35.7659
NUDT16	U8 snoRNA-decapping enzyme	Q96DE0	1	1	12.0299
SNRNP40	U5 small nuclear ribonucleoprotein 40 kDa protein	Q96DI7	2	2	9.0675
GNPNAT1	Glucosamine 6-phosphate N-acetyltransferase	Q96EK6	7	7	38.4607
L3HYPDH	Trans-3-hydroxy-L-proline dehydratase	Q96EM0	2	2	25.5403
ZNF503	Zinc finger protein 503	Q96F45	1	1	44.821
FAHD2A	Fumarylacetoacetate hydrolase domain-containing protein 2A	Q96GK7	4	4	36.858
APIP	Methylthioribulose-1-phosphate dehydratase	Q96GX9;S4R3D6	2	2	16.9813
ZC3HAV1L	Zinc finger CCCH-type antiviral protein 1-like	Q96H79	1	1	86.1565
FUBP3	Far upstream element-binding protein 3	Q96I24	2	2	60.7709
RBM17	Splicing factor 45	Q96I25	1	1	44.4811
YME1L1	ATP-dependent zinc metalloprotease YME1L1	Q96I63;Q96TA2	1	1	15.0001
NSL1	Kinetochore-associated protein NSL1 homolog	Q96IY1	2	2	21.3995
CNDP2	Cytosolic non-specific dipeptidase	Q96KP4	9	9	116.707
B3GALT6	Beta-1,3-galactosyltransferase 6	Q96L58	1	1	23.5366
PRRC1	Protein PRRC1	Q96M27	2	2	11.4864
DNAAF10	Dynein axonemal assembly factor 10	Q96MX6	4	4	39.8207
C8orf37	Protein C8orf37	Q96NL8	2	2	44.8433
SERPINB12	Serpin B12	Q96P63	2	2	79.818
IPO9	Importin-9	Q96P70	16	16	168.457
RBM14	RNA-binding protein 14	Q96PK6	1	1	12.8161
VPS35	Vacuolar protein sorting-associated protein 35	Q96QK1	16	16	286.674
NUDCD1	NudC domain-containing protein 1	Q96RS6	5	5	35.8576
HMCN1	Hemicentin-1	Q96RW7	11	11	40.0718
WRNIP1	ATPase WRNIP1	Q96S55	1	1	166.132
RANBP9	Ran-binding protein 9	Q96S59	1	1	18.9513
LYSMD1	LysM and putative peptidoglycan-binding domain-containing protein 1	Q96S90	1	1	11.6162
NIBAN2	Protein Niban 2	Q96TA1	6	6	51.2556
PSMB7	Proteasome subunit beta type-7	Q99436	6	6	94.2755
CDC5L	Cell division cycle 5-like protein	Q99459	1	1	35.5609
PFDN5	Prefoldin subunit 5	Q99471	2	2	54.4135
RNF2	E3 ubiquitin-protein ligase RING2;E3 ubiquitin-protein ligase RING2 (Fragment)	Q99496;X6RFN3	1	1	30.3985
PARK7	Parkinson disease protein 7	Q99497	4	4	39.7095
VAT1	Synaptic vesicle membrane protein VAT-1 homolog	Q99536	22	22	1005.82
SEPHS2	Selenide, water dikinase 2	Q99611	2	2	28.7121
TTC1	Tetratricopeptide repeat protein 1	Q99614	2	2	57.8904
NAP1L4	Nucleosome assembly protein 1-like 4	Q99733	6	6	82.8594
MIPEP	Mitochondrial intermediate peptidase	Q99797	1	1	40.3475
CCT7	T-complex protein 1 subunit eta	Q99832	27	27	288.563
SEMA3C	Semaphorin-3C	Q99985	19	19	254.145
GDF15	Growth/differentiation factor 15	Q99988	4	4	119.109
DPYSL5	Dihydropyrimidinase-related protein 5	Q9BPU6	2	2	40.3413
NIPSNAP1	Protein NipSnap homolog 1	Q9BPW8	1	1	44.9287
ARPC5L	Actin-related protein 2/3 complex subunit 5-like protein	Q9BPX5	1	1	35.1765
ELAC2	Zinc phosphodiesterase ELAC protein 2	Q9BQ52	3	3	23.5073
GRWD1	Glutamate-rich WD repeat-containing protein 1	Q9BQ67	1	1	27.9633
WDR77	Methylosome protein 50	Q9BQA1	8	8	94.9445
CORO1B	Coronin-1B	Q9BR76	5	5	80.649
CPPED1	Serine/threonine-protein phosphatase CPPED1	Q9BRF8	1	1	33.29
PYM1	Partner of Y14 and mago	Q9BRP8	1	1	575.668
GINS4	DNA replication complex GINS protein SLD5	Q9BRT9	3	3	21.9864
GINS3	DNA replication complex GINS protein PSF3	Q9BRX5	1	1	172.96
ESYT1	Extended synaptotagmin-1	Q9BSJ8	12	12	130.351
COPS4	COP9 signalosome complex subunit 4	Q9BT78	15	15	65.124
DCTN5	Dynactin subunit 5	Q9BTE1	1	1	59.5525
MCMBP	Mini-chromosome maintenance complex-binding protein	Q9BTE3	2	2	12.6799
SPINDOC	Spindlin interactor and repressor of chromatin-binding protein	Q9BUA3	1	1	46.6334
MED18	Mediator of RNA polymerase II transcription subunit 18	Q9BUE0	1	1	13.6924
TUBB6	Tubulin beta-6 chain	Q9BUF5	8	8	87.5756
PAXX	Protein PAXX	Q9BUH6	3	3	33.1258
PDCD10	Programmed cell death protein 10	Q9BUL8	4	4	44.2196
EFHD1	EF-hand domain-containing protein D1	Q9BUP0	1	1	69.4832
DDX23	Probable ATP-dependent RNA helicase DDX23	Q9BUQ8	1	1	10.5632
MRI1	Methylthioribose-1-phosphate isomerase	Q9BV20	2	2	41.5608
NTMT1	N-terminal Xaa-Pro-Lys N-methyltransferase 1	Q9BV86;S4R338	1	1	213.448
TUBB2B	Tubulin beta-2B chain	Q9BVA1	2	2	220.731
PBDC1	Protein PBDC1	Q9BVG4	1	1	49.3848
YJU2	Splicing factor YJU2	Q9BW85	1	1	49.8042
NUDT9	ADP-ribose pyrophosphatase, mitochondrial	Q9BW91	1	1	19.794
ACAT2	Acetyl-CoA acetyltransferase, cytosolic	Q9BWD1	9	9	62.8095
SF3B5	Splicing factor 3B subunit 5	Q9BWJ5	1	1	29.8769
QTRT1	Queuine tRNA-ribosyltransferase catalytic subunit 1	Q9BXR0	3	3	56.3688
ITPA	Inosine triphosphate pyrophosphatase	Q9BY32	2	2	50.6683
ANGPTL4	Angiopoietin-related protein 4	Q9BY76	10	10	159.756
NIBAN1	Protein Niban 1	Q9BZQ8	2	2	22.9807
SEMA4C	Semaphorin-4C	Q9C0C4	1	1	25.9635
XPO4	Exportin-4	Q9C0E2	2	2	11.6639
WDR12	Ribosome biogenesis protein WDR12	Q9GZL7	3	3	15.5818
C20orf27	UPF0687 protein C20orf27	Q9GZN8	4	4	53.1378
PITHD1	PITH domain-containing protein 1	Q9GZP4	9	9	76.6349
PAIP1	Polyadenylate-binding protein-interacting protein 1	Q9H074	7	7	86.4931
XRN2	5'-3' exoribonuclease 2	Q9H0D6	8	8	72.3698
RAB1B	Ras-related protein Rab-1B	Q9H0U4	8	8	138.411
POLR3F	DNA-directed RNA polymerase III subunit RPC6	Q9H1D9	1	1	5.76223
WDR13	WD repeat-containing protein 13	Q9H1Z4	5	5	54.9086
SLK	STE20-like serine/threonine-protein kinase	Q9H2G2	1	1	7.43993
PDCL3	Phosducin-like protein 3	Q9H2J4	1	1	14.6721
DPH5	Diphthine methyl ester synthase	Q9H2P9	2	2	51.0934
C11orf68	UPF0696 protein C11orf68	Q9H3H3	4	4	71.0003
BOLA2	BolA-like protein 2	Q9H3K6	3	3	34.8406
ACBD3	Golgi resident protein GCP60	Q9H3P7	1	1	8.37565
PTPN23	Tyrosine-protein phosphatase non-receptor type 23	Q9H3S7	3	3	36.5585
FN3K	Fructosamine-3-kinase	Q9H479	3	3	25.7153
RNPEP	Aminopeptidase B	Q9H4A4	10	10	48.963
GOLPH3	Golgi phosphoprotein 3	Q9H4A6	2	2	44.6115
RPAP3	RNA polymerase II-associated protein 3	Q9H6T3	1	1	40.9002
GREM2	Gremlin-2	Q9H772	1	1	17.444
SUDS3	Sin3 histone deacetylase corepressor complex component SDS3	Q9H7L9	1	1	18.0394
UBE2Z	Ubiquitin-conjugating enzyme E2 Z	Q9H832	11	11	139.716
QTRT2	Queuine tRNA-ribosyltransferase accessory subunit 2	Q9H974	3	3	17.1831
ARMT1	Damage-control phosphatase ARMT1	Q9H993	1	1	20.8469
LRRC40	Leucine-rich repeat-containing protein 40	Q9H9A6	18	18	291.452
PPCS	Phosphopantothenate--cysteine ligase	Q9HAB8	3	3	20.8358
XPO5	Exportin-5	Q9HAV4	5	5	26.2203
GRPEL1	GrpE protein homolog 1, mitochondrial	Q9HAV7	1	1	44.6521
MYG1	MYG1 exonuclease	Q9HB07	11	11	65.3561
CACYBP	Calcyclin-binding protein	Q9HB71	4	4	62.6429
SLC38A10	Putative sodium-coupled neutral amino acid transporter 10	Q9HBR0	1	1	94.5587
NCOA5	Nuclear receptor coactivator 5	Q9HCD5	3	3	104.785
ABCB6	ATP-binding cassette sub-family B member 6	Q9NP58	1	1	34.192
SSU72	RNA polymerase II subunit A C-terminal domain phosphatase SSU72	Q9NP77	4	4	46.3563
FGF20	Fibroblast growth factor 20	Q9NP95	4	4	93.2863
ENY2	Transcription and mRNA export factor ENY2	Q9NPA8	1	1	136.96
EXOSC4	Exosome complex component RRP41	Q9NPD3	4	4	44.9235
UBE2T	Ubiquitin-conjugating enzyme E2 T	Q9NPD8	1	1	37.2886
OSGEP	Probable tRNA N6-adenosine threonylcarbamoyltransferase	Q9NPF4	9	9	54.0885
ISYNA1	Inositol-3-phosphate synthase 1	Q9NPH2	3	3	29.0532
ACOT13	Acyl-coenzyme A thioesterase 13	Q9NPJ3	2	2	38.109
LUC7L	Putative RNA-binding protein Luc7-like 1	Q9NQ29	1	1	10.8433
TIGAR	Fructose-2,6-bisphosphatase TIGAR	Q9NQ88	3	3	34.8372
RPRD1B	Regulation of nuclear pre-mRNA domain-containing protein 1B	Q9NQG5	2	2	54.8812
NIT2	Omega-amidase NIT2	Q9NQR4	10	10	79.7664
EXOSC5	Exosome complex component RRP46	Q9NQT4	3	3	34.967
EXOSC3	Exosome complex component RRP40	Q9NQT5	3	3	27.8608
DDX21	Nucleolar RNA helicase 2	Q9NR30	4	4	62.3901
NANS	Sialic acid synthase	Q9NR45	2	2	133.047
PDGFC	Platelet-derived growth factor C	Q9NRA1	7	7	200.305
CTPS2	CTP synthase 2	Q9NRF8	6	6	51.2407
POLE3	DNA polymerase epsilon subunit 3	Q9NRF9	1	1	5.95997
AASDHPPT	L-aminoadipate-semialdehyde dehydrogenase-phosphopantetheinyl transferase	Q9NRN7	8	8	75.3324
UBQLN4	Ubiquilin-4	Q9NRR5	1	1	48.4476
LTBP3	Latent-transforming growth factor beta-binding protein 3	Q9NS15	6	6	82.0245
FARSB	Phenylalanine--tRNA ligase beta subunit	Q9NSD9	8	8	65.8832
IARS2	Isoleucine--tRNA ligase, mitochondrial	Q9NSE4	1	1	23.6498
FAM207A	Protein FAM207A	Q9NSI2	1	1	34.3091
CUTC	Copper homeostasis protein cutC homolog	Q9NTM9	3	3	35.1225
ECHDC1	Ethylmalonyl-CoA decarboxylase	Q9NTX5	3	3	19.0394
RBM12	RNA-binding protein 12	Q9NTZ6	8	8	65.6452
ABHD10	Palmitoyl-protein thioesterase ABHD10, mitochondrial	Q9NUJ1	2	2	22.2145
BLOC1S4	Biogenesis of lysosome-related organelles complex 1 subunit 4	Q9NUP1	1	1	8.63002
CYRIB	CYFIP-related Rac1 interactor B	Q9NUQ9	18	18	443.913
ARMC1	Armadillo repeat-containing protein 1	Q9NVT9	1	1	17.9807
NECAP2	Adaptin ear-binding coat-associated protein 2	Q9NVZ3	4	4	113.587
RBM22	Pre-mRNA-splicing factor RBM22	Q9NW64	3	3	66.6254
WDR70	WD repeat-containing protein 70	Q9NW82	1	1	22.5273
SLTM	SAFB-like transcription modulator	Q9NWH9	3	3	16.46
HIF1AN	Hypoxia-inducible factor 1-alpha inhibitor	Q9NWT6	1	1	32.7144
OXSM	3-oxoacyl-[acyl-carrier-protein] synthase, mitochondrial	Q9NWU1	1	1	7.8584
CZIB	CXXC motif containing zinc binding protein	Q9NWV4	1	1	32.6943
TRMT1	tRNA (guanine(26)-N(2))-dimethyltransferase	Q9NXH9	3	3	35.2738
GAR1	H/ACA ribonucleoprotein complex subunit 1	Q9NY12	1	1	11.3685
ERAP1	Endoplasmic reticulum aminopeptidase 1	Q9NZ08	4	4	13.6807
ACTR10	Actin-related protein 10;Actin-related protein 10 (Fragment)	Q9NZ32;V9GYX7	3	3	22.9349
SPG21	Maspardin	Q9NZD8	2	2	23.1057
IL36G	Interleukin-36 gamma	Q9NZH8	1	1	20.4927
IGF2BP1	Insulin-like growth factor 2 mRNA-binding protein 1	Q9NZI8	2	2	20.5573
HSPBP1	Hsp70-binding protein 1	Q9NZL4	2	2	29.2062
CALML5	Calmodulin-like protein 5	Q9NZT1	5	5	62.2473
CRIM1	Cysteine-rich motor neuron 1 protein	Q9NZV1	2	2	26.5867
VAPA	Vesicle-associated membrane protein-associated protein A	Q9P0L0	2	2	39.7286
RCC2	Protein RCC2	Q9P258	22	22	346.183
TENM3	Teneurin-3	Q9P273	39	39	188.249
RBM27	RNA-binding protein 27	Q9P2N5	1	1	14.4292
ANKFY1	Rabankyrin-5	Q9P2R3	8	8	23.4584
ATXN10	Ataxin-10	Q9UBB4	8	8	55.7884
SAE1	SUMO-activating enzyme subunit 1	Q9UBE0	7	7	62.1065
COPG2	Coatomer subunit gamma-2	Q9UBF2	4	4	32.6637
RNF7	RING-box protein 2	Q9UBF6	1	1	144.773
MRC2	C-type mannose receptor 2	Q9UBG0	11	11	74.3324
METTL1	tRNA (guanine-N(7)-)-methyltransferase	Q9UBP6	2	2	27.0573
GRHPR	Glyoxylate reductase/hydroxypyruvate reductase	Q9UBQ7	10	10	64.8327
UBA2	SUMO-activating enzyme subunit 2	Q9UBT2	10	10	110.837
PEF1	Peflin	Q9UBV8	2	2	43.5011
DNAJB4	DnaJ homolog subfamily B member 4	Q9UDY4	5	5	48.6996
NIPSNAP3A	Protein NipSnap homolog 3A	Q9UFN0	1	1	18.5157
TCF20	Transcription factor 20	Q9UGU0	2	2	24.7506
SRP68	Signal recognition particle subunit SRP68	Q9UHB9	1	1	7.38269
SEPTIN9	Septin-9	Q9UHD8	3	3	12.7085
UBQLN2	Ubiquilin-2	Q9UHD9	3	3	48.3002
PFDN2	Prefoldin subunit 2	Q9UHV9	3	3	82.6716
TRMT112	Multifunctional methyltransferase subunit TRM112-like protein	Q9UI30	3	3	137.453
XPO7	Exportin-7	Q9UIA9	7	7	26.6637
AK3	GTP:AMP phosphotransferase AK3, mitochondrial	Q9UIJ7	3	3	58.6665
LNPEP	Leucyl-cystinyl aminopeptidase	Q9UIQ6	3	3	15.4254
DCTN4	Dynactin subunit 4	Q9UJW0	1	1	71.7607
DBR1	Lariat debranching enzyme	Q9UK59	2	2	31.5745
MRTO4	mRNA turnover protein 4 homolog	Q9UKD2	3	3	14.7235
APPL1	DCC-interacting protein 13-alpha	Q9UKG1	2	2	51.4846
NUP50	Nuclear pore complex protein Nup50	Q9UKX7	1	1	79.0746
MCTS1	Malignant T-cell-amplified sequence 1	Q9ULC4	3	3	40.3528
ATAD2B	ATPase family AAA domain-containing protein 2B	Q9ULI0	1	1	13.4809
CORO1C	Coronin-1C	Q9ULV4	8	8	457.268
ANAPC10	Anaphase-promoting complex subunit 10	Q9UM13	1	1	4.75953
ICAM5	Intercellular adhesion molecule 5	Q9UMF0	13	13	125.299
PRPF19	Pre-mRNA-processing factor 19	Q9UMS4	10	10	306.063
UBQLN1	Ubiquilin-1	Q9UMX0	13	13	282.183
DUSP12	Dual specificity protein phosphatase 12	Q9UNI6	6	6	103.534
PSMD13	26S proteasome non-ATPase regulatory subunit 13	Q9UNM6	12	12	95.2395
COPS3	COP9 signalosome complex subunit 3	Q9UNS2	10	10	64.2175
NSFL1C	NSFL1 cofactor p47	Q9UNZ2	14	14	138.976
SRRM2	Serine/arginine repetitive matrix protein 2	Q9UQ35	10	10	133.057
PA2G4	Proliferation-associated protein 2G4	Q9UQ80	17	17	291.614
SMC3	Structural maintenance of chromosomes protein 3	Q9UQE7	2	2	153.23
JAG2	Protein jagged-2	Q9Y219	2	2	46.1325
RTRAF	RNA transcription, translation and transport factor protein	Q9Y224	4	4	25.9575
RUVBL2	RuvB-like 2	Q9Y230	26	26	266.425
PIN4	Peptidyl-prolyl cis-trans isomerase NIMA-interacting 4	Q9Y237	5	5	353.642
CLEC11A	C-type lectin domain family 11 member A	Q9Y240	2	2	32.1525
RUVBL1	RuvB-like 1	Q9Y265	8	8	52.0908
NUDC	Nuclear migration protein nudC	Q9Y266	7	7	36.6876
CFL2	Cofilin-2	Q9Y281	7	7	1444.53
FARSA	Phenylalanine--tRNA ligase alpha subunit	Q9Y285	5	5	179.089
DRG1	Developmentally-regulated GTP-binding protein 1	Q9Y295	1	1	67.0884
NCKAP1	Nck-associated protein 1	Q9Y2A7	1	1	7.68223
POLDIP2	Polymerase delta-interacting protein 2	Q9Y2S7	4	4	33.2822
LEMD3	Inner nuclear membrane protein Man1	Q9Y2U8	3	3	61.9776
CARHSP1	Calcium-regulated heat-stable protein 1	Q9Y2V2	3	3	51.1951
WBP11	WW domain-binding protein 11	Q9Y2W2	1	1	38.2019
SUGT1	Protein SGT1 homolog	Q9Y2Z0	9	9	72.6515
MEMO1	Protein MEMO1	Q9Y316	9	9	63.8861
LSM2	U6 snRNA-associated Sm-like protein LSm2	Q9Y333	1	1	39.4437
[truncated: 29 more rows]

## Sheet: Label-free DIA_R2
Supplemental Data S4. Comparison of label-free DIA and mDIA using low-input EV samples (label-free, Replicate 2)
PG.Genes	PG.ProteinDescriptions	PG.UniProtIds	PG.NrOfModifiedSequencesIdentified	PG.NrOfModifiedSequencesUsedForQuantification	PG.Quantity
CDK1	Cell division cycle 2, G1 to S and G2 to M, isoform CRA_a;Cyclin-dependent kinase 1	A0A024QZP7;P06493	6	6	37.2934
SERPINB6	Serpin B6	A0A024QZX5;A0A087X1N8;P35237	14	14	154.528
HDLBP	High density lipoprotein binding protein (Vigilin), isoform CRA_a;Vigilin (Fragment);Vigilin	A0A024R4E5;H0Y394;Q00341	2	2	17.875
EHD1	EH domain-containing protein 1	A0A024R571;Q9H4M9	3	3	12.7519
PSMA2	Proteasome subunit alpha type;Proteasome subunit alpha type-2	A0A024RA52;P25787	9	9	220.634
NUDT4B;NUDT4	Diphosphoinositol polyphosphate phosphohydrolase NUDT4B;Diphosphoinositol polyphosphate phosphohydrolase 2	A0A024RBG1;Q9NZJ9	1	1	14.4799
DIABLO	Diablo homolog, mitochondrial;Diablo homolog, mitochondrial	A0A024RBT2;Q9NR28	3	3	18.9187
BAG6	BCL2-associated athanogene 6;BCL2-associated athanogene 6;BCL2-associated athanogene 6;BCL2-associated athanogene 6;Large proline-rich protein BAG6;Large proline-rich protein BAG6	A0A024RCR6;A0A0G2JK23;A0A0G2JL47;A0A7I2V508;A0A7P0MQS5;P46379	7	7	23.4241
FNBP1L	Formin-binding protein 1-like (Fragment);Formin-binding protein 1-like	A0A075B6Q2;Q5T0N5	3	3	39.6603
EPPK1	Epiplakin	A0A075B730;P58107	1	1	12.3696
TNPO2	Transportin-2	A0A075B780;O14787	2	2	12.757
CAPNS1	Calcium-activated neutral proteinase small subunit (Fragment);Calcium-activated neutral proteinase small subunit;Calcium-activated neutral proteinase small subunit (Fragment);Calcium-activated neutral proteinase small subunit (Fragment);Calpain small subunit 1	A0A075B7C0;A0A0C4DGQ5;K7EIV0;K7EM73;P04632	4	4	59.813
TXNRD1	Thioredoxin-disulfide reductase;Thioredoxin reductase 1, cytoplasmic;Thioredoxin-disulfide reductase;Thioredoxin-disulfide reductase;Thioredoxin reductase 1, cytoplasmic	A0A087WSW9;A0A087WSY9;A0A182DWI3;F8W809;Q16881	12	12	68.0448
GPX4	Glutathione peroxidase;Glutathione peroxidase;Glutathione peroxidase (Fragment);Glutathione peroxidase;Glutathione peroxidase (Fragment);Glutathione peroxidase;Glutathione peroxidase (Fragment);Phospholipid hydroperoxide glutathione peroxidase;Glutathione peroxidase (Fragment)	A0A087WT12;A0A087X2I2;A0A0A0MTT1;K7EJ20;K7EKX7;K7ENB4;K7ERP4;P36969;R4GNE4	1	1	11.3195
GRIPAP1	GRIP1-associated protein 1	A0A087WT45;Q4V328	1	1	19.965
HSP90B1	Endoplasmin	A0A087WT78;A0A7P0T823;A0A7P0T917;A0A7P0TAE1;A0A7P0TAT8;A0A7P0TAY2;A0A7P0TBC2;H0YIV0;P14625	2	2	171.412
EIF2B4	Translation initiation factor eIF-2B subunit delta	A0A087WTA5;E7ERK9;Q9UI10	1	1	22.8906
COL1A2	Collagen alpha-2(I) chain	A0A087WTA8;P08123	50	50	11128.1
ZC3H14	Zinc finger CCCH domain-containing protein 14 (Fragment);Zinc finger CCCH domain-containing protein 14;Zinc finger CCCH domain-containing protein 14;Zinc finger CCCH domain-containing protein 14 (Fragment);Zinc finger CCCH domain-containing protein 14	A0A087WTC9;G3V256;G3V5I6;H0YJA2;Q6PJT7	2	2	24.6372
ROBO1	Roundabout homolog 1	A0A087WTM1;Q9Y6N7	17	17	87.474
KHSRP	Far upstream element-binding protein 2	A0A087WTP3;M0R0C6;Q92945	16	16	718.78
PABPC1	Polyadenylate-binding protein;Polyadenylate-binding protein;Polyadenylate-binding protein;Polyadenylate-binding protein 1	A0A087WTT1;E7ERJ7;H0YAR2;P11940	17	17	188.265
PYCR2;;PYCR2	Pyrroline-5-carboxylate reductase;Pyrroline-5-carboxylate reductase;Pyrroline-5-carboxylate reductase 2	A0A087WTV6;J3KR12;Q96C36	1	1	1.68142
UBXN1	UBX domain-containing protein 1;UBX domain-containing protein 1 (Fragment);UBX domain-containing protein 1;UBX domain-containing protein 1	A0A087WTZ5;E9PJ81;E9PRQ7;Q04323	1	1	56.6597
HNRNPDL	Heterogeneous nuclear ribonucleoprotein D-like	A0A087WU03	2	2	15.8615
CD9	Tetraspanin;Tetraspanin;Tetraspanin;Tetraspanin;Tetraspanin;Tetraspanin;Tetraspanin;CD9 antigen	A0A087WU13;A0A2R8Y478;A0A7I2V3T0;A0A7I2V3T7;A6NNI4;F5GXT1;G8JLH6;P21926	3	3	46.7636
CTNNBL1	Beta-catenin-like protein 1	A0A087WUB9;Q8WYA6	1	1	16.6205
SYMPK	Symplekin;Symplekin (Fragment);Symplekin (Fragment);Symplekin (Fragment);Symplekin;Symplekin	A0A087WUE9;M0QXP5;M0R180;M0R1C2;M0R3C7;Q92797	1	1	20.2835
ASRGL1	Isoaspartyl peptidase/L-asparaginase;Isoaspartyl peptidase/L-asparaginase (Fragment);Isoaspartyl peptidase/L-asparaginase;Isoaspartyl peptidase/L-asparaginase	A0A087WUG3;A0A087WZI5;E9PJK6;Q7L266	1	1	186.066
HNRNPDL	Heterogeneous nuclear ribonucleoprotein D-like	A0A087WUK2;O14979	6	6	159.757
PSMB3	Proteasome chain 13 (Fragment);Proteasome subunit beta type-3	A0A087WUL2;P49720	7	7	137.178
GLIPR2	Golgi-associated plant pathogenesis-related protein 1	A0A087WUM5;Q5VZR0;Q9H4G4	1	1	24.8263
EIF5B	Eukaryotic translation initiation factor 5B	A0A087WUT6;O60841	2	2	51.366
ADRM1	Proteasomal ubiquitin receptor ADRM1 (Fragment);Proteasomal ubiquitin receptor ADRM1;Proteasomal ubiquitin receptor ADRM1	A0A087WUX6;A0A087WX59;Q16186	1	1	38.7401
FAT1	Protocadherin Fat 1	A0A087WVP1;Q14517	10	10	42.3713
CLTC	Clathrin heavy chain;Clathrin heavy chain 1	A0A087WVQ6;Q00610	77	77	387.862
EEF1A1	Elongation factor 1-alpha;Elongation factor 1-alpha;Elongation factor 1-alpha 1	A0A087WVQ9;A0A7I2V659;P68104	20	20	1571.87
RRBP1	Ribosome-binding protein 1	A0A087WVV2;F8W7S5;Q9P2E9	1	1	19.8687
POLR2E	DNA-directed RNA polymerase II subunit E;DNA-directed RNA polymerases I, II, and III subunit RPABC1 (Fragment);DNA-directed RNA polymerase II subunit E;DNA-directed RNA polymerases I, II, and III subunit RPABC1	A0A087WVZ9;A0A087WWX0;A0A0A0MQR7;P19388	2	2	27.8602
DHX57	Putative ATP-dependent RNA helicase DHX57 (Fragment);Putative ATP-dependent RNA helicase DHX57;Putative ATP-dependent RNA helicase DHX57	A0A087WW12;A0A087WZ11;Q6P158	1	1	31.063
POLD2	DNA polymerase delta subunit 2;DNA polymerase delta subunit 2 (Fragment);DNA polymerase delta subunit 2 (Fragment);DNA polymerase delta subunit 2 (Fragment);DNA polymerase delta subunit 2;DNA polymerase delta subunit 2	A0A087WWF6;C9IZD2;C9J8Z7;C9JLE1;F8W8R3;P49005	1	1	68.9788
MSH6	DNA mismatch repair protein Msh6	A0A087WWJ1;F8WAX8;P52701	1	1	22.0651
GMPR2	GMP reductase;GMP reductase;GMP reductase 2 (Fragment);GMP reductase;GMP reductase;GMP reductase 2 (Fragment);GMP reductase;GMP reductase 2	A0A087WWM4;F8WAN9;H0YK13;H0YLV5;H0YMB3;H0YN22;H0YNJ6;Q9P2T1	1	1	59.0693
EMG1	Ribosomal RNA small subunit methyltransferase NEP1 (Fragment);Ribosomal RNA small subunit methyltransferase NEP1;Ribosomal RNA small subunit methyltransferase NEP1 (Fragment)	A0A087WWQ2;Q92979;V9GYP5	1	1	43.3657
THOC1	THO complex subunit 1	A0A087WWS1;J3KRD7;J3KT14;J3QQZ3;Q96FV9	1	1	34.1561
TPM3	Tropomyosin alpha-3 chain	A0A087WWU8	10	10	154.957
RPUSD2	RNA pseudouridylate synthase domain-containing protein 2 (Fragment);RNA pseudouridylate synthase domain-containing protein 2	A0A087WXE2;Q8IZ73	1	1	45.1999
RNASEH2B	Ribonuclease H2 subunit B;Ribonuclease H2 subunit B;Ribonuclease H2 subunit B (Fragment);Ribonuclease H2 subunit B (Fragment);Ribonuclease H2 subunit B (Fragment);Ribonuclease H2 subunit B;Ribonuclease H2 subunit B;Ribonuclease H2 subunit B (Fragment);Ribonuclease H2 subunit B;Ribonuclease H2 subunit B;Ribonuclease H2 subunit B;Ribonuclease H2 subunit B;Ribonuclease H2 subunit B;Ribonuclease H2 s…	A0A087WXR7;A0A087WZJ6;A0A2R8Y459;A0A2R8Y4S2;A0A2R8Y687;A0A2R8Y6M7;A0A2R8Y6Q6;A0A2R8Y6Y1;A0A2R8Y761;A0A2R8Y7Q3;A0A2R8Y7R8;A0A2R8Y883;A0A2R8YCJ4;A0A2R8YCP1;A0A2R8YCX2;A0A2R8YE60;A0A2R8YEC1;A0A2R8YEH2;A0A2R8YEU9;A0A2R8YGP2;Q5TBB1	1	1	9.10217
ESYT2	Extended synaptotagmin-2	A0A087WXU3;A0A499FIX8;A0FGR8;H7BXI1	2	2	28.8199
VTA1	Chromosome 6 open reading frame 55, isoform CRA_b;Vacuolar protein sorting-associated protein VTA1 homolog	A0A087WY55;Q9NP79	3	3	290.855
NUMA1	Nuclear mitotic apparatus protein 1	A0A087WY61;Q14980	6	6	71.3219
AP2M1	AP-2 complex subunit mu;AP-2 complex subunit mu (Fragment);AP-2 complex subunit mu;AP-2 complex subunit mu	A0A087WY71;C9JJ47;E9PFW3;Q96CW1	2	2	13.4825
UBE2D3	Ubiquitin-conjugating enzyme E2 D3	A0A087WY85;P61077	4	4	76.8789
PDLIM3	PDZ and LIM domain protein 3	A0A087WYF8;A0A2U3TZH4;D6RAF1;Q53GG5	1	1	14.5513
TPD52L2	Tumor protein D54	A0A087WYR3;O43399	6	6	64.0341
UGP2	UTP--glucose-1-phosphate uridylyltransferase	A0A087WYS1;A0A7I2YQ74;E7EUC7;Q16851	4	4	18.0537
PTGES3	Prostaglandin E synthase 3	A0A087WYT3;Q15185	5	5	32.4767
METTL26	Methyltransferase-like 26;Methyltransferase-like 26 (Fragment);Methyltransferase-like 26 (Fragment);Methyltransferase-like 26 (Fragment);Methyltransferase-like 26 (Fragment);Methyltransferase-like 26 (Fragment);Methyltransferase-like 26;Methyltransferase-like 26	A0A087WYU2;H3BMF3;H3BNB2;H3BNT3;H3BQ55;H3BRT2;H3BS73;Q96S19	1	1	36.2633
RAVER1	Ribonucleoprotein PTB-binding 1	A0A087WZ13;Q8IY67	2	2	33.9581
CAP2	Adenylyl cyclase-associated protein;Adenylyl cyclase-associated protein;Adenylyl cyclase-associated protein;Adenylyl cyclase-associated protein;Adenylyl cyclase-associated protein 2	A0A087WZ15;A0A087X0J3;B7Z385;E9PDI2;P40123	1	1	31.7174
DDX1	ATP-dependent RNA helicase DDX1	A0A087WZ71;A0A087X2G1;A0A7I2V2M5;A0A7I2V430;A0A7I2V4F0;Q92499	8	8	144.965
EIF3H	Eukaryotic translation initiation factor 3 subunit H	A0A087WZK9;B3KS98;O15372	3	3	31.4668
BRCC3	Lys-63-specific deubiquitinase;Lys-63-specific deubiquitinase;Lys-63-specific deubiquitinase;Lys-63-specific deubiquitinase BRCC36;Lys-63-specific deubiquitinase (Fragment)	A0A087WZR3;A0A0D9SF50;H9KVA9;P46736;X6RJS7	1	1	9.77326
SAMD4B	Protein Smaug homolog 2	A0A087WZT0;M0QZ22;Q5PRF9	1	1	14.9351
SBDS	Ribosome maturation protein SBDS	A0A087X020;F8WE72;Q9Y3A5	2	2	658.064
TJP1	Tight junction protein 1 (Zona occludens 1), isoform CRA_a;Tight junction protein ZO-1;Tight junction protein ZO-1;Tight junction protein ZO-1;Tight junction protein 1 (Zona occludens 1), isoform CRA_e;Tight junction protein ZO-1	A0A087X0K9;A0A0G2JNH2;A0A7I2V5U5;G3V1L9;G5E9E7;Q07157	2	2	31.7921
SNX12	Sorting nexin-12	A0A087X0R6;Q9UMY4	6	6	108.007
COL6A1	Collagen alpha-1(VI) chain	A0A087X0S5;P12109	9	9	70.9072
ACOT2;ACOT1;ACOT1	Acyl-coenzyme A thioesterase 2, mitochondrial;Acyl-coenzyme A thioesterase 1;Acyl-coenzyme A thioesterase 1	A0A087X0W7;G3V4F2;Q86TX2	5	5	101.949
RELA	Transcription factor p65;Transcription factor p65 (Fragment);Transcription factor p65;RELA protein	A0A087X0W8;E9PKH5;Q04206;Q2TAM5	1	1	35.9717
HNRNPM	Heterogeneous nuclear ribonucleoprotein M	A0A087X0X3;P52272	10	10	133.692
SEPTIN8	Septin;Septin;Septin;Septin;Septin-8	A0A087X142;A6NFQ9;A6NMH6;F8W8I8;Q92599	5	5	31.8822
LYPLA1	Acyl-protein thioesterase 1	A0A087X1K9;O75608	6	6	122.223
SMAP1	Stromal membrane-associated protein 1	A0A087X1X9;Q8IYB5	1	1	33.7917
PSME2	Proteasome activator complex subunit 2	A0A087X1Z3;H0YM70;Q9UL46	5	5	59.7296
PIK3R2	Phosphatidylinositol 3-kinase regulatory subunit beta	A0A087X257;A0A7I2U3A3;E9PFP1;O00459	1	1	32.1165
SRSF3	Serine/arginine-rich-splicing factor 3;Serine/arginine-rich splicing factor 3	A0A087X2D0;P84103	4	4	149.542
SPAG9	C-Jun-amino-terminal kinase-interacting protein 4	A0A087X2D8;O60271	5	5	36.5985
PSMC6	26S proteasome regulatory subunit 10B	A0A087X2I1;P62333	8	8	57.8554
LSM7	U6 snRNA-associated Sm-like protein LSm7	A0A087X2I5;Q9UK45	2	2	112.235
GATD3B;;GATD3B;GATD3A	Glutamine amidotransferase-like class 1 domain-containing protein 3B, mitochondrial;Utp12 domain-containing protein (Fragment);Glutamine amidotransferase-like class 1 domain-containing protein 3B, mitochondrial;Glutamine amidotransferase-like class 1 domain-containing protein 3A, mitochondrial	A0A096LNH5;A0A096LPI6;A0A0B4J2D5;P0DPI2	5	5	59.7382
RNF114	E3 ubiquitin-protein ligase RNF114;E3 ubiquitin-protein ligase RNF114;E3 ubiquitin-protein ligase RNF114 (Fragment);E3 ubiquitin-protein ligase RNF114;E3 ubiquitin-protein ligase RNF114;E3 ubiquitin-protein ligase RNF114	A0A096LNN8;A0A096LNT1;A0A096LNV3;A0A096LP02;A0A096LPF9;Q9Y508	1	1	24.7108
ADSL	Adenylosuccinate lyase	A0A096LNY6;A0A0A6YY92;A0A1B0GTJ7;A0A1B0GWJ0;A0A7P0T8E4;A0A7P0T9A7;A0A7P0Z472;P30566	14	14	97.2702
GPS1	COP9 signalosome complex subunit 1	A0A096LP07;A0A096LPJ3;A8K070;C9JFE4;Q13098	6	6	21.6531
TXNRD2	Thioredoxin reductase 2, mitochondrial;Thioredoxin-disulfide reductase;Thioredoxin-disulfide reductase;Thioredoxin-disulfide reductase;Thioredoxin reductase 2, mitochondrial;Thioredoxin reductase 2, mitochondrial	A0A096LPD9;A0A096LPK7;A0A182DWF2;A0A182DWF3;E7EWK1;Q9NNW7	1	1	9.83475
PYCR3	Pyrroline-5-carboxylate reductase;Pyrroline-5-carboxylate reductase;Pyrroline-5-carboxylate reductase 3	A0A0A0MQS1;B5MD87;Q53H96	1	1	20.4618
SCLY	Selenocysteine lyase	A0A0A0MQU4;Q96I15	4	4	33.2679
CUL4A	Cullin-4A	A0A0A0MR50;Q13619	2	2	11.0338
HNRNPUL1	Heterogeneous nuclear ribonucleoprotein U-like protein 1;Heterogeneous nuclear ribonucleoprotein U-like protein 1;Heterogeneous nuclear ribonucleoprotein U-like protein 1 (Fragment);Heterogeneous nuclear ribonucleoprotein U-like protein 1 (Fragment);Heterogeneous nuclear ribonucleoprotein U-like protein 1 (Fragment);Heterogeneous nuclear ribonucleoprotein U-like protein 1 (Fragment);Heterogeneous…	A0A0A0MRA5;B7Z4B8;M0QYI8;M0QYM5;M0QYZ0;M0R3F1;Q9BUJ2	1	1	13.803
AKT2;AKT2;AKT2;AKT3;AKT3;AKT3;AKT3;AKT3;AKT3;AKT2;AKT2;AKT2;AKT2;AKT2;AKT2;AKT3;AKT2;AKT2;AKT2;AKT2;AKT2;AKT2;AKT2;AKT1;AKT2;AKT3	RAC-beta serine/threonine-protein kinase (Fragment);RAC-beta serine/threonine-protein kinase (Fragment);RAC-beta serine/threonine-protein kinase (Fragment);Non-specific serine/threonine protein kinase;Non-specific serine/threonine protein kinase;RAC-gamma serine/threonine-protein kinase;RAC-gamma serine/threonine-protein kinase;RAC-gamma serine/threonine-protein kinase;RAC-gamma serine/threonine-…	A0A0A0MRF1;A0A1B0GXA2;A0A5F9ZHJ8;A0A5F9ZHU3;A0A5K1VW74;A0A7P0T8T9;A0A7P0TB29;A0A7P0TB32;A0A7P0TBJ6;A8MX96;C9J258;C9JC83;C9JHS6;C9JIJ1;E7EVP8;F8VS91;J3KRI8;J3KSY8;J3KTP4;J3QKW1;J3QLS6;M0QZK3;M0R0P9;P31749;P31751;Q9Y243	1	1	13.4044
NLE1	Notchless protein homolog 1	A0A0A0MRH0;Q9NVX2	3	3	44.126
SNX6	Sorting nexin;Sorting nexin-6 (Fragment);Sorting nexin-6	A0A0A0MRI2;G3V5X9;Q9UNH7	1	1	20.4962
PCMT1	Protein-L-isoaspartate O-methyltransferase;Protein-L-isoaspartate O-methyltransferase;Protein-L-isoaspartate(D-aspartate) O-methyltransferase	A0A0A0MRJ6;A0A3F2YNX8;P22061	5	5	109.244
ZNF326	DBIRD complex subunit ZNF326	A0A0A0MRN4;Q5BKZ1	1	1	21.4379
ABI1	Abl interactor 1	A0A0A0MRT6;B6VEX4;Q8IZP0	1	1	38.8478
TBC1D22A	TBC1 domain family member 22A	A0A0A0MRY0;B0QYI1;Q8WUA7	1	1	15.1505
GSN	Actin-depolymerizing factor;Actin-depolymerizing factor;Gelsolin	A0A0A0MS51;A0A0A0MT01;P06396	3	3	76.7999
HADH	Hydroxyacyl-coenzyme A dehydrogenase, mitochondrial;Hydroxyacyl-coenzyme A dehydrogenase, mitochondrial;Hydroxyacyl-coenzyme A dehydrogenase, mitochondrial (Fragment);Hydroxyacyl-coenzyme A dehydrogenase, mitochondrial;Hydroxyacyl-coenzyme A dehydrogenase, mitochondrial;Hydroxyacyl-coenzyme A dehydrogenase, mitochondrial;Hydroxyacyl-coenzyme A dehydrogenase, mitochondrial	A0A0A0MSE2;A0A0D9SFP2;A0A1W2PNM1;A0A1W2PQ78;A0A1W2PQV5;E9PF18;Q16836	1	1	44.3356
DDX42	RNA helicase;ATP-dependent RNA helicase DDX42	A0A0A0MSJ0;Q86XP3	10	10	184.432
PLS3	Plastin-3	A0A0A0MSQ0;P13797	7	7	62.9767
UBR4	E3 ubiquitin-protein ligase UBR4 (Fragment);E3 ubiquitin-protein ligase UBR4;E3 ubiquitin-protein ligase UBR4 (Fragment)	A0A0A0MSW0;Q5T4S7;X6RE05	2	2	15.8856
PITPNB	Phosphatidylinositol transfer protein beta isoform	A0A0A0MSW4;P48739	8	8	172.301
IARS1	Isoleucyl-tRNA synthetase;Isoleucine--tRNA ligase, cytoplasmic	A0A0A0MSX9;P41252	17	17	64.9131
NFYC	Nuclear transcription factor Y subunit gamma (Fragment);Nuclear transcription factor Y subunit gamma (Fragment);Nuclear transcription factor Y subunit gamma;Nuclear transcription factor Y subunit gamma (Fragment);Nuclear transcription factor Y subunit gamma (Fragment)	A0A0A0MT00;E9PI99;Q13952;Q5T6K5;Q5T6K7	3	3	20.11
CUL2	Cullin-2	A0A0A0MTN0;Q13617;Q5T2B5	2	2	14.0073
ST20-MTHFS;MTHFS;ST20-MTHFS;MTHFS	5-formyltetrahydrofolate cyclo-ligase;5-formyltetrahydrofolate cyclo-ligase;ST20-MTHFS readthrough (Fragment);5-formyltetrahydrofolate cyclo-ligase	A0A0A6YYL1;A0A0U1RQM3;A0A0U1RR23;P49914	1	1	27.206
TKT	Transketolase	A0A0B4J1R6;P29401	23	23	1201.65
BORCS7-ASMT;BORCS7	BLOC-1-related complex subunit 7	A0A0B4J1R7;Q96B45	1	1	12.1736
NAA15	N-alpha-acetyltransferase 15, NatA auxiliary subunit;N-alpha-acetyltransferase 15, NatA auxiliary subunit	A0A0B4J1W3;Q9BXJ9	3	3	24.9022
SRSF7	Serine/arginine-rich-splicing factor 7;Serine/arginine-rich-splicing factor 7;Serine/arginine-rich splicing factor 7	A0A0B4J1Z1;C9JAB2;Q16629	5	5	102.083
RPL30	60S ribosomal protein L30;60S ribosomal protein L30;60S ribosomal protein L30 (Fragment);60S ribosomal protein L30	A0A0B4J213;A0A0C4DH44;E5RI99;P62888	1	1	93.6337
LYZ	1,4-beta-N-acetylmuramidase C;1,4-beta-N-acetylmuramidase C;Lysozyme C	A0A0B4J259;F8VV32;P61626	4	4	105.76
;SHPK	FGGY_N domain-containing protein;Sedoheptulokinase	A0A0B4J2A0;Q9UHJ6	7	7	47.4597
ACAA2	3-ketoacyl-CoA thiolase, mitochondrial;3-ketoacyl-CoA thiolase, mitochondrial	A0A0B4J2A4;P42765	1	1	6.30418
SET;SETSIP;SET	Protein SET;Protein SETSIP;Protein SET	A0A0C4DFV9;P0DME0;Q01105	2	2	53.3483
NELFA	Negative elongation factor A;Negative elongation factor A (Fragment);Negative elongation factor A	A0A0C4DFX9;H0Y3X6;Q9H3P2	1	1	37.8373
RPSA	40S ribosomal protein SA;40S ribosomal protein SA (Fragment);40S ribosomal protein SA	A0A0C4DG17;C9J9K3;P08865	10	10	253.245
DDX46	RNA helicase;Probable ATP-dependent RNA helicase DDX46	A0A0C4DG89;Q7L014	1	1	41.3941
CAST	Calpain inhibitor;Calpain inhibitor;Calpain inhibitor;Calpain inhibitor;Calpain inhibitor;Calpain inhibitor;Calpain inhibitor;Calpain inhibitor;Calpain inhibitor (Fragment);Calpain inhibitor (Fragment);Calpain inhibitor;Calpain inhibitor (Fragment);Calpain inhibitor;Calpain inhibitor;Calpain inhibitor;Calpain inhibitor (Fragment);Calpain inhibitor (Fragment);Calpain inhibitor (Fragment);Calpastat…	A0A0C4DGB5;A0A6Q8PFE5;A0A6Q8PFF6;A0A6Q8PG72;A0A6Q8PGG5;A0A6Q8PGN6;A0A6Q8PH20;B7Z574;D6RAA8;D6RC54;E7EQ12;E7ES10;E7EVY3;E9PCH5;E9PDE4;F8W7E0;H0Y7F0;H0Y9H6;P20810	1	1	71.6126
ALB	Albumin	A0A0C4DGB6;P02768	5	5	180.375
ARHGAP27	Rho GTPase-activating protein 27	A0A0C4DGE6;A0A0G2JNY3;A0A0G2JRG8;E9PIR1;E9PNT2;Q6ZUM4	1	1	11.2603
CCAR1	Cell division cycle and apoptosis regulator protein 1 (Fragment);Cell division cycle and apoptosis regulator protein 1 (Fragment);Cell division cycle and apoptosis regulator protein 1 (Fragment);Cell division cycle and apoptosis regulator protein 1;Cell division cycle and apoptosis regulator protein 1	A0A0C4DGG8;F5H1H2;F5H2E6;F5H3E1;Q8IX12	2	2	15.2888
CHD4	DNA helicase;DNA helicase;DNA helicase (Fragment);Chromodomain-helicase-DNA-binding protein 4 (Fragment);DNA helicase;DNA helicase;Chromodomain-helicase-DNA-binding protein 4 (Fragment);DNA helicase (Fragment);DNA helicase (Fragment);Chromodomain-helicase-DNA-binding protein 4 (Fragment);DNA helicase;DNA helicase;DNA helicase;DNA helicase;Chromodomain-helicase-DNA-binding protein 4	A0A0C4DGG9;A0A2R8Y212;A0A2R8Y425;A0A2R8Y4X2;A0A2R8Y521;A0A2R8Y5J0;A0A2R8Y7I0;A0A2R8YD40;A0A2R8YDJ9;A0A2R8YDW2;A0A2R8YFD8;A0A2R8YFK9;A0A2U3TZM0;F5GWX5;Q14839	5	5	41.1561
CS	Citrate synthase;Citrate synthase;Citrate synthase, mitochondrial	A0A0C4DGI3;B4DJV2;O75390	2	2	46.244
PAPOLA;PAPOLG;PAPOLA;PAPOLA;PAPOLG;PAPOLA;PAPOLG	Polynucleotide adenylyltransferase;Polynucleotide adenylyltransferase;Polynucleotide adenylyltransferase (Fragment);Poly(A) polymerase;Polynucleotide adenylyltransferase (Fragment);Poly(A) polymerase alpha;Poly(A) polymerase gamma	A0A0C4DGK1;F8WAT4;G3V3I9;G3XAH6;H7C3W0;P51003;Q9BWT3	1	1	43.1173
GIT1	ARF GTPase-activating protein GIT1	A0A0C4DGN6;Q9Y2X7	6	6	50.049
RPRD1A	Regulation of nuclear pre-mRNA domain-containing protein 1A;Regulation of nuclear pre-mRNA domain-containing protein 1A (Fragment);Regulation of nuclear pre-mRNA domain-containing protein 1A	A0A0C4DGQ6;K7EP82;Q96P16	1	1	91.7898
EML2	Echinoderm microtubule-associated protein-like 2;Echinoderm microtubule-associated protein-like 2;Echinoderm microtubule-associated protein-like 2 (Fragment);Echinoderm microtubule-associated protein-like 2;Echinoderm microtubule-associated protein-like 2 (Fragment);Echinoderm microtubule-associated protein-like 2	A0A0C4DGQ7;C9JRL6;K7EII6;K7EIK7;K7EKG3;O95834	1	1	13.9857
NADK2	NAD kinase 2, mitochondrial;NAD kinase 2, mitochondrial;NAD kinase 2, mitochondrial	A0A0C4DGV3;B7Z8V7;Q4G0N4	2	2	29.4008
CUL1	Cullin-1	A0A0C4DGX4;A0A590UJ21;A0A590UJ50;A0A590UJ56;A0A590UJR3;A0A590UK34;Q13616	2	2	29.4613
LTBP4	Latent-transforming growth factor beta-binding protein 4	A0A0C4DH07;Q8N2S1	31	31	214.584
SRSF4;SRSF6;SRSF6;SRSF6;;SRSF5;SRSF5;SRSF4;SRSF5;SRSF6	Serine/arginine-rich-splicing factor 4 (Fragment);Serine/arginine-rich-splicing factor 6;Serine/arginine-rich-splicing factor 6;Serine/arginine-rich-splicing factor 6;Uncharacterized protein (Fragment);Serine/arginine-rich-splicing factor 5;Serine/arginine-rich-splicing factor 5;Serine/arginine-rich splicing factor 4;Serine/arginine-rich splicing factor 5;Serine/arginine-rich splicing factor 6	A0A0D9SEM4;A0A590UJK4;A0A590UJP7;A0A590UK01;A0A590UK80;B4DJK0;B4DUA4;Q08170;Q13243;Q13247	1	1	193.089
TLE3	Transducin-like enhancer protein 3	A0A0D9SES8;H0YKN8;H0YKT5;H0YL70;H0YNT2;Q04726	3	3	22.9082
DDX3X	RNA helicase;RNA helicase;RNA helicase;RNA helicase;RNA helicase;RNA helicase;RNA helicase;RNA helicase;RNA helicase;RNA helicase;RNA helicase;RNA helicase;RNA helicase;RNA helicase;ATP-dependent RNA helicase DDX3X	A0A0D9SF53;A0A0D9SFB3;A0A0D9SG12;A0A2R8Y4A4;A0A2R8Y5G6;A0A2R8Y645;A0A2R8Y7T2;A0A2R8YCW1;A0A2R8YDT5;A0A2R8YF78;A0A2R8YFR4;A0A2R8YFS5;A0A2U3TZJ9;F6S8Q4;O00571	5	5	46.1921
SPTAN1	Spectrin alpha chain, non-erythrocytic 1;Spectrin alpha chain, non-erythrocytic 1;Spectrin alpha chain, non-erythrocytic 1	A0A0D9SF54;A0A0D9SGF6;Q13813	12	12	182.468
ARFGAP2	ADP-ribosylation factor GTPase-activating protein 2;ADP-ribosylation factor GTPase-activating protein 2 (Fragment);ADP-ribosylation factor GTPase-activating protein 2;ADP-ribosylation factor GTPase-activating protein 2	A0A0D9SF70;E9PQP3;G5E9L0;Q8N6H7	1	1	15.1923
GRIN2B	Glutamate receptor ionotropic, NMDA 2B (Fragment);Glutamate receptor ionotropic, NMDA 2B	A0A0D9SFK0;Q13224	1	1	39.0449
KIFBP	KIF-binding protein	A0A0D9SFK7;A0A1B0GTE2;A0A1B0GTE6;A0A1B0GTX3;A0A1B0GU96;A0A1B0GUA3;A0A1B0GUH6;A0A1B0GVY9;A0A1B0GW21;A0A6Q8PH08;A0A6Q8PH45;A0A6Q8PHE6;A0A6Q8PHL8;Q96EK5	1	1	8.23227
EWSR1	RNA-binding protein EWS;RNA-binding protein EWS;EWS RNA-binding protein variant 6;RNA-binding protein EWS	A0A0D9SFL3;B0QYK0;C9JGE3;Q01844	3	3	171.787
PDLIM5	PDZ and LIM domain protein 5	A0A0D9SFW3;D6RAA1;D6RGG6;Q96HC4	1	1	111.992
STXBP1	Syntaxin-binding protein 1;Syntaxin-binding protein 1;Syntaxin-binding protein 1;Syntaxin-binding protein 1;Syntaxin-binding protein 1 (Fragment);Syntaxin-binding protein 1	A0A0D9SG72;A0A1B0GTP9;A0A1B0GVQ5;A0A1B0GWF2;A0A2R8Y5D4;P61764	2	2	63.8485
TATDN1	Putative deoxyribonuclease TATDN1;Putative deoxyribonuclease TATDN1 (Fragment);Putative deoxyribonuclease TATDN1;Putative deoxyribonuclease TATDN1	A0A0D9SGD3;E5RG17;E5RGF2;Q6P1N9	6	6	43.1463
PHF6	PHD finger protein 6	A0A0D9SGE8;Q5JRC6;Q8IWS0	2	2	26.3472
PPP1R18	PPP1R18;Phostensin (Fragment);Phostensin	A0A0G2JHC2;A0A0G2JKF1;Q6NYC8	1	1	16.691
C4B_2;C4A;C4B;C4A;C4A;C4A;C4B;C4A;C4B	C4a anaphylatoxin;C4a anaphylatoxin;C4a anaphylatoxin;C4a anaphylatoxin;C4a anaphylatoxin;C4a anaphylatoxin;C4a anaphylatoxin;Complement C4-A;Complement C4-B	A0A0G2JL54;A0A0G2JPR0;A0A140TA29;A0A140TA32;A0A140TA44;A0A140TA49;F5GXS0;P0C0L4;P0C0L5	2	2	20.0296
GBA	Glucosylceramidase;Glucosylceramidase;Glucosylceramidase;Lysosomal acid glucosylceramidase	A0A0G2JLB3;A0A0G2JNZ0;A0A0G2JNZ5;P04062	3	3	13.9032
SSBP1	Single-stranded DNA-binding protein, mitochondrial (Fragment);Single-stranded DNA-binding protein, mitochondrial (Fragment);Single-stranded DNA-binding protein, mitochondrial (Fragment);Single-stranded DNA-binding protein, mitochondrial	A0A0G2JLD8;C9K0U8;E7EUY5;Q04837	1	1	13.6622
DDX5	DEAD box protein 5;DEAD box protein 5;Probable ATP-dependent RNA helicase DDX5	A0A0G2JLI4;J3KTA4;P17844	11	11	111.136
SNTB2	Beta-2-syntrophin (Fragment);Beta-2-syntrophin (Fragment);Beta-2-syntrophin (Fragment);Beta-2-syntrophin (Fragment);Beta-2-syntrophin	A0A0G2JM75;A0A140TA73;H0YCS0;J3KT21;Q13425	1	1	75.4883
CNOT3	CCR4-NOT transcription complex subunit 3 (Fragment);CCR4-NOT transcription complex subunit 3;CCR4-NOT transcription complex subunit 3;CCR4-NOT transcription complex subunit 3 (Fragment);CCR4-NOT transcription complex subunit 3;CCR4-NOT transcription complex subunit 3	A0A0G2JNJ7;A0A2H2FJL5;B7Z6J7;H7C148;H7C3F5;O75175	4	4	89.378
SERPINF2	Alpha-2-antiplasmin;Alpha-2-antiplasmin (Fragment);Alpha-2-antiplasmin (Fragment);Alpha-2-antiplasmin	A0A0G2JPA8;A0A0J9YY65;C9JMH6;P08697	1	1	62.2996
PUF60	60 kDa poly(U)-binding-splicing factor (Fragment);60 kDa poly(U)-binding-splicing factor (Fragment);60 kDa poly(U)-binding-splicing factor (Fragment);60 kDa poly(U)-binding-splicing factor (Fragment);Poly(U)-binding-splicing factor PUF60	A0A0J9YVP6;A0A0J9YXJ8;A0A0J9YXX5;A0A0J9YYL3;Q9UHX1	9	9	47.6728
DNAJB6	DnaJ homolog subfamily B member 6;DnaJ homolog subfamily B member 6 (Fragment);DnaJ homolog subfamily B member 6 (Fragment);DnaJ homolog subfamily B member 6 (Fragment);DnaJ homolog subfamily B member 6 (Fragment);DnaJ homolog subfamily B member 6 (Fragment);DnaJ homolog subfamily B member 6 (Fragment);DnaJ homolog subfamily B member 6;DnaJ homolog subfamily B member 6;DnaJ homolog subfamily B me…	A0A0J9YX62;C9J2C4;C9J2P2;C9JB42;C9JDR7;C9JDX6;C9JN01;E9PH18;F8WCZ4;O75190	1	1	16.0597
LIMS4;LIMS1;LIMS1	LIM and senescent cell antigen-like-containing domain protein;LIM and senescent cell antigen-like-containing domain protein 1 (Fragment);LIM and senescent cell antigen-like-containing domain protein 1	A0A0J9YXC7;A0A0M3HER1;P48059	1	1	24.1081
NDE1	Nuclear distribution protein nudE homolog 1 (Fragment);Nuclear distribution protein nudE homolog 1;Nuclear distribution protein nudE homolog 1;Nuclear distribution protein nudE homolog 1 (Fragment);Nuclear distribution protein nudE homolog 1 (Fragment);Nuclear distribution protein nudE homolog 1 (Fragment);Nuclear distribution protein nudE homolog 1 (Fragment);Nuclear distribution protein nudE ho…	A0A0J9YY14;A0A6Q8PEY3;A0A6Q8PGV6;I3L2R3;I3L2R9;I3L2T8;I3L3G9;I3L522;I3L533;Q9NXR1	1	1	22.9864
MATR3	Matrin-3	A0A0R4J2E8;A8MXP9;B3KM87;P43243	3	3	47.0688
POLR1D	DNA-directed RNA polymerase I subunit D;DNA-directed RNA polymerases I and III subunit RPAC2	A0A0R4J2F3;P0DPB6	1	1	177.568
PROS1	Vitamin K-dependent protein S (Fragment);Vitamin K-dependent protein S;Vitamin K-dependent protein S;Vitamin K-dependent protein S;Vitamin K-dependent protein S	A0A0S2Z4L3;A0A3B3IRK9;A0A3B3ISJ1;G5E9F8;P07225	2	2	27.2104
RBM39	RNA-binding protein 39 (Fragment);RNA-binding protein 39;RNA-binding protein 39 (Fragment);RNA-binding protein 39	A0A0U1RQH7;G3XAC6;H0Y4X3;Q14498	3	3	40.5208
EIF4G3	Eukaryotic translation initiation factor 4 gamma 3	A0A0U1RQK7	2	2	27.4122
ROCK1	Non-specific serine/threonine protein kinase;Rho-associated protein kinase 1	A0A0U1RQV4;Q13464	1	1	11.5069
PACSIN2	Protein kinase C and casein kinase substrate in neurons protein 2 (Fragment);Protein kinase C and casein kinase substrate in neurons protein 2	A0A0U1RR22;Q9UNF0	2	2	45.0189
hCG_2039566;;;H2AZ1;H2AZ2;H2AC4;H2AZ1;H2AC11;H2AX;H2AC7;H2AC20;H2AC18;H2AZ2;H2AW;H2AC6;H2AC12;H2AC1;H2AC14;H2AJ	Histone H2A;Histone H2A;Histone H2A;Histone H2A;Histone H2A;Histone H2A type 1-B/E;Histone H2A.Z;Histone H2A type 1;Histone H2AX;Histone H2A type 1-D;Histone H2A type 2-C;Histone H2A type 2-A;Histone H2A.V;Histone H2A type 3;Histone H2A type 1-C;Histone H2A type 1-H;Histone H2A type 1-A;Histone H2A type 1-J;Histone H2A.J	A0A0U1RR32;A0A0U1RRH7;A0A3B3IS11;A0A494C189;C9J0D1;P04908;P0C0S5;P0C0S8;P16104;P20671;Q16777;Q6FI13;Q71UI9;Q7L7L0;Q93077;Q96KK5;Q96QV6;Q99878;Q9BTM1	2	2	209.817
PHF14	PHD finger protein 14	A0A0U1RRH6;B4DG57;O94880	1	1	20.4337
PTBP1	Polypyrimidine tract-binding protein 1	A0A0U1RRM4;A0A7I2V621;A6NLN1;P26599	12	12	210.161
ENAH	Protein enabled homolog	A0A0U1RRM6;Q8N8S7	5	5	86.9119
FERMT2	Fermitin family homolog 2 (Fragment);Fermitin family homolog 2 (Fragment);Fermitin family homolog 2	A0A0U1RRM8;H0YJ34;Q96AC1	4	4	24.1357
HLA-A	HLA class I histocompatibility antigen, A alpha chain;HLA class I histocompatibility antigen, A alpha chain (Fragment);HLA class I histocompatibility antigen, A alpha chain;HLA class I histocompatibility antigen, A alpha chain (Fragment);HLA class I histocompatibility antigen, A alpha chain (Fragment);HLA class I histocompatibility antigen, A alpha chain;HLA class I histocompatibility antigen, A …	A0A140T913;A0A140T933;A0A140T955;A0A140T9I0;A0A140T9X5;A0A1W2PPQ2;A0A1W2PRT9;Q53Z42	4	4	31.5052
VARS1	Valyl-tRNA synthetase (Fragment);Valine--tRNA ligase	A0A140T936;P26640	8	8	19.8069
FTO	Alpha-ketoglutarate-dependent dioxygenase FTO	A0A1B0GTC3;A0A1B0GTC5;A0A1B0GTY1;A0A1B0GU26;A0A1B0GUC3;A0A1B0GV98;A0A1B0GVH5;Q9C0B1	2	2	20.6003
ALDH7A1	Alpha-aminoadipic semialdehyde dehydrogenase;Aldehyde dehydrogenase (NAD(+));Alpha-aminoadipic semialdehyde dehydrogenase	A0A1B0GTG2;A0A1B0GW77;P49419	11	11	90.6176
C2orf92	Uncharacterized protein C2orf92 (Fragment);Uncharacterized protein C2orf92;Uncharacterized protein C2orf92	A0A1B0GTH1;A0A1B0GVN3;A0A1B0GW88	1	1	124.037
ASAH1	Ceramidase;Acid ceramidase;Ceramidase;Ceramidase;Acid ceramidase;Ceramidase;Ceramidase;Acid ceramidase (Fragment);Acid ceramidase (Fragment);Ceramidase;Ceramidase;Acid ceramidase	A0A1B0GTM3;A0A1B0GTP7;A0A1B0GTZ5;A0A1B0GUA4;A0A1B0GUE3;A0A1B0GUG1;A0A1B0GUH5;A0A1B0GUW4;A0A1B0GV06;A0A1B0GW68;E7EMM4;Q13510	3	3	33.4559
ATP6AP2	ATPase H(+)-transporting lysosomal accessory protein 2;ATPase H(+)-transporting lysosomal accessory protein 2;ATPase H(+)-transporting lysosomal accessory protein 2;ATPase H(+)-transporting lysosomal accessory protein 2;ATPase H(+)-transporting lysosomal accessory protein 2;ATPase H(+)-transporting lysosomal accessory protein 2;ATPase H(+)-transporting lysosomal accessory protein 2;Renin receptor	A0A1B0GTU8;A0A1B0GU12;A0A1B0GVB9;A0A1B0GVC7;A0A1B0GVW0;A0A1C7CYW4;B7Z413;O75787	4	4	41.9079
;;CTSD;CTSD;CTSD;CTSD;CTSD;CTSD	Peptidase A1 domain-containing protein;Peptidase A1 domain-containing protein;Cathepsin D;Cathepsin D;Cathepsin D;Cathepsin D;Cathepsin D;Cathepsin D	A0A1B0GU03;A0A1B0GU92;A0A1B0GV23;A0A1B0GVD5;A0A1B0GWE8;C9JH19;F8W787;P07339	5	5	38.1885
PCCA	Propanoyl-CoA:carbon dioxide ligase subunit alpha (Fragment);Propanoyl-CoA:carbon dioxide ligase subunit alpha (Fragment);Propionyl-CoA carboxylase alpha chain, mitochondrial	A0A1B0GU58;A0A1B0GWI4;P05165	1	1	6.42609
CDC73	Parafibromin	A0A1B0GUB2;A0A2R8Y640;A0A2R8YHB3;A0A3B3IRP5;Q6P1J9	3	3	104.862
DOCK7	Dedicator of cytokinesis protein 7;Dedicator of cytokinesis protein 7 (Fragment);Dedicator of cytokinesis protein 7	A0A1B0GUE9;A0A1B0GVW2;Q96N67	1	1	27.2798
UBE2L5;UBE2L3	Ubiquitin-conjugating enzyme E2 L5;Ubiquitin-conjugating enzyme E2 L3	A0A1B0GUS4;P68036	1	1	17.2662
LIN28B	Protein lin-28 homolog B	A0A1B0GVD3;Q6ZN17	1	1	24.8264
PRSS51	Serine protease-like protein 51	A0A1B0GVH4;A0A2R8YGP0;A0A3B3ISV0	1	1	25.7562
KRT10	Keratin, type I cytoskeletal 10;Keratin, type I cytoskeletal 10	A0A1B0GVI3;P13645	40	40	3116.54
UROD	Uroporphyrinogen decarboxylase;Uroporphyrinogen decarboxylase;Uroporphyrinogen decarboxylase;Uroporphyrinogen decarboxylase;Uroporphyrinogen decarboxylase;Uroporphyrinogen decarboxylase (Fragment);Uroporphyrinogen decarboxylase;Uroporphyrinogen decarboxylase (Fragment);Uroporphyrinogen decarboxylase (Fragment);Uroporphyrinogen decarboxylase;Uroporphyrinogen decarboxylase (Fragment);Uroporphyrinog…	A0A1B0GVN9;A0A1B0GVZ4;A0A494BZY8;A0A494C007;A0A494C085;A0A494C0P4;A0A494C0Q8;A0A494C0S8;A0A494C1D8;A0A494C1T3;H0Y5R6;P06132;Q5T446	1	1	19.7725
QARS1	Glutaminyl-tRNA synthetase (Fragment);Glutamine--tRNA ligase	A0A1B0GVU9;P47897	11	11	71.1101
DPYSL2	Dihydropyrimidinase-related protein 2	A0A1C7CYX9;Q16555	20	20	474.279
MAPK15	Mitogen-activated protein kinase 15 (Fragment);Mitogen-activated protein kinase 15	A0A1C7CYZ1;Q8TD08	1	1	335.41
UNC45A	Protein unc-45 homolog A	A0A1W2PNX8;Q9H3U1	6	6	26.1336
HNRNPU	Heterogeneous nuclear ribonucleoprotein U (Fragment);Heterogeneous nuclear ribonucleoprotein U;Heterogeneous nuclear ribonucleoprotein U	A0A1W2PP35;A0A1W2PPS1;Q00839	8	8	110.952
ME2	Malic enzyme;Malic enzyme;Malic enzyme;NAD-dependent malic enzyme, mitochondrial	A0A1W2PPH1;A0A1W2PQT3;A0A1W2PQY8;P23368	5	5	118.348
KCNJ10	ATP-sensitive inward rectifier potassium channel 10	A0A1W2PQC0	1	1	24.9191
RAI1	Retinoic acid-induced protein 1;Retinoic acid-induced protein 1 (Fragment);Retinoic acid-induced protein 1	A0A1W2PQJ7;A8MXE8;Q7Z5J4	1	1	61.9458
GAMT	Guanidinoacetate N-methyltransferase	A0A1W2PR36;Q14353	5	5	54.5772
ENSA	Alpha-endosulfine	A0A1W2PRU0;O43768	1	1	59.1806
SMN2;SMN1;SMN1;SMN1	Survival motor neuron protein	A0A1W2PRV5;B4DP61;E7EQZ4;Q16637	1	1	14.6383
DDX17	RNA helicase;RNA helicase;Probable ATP-dependent RNA helicase DDX17	A0A1X7SBZ2;A0A5H1ZRQ2;Q92841	11	11	52.9754
IGHA1	Immunoglobulin heavy constant alpha 1 (Fragment);Immunoglobulin heavy constant alpha 1	A0A286YEY1;P01876	4	4	27.4156
PHGDH	D-3-phosphoglycerate dehydrogenase	A0A286YF22;A0A2C9F2M7;O43175	17	17	315.733
FBXO2	F-box only protein 2 (Fragment);F-box only protein 2	A0A286YF37;Q9UK22	2	2	13.7686
PPT1	Palmitoyl-protein hydrolase 1;Palmitoyl-protein hydrolase 1;Palmitoyl-protein thioesterase 1	A0A286YFF7;A0A2C9F2P4;P50897	5	5	78.184
MON2	Protein MON2 homolog	A0A286YFF8;F8VZV1;Q7Z3U7	2	2	11.3853
;CFI;CFI;CFI	Uncharacterized protein;Complement factor I;Complement factor I;Complement factor I	A0A2R8Y3M9;E7ETH0;G3XAM2;P05156	1	1	12.399
GSS	Glutathione synthetase	A0A2R8Y430;P48637	15	15	162.02
BCAR1	Breast cancer anti-estrogen resistance protein 1	A0A2R8Y4C2;A0A2R8Y8C4;P56945	1	1	33.5596
CSNK2A1;CSNK2A1;CSNK2A1;CSNK2A1;CSNK2A1;CSNK2A1;CSNK2A1;CSNK2A1;CSNK2A3;CSNK2A1	Casein kinase II subunit alpha (Fragment);Casein kinase II subunit alpha;Casein kinase II subunit alpha;Casein kinase II subunit alpha;Casein kinase II subunit alpha (Fragment);Casein kinase II subunit alpha;Casein kinase II subunit alpha;Casein kinase II subunit alpha;Casein kinase II subunit alpha 3;Casein kinase II subunit alpha (Fragment)	A0A2R8Y4D6;A0A2R8Y4H0;A0A2R8Y5A0;A0A2R8YD58;A0A2R8YEW1;A0A2R8YF43;E7EU96;P68400;Q8NEV1;V9GYA2	1	1	10.7023
CRYL1	Crystallin, lambda 1, isoform CRA_c;Lambda-crystallin homolog;Lambda-crystallin homolog;Lambda-crystallin homolog	A0A2R8Y4K2;A0A2R8YCZ4;A0A2R8YFQ7;Q9Y2S2	2	2	57.8041
TBCE	Tubulin-specific chaperone E;Tubulin-specific chaperone E;Tubulin-specific chaperone E;Tubulin-specific chaperone E;Tubulin-folding cofactor E;Tubulin-specific chaperone E (Fragment);Tubulin-specific chaperone E;Tubulin-specific chaperone E;Tubulin-folding cofactor E;Tubulin-specific chaperone E;Tubulin-specific chaperone E (Fragment);Tubulin-specific chaperone E;Tubulin-specific chaperone E (Fra…	A0A2R8Y4P2;A0A2R8Y4V6;A0A2R8Y597;A0A2R8Y5H6;A0A2R8Y5Q8;A0A2R8Y6L2;A0A2R8Y784;A0A2R8Y787;A0A2R8Y7E7;A0A2R8Y809;A0A2R8Y897;A0A2R8YER9;A0A2R8YF12;A0A2R8YFL4;A0A2R8YFM3;A0A2R8YH53;A0A2R8YHI9;A0A2U3TZJ6;Q15813	1	1	44.3417
SMARCE1	SWI/SNF-related matrix-associated actin-dependent regulator of chromatin subfamily E member 1;SWI/SNF-related matrix-associated actin-dependent regulator of chromatin subfamily E member 1;SWI/SNF-related matrix-associated actin-dependent regulator of chromatin subfamily E member 1;SWI/SNF-related matrix-associated actin-dependent regulator of chromatin subfamily E member 1;SWI/SNF-related matrix-…	A0A2R8Y4T4;A0A2R8Y765;A0A2R8Y7I9;A0A2R8Y7U4;A0A2R8Y855;A0A2R8YES3;A0A2U3TZQ7;B4DGM3;J3QKS7;J3QR61;Q969G3	1	1	56.7295
;KDM4A;KDM4A	Uncharacterized protein;Lysine-specific demethylase 4A (Fragment);Lysine-specific demethylase 4A	A0A2R8Y4U1;A0A2R8YDF7;O75164	1	1	121.778
CTNNB1	Catenin beta-1;Catenin beta-1;Catenin beta-1;Catenin beta-1;Catenin beta-1;Catenin beta-1 (Fragment);Catenin beta-1;Catenin beta-1	A0A2R8Y543;A0A2R8Y5A3;A0A2R8Y5C3;A0A2R8Y750;A0A2R8Y804;A0A2R8YCH5;B4DGU4;P35222	17	17	148.936
POLR1C	DNA-directed RNA polymerases I and III subunit RPAC1	A0A2R8Y5D3;A0A2R8Y8D6;A0A2R8YEZ4;E7EQB9;O15160	2	2	57.0372
DYNC1H1	Cytoplasmic dynein 1 heavy chain 1	A0A2R8Y5T0;A0A2R8Y706;A0A7P0T9C4;A0A7P0TA13;Q14204	20	20	47.3837
AP3D1	AP-3 complex subunit delta (Fragment);AP-3 complex subunit delta-1 (Fragment);AP-3 complex subunit delta-1	A0A2R8Y611;K7ERW8;O14617	1	1	32.3578
RPL5	60S ribosomal protein L5 (Fragment);60S ribosomal protein L5	A0A2R8Y6J3;P46777	5	5	45.0795
MSH2	DNA mismatch repair protein;DNA mismatch repair protein Msh2;DNA mismatch repair protein;DNA mismatch repair protein;DNA mismatch repair protein;DNA mismatch repair protein Msh2	A0A2R8Y6P0;A0A2R8Y7S8;A0A2R8YFH0;A0A2R8YG02;E9PHA6;P43246	1	1	27.1431
PMS2	Mismatch repair endonuclease PMS2	A0A2R8Y6S3;C9J167;P54278	1	1	80.7802
ACTB	Actin, cytoplasmic 1 (Fragment)	A0A2R8Y793	4	4	1085.12
HBB	Hemoglobin subunit beta	A0A2R8Y7R2;P68871	3	3	2363.54
RBBP6	E3 ubiquitin-protein ligase RBBP6 (Fragment);E3 ubiquitin-protein ligase RBBP6 (Fragment);E3 ubiquitin-protein ligase RBBP6 (Fragment);E3 ubiquitin-protein ligase RBBP6	A0A2R8Y880;H3BUN0;I3L3Y2;Q7Z6E9	1	1	15.5405
TPP1	Tripeptidyl-peptidase 1;Tripeptidyl aminopeptidase;Tripeptidyl-peptidase 1	A0A2R8YD45;A0A2R8YGD1;O14773	2	2	35.8079
HSD17B4	Peroxisomal multifunctional enzyme type 2	A0A2R8YD50;E7ER27;P51659	3	3	25.9314
GLUL	Glutamine synthetase	A0A2R8YDT1;P15104	2	2	6.08912
RAB15	Ras-related protein Rab-15	A0A2R8YFB8;G3V196;P59190	1	1	131.335
SEC23B	Protein transport protein SEC23;Protein transport protein Sec23B	A0A2R8YFH5;Q15437	4	4	16.2154
COCH	Cochlin;Cochlin;Cochlin (Fragment);Cochlin	A0A2U3TZE7;G3V4C4;H0YJW4;O43405	2	2	200.864
EEF1A2	Elongation factor 1-alpha;Elongation factor 1-alpha 2	A0A2U3TZH3;Q05639	4	4	104.672
KIF23	Kinesin-like protein	A0A2U3TZL8	1	1	16.6778
GPI	Glucose-6-phosphate isomerase	A0A2U3TZU2;P06744	15	15	133.686
CTPS1	CTP synthase;CTP synthase 1	A0A3B3IRI2;P17812	8	8	211.921
CREG1	Cellular repressor of E1A-stimulated genes 1, isoform CRA_a;Protein CREG1	A0A3B3IRL2;O75629	1	1	15.3608
XYLB	Xylulose kinase	A0A3B3IRM4;O75191	1	1	29.57
C8orf33	UPF0488 protein C8orf33	A0A3B3IRR6;A0A3B3IT54;A0A3B3ITA3;Q9H7E9	1	1	32.5209
SNU13	NHP2 non-histone chromosome protein 2-like 1 (S. cerevisiae), isoform CRA_b;Ribonucloprotein;Ribonucloprotein;NHP2-like protein 1	A0A3B3IRU2;A0A3B3IUA2;B1AHD1;P55769	3	3	13.9015
HEBP1	Heme-binding protein 1 (Fragment);Heme-binding protein 1;Heme-binding protein 1	A0A3B3IRV5;F5GWX2;Q9NRV9	1	1	28.5376
TCOF1	Treacle protein (Fragment);Treacle protein (Fragment);Treacle protein;Treacle protein	A0A3B3IS06;A0A6I8PRA0;E7ETY2;Q13428	2	2	43.5412
;PPM1B;PPM1B	Protein-serine/threonine phosphatase;Protein-serine/threonine phosphatase (Fragment);Protein phosphatase 1B	A0A3B3IS24;C9JIR6;O75688	3	3	17.2278
COPA	Coatomer subunit alpha;Coatomer subunit alpha (Fragment);Coatomer subunit alpha	A0A3B3IS84;A0A3B3ISC6;P53621	22	22	829.401
FGFR1	Fibroblast growth factor receptor;Fibroblast growth factor receptor 1;Fibroblast growth factor receptor 1 (Fragment);Fibroblast growth factor receptor 1	A0A3B3ISD1;C1KBH7;E9PNM3;P11362	3	3	13.0261
IDE	Insulin-degrading enzyme	A0A3B3ISG5;A0A7I2V2P6;A0A7I2V2S1;A0A7I2V3E3;A0A7I2V4Q3;A0A7I2V610;A0A7I2YQV5;P14735	3	3	18.7287
PPP1R12A	Protein phosphatase 1 regulatory subunit 12A (Fragment);Protein phosphatase 1 regulatory subunit 12A (Fragment);Protein phosphatase 1 regulatory subunit 12A (Fragment);Protein phosphatase 1 regulatory subunit 12A (Fragment);Protein phosphatase 1 regulatory subunit 12A	A0A3B3ISH4;F8VZN8;H0YHI8;H0YIS4;O14974	1	1	33.0768
EPS8L2	Epidermal growth factor receptor kinase substrate 8-like protein 2	A0A3B3ISQ4;Q9H6S3	1	1	6.56095
ADAR	Double-stranded RNA-specific adenosine deaminase	A0A3B3ISU1;A0A7P0Z4F9;A0A7P0Z4K3;P55265	3	3	29.2336
;LRRC57;LRRC57	Uncharacterized protein;Leucine-rich repeat-containing protein 57 (Fragment);Leucine-rich repeat-containing protein 57	A0A3B3ISV5;H3BSW0;Q8N9N7	6	6	57.4021
ERI3	ERI1 exoribonuclease 3;ERI1 exoribonuclease 3 (Fragment);ERI1 exoribonuclease 3 (Fragment);ERI1 exoribonuclease 3	A0A3B3ISV9;F6QUN3;H0Y4B0;O43414	2	2	13.5541
MCM4	DNA helicase;DNA helicase;DNA replication licensing factor MCM4	A0A3B3IT92;A0A3B3IU45;P33991	10	10	60.6498
HNRNPL	Heterogeneous nuclear ribonucleoprotein L (Fragment);Heterogeneous nuclear ribonucleoprotein L (Fragment);Heterogeneous nuclear ribonucleoprotein L	A0A3B3ITJ4;M0QXS5;P14866	5	5	105.547
PGM1	Phosphoglucomutase-1	A0A3B3ITK7;P36871	6	6	23.8801
GSK3B	Glycogen synthase kinase-3 beta;Glycogen synthase kinase-3 beta (Fragment);Glycogen synthase kinase-3 beta (Fragment);Glycogen synthase kinase-3 beta (Fragment);Glycogen synthase kinase-3 beta;Glycogen synthase kinase-3 beta	A0A3B3ITW1;A0A7I2V3G9;A0A7I2V3J4;A0A7I2V5G5;A0A7I2YQK0;P49841	1	1	82.289
CLSTN1	Calsyntenin-1 (Fragment)	A0A3B3ITY6	1	1	29.2556
THRAP3	Thyroid hormone receptor-associated protein 3	A0A3B3ITZ9;Q9Y2W1	3	3	47.3808
;DHPS;DHPS;DHPS;DHPS;DHPS	Uncharacterized protein;Deoxyhypusine synthase;Deoxyhypusine synthase;Deoxyhypusine synthase;Deoxyhypusine synthase;Deoxyhypusine synthase	A0A3B3IU31;B4E3M2;M0QX43;M0R253;P49366;Q5J8M5	1	1	10.033
MIF4GD	MIF4G domain-containing protein;MIF4G domain-containing protein;MIF4G domain-containing protein (Fragment);MIF4G domain containing, isoform CRA_b;MIF4G domain-containing protein;MIF4G domain-containing protein (Fragment)	A0A3B3IU65;A9UHW6;J3KSU6;J3QLD1;J3QLJ5;J3QRZ6	3	3	38.2111
EIF2B5	eIF-2B GDP-GTP exchange factor subunit epsilon;Translation initiation factor eIF-2B subunit epsilon	A0A3B3IUB1;Q13144	2	2	15.6393
MYADM	Myeloid-associated differentiation marker (Fragment);Myeloid-associated differentiation marker (Fragment);Myeloid-associated differentiation marker (Fragment);Myeloid-associated differentiation marker (Fragment);Myeloid-associated differentiation marker (Fragment);Myeloid-associated differentiation marker	A0A494C017;A0A499FIY8;C9JC07;C9JJV6;C9JZL8;Q96S97	1	0	NaN
PRKAG2;PRKAG2;PRKAG2;PRKAG1;PRKAG1;PRKAG1;PRKAG2	5'-AMP-activated protein kinase subunit gamma-2;5'-AMP-activated protein kinase subunit gamma-2;5'-AMP-activated protein kinase subunit gamma-2;5'-AMP-activated protein kinase subunit gamma-1;5'-AMP-activated protein kinase subunit gamma-1 (Fragment);5'-AMP-activated protein kinase subunit gamma-1;5'-AMP-activated protein kinase subunit gamma-2	A0A494C068;A0A494C1K7;E9PGP6;F8VYY9;H0YHF8;P54619;Q9UGJ0	1	1	29.3459
CBFB	Core-binding factor subunit beta	A0A494C0A9;Q13951	5	5	64.6332
PGM3	Phosphoacetylglucosamine mutase	A0A494C0G1;H0Y987;O95394	5	5	38.8624
AGRN	Agrin	A0A494C0G5	21	21	155.525
TPP2	Tripeptidyl-peptidase 2 (Fragment);Tripeptidyl-peptidase 2;Tripeptidyl-peptidase 2;Tripeptidyl-peptidase 2	A0A494C0U1;A0A494C1B8;P29144;Q5VZU9	3	3	22.0764
TBCB	Tubulin-folding cofactor B	A0A494C0X0;Q99426	8	8	85.451
TRNT1	CCA tRNA nucleotidyltransferase 1, mitochondrial;CCA tRNA nucleotidyltransferase 1, mitochondrial;CCA tRNA nucleotidyltransferase 1, mitochondrial (Fragment);CCA tRNA nucleotidyltransferase 1, mitochondrial (Fragment);CCA tRNA nucleotidyltransferase 1, mitochondrial	A0A494C181;A0A494C1D4;A0A494C1L4;F8W8C3;Q96Q11	1	1	16.5212
ACTN2	Alpha-actinin-2 (Fragment);Alpha-actinin-2	A0A494C1A0;P35609	1	1	137.84
SUMF2	Inactive C-alpha-formylglycine-generating enzyme 2	A0A494C1B1;A8MXB9;E9PBT8;J3KQJ1;J3QT17;Q8NBJ7	2	2	7.8222
SART3	Squamous cell carcinoma antigen recognized by T-cells 3	A0A499FI31;Q15020	3	3	17.2954
PDIA4	Protein disulfide-isomerase;Protein disulfide-isomerase A4	A0A499FI48;P13667	1	1	40.5424
TGFB1	Transforming growth factor beta;Transforming growth factor beta-1 proprotein	A0A499FJK2;P01137	9	9	54.8053
DMBT1	Deleted in malignant brain tumors 1 protein (Fragment);Deleted in malignant brain tumors 1 protein;Deleted in malignant brain tumors 1 protein (Fragment);Deleted in malignant brain tumors 1 protein;Deleted in malignant brain tumors 1 protein (Fragment);Deleted in malignant brain tumors 1 protein	A0A590UIX5;A0A590UJ76;A0A590UJF8;A0A590UJZ9;A0A590UK99;Q9UGM3	1	1	17.5413
CDC42	Cell division control protein 42 homolog;Cell division control protein 42 homolog;Cell division control protein 42 homolog (Fragment)	A0A590UJK8;P60953;Q5JYX0	2	2	26.9662
AMPD2	AMP deaminase;AMP deaminase;AMP deaminase 2	A0A5F9UK94;H0Y360;Q01433	10	10	57.0599
ANK2	Ankyrin-2;Ankyrin-2;Ankyrin-2;Ankyrin-2;Ankyrin-2;Ankyrin-2;Ankyrin-2;Ankyrin-2;Ankyrin-2 (Fragment);Ankyrin-2;Ankyrin-2;Ankyrin-2;Ankyrin-2;Ankyrin-2;Ankyrin-2;Ankyrin-2;Ankyrin-2;Ankyrin-2;Ankyrin-2;Ankyrin-2;Ankyrin-2;Ankyrin 2, neuronal, isoform CRA_b;Ankyrin-2;Ankyrin-2;Ankyrin-2;Ankyrin-2;Ankyrin-2;Ankyrin 2, neuronal, isoform CRA_a;Ankyrin-2;Ankyrin-2;Ankyrin-2;Ankyrin-2;Ankyrin-2;Ankyrin-…	A0A5F9ZGS5;A0A5F9ZGS7;A0A5F9ZGX3;A0A5F9ZGX8;A0A5F9ZGY1;A0A5F9ZGY3;A0A5F9ZGY4;A0A5F9ZGZ1;A0A5F9ZGZ5;A0A5F9ZH03;A0A5F9ZH17;A0A5F9ZH19;A0A5F9ZH30;A0A5F9ZH34;A0A5F9ZH35;A0A5F9ZH38;A0A5F9ZH39;A0A5F9ZH58;A0A5F9ZH70;A0A5F9ZHA1;A0A5F9ZHC9;A0A5F9ZHD2;A0A5F9ZHE2;A0A5F9ZHE4;A0A5F9ZHF7;A0A5F9ZHG3;A0A5F9ZHJ4;A0A5F9ZHJ6;A0A5F9ZHL3;A0A5F9ZHL5;A0A5F9ZHL9;A0A5F9ZHM6;A0A5F9ZHN0;A0A5F9ZHN5;A0A5F9ZHQ3;A0A5F9ZHQ5;A0A…	5	5	34.0547
AIMP1	Aminoacyl tRNA synthase complex-interacting multifunctional protein 1	A0A5F9ZHC5;Q12904	5	5	418.933
ADK	Adenosine kinase	A0A5F9ZHJ1;P55263	4	4	86.027
ACAT1	Acetyl-CoA acetyltransferase, mitochondrial;Acetyl-CoA acetyltransferase, mitochondrial;Acetyl-CoA acetyltransferase, mitochondrial	A0A5F9ZHJ7;A0A5F9ZHL1;P24752	7	7	73.6873
LDHB	L-lactate dehydrogenase;L-lactate dehydrogenase B chain	A0A5F9ZHM4;P07195	12	12	172.949
NELFB	Negative elongation factor B	A0A5H1ZRP4;Q8WX92	1	1	5.85564
THOC7	THO complex subunit 7 homolog;THO complex subunit 7 homolog (Fragment);THO complex subunit 7 homolog	A0A5S6STF9;F8WF22;Q6I9Y2	1	1	5.96686
WFS1	Wolframin	A0A669KAX3;O76024	1	1	60.996
STAT1	Signal transducer and activator of transcription;Signal transducer and activator of transcription;Signal transducer and activator of transcription;Signal transducer and activator of transcription;Signal transducer and activator of transcription;Signal transducer and activator of transcription;Signal transducer and activator of transcription 1-alpha/beta	A0A669KB53;A0A669KB56;A0A669KB68;A0A669KBA4;A0A669KBI6;J3KPM9;P42224	4	4	25.5493
TOX4	TOX high mobility group box family member 4	A0A669KB71;O94842	1	1	23.0307
USP7	Ubiquitin carboxyl-terminal hydrolase 7	A0A669KBL1;Q93009	14	14	74.527
DNAJC7	DnaJ homolog subfamily C member 7;DnaJ homolog subfamily C member 7 (Fragment);DnaJ homolog subfamily C member 7;DnaJ homolog subfamily C member 7 (Fragment);DnaJ homolog subfamily C member 7 (Fragment);DnaJ homolog subfamily C member 7;DnaJ homolog subfamily C member 7;DnaJ homolog subfamily C member 7;DnaJ homolog subfamily C member 7;DnaJ homolog subfamily C member 7 (Fragment);DnaJ homolog su…	A0A6I8PIK4;A0A6I8PLE7;A0A6I8PR89;A0A6I8PRZ0;A0A6I8PS32;A0A6I8PU73;A0A6I8PU89;A0A6I8PUC2;A0A6I8PUD4;K7EIH8;K7EK03;K7EPP7;K7ER44;Q99615	4	4	66.159
LARS1	Leucyl-tRNA synthetase;Leucyl-tRNA synthetase;Leucyl-tRNA synthetase;Leucyl-tRNA synthetase;Leucyl-tRNA synthetase;Leucyl-tRNA synthetase;Leucyl-tRNA synthetase;Leucine--tRNA ligase, cytoplasmic	A0A6I8PIT3;A0A6I8PIV1;A0A6I8PL42;A0A6I8PLB3;A0A6I8PRS0;A0A6I8PS05;B4DER1;Q9P2J5	2	2	5.48537
ADGRL2	Adhesion G protein-coupled receptor L2	A0A6I8PIV6;A0A6I8PLG0;A0A6I8PRJ0;A0A6I8PRM6;A0A6I8PRQ0;A0A6I8PTT2;A0A6I8PUE4;B1ALU1;B1ALU3;O95490	11	11	77.7504
GFPT1	Glutamine--fructose-6-phosphate transaminase (isomerizing);Glutamine--fructose-6-phosphate transaminase (isomerizing);Glutamine--fructose-6-phosphate aminotransferase [isomerizing] 1	A0A6I8PRN4;A0A6I8PTT9;Q06210	2	2	16.1487
AGO1	Protein argonaute-1	A0A6I8PTZ8;Q5TA58;Q9UL18	3	3	40.2306
DPH1	2-(3-amino-3-carboxypropyl)histidine synthase	A0A6Q8JGF9;I3L1H5	1	1	20.4674
FAT4	Protocadherin Fat 4	A0A6Q8JR05;Q6V0I7	2	2	41.2367
AARS1	Alanine--tRNA ligase;Alanine--tRNA ligase;Alanine--tRNA ligase;Alanine--tRNA ligase;Alanine--tRNA ligase;Alanine--tRNA ligase, cytoplasmic	A0A6Q8PF33;A0A6Q8PGE8;A0A6Q8PGN5;A0A6Q8PGR9;H3BPK7;P49588	13	13	61.2645
GATM	Glycine amidinotransferase;Glycine amidinotransferase;Glycine amidinotransferase;Glycine amidinotransferase (Fragment);Glycine amidinotransferase, mitochondrial	A0A6Q8PFC6;A0A6Q8PGA2;A0A6Q8PHC6;H0YMX4;P50440	1	1	7.38429
AIFM1	Apoptosis-inducing factor 1, mitochondrial;Apoptosis-inducing factor 1, mitochondrial;Apoptosis-inducing factor 1, mitochondrial;Apoptosis-inducing factor 1, mitochondrial	A0A6Q8PFE1;A0A6Q8PHC0;A0A6Q8PHJ9;O95831	9	9	124.233
HARS1	Histidine--tRNA ligase, cytoplasmic;Histidine--tRNA ligase, cytoplasmic;Histidine--tRNA ligase, cytoplasmic;Histidine--tRNA ligase, cytoplasmic	A0A6Q8PFF2;A0A6Q8PHA5;E7ETE2;P12081	6	6	116.926
LRSAM1	E3 ubiquitin-protein ligase LRSAM1	A0A6Q8PFI6;A0A6Q8PFL1;A0A6Q8PFL5;A0A6Q8PFT9;A0A6Q8PFW1;A0A6Q8PG02;A0A6Q8PGB2;A0A6Q8PGF7;A0A6Q8PGT8;A0A6Q8PGW1;A0A6Q8PH70;A0A6Q8PHH6;Q6UWE0	4	4	36.8711
NEDD4L	E3 ubiquitin-protein ligase;E3 ubiquitin-protein ligase;E3 ubiquitin-protein ligase;E3 ubiquitin-protein ligase;E3 ubiquitin-protein ligase NEDD4-like	A0A6Q8PFI7;A0A6Q8PG51;A0A6Q8PGP5;A0A6Q8PHJ5;Q96PU5	2	2	42.106
LMNA	Prelamin-A/C	A0A6Q8PFJ0;P02545	34	34	715.265
PAFAH1B1	Platelet-activating factor acetylhydrolase IB subunit beta;Platelet-activating factor acetylhydrolase IB subunit alpha;Platelet-activating factor acetylhydrolase IB subunit beta	A0A6Q8PFT2;A0A6Q8PFU3;P43034	8	8	220.287
YARS1	Tyrosine--tRNA ligase;Tyrosine--tRNA ligase, cytoplasmic	A0A6Q8PFX2;P54577	4	4	300.044
TFG	Protein TFG	A0A6Q8PFY7;Q92734	2	2	84.8853
TRPV4	Transient receptor potential cation channel subfamily V member 4	A0A6Q8PFZ3;F5H6Q4;Q9HBA0	1	1	24.8961
RAB7A	Ras-related protein Rab-7a	A0A6Q8PG52;A0A6Q8PGE6;A0A6Q8PH84;P51149	8	8	102.453
GARS1	Diadenosine tetraphosphate synthetase;Diadenosine tetraphosphate synthetase;Diadenosine tetraphosphate synthetase;Diadenosine tetraphosphate synthetase;Glycine--tRNA ligase	A0A6Q8PGA8;A0A6Q8PGI6;A0A6Q8PGW4;A0A6Q8PHH9;P41250	9	9	32.9184
POLR2A	DNA-directed RNA polymerase subunit;DNA-directed RNA polymerase II subunit RPB1	A0A6Q8PGB0;P24928	3	3	25.9309
TRIP12	E3 ubiquitin-protein ligase TRIP12	A0A6Q8PGG9;A0A6Q8PHK0;Q14669	2	2	11.1886
SEPTIN9	Septin-9;Septin-9 (Fragment);Septin-9 (Fragment);Septin-9	A0A6Q8PHC2;K7EK18;K7EL40;Q9UHD8	1	1	8.63832
GNE	Bifunctional UDP-N-acetylglucosamine 2-epimerase/N-acetylmannosamine kinase	A0A7I2SU25;Q9Y223	1	1	24.0756
HGS	Hepatocyte growth factor-regulated tyrosine kinase substrate;Hepatocyte growth factor-regulated tyrosine kinase substrate;Hepatocyte growth factor-regulated tyrosine kinase substrate;Hepatocyte growth factor-regulated tyrosine kinase substrate;Hepatocyte growth factor-regulated tyrosine kinase substrate;Hepatocyte growth factor-regulated tyrosine kinase substrate;Hepatocyte growth factor-regulate…	A0A7I2V2D8;A0A7I2V2K2;A0A7I2V2R9;A0A7I2V2W5;A0A7I2V3F9;A0A7I2V3I8;A0A7I2V3J3;A0A7I2V3Z1;A0A7I2V5A2;A0A7I2V5A3;A0A7I2V637;A0A7I2V6E0;A0A7I2YQD1;I3L1P5;O14964	2	2	31.4732
ITGB1	Integrin beta;Integrin beta;Integrin beta;Integrin beta;Integrin beta;Integrin beta;Integrin beta;Integrin beta-1	A0A7I2V2F9;A0A7I2V348;A0A7I2V5T3;A0A7I2V5Z8;C9JPK5;E7EUI6;H7C4K3;P05556	2	2	17.3387
STAT3	Signal transducer and activator of transcription;Signal transducer and activator of transcription;Signal transducer and activator of transcription;Signal transducer and activator of transcription;Signal transducer and activator of transcription;Signal transducer and activator of transcription;Signal transducer and activator of transcription;Signal transducer and activator of transcription;Signal …	A0A7I2V2G1;A0A7I2V395;A0A7I2V3V0;A0A7I2V444;A0A7I2V4C8;A0A7I2V4R2;A0A7I2V4R3;A0A7I2V552;A0A7I2V5N9;A0A7I2YQD2;A0A7I2YQI1;A0A7I2YQR5;G8JLH9;P40763	2	2	18.5881
HSPA9	75 kDa glucose-regulated protein;75 kDa glucose-regulated protein;Stress-70 protein, mitochondrial	A0A7I2V2G2;D6RCD7;P38646	25	25	220.934
NACA	Nascent polypeptide-associated complex subunit alpha;Nascent polypeptide-associated complex subunit alpha;Nascent polypeptide-associated complex subunit alpha, muscle-specific form;Nascent polypeptide-associated complex subunit alpha;Nascent polypeptide-associated complex subunit alpha (Fragment);Nascent polypeptide-associated complex subunit alpha;Nascent polypeptide-associated complex subunit a…	A0A7I2V2K5;A0A7I2V473;E9PAV3;F8VZJ2;F8W0W4;H0YHX9;Q13765	3	3	42.0707
HNRNPA3	Heterogeneous nuclear ribonucleoprotein A3;Heterogeneous nuclear ribonucleoprotein A3;Heterogeneous nuclear ribonucleoprotein A3;Heterogeneous nuclear ribonucleoprotein A3;Heterogeneous nuclear ribonucleoprotein A3 (Fragment);Heterogeneous nuclear ribonucleoprotein A3	A0A7I2V2R3;A0A7I2V402;A0A7I2V4G0;A0A7I2V5D8;H7C1J8;P51991	1	1	494.015
IMPDH2	Inosine-5'-monophosphate dehydrogenase;Inosine-5'-monophosphate dehydrogenase;Inosine-5'-monophosphate dehydrogenase;Inosine-5'-monophosphate dehydrogenase;Inosine-5'-monophosphate dehydrogenase 2	A0A7I2V2T3;A0A7I2YQK5;E7ETK5;H0Y4R1;P12268	6	6	121.269
SGTA	Small glutamine-rich tetratricopeptide repeat-containing protein alpha	A0A7I2V2U2;A0A7I2V4T9;A0A7I2V588;A0A7I2V5Z3;A0A7I2V697;O43765	9	9	75.4816
SCFD1	Sec1 family domain-containing protein 1	A0A7I2V2U5;A0A7I2V320;A0A7I2V3B4;A0A7I2V3G4;A0A7I2V448;A0A7I2V4B8;A0A7I2V4R0;A0A7I2V4U2;A0A7I2V5I2;A0A7I2V5Z4;B7Z5N7;G3V2M8;Q8WVM8	3	3	49.4001
TWF2;TWF2;TWF2;;TWF2	Twinfilin-2;HCG2043378, isoform CRA_b;Twinfilin-2;Toll-like receptor 9 (Fragment);Twinfilin-2	A0A7I2V2U8;A0A7I2V5B1;A0A7I2V5D3;H0Y858;Q6IBS0	2	2	24.6153
HSPD1	60 kDa chaperonin;60 kDa chaperonin;60 kDa chaperonin;60 kDa heat shock protein, mitochondrial	A0A7I2V2X6;A0A7I2V599;A0A7I2YQK6;P10809	2	2	294.148
HNRNPA2B1	Heterogeneous nuclear ribonucleoproteins A2/B1	A0A7I2V323;A0A7I2V3P1;A0A7I2V4N1	1	1	53.9647
KPNA2	Importin subunit alpha;Importin subunit alpha;Importin subunit alpha;Importin subunit alpha-1	A0A7I2V351;A0A7I2V487;A0A7I2YQE1;P52292	12	12	155.979
BCL2L2-PABPN1;PABPN1;PABPN1;PABPN1	BCL2L2-PABPN1 readthrough;Polyadenylate-binding protein 2;Polyadenylate-binding protein 2;Polyadenylate-binding protein 2	A0A7I2V383;B4DEH8;G3V4T2;Q86U42	1	1	12.6478
PITRM1	Pitrilysin metalloproteinase 1;Pitrilysin metalloproteinase 1;Pitrilysin metalloproteinase 1;Presequence protease, mitochondrial;Pitrilysin metalloproteinase 1;Pitrilysin metalloproteinase 1;Presequence protease, mitochondrial;Pitrilysin metalloproteinase 1;Pitrilysin metalloproteinase 1;Pitrilysin metalloproteinase 1;Presequence protease, mitochondrial;Pitrilysin metalloproteinase 1;Presequence …	A0A7I2V397;A0A7I2V3B6;A0A7I2V3X0;A0A7I2V449;A0A7I2V5C6;A0A7I2V5H2;A0A7I2V5K2;A0A7I2V5R2;A0A7I2YQT2;A0A7I2YQX5;B4DEU0;H0Y4F7;Q5JRX3	1	1	25.2874
EIF4H	Eukaryotic translation initiation factor 4H	A0A7I2V3D5;A0A7I2V3E4;A0A7I2V4E4;Q15056	1	1	41.0494
PARP1	Poly [ADP-ribose] polymerase;Poly [ADP-ribose] polymerase 1	A0A7I2V3E1;P09874	7	7	649.098
ACO2	Aconitate hydratase, mitochondrial;Aconitate hydratase, mitochondrial;Aconitate hydratase, mitochondrial;Aconitate hydratase, mitochondrial;Aconitate hydratase, mitochondrial;Aconitate hydratase, mitochondrial;Aconitate hydratase, mitochondrial	A0A7I2V3F1;A0A7I2V3U0;A0A7I2V586;A0A7I2V5T4;A0A7I2V614;A2A274;Q99798	6	6	177.785
EIF3E	Eukaryotic translation initiation factor 3 subunit E	A0A7I2V3I0;A0A7I2V4B4;P60228	16	16	83.6119
HMOX1	Heme oxygenase;Heme oxygenase 1	A0A7I2V3I1;P09601	9	9	45.5178
HNRNPA1	Helix-destabilizing protein;Helix-destabilizing protein;Heterogeneous nuclear ribonucleoprotein A1	A0A7I2V3R8;F8W6I7;P09651	13	13	641.284
BTF3	Transcription factor BTF3;Transcription factor BTF3;Transcription factor BTF3;Transcription factor BTF3 (Fragment);Transcription factor BTF3 (Fragment);Transcription factor BTF3	A0A7I2V3T6;A0A7I2V5Y3;A0A7I2YQL2;D6RDG3;H0Y9Y1;P20290	2	2	29.5804
PFKP	ATP-dependent 6-phosphofructokinase;ATP-dependent 6-phosphofructokinase, platelet type	A0A7I2V3Z0;Q01813	17	17	80.4021
NCL	Nucleolin	A0A7I2V428;A0A7I2V5M5;C9JLB1;H7BY16;P19338	24	24	444.082
CTSB	Cathepsin B	A0A7I2V440;E9PHZ5;P07858	10	10	79.5239
NEK9	Serine/threonine-protein kinase Nek9	A0A7I2V454;A0A7I2V5R1;Q8TD19	2	2	32.3723
XPO1	Exportin-1	A0A7I2V461;O14980	21	21	161.749
NONO	Non-POU domain-containing octamer-binding protein	A0A7I2V4J2;A0A7I2V4K9;A0A7I2V535;A0A7I2V5Y7;A0A7P0MRW0;Q15233	3	3	12.5019
YKT6	Synaptobrevin homolog YKT6	A0A7I2V4L6;O15498	7	7	34.4562
PPIG	Peptidyl-prolyl cis-trans isomerase;Peptidyl-prolyl cis-trans isomerase G;Peptidyl-prolyl cis-trans isomerase G;Peptidyl-prolyl cis-trans isomerase G;Peptidyl-prolyl cis-trans isomerase (Fragment);Peptidyl-prolyl cis-trans isomerase G;Peptidyl-prolyl cis-trans isomerase G	A0A7I2V4W3;A0A7I2V5Q5;A0A7I2V629;C9J679;C9JN15;E9PG73;Q13427	1	1	3.72126
SYNCRIP	Heterogeneous nuclear ribonucleoprotein Q	A0A7I2V4Z0;A0A7I2YQN2;O60506	6	6	187.653
PSMD1	26S proteasome non-ATPase regulatory subunit 1	A0A7I2V523;A0A7I2V641;A0A7P0MW50;Q99460	5	5	44.8351
NMT1	Glycylpeptide N-tetradecanoyltransferase;Glycylpeptide N-tetradecanoyltransferase 1	A0A7I2V539;P30419	5	5	63.5451
G3BP1	Ras GTPase-activating protein-binding protein 1	A0A7I2V5M7;Q13283	8	8	111.174
NPM1	Nucleophosmin	A0A7I2V5S2;A0A7I2YQC0;P06748	11	11	432.943
EIF4G1	Eukaryotic translation initiation factor 4 gamma 1	A0A7I2Y1C3;E7EUU4;E7EX73;E9PGM1;Q04637	12	12	186.396
PLAT	T-plasminogen activator;Tissue-type plasminogen activator	A0A7I2YQ93;P00750	8	8	44.1717
KPNA4	Importin subunit alpha;Importin subunit alpha;Importin subunit alpha-3	A0A7I2YQ95;H7C4F6;O00629	6	6	28.6617
G3BP2	Ras GTPase-activating protein-binding protein 2	A0A7I2YQD9;Q9UN86	1	1	101.926
EIF3I	Eukaryotic translation initiation factor 3 subunit I	A0A7I2YQF8;A0A7I2YQU2;A0A7P0MRT9;Q13347	9	9	78.9926
GMPPB	Mannose-1-phosphate guanyltransferase beta	A0A7I2YQI5;Q9Y5P6	4	4	29.7405
GSK3A	Glycogen synthase kinase-3 alpha (Fragment);Glycogen synthase kinase-3 alpha (Fragment);[Tau protein] kinase;Glycogen synthase kinase-3 alpha	A0A7I2YQM8;A0A7I2YQV9;A8MT37;P49840	1	1	57.4804
PRSS3	Trypsin-3	A0A7P0MNE9;P35030	1	1	41.9044
RRM2	Ribonucleoside-diphosphate reductase subunit M2	A0A7P0SBL1;P31350	4	4	37.7085
AASS	Alpha-aminoadipic semialdehyde synthase, mitochondrial (Fragment);Alpha-aminoadipic semialdehyde synthase, mitochondrial;Lysine ketoglutarate reductase;Alpha-aminoadipic semialdehyde synthase, mitochondrial;Alpha-aminoadipic semialdehyde synthase, mitochondrial	A0A7P0T834;A0A7P0T9N4;F8WAH1;F8WE53;Q9UDR5	1	1	62.6706
PPIL2	RING-type E3 ubiquitin-protein ligase PPIL2;RING-type E3 ubiquitin-protein ligase PPIL2;RING-type E3 ubiquitin-protein ligase PPIL2;Peptidylprolyl isomerase (Cyclophilin)-like 2, isoform CRA_d;RING-type E3 ubiquitin-protein ligase PPIL2;RING-type E3 ubiquitin-protein ligase PPIL2;RING-type E3 ubiquitin-protein ligase PPIL2	A0A7P0T843;A0A7P0T8E8;A0A7P0TA15;A0A7P0TAH4;A0A7P0TB19;A0A7P0Z4K4;Q13356	1	1	18.8403
NAMPT	Nicotinamide phosphoribosyltransferase	A0A7P0T862;A0A7P0T895;A0A7P0T931;A0A7P0T9I9;P43490	6	6	337.047
TCERG1	Transcription elongation regulator 1	A0A7P0T8N8;G3V220;O14776	3	3	37.4099
CTSV	Cathepsin L2	A0A7P0T8X8;A0A7P0Z415;O60911	1	1	24.4644
ADAMTSL1	ADAMTS-like protein 1 (Fragment);ADAMTS-like protein 1	A0A7P0T9B9;Q8N6G6	24	24	304.492
CRAT	Carnitine O-acetyltransferase	A0A7P0T9E7;A0A7P0T9R9;A0A7P0TAR1;H0Y4Z7;P43155	2	2	27.2692
TUBG1;TUBG1;TUBG1;TUBG2	Tubulin gamma-1 chain;Tubulin gamma chain (Fragment);Tubulin gamma-1 chain;Tubulin gamma-2 chain	A0A7P0T9G6;K7EIS0;P23258;Q9NRH3	3	3	34.6852
SF1	Splicing factor 1	A0A7P0T9U7;Q15637	7	7	185.215
EPHA7	Ephrin type-A receptor 7	A0A7P0TA58;Q15375	11	11	64.3533
BSG	Basigin	A0A7P0TA85;A0A7P0TB04;P35613	5	5	92.4162
AKAP8L	A-kinase anchor protein 8-like	A0A7P0TAE3;Q9ULX6	1	1	43.2611
DDB1	DNA damage-binding protein 1	A0A7P0TAK7;A0A7P0Z4B9;F5GY55;Q16531	7	7	27.7831
SLC3A2	4F2 cell-surface antigen heavy chain	A0A7P0TAN7;A0A7P0Z4A0;A0A7P0Z4P5;F5GZS6;J3KPF3;P08195	7	7	58.4864
VCP	Transitional endoplasmic reticulum ATPase	A0A7P0TAW3;P55072	48	48	491.569
HSPA5	Endoplasmic reticulum chaperone BiP	A0A7P0TB36;P11021	14	14	149.589
PPIB	Peptidyl-prolyl cis-trans isomerase B	A0A7P0TB45;A0A7P0Z497;P23284	4	4	40.9209
PRCP	Lysosomal Pro-X carboxypeptidase	A0A7P0Z451;B3KR26;B7Z7Q6;E9PNF7;P42785	3	3	30.8446
DCTN1	Dynactin subunit 1	A0A7P0Z4C3;E7EX90;Q14203	4	4	40.2731
CC2D1A	Coiled-coil and C2 domain-containing protein 1A (Fragment);Coiled-coil and C2 domain-containing protein 1A (Fragment);Coiled-coil and C2 domain-containing protein 1A	A0A7P0Z4M5;K7EMP1;Q6P1N0	1	1	46.7425
UBA6	Ubiquitin-like modifier-activating enzyme 6	A0AVT1	3	3	30.2017
PLEKHG3	Pleckstrin homology domain-containing family G member 3;Pleckstrin homology domain-containing family G member 3 (Fragment);Pleckstrin homology domain-containing family G member 3 (Fragment)	A1L390;G3V278;G3V3I3	1	1	102.216
GAGE12B;GAGE12H;GAGE12J;GAGE7;GAGE12F;GAGE12G;GAGE12I;GAGE4;GAGE1;GAGE5;GAGE6;GAGE13;GAGE2E	G antigen 12B/C/D/E;G antigen 12H;G antigen 12J;G antigen 7;G antigen 12F;G antigen 12G;G antigen 12I;G antigen 4;G antigen 1;G antigen 5;G antigen 6;G antigen 13;G antigen 2E	A1L429;A6NDE8;A6NER3;O76087;P0CL80;P0CL81;P0CL82;P0DSO3;P0DTW1;Q13069;Q13070;Q4V321;Q4V326	1	1	39.9111
STMN1	Stathmin (Fragment);Stathmin	A2A2D0;P16949	3	3	83.801
MPG	3-methyladenine DNA glycosidase (Fragment);DNA-3-methyladenine glycosylase	A2IDA3;P29372	1	1	45.0072
TCEAL4	Transcription elongation factor A (SII)-like 4 variant 1;Transcription elongation factor A protein-like 4	A2RQR6;Q96EI5	1	1	28.81
TYW5	tRNA wybutosine-synthesizing protein 5;cDNA FLJ78342	A2RUC4;A8KAJ9	1	1	22.9549
EXOSC2	Ribosomal RNA-processing protein 4;Exosome complex component RRP4	A3KFL2;Q13868	3	3	22.9899
POTEF	POTE ankyrin domain family member F	A5A3E0	1	1	942.021
ODAD3	Outer dynein arm-docking complex subunit 3	A5D8V7;K7EN59;K7EPK8	1	1	121.783
CNOT1	CCR4-NOT transcription complex subunit 1	A5YKK6	6	6	22.0349
TSSC4	Protein TSSC4;Protein TSSC4 (Fragment);Protein TSSC4 (Fragment);Protein TSSC4 (Fragment);Protein TSSC4 (Fragment);Protein TSSC4 (Fragment);Protein TSSC4	A6NCC9;C9JDU0;C9JHT9;C9JJV1;E9PL88;E9PME3;Q9Y5U2	1	1	47.4931
MAP1LC3B2;MAP1LC3B;MAP1LC3B;MAP1LC3A	Microtubule-associated proteins 1A/1B light chain 3 beta 2;Microtubule-associated protein 1 light chain 3 beta, isoform CRA_f;Microtubule-associated proteins 1A/1B light chain 3B;Microtubule-associated proteins 1A/1B light chain 3A	A6NCE7;H3BTL1;Q9GZQ8;Q9H492	1	1	74.6664
PGP	Glycerol-3-phosphate phosphatase	A6NDG6	1	1	23.1473
HCFC1	Host cell factor 1	A6NEM2;P51610	10	10	59.4317
TSPAN14	Tetraspanin (Fragment);Tetraspanin-14	A6NEP9;Q8NG11	1	1	5.09461
BPNT1	3'(2'),5'-bisphosphate nucleotidase 1;3'(2'),5'-bisphosphate nucleotidase 1 (Fragment);3'(2'),5'-bisphosphate nucleotidase 1 (Fragment);3'(2'),5'-bisphosphate nucleotidase 1 (Fragment);3'(2'),5'-bisphosphate nucleotidase 1	A6NF51;F8VVW8;F8VZG4;F8W1J0;O95861	1	1	12.7893
NUDT5	ADP-sugar pyrophosphatase	A6NFX8;Q9UKK9	6	6	26.3655
WBP2	WW domain-binding protein 2;WW domain-binding protein 2 (Fragment);WW domain-binding protein 2 (Fragment);WW domain-binding protein 2 (Fragment);WW domain-binding protein 2;WW domain-binding protein 2;WW domain-binding protein 2 (Fragment);WW domain-binding protein 2	A6NG10;K7EIJ0;K7EIK1;K7EIN1;K7EMC9;K7ENL2;K7ESN4;Q969T9	1	1	44.2969
RTCA	RNA 3'-terminal phosphate cyclase	A6NIC1;O00442	2	2	39.7976
UNC119B;UNC119;UNC119;UNC119;UNC119	Protein unc-119 homolog B;Protein unc-119 homolog A (Fragment);Protein unc-119 homolog A;Protein unc-119 homolog A;Protein unc-119 homolog A	A6NIH7;C9JSK0;K7EJU3;K7EN86;Q13432	1	1	27.7327
USP14	Ubiquitin carboxyl-terminal hydrolase;Ubiquitin carboxyl-terminal hydrolase 14	A6NJA2;P54578	6	6	323.386
EIF1AY;EIF1AY;EIF1AX	Eukaryotic translation initiation factor 4C;Eukaryotic translation initiation factor 1A, Y-chromosomal;Eukaryotic translation initiation factor 1A, X-chromosomal	A6NJH9;O14602;P47813	3	3	70.7981
CD81	Tetraspanin;Tetraspanin;Tetraspanin;Tetraspanin (Fragment);Tetraspanin (Fragment);Tetraspanin (Fragment);CD81 antigen	A6NMH8;E9PIF1;E9PJK1;E9PRJ8;H0YDJ9;H0YDL9;P60033	3	3	61.6292
TP53BP1	TP53-binding protein 1	A6NNK5;Q12888	2	2	17.269
PTPA	Serine/threonine-protein phosphatase 2A activator	A6PVN5;B7ZBQ0;F6WIT2;Q15257;Q68CR8	1	1	58.0627
IGFBP3	Insulin-like growth factor-binding protein 3	A6XND0;A6XND1;P17936	2	2	30.4012
AFDN	Afadin	A8MQ02;J3KN01;P55196	6	6	86.3689
FMR1	Synaptic functional regulator FMR1	A8MQB8;G3V0J0;Q06787;R9WNI0	1	1	30.553
SUMO3;SUMO3;SUMO3;SUMO2	Small ubiquitin-related modifier 3;SMT3 suppressor of mif two 3 homolog 3 (Yeast), isoform CRA_d;Small ubiquitin-related modifier 3;Small ubiquitin-related modifier 2	A8MU27;A8MUA9;P55854;P61956	2	2	69.325
AIMP2	Aminoacyl tRNA synthase complex-interacting multifunctional protein 2	A8MU58;Q13155	2	2	60.7694
EIPR1	EARP and GARP complex-interacting protein 1;EARP and GARP complex-interacting protein 1 (Fragment);EARP and GARP complex-interacting protein 1;EARP and GARP complex-interacting protein 1;EARP and GARP complex-interacting protein 1;EARP and GARP complex-interacting protein 1;EARP and GARP complex-interacting protein 1	A8MUM1;C9J0U9;D3YTH5;F8WB12;F8WDS8;F8WDX0;Q53HC9	1	1	5.18663
RPL23A	60S ribosomal protein L23a;60S ribosomal protein L23a (Fragment);60S ribosomal protein L23a;60S ribosomal protein L23a (Fragment);60S ribosomal protein L23a	A8MUS3;H7BY10;K7EMA7;K7ERT8;P62750	2	2	69.4728
FAM171A2	Protein FAM171A2	A8MVW0	1	1	9.35059
SNRPGP15;SNRPG;SNRPG;SNRPG	Putative small nuclear ribonucleoprotein G-like protein 15;Small nuclear ribonucleoprotein G;Small nuclear ribonucleoprotein G;Small nuclear ribonucleoprotein G	A8MWD9;F5H013;P62308;Q49AN9	4	4	295.41
NAP1L4	Nucleosome assembly protein 1-like 4 (Fragment);Nucleosome assembly protein 1-like 4 (Fragment);Nucleosome assembly protein 1-like 4	A8MXH2;C9JZI7;Q99733	2	2	26.5853
REEP6	Receptor expression-enhancing protein (Fragment);Receptor expression-enhancing protein 6	A8MXN1;Q96HR9	1	1	46.3028
NUDT19	Nucleoside diphosphate-linked moiety X motif 19	A8MXV4	2	2	49.1374
KLC2	Kinesin light chain;Kinesin light chain 2	A8MZ87;Q9H0B6	1	1	32.4843
BRPF3	Bromodomain and PHD finger-containing protein 3 (Fragment);Bromodomain and PHD finger-containing protein 3 (Fragment);Bromodomain and PHD finger-containing protein 3;Bromodomain and PHD finger-containing protein 3;Bromodomain and PHD finger-containing protein 3;Bromodomain and PHD finger-containing protein 3 (Fragment);Bromodomain and PHD finger-containing protein 3	A8WI61;A8WI62;E9PI60;E9PSF3;F6XDC4;H0Y7B4;Q9ULD4	1	1	99.1636
TOM1	Target of Myb protein 1 (Fragment);Target of Myb protein 1 (Fragment);Target of Myb protein 1;Target of Myb protein 1 (Fragment);Target of Myb protein 1 (Fragment)	B0QY01;B0QY02;O60784;V9GYF4;V9GZ68	1	1	37.0033
EIF3L	Eukaryotic translation initiation factor 3 subunit L	B0QY89;Q9Y262	11	11	71.3362
UBE2I	SUMO-conjugating enzyme UBC9;SUMO-conjugating enzyme UBC9;SUMO-conjugating enzyme UBC9 (Fragment);SUMO-conjugating enzyme UBC9	B0QYN7;H3BPC4;H3BQQ9;P63279	2	2	49.8703
GGA1	ADP-ribosylation factor-binding protein GGA1	B0QYR5;Q9UJY5	1	1	77.4266
ARFGAP3	ADP-ribosylation factor GTPase-activating protein 3 (Fragment);ADP-ribosylation factor GTPase-activating protein 3 (Fragment);ADP-ribosylation factor GTPase-activating protein 3	B0QYV8;B0QYV9;Q9NP61	1	1	22.4663
CPNE1	Copine-1;Copine-1 (Fragment);Copine-1	B0QZ18;F2Z2V0;Q99829	4	4	28.0041
HP1BP3	Heterochromatin protein 1-binding protein 3 (Fragment);Heterochromatin protein 1-binding protein 3 (Fragment);Heterochromatin protein 1-binding protein 3	B0QZK8;B0QZK9;Q5SSJ5	1	1	30.392
MPST	3-mercaptopyruvate sulfurtransferase	B1AH49;P25325	2	2	18.5114
MCM5	DNA helicase;DNA replication licensing factor MCM5	B1AHB1;P33992	7	7	54.7703
STX12	Syntaxin-12 (Fragment);Syntaxin-12	B1AJQ6;Q86Y82	2	2	45.9982
PSMD10	26S proteasome non-ATPase regulatory subunit 10	B1AJY5;B1AJY7;O75832	1	1	22.618
CAPZB	F-actin-capping protein subunit beta	B1AK87;P47756	23	23	1220.95
CAPZB	F-actin-capping protein subunit beta	B1AK88	3	3	25.8688
DYNLRB1;DYNLRB2;DYNLRB2;DYNLRB1	Dynein light chain roadblock-type 1;Dynein light chain roadblock-type 2;Dynein light chain roadblock-type 2;Dynein light chain roadblock-type 1	B1AKR6;H3BQI1;Q8TF09;Q9NP97	1	1	16.3867
PRPS1	Ribose-phosphate pyrophosphokinase 1	B1ALA9;P60891	5	5	64.6337
GNAQ	Guanine nucleotide-binding protein G(q) subunit alpha (Fragment);Guanine nucleotide-binding protein G(q) subunit alpha	B1AM21;P50148	1	1	24.8766
KIAA0319L	Dyslexia-associated protein KIAA0319-like protein (Fragment);Dyslexia-associated protein KIAA0319-like protein;Dyslexia-associated protein KIAA0319-like protein (Fragment);Dyslexia-associated protein KIAA0319-like protein (Fragment);Dyslexia-associated protein KIAA0319-like protein (Fragment);Dyslexia-associated protein KIAA0319-like protein	B1AN15;B4DYG9;C9JVB2;E7EN73;H0Y4S8;Q8IZA0	1	1	13.0414
HNRNPC	Heterogeneous nuclear ribonucleoproteins C1/C2;Heterogeneous nuclear ribonucleoproteins C1/C2;Heterogeneous nuclear ribonucleoproteins C1/C2;Heterogeneous nuclear ribonucleoproteins C1/C2 (Fragment)	B2R5W2;B4DY08;G3V4C1;G3V4W0	14	14	855.724
SEC14L2;SEC14L3;;SEC14L2;SEC14L3	SEC14-like 2 (S. cerevisiae), isoform CRA_c;SEC14-like protein 3;Mitochondrial 18 kDa protein (Fragment);SEC14-like protein 2;SEC14-like protein 3	B3KRD8;B5MC44;H7C417;O76054;Q9UDX4	1	1	101.83
BCAT2	Branched-chain-amino-acid aminotransferase;Branched-chain-amino-acid aminotransferase (Fragment);Branched-chain-amino-acid aminotransferase, mitochondrial	B3KSI3;M0QXF9;O15382	2	2	42.3593
FNTA	Farnesyltransferase, CAAX box, alpha, isoform CRA_c;Protein farnesyltransferase/geranylgeranyltransferase type-1 subunit alpha (Fragment);Protein farnesyltransferase/geranylgeranyltransferase type-1 subunit alpha	B3KVN2;E9PQP6;P49354	1	1	11.5534
DBNL	Drebrin-like protein	B4DDD6;Q9UJU6	2	2	33.5578
CNN2	Calponin;Calponin;Calponin-2	B4DDF4;B4DUT8;Q99439	7	7	86.8572
PAF1	RNA polymerase II-associated factor 1 homolog	B4DGJ5;Q8N7H5	1	1	2.17398
COPS2	COP9 signalosome complex subunit 2	B4DIH5;P61201	4	4	35.5267
CARS1	Cysteinyl-tRNA synthetase;Cysteine--tRNA ligase, cytoplasmic	B4DKY1;P49589	3	3	66.5374
PRPSAP1	Phosphoribosyl pyrophosphate synthase-associated protein 1;Phosphoribosyl pyrophosphate synthase-associated protein 1 (Fragment);Phosphoribosyl pyrophosphate synthase-associated protein 1	B4DP31;C9J168;Q14558	2	2	9.61111
STK24	Serine/threonine-protein kinase 24	B4DR80;Q9Y6E0	6	6	30.9127
NUP42	Nucleoporin NUP42;Nucleoporin NUP42 (Fragment);Nucleoporin NUP42;Nucleoporin NUP42	B4DT96;C9JYA1;F8WC66;O15504	1	1	55.6108
MTAP;;MTAP;MTAP	S-methyl-5'-thioadenosine phosphorylase;PNP_UDP_1 domain-containing protein;Purine nucleoside phosphorylase;S-methyl-5'-thioadenosine phosphorylase	B4DUC8;F2Z2F3;J3QSB7;Q13126	3	3	24.3932
UBB;UBC;UBC;UBC;UBC;UBC;UBC;UBC;UBB;UBB;RPS27A;UBB;UBC;RPS27A;UBA52;UBC;UBC	Polyubiquitin-B;Polyubiquitin-C (Fragment);Polyubiquitin-C (Fragment);Polyubiquitin-C (Fragment);Polyubiquitin-C (Fragment);Polyubiquitin-C (Fragment);Polyubiquitin-C (Fragment);Polyubiquitin-C (Fragment);Polyubiquitin-B (Fragment);Polyubiquitin-B (Fragment);Ubiquitin-40S ribosomal protein S27a (Fragment);Polyubiquitin-B;Polyubiquitin-C;Ubiquitin-40S ribosomal protein S27a;Ubiquitin-60S ribosomal…	B4DV12;F5GXK7;F5GYU3;F5H265;F5H2Z3;F5H388;F5H6Q2;F5H747;J3QKN0;J3QS39;J3QTR3;P0CG47;P0CG48;P62979;P62987;Q5PY61;Q96C32	7	7	531.401
NME7	Nucleoside diphosphate kinase 7	B4DXC8;E9PNU1;Q9Y5B8	1	1	10.5387
FXR1	Fragile X mental retardation syndrome-related protein 1	B4DXZ6;E7EU85;E9PFF5;P51114	3	3	42.2426
ILF2	Interleukin enhancer-binding factor 2	B4DY09;Q12905	14	14	172.607
MPI	Mannose-6-phosphate isomerase;Mannose-6-phosphate isomerase;Mannose-6-phosphate isomerase;Mannose-6-phosphate isomerase (Fragment);Mannose-6-phosphate isomerase (Fragment);Mannose-6-phosphate isomerase (Fragment);Mannose-6-phosphate isomerase;Mannose-6-phosphate isomerase (Fragment);Mannose-6-phosphate isomerase;Mannose-6-phosphate isomerase (Fragment);Mannose-6-phosphate isomerase (Fragment);Man…	B4DYB8;F5GX71;H3BMZ9;H3BN01;H3BNY8;H3BP57;H3BPB8;H3BPM5;H3BPP3;H3BPU7;H3BQX0;H3BT46;H3BT48;H3BU66;H3BUG1;H3BUZ9;P34949	1	1	9.70648
MAPK14	Mitogen-activated protein kinase 14	B4E0K5;Q16539	4	4	65.4917
EML4	Echinoderm microtubule-associated protein-like 4	B5MBZ0;Q9HC35	14	14	97.1542
BZW2	Basic leucine zipper and W2 domain-containing protein 2;Basic leucine zipper and W2 domain-containing protein 2;BZW2 protein;Basic leucine zipper and W2 domain-containing protein 2	B5MCE7;B5MCH7;E9PFD4;Q9Y6E2	2	2	27.6422
PPM1F	Protein phosphatase 1F	B5MCT7;P49593	4	4	59.8535
SEPTIN2	Septin-2	B5MCX3;Q15019	11	11	65.9724
RAN	GTP-binding nuclear protein Ran	B5MDF5;P62826	12	12	938.791
MAPK12	Mitogen-activated protein kinase 12	B5MDL5;P53778	1	1	14.4538
ZNF74	Zinc finger protein 74	B5MDQ6	2	2	13.7793
EIF3CL;EIF3C	Eukaryotic translation initiation factor 3 subunit C-like protein;Eukaryotic translation initiation factor 3 subunit C	B5ME19;Q99613	6	6	48.1661
SEPTIN10	Septin 10, isoform CRA_c;Septin-10 (Fragment);Septin-10 (Fragment);Septin;Septin;Septin-10	B5ME97;C9JEW2;C9JNR7;E7EW69;E7EX04;Q9P0V9	1	1	39.2309
RIC8B	Synembryn-B;Synembryn-B (Fragment);Synembryn-B	B7WPL0;F8VY51;Q9NVN3	1	1	13.8544
GGA3	ADP-ribosylation factor-binding protein GGA3	B7Z1E9;J3QRS8;Q9NZ52	2	2	13.0717
APLP1	Amyloid-like protein 1	B7Z4G8;F5GZ08;P51693	5	5	104.083
CPA4	Carboxypeptidase A4	B7Z5J4;Q9UI42	1	1	20.6938
SMAD2;SMAD3;SMAD3;SMAD3;SMAD3;SMAD2;SMAD9;SMAD3;SMAD2	Mothers against decapentaplegic homolog;Mothers against decapentaplegic homolog 3 (Fragment);Mothers against decapentaplegic homolog 3 (Fragment);Mothers against decapentaplegic homolog 3 (Fragment);Mothers against decapentaplegic homolog (Fragment);Mothers against decapentaplegic homolog 2 (Fragment);Mothers against decapentaplegic homolog 9;Mothers against decapentaplegic homolog 3;Mothers agai…	B7Z5N5;H0YL71;H0YMP2;H3BP09;H3BVD1;K7EJX0;O15198;P84022;Q15796	1	1	96.6827
RANBP3	Ran-binding protein 3	B7Z7F3;Q9H6Z4	2	2	21.936
ETF1	Eukaryotic peptide chain release factor subunit 1	B7Z7P8;P62495	10	10	193.864
CCT5	CCT-epsilon;CCT-epsilon;T-complex protein 1 subunit epsilon	B7ZAR1;E9PCA1;P48643	18	18	55.2693
GALK2	N-acetylgalactosamine kinase	B7ZAX5;Q01415	5	5	40.1798
MED20	Mediator of RNA polymerase II transcription subunit 20	B7ZBQ3;Q9H944	1	1	16.0137
SUMO1	SMT3 suppressor of mif two 3 homolog 1 (Yeast), isoform CRA_b;Small ubiquitin-related modifier 1;Small ubiquitin-related modifier 1	B8ZZ67;B8ZZN6;P63165	2	2	442.873
INPP1	Inositol polyphosphate 1-phosphatase (Fragment);Inositol polyphosphate 1-phosphatase (Fragment);Inositol polyphosphate 1-phosphatase (Fragment);Inositol polyphosphate 1-phosphatase (Fragment);Inositol polyphosphate 1-phosphatase (Fragment);Inositol polyphosphate 1-phosphatase	B8ZZF6;C9J173;E7ENF2;E7ET59;E7EUX4;P49441	2	2	11.4578
AGFG1	Arf-GAP domain and FG repeat-containing protein 1;Arf-GAP domain and FG repeat-containing protein 1 (Fragment);Arf-GAP domain and FG repeat-containing protein 1	B8ZZY2;C9J2I0;P52594	1	1	9.60059
USP39	U4/U6.U5 tri-snRNP-associated protein 2	B9A018;F8WC91;Q53GS9	2	2	30.1669
MDH1	Malate dehydrogenase, cytoplasmic;Malate dehydrogenase, cytoplasmic	B9A041;P40925	8	8	100.142
TSNAX-DISC1;TSNAX-DISC1;TSNAX	Disrupted in schizophrenia 1 isoform 49;Disrupted in schizophrenia 1 isoform 51;Translin-associated protein X	C4P0D6;C4P0D8;Q99598	7	7	45.4707
GFM1	Elongation factor G, mitochondrial;Elongation factor G, mitochondrial;Elongation factor G, mitochondrial	C9IZ01;F8WAU4;Q96RP9	2	2	17.5396
ARHGAP17	Rho GTPase-activating protein 17 (Fragment);Rho GTPase-activating protein 17 (Fragment);Rho GTPase-activating protein 17	C9IZD3;I3L4P6;Q68EM7	1	1	26.5345
UFD1	Ubiquitin recognition factor in ER-associated degradation protein 1 (Fragment);Ubiquitin recognition factor in ER-associated degradation protein 1 (Fragment);Ubiquitin recognition factor in ER-associated degradation protein 1	C9IZG3;C9J6N9;Q92890	2	2	54.3989
CUTA	Protein CutA	C9IZG4;O60888	1	1	37.5406
PCYT1A;PCYT1A;PCYT1A;PCYT1A;PCYT1A;PCYT1B	Choline-phosphate cytidylyltransferase A (Fragment);Choline-phosphate cytidylyltransferase A;Choline-phosphate cytidylyltransferase A (Fragment);Choline-phosphate cytidylyltransferase A (Fragment);Choline-phosphate cytidylyltransferase A;Choline-phosphate cytidylyltransferase B	C9J050;C9JEJ2;H7BZN1;H7C1T3;P49585;Q9Y5K3	1	1	15.3891
ZC3HC1	Nuclear-interacting partner of ALK	C9J0I9;Q86WB0	1	1	8.97144
PFN2	Profilin	C9J0J7;G5E9Q6	6	6	53.0335
NCK1	Cytoplasmic protein NCK1 (Fragment);Cytoplasmic protein NCK1 (Fragment);Cytoplasmic protein NCK1 (Fragment);Cytoplasmic protein NCK1 (Fragment);Cytoplasmic protein NCK1	C9J0K5;C9J869;C9JVV5;C9K098;P16333	1	1	9.70669
SRI	Sorcin	C9J0K6;P30626	7	7	130.463
GIGYF2	GRB10-interacting GYF protein 2 (Fragment);GRB10-interacting GYF protein 2 (Fragment);GRB10-interacting GYF protein 2 (Fragment);GRB10-interacting GYF protein 2 (Fragment);GRB10-interacting GYF protein 2 (Fragment);GRB10-interacting GYF protein 2;GRB10-interacting GYF protein 2	C9J0V6;C9JHT0;C9JHW1;C9JRZ2;E7ESB6;I1E4Y6;Q6Y7W6	2	2	58.6926
DNAJB2	DnaJ homolog subfamily B member 2 (Fragment);DnaJ homolog subfamily B member 2 (Fragment);DnaJ homolog subfamily B member 2 (Fragment);DnaJ homolog subfamily B member 2 (Fragment);DnaJ homolog subfamily B member 2 (Fragment);DnaJ homolog subfamily B member 2	C9J1G2;C9JRD2;C9JX00;C9JXB9;E7ETU0;P25686	1	1	13.2637
EEF1E1-BLOC1S5;EEF1E1;EEF1E1	EEF1E1-BLOC1S5 readthrough (NMD candidate);Eukaryotic translation elongation factor 1 epsilon-1;Eukaryotic translation elongation factor 1 epsilon-1	C9J1V9;D6RBD7;O43324	1	1	177.679
ARF5	ADP-ribosylation factor 5 (Fragment);ADP-ribosylation factor 5	C9J1Z8;P84085	1	1	24.1284
NDUFAF7	Protein arginine methyltransferase NDUFAF7 (Fragment);Protein arginine methyltransferase NDUFAF7 (Fragment);Protein arginine methyltransferase NDUFAF7, mitochondrial	C9J236;C9JS27;Q7L592	1	1	27.88
BABAM2	BRISC and BRCA1-A complex member 2 (Fragment);BRISC and BRCA1-A complex member 2 (Fragment);BRISC and BRCA1-A complex member 2	C9J2G0;F8W733;Q9NXR7	3	3	27.4164
ARMC8	Armadillo repeat-containing protein 8 (Fragment);Armadillo repeat-containing protein 8 (Fragment);Armadillo repeat-containing protein 8 (Fragment);Armadillo repeat-containing protein 8;Armadillo repeat-containing protein 8	C9J2I1;C9JAA7;C9JBY2;G5E9V6;Q8IUR7	1	1	12.6994
ATPAF2	ATP synthase mitochondrial F1 complex assembly factor 2 (Fragment);ATP synthase mitochondrial F1 complex assembly factor 2	C9J2Q2;Q8N5M1	1	1	22.5968
PDCD10	Programmed cell death 10, isoform CRA_b;Programmed cell death protein 10 (Fragment);Programmed cell death protein 10;Programmed cell death protein 10 (Fragment);Programmed cell death protein 10 (Fragment);Programmed cell death protein 10 (Fragment);Programmed cell death protein 10	C9J363;C9J5C3;C9J6F3;C9JND6;C9JSA3;H7C5M9;Q9BUL8	1	1	36.2753
SEC22A	Vesicle-trafficking protein SEC22a (Fragment);Vesicle-trafficking protein SEC22a (Fragment);Vesicle-trafficking protein SEC22a (Fragment);Vesicle-trafficking protein SEC22a;Vesicle-trafficking protein SEC22a (Fragment);Vesicle-trafficking protein SEC22a (Fragment);Vesicle-trafficking protein SEC22a;Vesicle-trafficking protein SEC22a	C9J463;C9JDJ8;C9JNZ0;C9JR77;C9JRY4;C9JZ27;F8WAU7;Q96IW7	1	1	20.5994
SMC4	Structural maintenance of chromosomes protein 4 (Fragment);Structural maintenance of chromosomes protein 4 (Fragment);Structural maintenance of chromosomes protein 4 (Fragment);Structural maintenance of chromosomes protein 4 (Fragment);Structural maintenance of chromosomes protein;Structural maintenance of chromosomes protein 4	C9J578;C9J9E4;C9JR83;C9JVD8;E9PD53;Q9NTJ3	1	1	25.9513
NCDN	Neurochondrin (Fragment);Neurochondrin	C9J5H8;Q9UBB6	1	1	17.1376
ARMC10	Armadillo repeat-containing protein 10 (Fragment);Armadillo repeat-containing protein 10;Armadillo repeat-containing protein 10	C9J5N7;H7BXQ8;Q8N2F6	1	1	13.4772
CLTA	Clathrin light chain;Clathrin light chain A	C9J8P9;P09496	1	1	157.66
MAPRE3	Microtubule-associated protein RP/EB family member 3 (Fragment);Microtubule-associated protein RP/EB family member 3	C9JB30;Q9UPY8	3	3	26.1717
DNPEP	Aspartyl aminopeptidase (Fragment);Aspartyl aminopeptidase;Aspartyl aminopeptidase;Aspartyl aminopeptidase;Aspartyl aminopeptidase	C9JBE1;E5RIA4;E7EMB6;E7ETB3;Q9ULA0	1	1	21.9638
PSPH	O-phosphoserine phosphohydrolase (Fragment);Phosphoserine phosphatase	C9JBI3;P78330	3	3	21.0353
DRAP1	Dr1-associated corepressor;Dr1-associated corepressor (Fragment);Dr1-associated corepressor;Dr1-associated corepressor	C9JCC6;E9PNC7;E9PQX9;Q14919	1	1	52.6193
LTBP1	Latent-transforming growth factor beta-binding protein 1	C9JD84;E7EV71;Q14766	9	9	35.9855
LIMS1	LIM and senescent cell antigen-like-containing domain protein 1 (Fragment)	C9JF46	1	1	11.3038
BAG3	BAG family molecular chaperone regulator 3 (Fragment);BAG family molecular chaperone regulator 3	C9JFK9;O95817	2	2	12.0302
ABCF2	ATP-binding cassette sub-family F member 2 (Fragment);ATP-binding cassette sub-family F member 2 (Fragment);ATP-binding cassette sub-family F member 2	C9JHK9;C9JZV3;Q9UG63	2	2	20.3049
GET4	Golgi to ER traffic protein 4 homolog (Fragment);Golgi to ER traffic protein 4 homolog (Fragment);Golgi to ER traffic protein 4 homolog	C9JHN8;C9JPA8;Q7L5D6	1	1	14.952
ATG4B	Cysteine protease (Fragment);Cysteine protease ATG4B	C9JIK8;Q9Y4P1	2	2	35.7388
GNB2	Guanine nucleotide-binding protein G(I)/G(S)/G(T) subunit beta-2 (Fragment);Guanine nucleotide-binding protein G(I)/G(S)/G(T) subunit beta-2 (Fragment);Guanine nucleotide-binding protein G(I)/G(S)/G(T) subunit beta-2	C9JIS1;C9JXA5;P62879	6	6	56.8925
PSAP	Prosaposin	C9JIZ6;P07602	27	27	780.844
RANBP1	Ran-specific GTPase-activating protein (Fragment);Ran-specific GTPase-activating protein;Ran-specific GTPase-activating protein	C9JJ34;F6WQW2;P43487	2	2	10.098
CAV1;CAV1;CAV3;CAV1	Caveolin (Fragment);Caveolin;Caveolin-3;Caveolin-1	C9JKI3;E9PCT5;P56539;Q03135	1	1	16.6842
LSM8	U6 snRNA-associated Sm-like protein LSm8 (Fragment);U6 snRNA-associated Sm-like protein LSm8;U6 snRNA-associated Sm-like protein LSm8	C9JNV3;F2Z2Y6;O95777	1	1	44.0371
ARF4	ADP-ribosylation factor 4 (Fragment);ADP-ribosylation factor 4	C9JPM4;P18085	1	1	15.353
GYG1	Glycogenin-1 (Fragment);Glycogenin 1, isoform CRA_e;Glycogenin-1	C9JQ42;G5E9W8;P46976	4	4	61.3835
RCC1	Regulator of chromosome condensation (Fragment);Regulator of chromosome condensation	C9JW69;P18754	8	8	46.0511
PSMC2	26S proteasome AAA-ATPase subunit RPT1;26S proteasome regulatory subunit 7	C9JX88;P35998	17	17	58.653
DIPK2A	Divergent protein kinase domain 2A (Fragment);Divergent protein kinase domain 2A;Divergent protein kinase domain 2A	C9JY09;E7ET39;Q8NDZ4	1	1	24.1599
WDR6	WD repeat-containing protein 6 (Fragment);WD repeat-containing protein 6;WD repeat-containing protein 6;WD repeat-containing protein 6;WD repeat-containing protein 6	C9K020;E5RFX3;E9PBK6;F8WE36;Q9NNW5	1	1	6.93194
QTRT2	Queuine tRNA-ribosyltransferase accessory subunit 2 (Fragment);Queuine tRNA-ribosyltransferase accessory subunit 2	C9K0B6;Q9H974	1	1	12.719
SETD3	Actin-histidine N-methyltransferase;Protein-histidine N-methyltransferase;Actin-histidine N-methyltransferase	C9K0W5;Q6NXR6;Q86TU7	1	1	25.6805
MAEA	E3 ubiquitin-protein transferase MAEA;E3 ubiquitin-protein transferase MAEA;E3 ubiquitin-protein transferase MAEA;E3 ubiquitin-protein transferase MAEA (Fragment);E3 ubiquitin-protein transferase MAEA (Fragment);E3 ubiquitin-protein transferase MAEA;E3 ubiquitin-protein transferase MAEA;E3 ubiquitin-protein transferase MAEA	D6R8Z3;D6RA86;D6RDW4;D6RE80;D6REW7;D6RIB6;E7ESC7;Q7L5Y9	1	1	4.32266
SPDL1	Protein Spindly (Fragment);Protein Spindly (Fragment);Protein Spindly;Protein Spindly;Protein Spindly (Fragment);Protein Spindly (Fragment);Protein Spindly (Fragment);Protein Spindly	D6R936;D6RC83;D6RCL1;D6RDK5;D6REZ1;D6RIB8;D6RIF7;Q96EA4	1	1	11.1349
CAMK2D	Calcium/calmodulin-dependent protein kinase;Calcium/calmodulin-dependent protein kinase;Calcium/calmodulin-dependent protein kinase;Calcium/calmodulin-dependent protein kinase type II subunit delta	D6R938;E9PBG7;E9PF82;Q13557	3	3	23.219
RPS3A	40S ribosomal protein S3a;40S ribosomal protein S3a (Fragment);40S ribosomal protein S3a;40S ribosomal protein S3a (Fragment);40S ribosomal protein S3a (Fragment);40S ribosomal protein S3a (Fragment);40S ribosomal protein S3a;40S ribosomal protein S3a (Fragment);40S ribosomal protein S3a (Fragment);40S ribosomal protein S3a	D6R9B6;D6RAS7;D6RAT0;D6RB09;D6RED7;D6RG13;E9PFI5;H0Y8L7;H0Y9Y4;P61247	1	1	52.923
HNRNPAB	Heterogeneous nuclear ribonucleoprotein A/B	D6R9P3;D6RBZ0;D6RD18	4	4	37.0824
GNPDA1	Glucosamine-6-phosphate isomerase;Glucosamine-6-phosphate isomerase (Fragment);Glucosamine-6-phosphate isomerase (Fragment);Glucosamine-6-phosphate isomerase 1	D6R9P4;D6RAY7;D6RFF8;P46926	3	3	42.7568
CDV3	Protein CDV3 homolog;Protein CDV3 homolog;Protein CDV3 homolog (Fragment);Protein CDV3 homolog	D6R9V8;D6RFH2;H0Y8K3;Q9UKY7	2	2	17.5482
DBN1	Drebrin (Fragment);Drebrin (Fragment);Drebrin (Fragment);Drebrin	D6R9W4;D6RCR4;D6RFI1;Q16643	1	1	8.24359
HNRNPD	Heterogeneous nuclear ribonucleoprotein D0 (Fragment);Heterogeneous nuclear ribonucleoprotein D0 (Fragment);Heterogeneous nuclear ribonucleoprotein D0 (Fragment);Heterogeneous nuclear ribonucleoprotein D0 (Fragment);Heterogeneous nuclear ribonucleoprotein D0	D6RAF8;D6RF44;H0Y8G5;H0YA96;Q14103	3	3	53.8502
LEMD2	LEM domain-containing protein 2	D6RBV0;Q8NC56	1	1	13.3528
EIF4E	Eukaryotic translation initiation factor 4E	D6RBW1;P06730	1	1	26.4094
RWDD4	RWD domain-containing protein 4;RWD domain-containing protein 4;RWD domain containing 4A;RWD domain-containing protein 4	D6RCM5;D6RDH6;K4DI92;Q6NW29	1	1	17.362
DCK	Deoxycytidine kinase	D6RCP9;D6RFG8;P27707	2	2	58.766
SEPTIN11	Septin-11 (Fragment);Septin;Septin;Septin-11	D6RDU5;D6RER5;D6RGI3;Q9NVA2	3	3	26.5458
UCHL1	Ubiquitin carboxyl-terminal hydrolase;Ubiquitin carboxyl-terminal hydrolase isozyme L1	D6RE83;P09936	5	5	193.839
CWC27	Spliceosome-associated protein CWC27 homolog	D6REK3;Q6UX04	2	2	15.2284
SEC31A	Protein transport protein Sec31A;Protein transport protein Sec31A (Fragment);Protein transport protein Sec31A;Protein transport protein Sec31A	D6REX3;H0Y8W8;H7BXG7;O94979	2	2	93.4035
GC	Gc-globulin;Vitamin D-binding protein	D6RF35;P02774	3	3	22.9313
PDLIM7	PDZ and LIM domain protein 7 (Fragment);PDZ and LIM domain protein 7 (Fragment);PDZ and LIM domain protein 7 (Fragment);PDZ and LIM domain protein 7	D6RF83;D6RH06;H7BYK4;Q9NR12	5	5	37.7696
SDHA	Succinate dehydrogenase [ubiquinone] flavoprotein subunit, mitochondrial;Succinate dehydrogenase [ubiquinone] flavoprotein subunit, mitochondrial	D6RFM5;P31040	4	4	28.5264
COL12A1	Collagen alpha-1(XII) chain	D6RGG3;Q99715	3	3	15.375
CASP6	Caspase-6 (Fragment);Caspase-6	D6RHU3;P55212	1	1	45.2021
EXOSC9	Exosome complex component RRP45	D6RIY6;Q06265	1	1	36.514
PAIP1	Polyadenylate-binding protein-interacting protein 1 (Fragment)	D6RJF2	1	1	125.727
RBM26	RNA-binding protein 26 (Fragment)	E2PSN0	1	1	20.0455
MRPS28	28S ribosomal protein S28, mitochondrial;28S ribosomal protein S28, mitochondrial (Fragment);28S ribosomal protein S28, mitochondrial (Fragment);28S ribosomal protein S28, mitochondrial (Fragment);28S ribosomal protein S28, mitochondrial	E5RFH3;E5RGC7;E5RK86;H0YAT2;Q9Y2Q9	1	1	14.961
NUDCD2	NudC domain-containing protein 2	E5RFP0;Q8WVJ2	1	1	66.7358
ATP6V1H	V-type proton ATPase subunit H (Fragment);V-type proton ATPase subunit H (Fragment);V-type proton ATPase subunit H;V-type proton ATPase subunit H;V-type proton ATPase subunit H	E5RG49;E5RHH0;E5RJG1;E5RK31;Q9UI12	1	1	24.5026
PFDN1	Prefoldin subunit 1	E5RGS4;O60925	2	2	79.6098
CHRAC1	Chromatin accessibility complex protein 1	E5RGS9;Q9NRG0	2	2	46.653
VAMP7	Vesicle-associated membrane protein 7	E5RH06;P51809	1	1	34.3851
RMDN1	Regulator of microtubule dynamics protein 1;Regulator of microtubule dynamics protein 1 (Fragment);Regulator of microtubule dynamics protein 1	E5RH53;H0YB83;Q96DB5	3	3	27.6124
ARFGAP1	ADP-ribosylation factor GTPase-activating protein 1 (Fragment);ADP-ribosylation factor GTPase-activating protein 1 (Fragment);ADP-ribosylation factor GTPase-activating protein 1;ADP-ribosylation factor GTPase-activating protein 1 (Fragment);ADP-ribosylation factor GTPase-activating protein 1	E5RHC5;E5RHT6;F8VWH9;F8W1U7;Q8N6T3	2	2	25.813
COPS5	COP9 signalosome complex subunit 5 (Fragment);COP9 signalosome complex subunit 5;COP9 signalosome complex subunit 5	E5RHF2;E5RHH5;Q92905	2	2	20.9337
ELOC	Elongin-C (Fragment);Elongin-C;Elongin-C	E5RHG8;Q15369;R4GMY8	1	1	7.64328
ZNF706	Zinc finger protein 706;Zinc finger protein 706;Zinc finger protein 706 (Fragment);Zinc finger protein 706	E5RHR6;E5RHV4;H0YAP1;Q9Y5V0	1	1	35.3848
	Skp1_POZ domain-containing protein (Fragment)	E5RI56	1	1	8.99045
PLAA	Phospholipase A-2-activating protein	E5RIM3;Q9Y263	3	3	16.2156
TBCA	Tubulin-specific chaperone A	E5RIW3;E5RJD8;O75347	12	12	1217.23
VAPB	Vesicle-associated membrane protein-associated protein B/C	E5RK64;O95292	1	1	48.4154
COPS6	COP9 signalosome complex subunit 6	E7EM64;Q7L5N1	4	4	32.308
SWAP70	Switch-associated protein 70	E7EMB1;Q9UH65	1	1	45.8943
FLOT2	Flotillin;Flotillin;Flotillin-2	E7EMK3;J3QLD9;Q14254	1	1	16.347
UGGT2	UDP-glucose:glycoprotein glucosyltransferase 2	E7EMU6;Q9NYU1	1	1	40.1681
FLNB	Filamin-B	E7EN95;O75369	20	20	117.139
CPNE8;CPNE3;CPNE6;CPNE8;CPNE9;CPNE4;CPNE2;CPNE5;CPNE7	Copine-8;Copine-3;Copine-6;Copine-8;Copine-9;Copine-4;Copine-2;Copine-5;Copine-7	E7ENV7;O75131;O95741;Q86YQ8;Q8IYJ1;Q96A23;Q96FN4;Q9HCH3;Q9UBL6	1	1	22.5511
TRIO	Non-specific serine/threonine protein kinase (Fragment);Triple functional domain protein;Triple functional domain protein	E7EPJ7;E7EWP2;O75962	1	1	46.9627
SEPTIN7	Septin;Septin;Septin;Septin-7	E7EPK1;E7ES33;G3V1Q4;Q16181	3	3	30.4757
NAA50	N-alpha-acetyltransferase 50	E7EQ69;Q9GZZ1	1	1	48.3189
LTF	Lactotransferrin (Fragment);Lactotransferrin;Lactotransferrin	E7EQB2;E7ER44;P02788	1	1	71.3613
EZR	Ezrin	E7EQR4;P15311	11	11	216.515
HMGB3	High mobility group protein B3 (Fragment);High mobility group protein B3 (Fragment);High mobility group protein B3 (Fragment);High mobility group protein B3	E7EQU1;E7ES08;E9PES6;O15347	1	1	28.8515
MYH10	Myosin-10 (Fragment);Myosin-10	E7ERA5;P35580	2	2	50.8228
SSB	Lupus La protein (Fragment);Lupus La protein (Fragment);Lupus La protein	E7ERC4;E9PGX9;P05455	1	1	4.38973
CLASP2	CLIP-associating protein 2	E7ERI8;E7EW49	5	5	26.127
PTK2	Non-specific protein-tyrosine kinase;Focal adhesion kinase 1;Focal adhesion kinase 1 (Fragment);Non-specific protein-tyrosine kinase (Fragment);Focal adhesion kinase 1 (Fragment);Focal adhesion kinase 1	E7ESA6;E9PEI4;H0YB16;H0YBP1;H0YBZ1;Q05397	4	4	24.5312
CDK2;CDK2;CDK2;CDK3	Cyclin-dependent kinase 2;Cyclin-dependent kinase 2;Cyclin-dependent kinase 2;Cyclin-dependent kinase 3	E7ESI2;G3V5T9;P24941;Q00526	1	1	20.9279
PLAU	Urokinase-type plasminogen activator	E7ET40;P00749	1	1	53.6767
PPP3CA	Serine/threonine-protein phosphatase;Serine/threonine-protein phosphatase 2B catalytic subunit alpha isoform	E7ETC2;Q08209	1	1	15.3038
PUS7	Pseudouridylate synthase 7 homolog	E7EUH7;Q96PZ0	2	2	90.7445
MAP4	Microtubule-associated protein;Microtubule-associated protein 4	E7EVA0;P27816	4	4	44.456
ATG16L1	Autophagy-related protein 16-1	E7EVC7;Q676U5	2	2	21.9013
;KLC1;KLC1;KLC1;KLC1;KLC1;KLC1	Kinesin light chain;Kinesin light chain;Kinesin light chain;Kinesin light chain;Kinesin light chain;Kinesin light chain;Kinesin light chain 1	E7EVH7;F8W6L3;G3V2E7;G3V3H3;G3V5R9;G5E9S8;Q07866	1	1	70.6818
ANGPT2	Angiopoietin-2	E7EVQ3;O15123	4	4	47.2049
SQLE	Squalene monooxygenase	E7EVQ6;Q14534	1	1	46.9317
CSTF2	Cleavage stimulation factor subunit 2	E7EWR4;E9PID8;P33240	8	8	289.772
EIF4B	Eukaryotic translation initiation factor 4B	E7EX17;P23588	3	3	93.2501
ALYREF	THO complex subunit 4	E9PB61;Q86V81	2	2	64.0281
HK2;HK1;HK2;HK3	Hexokinase;Hexokinase-1;Hexokinase-2;Hexokinase-3	E9PB90;P19367;P52789;P52790	2	2	86.3463
EPN2	Epsin-2;Epsin-2 (Fragment);Epsin-2;Epsin-2	E9PBC1;F6PQP6;I3L2B2;O95208	1	1	7.92083
PAICS	AIR carboxylase (Fragment);Multifunctional protein ADE2	E9PBS1;P22234	10	10	318.576
RBBP7	Histone-binding protein RBBP7	E9PC52;Q16576	3	3	30.3408
AKR1B1	Aldo-keto reductase family 1 member B1	E9PCX2;E9PEF9;P15121	1	1	55.9097
DCTN1	Dynactin subunit 1 (Fragment)	E9PCY0	1	1	25.6543
TLL1;TLL1;BMP1;TLL2	Metalloendopeptidase;Tolloid-like protein 1;Bone morphogenetic protein 1;Tolloid-like protein 2	E9PD25;O43897;P13497;Q9Y6L7	1	1	15.5733
CRMP1	Dihydropyrimidinase-related protein 1	E9PD68;Q14194	13	13	146.865
SUCLG2	Succinate--CoA ligase [GDP-forming] subunit beta, mitochondrial;Succinate--CoA ligase [GDP-forming] subunit beta, mitochondrial (Fragment);Succinate--CoA ligase [GDP-forming] subunit beta, mitochondrial	E9PDQ8;H0Y852;Q96I99	1	1	36.3887
SRP9	Signal recognition particle 9 kDa protein	E9PE20;P49458;Q659G3;Q6P2S0	1	1	66.026
MMP11	Stromelysin-3	E9PED7;P24347	4	4	38.4088
PPIE	Peptidyl-prolyl cis-trans isomerase;Peptidyl-prolyl cis-trans isomerase (Fragment);Peptidyl-prolyl cis-trans isomerase E	E9PEQ6;E9PKY5;Q9UNP9	2	2	498.01
DLD	Dihydrolipoyl dehydrogenase;Dihydrolipoyl dehydrogenase, mitochondrial	E9PEX6;P09622	3	3	45.3003
ARPC1A	Actin-related protein 2/3 complex subunit 1A	E9PF58;Q92747	2	2	35.3219
ROCK2	Rho-associated protein kinase 2	E9PF63;O75116	3	3	9.11012
GSTK1	Glutathione S-transferase kappa;Glutathione S-transferase kappa 1	E9PFN5;Q9Y2Q3	1	1	21.7352
PPP2R5D	Serine/threonine-protein phosphatase 2A 56 kDa regulatory subunit;Serine/threonine-protein phosphatase 2A 56 kDa regulatory subunit delta isoform (Fragment);Serine/threonine-protein phosphatase 2A 56 kDa regulatory subunit delta isoform	E9PFR3;H0Y8C4;Q14738	1	1	157.834
APP	Amyloid-beta A4 protein;Amyloid-beta precursor protein	E9PG40;P05067	16	16	323.732
EPHA4	Receptor protein-tyrosine kinase;Ephrin type-A receptor 4	E9PG71;P54764	1	1	7.48999
TSN	Component 3 of promoter of RISC;Translin	E9PGT1;Q15631	7	7	67.6809
COPS8	COP9 signalosome complex subunit 8	E9PGT6;Q99627	5	5	32.4568
DYNC1LI1	Dynein light intermediate chain;Cytoplasmic dynein 1 light intermediate chain 1	E9PHI6;Q9Y6G9	2	2	8.09202
PANK4	4'-phosphopantetheine phosphatase	E9PHT6;Q9NVE7	1	1	21.884
ANXA5	Annexin;Annexin A5	E9PHT9;P08758	2	2	30.0835
AAMDC	Mth938 domain-containing protein	E9PIQ4;E9PNP3;E9PR47;Q9H7C9	2	2	33.8316
OAF	Out at first protein homolog	E9PJ29;Q86UD1	1	1	41.8366
HIKESHI	Protein Hikeshi	E9PJB2;E9PPG8;Q53FT3	1	1	96.4356
PTP4A2	Protein tyrosine phosphatase type IVA 2;Protein tyrosine phosphatase type IVA 2;Protein tyrosine phosphatase type IVA 2 (Fragment);Protein tyrosine phosphatase type IVA 2;Protein tyrosine phosphatase type IVA 2	E9PJC0;E9PML8;E9PMY3;E9PRR9;Q12974	2	2	28.7455
MAPK3	Mitogen-activated protein kinase;Mitogen-activated protein kinase;Mitogen-activated protein kinase 3	E9PJF0;E9PQW4;P27361	1	1	24.4885
SERPINH1	Serpin H1 (Fragment);Serpin H1 (Fragment);Serpin H1 (Fragment);Serpin H1;Serpin H1 (Fragment);Serpin H1	E9PJH8;E9PK86;E9PMI5;E9PPV6;E9PR70;P50454	2	2	15.155
SF3B2	Splicing factor 3B subunit 2 (Fragment);Splicing factor 3B subunit 2	E9PJT3;Q13435	10	10	151.112
HSPA8	Heat shock cognate 71 kDa protein	E9PKE3	1	1	94.7761
PPP6R3	Serine/threonine-protein phosphatase 6 regulatory subunit 3	E9PKF6;H7BXH2;Q5H9R7	2	2	16.2442
PRMT1	Protein arginine N-methyltransferase 1	E9PKG1;Q99873	17	17	159.118
RPL8	60S ribosomal protein L8 (Fragment);60S ribosomal protein L8 (Fragment);60S ribosomal protein L8;60S ribosomal protein L8	E9PKU4;E9PKZ0;E9PP36;P62917	1	1	53.8825
RRM1	Ribonucleoside-diphosphate reductase large subunit	E9PL69;P23921	2	2	43.3065
EEF1D	Elongation factor 1-delta (Fragment);Elongation factor 1-delta	E9PL71;E9PN91	1	1	16.4223
CAPRIN1	Caprin-1 (Fragment);Caprin-1;Caprin-1	E9PLA9;G3V153;Q14444	2	2	21.3334
NPEPPS	Aminopeptidase;Puromycin-sensitive aminopeptidase	E9PLK3;P55786	38	38	534.682
CSTF3	Cleavage stimulation factor subunit 3	E9PLP8;Q12996	1	1	12.3674
REPS1	RalBP1-associated Eps domain-containing protein 1	E9PMG1;Q96D71	5	5	52.7082
ZFPL1	Zinc finger protein-like 1;Zinc finger protein-like 1 (Fragment);Zinc finger protein-like 1 (Fragment);Zinc finger protein-like 1 (Fragment);Zinc finger protein-like 1 (Fragment);Zinc finger protein-like 1	E9PMQ3;E9PNY1;E9PQ47;E9PQA5;H0YCU8;O95159	1	1	26.5804
RAE1	Rae1 protein homolog;Rae1 protein homolog;mRNA export factor	E9PPG9;E9PQ57;P78406	6	6	51.9695
DPP3	Dipeptidyl peptidase 3 (Fragment);Dipeptidyl peptidase 3;Dipeptidyl peptidase 3;Dipeptidyl peptidase 3	E9PQ14;G3V180;G3V1D3;Q9NY33	1	1	25.9727
CHMP4A;CHMP4A;;CHMP4A	Charged multivesicular body protein 4a (Fragment);Charged multivesicular body protein 4a;Transmembrane 9 superfamily member;Charged multivesicular body protein 4a	E9PQ80;E9PQI5;E9PSI1;Q9BY43	1	1	35.0887
RPS2	40S ribosomal protein S2;40S ribosomal protein S2 (Fragment);40S ribosomal protein S2	E9PQD7;H0YEN5;P15880	3	3	33.6546
PFDN4	Prefoldin subunit 4	E9PQY2;Q9NQP4	1	1	32.3915
PARVA	Alpha-parvin (Fragment);Alpha-parvin	E9PS97;Q9NVD7	2	2	10.0227
SEC16A	Protein transport protein sec16;Protein transport protein Sec16A	F1T0I1;O15027	3	3	28.4423
TUSC2	Tumor suppressor candidate 2	F2Z2A9;G3V0I0;O75896	1	1	18.988
MED15	Mediator of RNA polymerase II transcription subunit 15	F2Z2B7;F8WDM6;Q96RN5	1	1	23.951
DIS3	Exosome complex exonuclease RRP44	F2Z2C0;Q9Y2L1	3	3	13.7858
PDXK	Pyridoxal kinase	F2Z2Y4;O00764	1	1	17.8308
TOLLIP	Toll-interacting protein	F2Z2Y8;Q9H0E2	3	3	63.0219
JPT1	Jupiter microtubule-associated homolog 1;Jupiter microtubule-associated homolog 1;Jupiter microtubule associated homolog 1	F2Z3M5;J3KT51;Q9UK76	1	1	57.8653
KCTD10	BTB/POZ domain-containing adapter for CUL3-mediated RhoA degradation protein 3	F5GWA4	1	1	24.9628
PITPNA	Phosphatidylinositol transfer protein alpha isoform	F5GWE5;Q00169	7	7	347.016
ACSM2A	Acyl-coenzyme A synthetase ACSM2A, mitochondrial;Acyl-coenzyme A synthetase ACSM2A, mitochondrial	F5GWL3;Q08AH3	1	1	49.4637
SS18	Protein SSXT	F5GWN1	1	1	91.7667
PGAM5	Serine/threonine-protein phosphatase PGAM5, mitochondrial;Serine/threonine-protein phosphatase PGAM5, mitochondrial	F5GXG4;Q96HS1	1	1	23.564
PUS1	tRNA pseudouridine synthase A (Fragment);tRNA pseudouridine synthase A (Fragment);tRNA pseudouridine synthase A;tRNA pseudouridine synthase A (Fragment);tRNA pseudouridine synthase A;tRNA pseudouridine synthase A (Fragment);tRNA pseudouridine synthase A (Fragment);tRNA pseudouridine synthase A	F5GXL3;F5GY32;F5H168;F5H1B2;F5H1S9;F8W9U5;G8JLB3;Q9Y606	1	1	52.1005
PTMS	Parathymosin	F5GXR3;P20962	1	1	5.91479
QKI	Protein quaking (Fragment);Protein quaking (Fragment);Protein quaking;Protein quaking (Fragment);Protein quaking (Fragment);Protein quaking (Fragment);Protein quaking	F5GXS8;F5GYM3;F5GYT7;F5H5U6;F5H8C8;H0YG47;Q96PU8	1	1	13.6059
RBM7;RBM7;;RBM7;RBM7	RNA-binding protein 7;RNA-binding protein 7;RRM domain-containing protein (Fragment);RNA binding motif protein 7, isoform CRA_c;RNA-binding protein 7	F5GXV8;F5GY08;I3L521;J3KPD3;Q9Y580	1	1	5.62949
REXO2	Oligoribonuclease, mitochondrial;Oligoribonuclease, mitochondrial;Oligoribonuclease, mitochondrial (Fragment);Oligoribonuclease, mitochondrial	F5GYG5;H0YG54;H0YGR4;Q9Y3B8	1	1	51.5769
OTUB1	Ubiquitinyl hydrolase 1;Ubiquitin thioesterase;Ubiquitin thioesterase OTUB1	F5GYN4;J3KR44;Q96FW1	9	9	62.3675
ATP6V0D1	V-type proton ATPase subunit;V-type proton ATPase subunit d 1 (Fragment);V-type proton ATPase subunit d 1;V-type proton ATPase subunit d 1	F5GYQ1;J3QL14;P61421;R4GN72	1	1	25.2531
IFT27	Intraflagellar transport protein 27 homolog (Fragment);Intraflagellar transport protein 27 homolog (Fragment);Intraflagellar transport protein 27 homolog	F5GZ09;H0Y6C7;Q9BW83	2	2	14.2183
GPHN	Molybdopterin molybdenumtransferase;Molybdopterin molybdenumtransferase;Gephyrin	F5H039;G3V582;Q9NQX3	2	2	26.0497
PAAF1	Proteasomal ATPase-associated factor 1	F5H0C4;Q9BRP4	1	1	7.7628
EIF2B1	Translation initiation factor eIF-2B subunit alpha;Translation initiation factor eIF-2B subunit alpha (Fragment);Translation initiation factor eIF-2B subunit alpha	F5H0D0;H0YGG4;Q14232	1	1	6.12797
GLTP	Glycolipid transfer protein	F5H0U5;Q9NZD2	2	2	47.6779
PSMD9	26S proteasome non-ATPase regulatory subunit 9	F5H169	2	2	28.56
MLEC	Malectin (Fragment);Malectin	F5H1S8;Q14165	1	1	10.9064
FEN1	Flap endonuclease 1 (Fragment);Flap endonuclease 1	F5H1Y3;P39748	1	1	19.5927
MTHFD1	C-1-tetrahydrofolate synthase, cytoplasmic;C-1-tetrahydrofolate synthase, cytoplasmic;C-1-tetrahydrofolate synthase, cytoplasmic;C-1-tetrahydrofolate synthase, cytoplasmic	F5H2F4;P11586;V9GYY3;V9GZ78	12	12	75.5213
SEC23A	Protein transport protein SEC23;Protein transport protein Sec23A	F5H365;Q15436	13	13	68.997
NAP1L1	Nucleosome assembly protein 1-like 1;Nucleosome assembly protein 1-like 1 (Fragment);Nucleosome assembly protein 1-like 1 (Fragment);Nucleosome assembly protein 1-like 1 (Fragment);Nucleosome assembly protein 1-like 1 (Fragment);Nucleosome assembly protein 1-like 1;Nucleosome assembly protein 1-like 1 (Fragment);Nucleosome assembly protein 1-like 1	F5H4R6;F8VUX1;F8VXI6;F8VY35;F8W020;F8W0J6;H0YIV4;P55209	7	7	83.031
THBS3	Thrombospondin-3	F5H4Z8;P49746	8	8	59.5826
STK4;STK4;STK3	Non-specific serine/threonine protein kinase;Serine/threonine-protein kinase 4;Serine/threonine-protein kinase 3	F5H5B4;Q13043;Q13188	1	1	16.9177
CLSTN3	Calsyntenin-3 (Fragment);Calsyntenin-3 (Fragment);Calsyntenin-3 (Fragment);Calsyntenin-3 (Fragment);Calsyntenin-3	F5H5C6;F5H5D7;F5H746;F5H7C7;Q9BQT9	1	1	12.1225
TUBA1C	Tubulin alpha chain;Tubulin alpha-1C chain	F5H5D3;Q9BQE3	2	2	60.0428
OLFM1	Noelin (Fragment);Noelin	F5H810;Q99784	1	1	26.668
ASH2L	Set1/Ash2 histone methyltransferase complex subunit ASH2	F5H8F7;Q9UBL3	1	1	45.65
hCG_2043426;DDX19B;DDX19A;DDX19A;DDX19A;DDX19B	RNA helicase;RNA helicase;ATP-dependent RNA helicase DDX19A;RNA helicase (Fragment);ATP-dependent RNA helicase DDX19A;ATP-dependent RNA helicase DDX19B	F6QDS0;H3BQK0;I3L0H8;I3L352;Q9NUU7;Q9UMR2	2	2	21.6283
PDE12	2',5'-phosphodiesterase 12;2',5'-phosphodiesterase 12	F6T1Q0;Q6L8Q7	4	4	22.4798
HS1BP3	HCLS1-binding protein 3	F6TR53;Q53T59	9	9	243.308
ST13;ST13;ST13;ST13;ST13P4	Hsc70-interacting protein (Fragment);Hsc70-interacting protein (Fragment);Hsc70-interacting protein;Hsc70-interacting protein;Putative protein FAM10A4	F6VDH7;H7C3I1;P50502;Q3KNR6;Q8IZP2	4	4	34.2079
ILKAP	Integrin-linked kinase associated phosphatase;Integrin-linked kinase-associated serine/threonine phosphatase 2C (Fragment);Integrin-linked kinase-associated serine/threonine phosphatase 2C	F8SNU7;H7C2I8;Q9H0C8	1	1	76.9816
TENM2	Teneurin-2;HCG38403, isoform CRA_b;Teneurin-2	F8VNQ3;G3V106;Q9NT68	33	33	82.0111
CAD	Aspartate carbamoyltransferase;CAD protein	F8VPD4;P27708	10	10	20.6443
LIMA1	LIM domain and actin-binding protein 1	F8VQE1;F8VS07;Q9UHB6	1	1	70.6227
RACGAP1	Rac GTPase-activating protein 1 (Fragment);Rac GTPase-activating protein 1 (Fragment);Rac GTPase-activating protein 1 (Fragment);Rac GTPase-activating protein 1 (Fragment);Rac GTPase-activating protein 1 (Fragment);Rac GTPase-activating protein 1 (Fragment);Rac GTPase-activating protein 1;Rac GTPase-activating protein 1 (Fragment);Rac GTPase-activating protein 1 (Fragment);Rac GTPase-activating p…	F8VRD2;F8VS54;F8VUW9;F8VV39;F8VV47;F8VVE5;F8VVY0;F8VWX0;F8VWY4;F8VXH1;F8VZ66;F8W0L1;Q9H0H5	1	1	7.6874
NFYB	CAAT box DNA-binding protein subunit B;Nuclear transcription factor Y subunit beta	F8VSL3;P25208	1	1	31.9795
SMARCD1	SWI/SNF-related matrix-associated actin-dependent regulator of chromatin subfamily D member 1 (Fragment);SWI/SNF-related matrix-associated actin-dependent regulator of chromatin subfamily D member 1 (Fragment);SWI/SNF-related matrix-associated actin-dependent regulator of chromatin subfamily D member 1	F8VUB0;F8VZ70;Q96GM5	1	1	6.82751
POC1B-GALNT4;GALNT4	Polypeptide N-acetylgalactosaminyltransferase;Polypeptide N-acetylgalactosaminyltransferase 4	F8VUJ3;Q8N4A0	1	1	93.3095
SLC38A2	Sodium-coupled neutral amino acid transporter 2	F8VUY8;Q96QD8	1	1	6.61592
COPZ1	Coatomer subunit zeta;Coatomer subunit zeta;Coatomer subunit zeta-1	F8VVA7;F8W651;P61923	4	4	31.6448
DENR	Density-regulated protein	F8VVL1;O43583	2	2	51.2625
CSRP2	Cysteine and glycine-rich protein 2	F8VW96;Q16527	4	4	24.7735
SMARCC2	SWI/SNF complex subunit SMARCC2	F8VXC8;Q8TAQ2	6	6	41.0973
VPS29	Vacuolar protein sorting-associated protein 29	F8VXU5;Q9UBQ0	4	4	32.3609
PPP1CC	Serine/threonine-protein phosphatase;Serine/threonine-protein phosphatase PP1-gamma catalytic subunit	F8VYE8;P36873	1	1	29.6813
SDSL	Serine dehydratase-like (Fragment);Serine dehydratase-like	F8VYZ3;Q96GA7	1	1	9.22342
SARNP;;SARNP	SAP domain-containing ribonucleoprotein;Uncharacterized protein (Fragment);SAP domain-containing ribonucleoprotein	F8VZQ9;H0YHG0;P82979	2	2	46.763
PCBP2	Poly(rC)-binding protein 2	F8VZX2;Q15366	7	7	177.757
C17orf49;BAP18	Chromosome 17 open reading frame 49;Chromatin complexes subunit BAP18	F8W038;Q8IXM2	2	2	18.1421
MYL6	Myosin light polypeptide 6	F8W1R7;G3V1V0;P60660	8	8	59.8708
APOA1	Apolipoprotein A-I	F8W696;P02647	1	1	25.211
NRBP1	Nuclear receptor-binding protein	F8W6G1;Q9UHY1	1	1	17.5017
MRE11	Double-strand break repair protein;Double-strand break repair protein MRE11	F8W7U8;P49959	4	4	21.5745
TIA1	Nucleolysin TIA-1 isoform p40	F8W8I6;P31483	8	8	281.369
RTN4	Reticulon;Reticulon-4	F8W914;Q9NQC3	4	4	93.5478
IGF2BP2	Insulin-like growth factor 2 mRNA-binding protein 2	F8W930;Q9Y6M1	2	2	51.6677
GAPVD1	GTPase-activating protein and VPS9 domain-containing protein 1	F8W9S7;Q14C86	1	1	17.7717
CLASP1	CLIP-associating protein 1	F8WA11;Q7Z460	9	9	59.2177
EIF2A	Eukaryotic translation initiation factor 2A	F8WAE5;Q9BY44	3	3	177.267
UBL4A	Ubiquitin-like protein 4A	F8WB70;P11441;Q5HY81	1	1	19.649
CALM2;CALM1;CALM1;CALM1;CALM2;CALM3	Calmodulin-2;Calmodulin-1;Calmodulin 3 (Phosphorylase kinase, delta), isoform CRA_d;Calmodulin-1;Calmodulin-2;Calmodulin-3	F8WBR5;G3V479;M0QZ52;P0DP23;P0DP24;P0DP25	1	1	25.1531
GPN1	GPN-loop GTPase;GPN-loop GTPase 1	F8WD09;Q9HCN4	1	1	15.7713
IPO11	Importin-11	F8WDV0;Q9UI26	1	1	15.33
PDK1;PDK1;PDK2	Protein-serine/threonine kinase;[Pyruvate dehydrogenase (acetyl-transferring)] kinase isozyme 1, mitochondrial;[Pyruvate dehydrogenase (acetyl-transferring)] kinase isozyme 2, mitochondrial	F8WEJ6;Q15118;Q15119	1	1	53.8359
CPSF6	Cleavage and polyadenylation specificity factor subunit 6	F8WJN3;Q16630	4	4	37.4117
API5	Apoptosis inhibitor 5	G3V1C3;Q9BZZ5	3	3	83.3169
NRDC	Nardilysin	G3V1R5;O43847	5	5	35.7092
HAS1	Hyaluronan synthase 1	G3V1S7;M0QXH4;M0R2V0;Q92839	1	1	99.4952
CCNK	Cyclin-K (Fragment);Cyclin-K (Fragment);Cyclin-K;Cyclin-K	G3V235;G3V2Q3;G3V5E1;O75909	1	1	34.9089
LGALS3	Galectin;Galectin-3	G3V3R6;P17931	3	3	62.6115
;PTGR2	15-oxoprostaglandin 13-reductase;Prostaglandin reductase 2	G3V3Y1;Q8N8N7	1	1	14.3963
PPP4R3A	Serine/threonine-protein phosphatase 4 regulatory subunit 3A	G3V5Z3;Q6IN85	2	2	10.8838
PSMA6	Proteasome subunit alpha type;Proteasome subunit alpha type-6	G3V5Z7;P60900	13	13	2115.26
CTNNA1	Catenin (Cadherin-associated protein), alpha 1, 102kDa, isoform CRA_a;Catenin alpha-1	G3XAM7;P35221	6	6	73.945
TMPO	Lamina-associated polypeptide 2, isoforms beta/gamma;Lamina-associated polypeptide 2, isoform alpha;Lamina-associated polypeptide 2, isoforms beta/gamma	G5E972;P42166;P42167	3	3	87.5453
USP11	Ubiquitin carboxyl-terminal hydrolase;Ubiquitin carboxyl-terminal hydrolase 11	G5E9A6;P51784	3	3	13.6819
MAP2K2	Dual-specificity mitogen-activated protein kinase kinase 2;Dual-specificity mitogen-activated protein kinase kinase 2 (Fragment);Dual specificity mitogen-activated protein kinase kinase 2	G5E9C7;M0R1B6;P36507	1	1	16.1718
ELAC2	ElaC homolog protein 2;Zinc phosphodiesterase ELAC protein 2	G5E9D5;Q9BQ52	2	2	11.5476
CPSF3	Cleavage and polyadenylation specific factor 3, 73kDa, isoform CRA_b;Cleavage and polyadenylation specificity factor subunit 3	G5E9W3;Q9UKF6	4	4	35.4781
CELF1	CUG triplet repeat, RNA binding protein 1, isoform CRA_c;CUGBP Elav-like family member 1	G5EA30;Q92879	1	1	63.4838
HNRNPH1	Heterogeneous nuclear ribonucleoprotein H	G8JLB6;P31943	12	12	99.219
SMC1A	Structural maintenance of chromosomes protein;Structural maintenance of chromosomes protein 1A	G8JLG1;Q14683	5	5	64.5798
CDSN	Corneodesmosin	G8JLG2;Q15517;Q2L6G8	1	1	30.4037
NELFCD	Negative elongation factor C/D;Negative elongation factor C/D;Negative elongation factor C/D (Fragment)	H0UI80;Q8IXH7;X6RLT1	2	2	26.8251
TRMT61A	tRNA (adenine(58)-N(1))-methyltransferase (Fragment);tRNA (adenine(58)-N(1))-methyltransferase catalytic subunit TRMT61A	H0Y2Q1;Q96FX7	1	1	12.3996
ZYX	Zyxin (Fragment);Zyxin	H0Y2Y8;Q15942	1	1	19.2935
NT5E	5'-nucleotidase (Fragment);5'-nucleotidase (Fragment);5'-nucleotidase	H0Y3X5;H0Y7R7;P21589	1	1	17.0006
YBX1	Y-box-binding protein 1 (Fragment);Y-box-binding protein 1	H0Y449;P67809	3	3	10.4729
CC2D1B	Coiled-coil and C2 domain-containing protein 1B (Fragment);Coiled-coil and C2 domain-containing protein 1B (Fragment);Coiled-coil and C2 domain-containing protein 1B	H0Y517;H7C1U3;Q5T0F9	1	1	20.1596
UFM1	Ubiquitin-fold modifier 1 (Fragment);Ubiquitin-fold modifier 1	H0Y614;P61960	1	1	20.0914
RBMX	RNA-binding motif protein, X chromosome (Fragment);RNA-binding motif protein, X chromosome;RNA-binding motif protein, X chromosome	H0Y6E7;H3BT71;P38159	9	9	103.677
APOE	Apolipoprotein E (Fragment);Apolipoprotein E	H0Y7L5;P02649	10	10	159.282
MCM2	DNA replication licensing factor MCM2 (Fragment);DNA replication licensing factor MCM2	H0Y8E6;P49736	21	21	113.645
DNPH1	2'-deoxynucleoside 5'-phosphate N-hydrolase 1 (Fragment);2'-deoxynucleoside 5'-phosphate N-hydrolase 1	H0Y8X4;O43598	3	3	38.202
COPB2	Coatomer subunit beta'	H0Y938;H0YAC7;P35606	19	19	58.9922
SORBS3	Vinexin (Fragment);Vinexin (Fragment);Vinexin	H0YAZ3;H0YB51;O60504	1	1	92.2977
;TPD52	Uncharacterized protein;Tumor protein D52	H0YC42;P55327	2	2	24.5105
EIF4G2	Eukaryotic translation initiation factor 4 gamma 2 (Fragment);Eukaryotic translation initiation factor 4 gamma 2 (Fragment);Eukaryotic translation initiation factor 4 gamma 2 (Fragment);Eukaryotic translation initiation factor 4 gamma 2;Eukaryotic translation initiation factor 4 gamma 2 (Fragment);Eukaryotic translation initiation factor 4 gamma 2;Eukaryotic translation initiation factor 4 gamma …	H0YCF8;H0YCH5;H0YD77;H0YD99;H0YDC0;H0YE87;H0YEC5;H0YEI7;H0YEN8;P78344	1	1	29.6012
ELMO2;ELMO1;ELMO1;ELMO1;ELMO2;ELMO2;ELMO2;ELMO1;ELMO2	Engulfment and cell motility protein 2 (Fragment);Engulfment and cell motility protein 1 (Fragment);Engulfment and cell motility protein 1 (Fragment);Engulfment and cell motility protein 1 (Fragment);Engulfment and cell motility protein 2 (Fragment);Engulfment and cell motility protein 2;Engulfment and cell motility protein 2 (Fragment);Engulfment and cell motility protein 1;Engulfment and cell m…	H0YCM7;H7C0N5;H7C0S6;H7C3P3;Q5JVZ4;Q5JVZ5;Q5JVZ8;Q92556;Q96JJ3	1	1	13.2437
OSBP	Oxysterol-binding protein 1 (Fragment);Oxysterol-binding protein 1	H0YCV6;P22059	1	1	22.4537
EIF3F	Eukaryotic translation initiation factor 3 subunit F	H0YDT6;O00303	9	9	60.4235
PPP5C	Serine/threonine-protein phosphatase (Fragment);Serine/threonine-protein phosphatase 5	H0YDU8;P53041	7	7	238.82
CRIP2	Cysteine-rich protein 2 (Fragment);Cysteine-rich protein 2	H0YFA4;P52943	3	3	283.961
TRIM65	Tripartite motif-containing protein 65 (Fragment);Tripartite motif-containing protein 65	H0YGS7;Q6PJ69	1	1	7.63327
AQR	Aquarius homolog (Mouse), isoform CRA_a;RNA helicase aquarius (Fragment);RNA helicase aquarius	H0YH15;H0YLN9;O60306	1	1	35.9517
NAA25	N-alpha-acetyltransferase 25, NatB auxiliary subunit (Fragment);N-alpha-acetyltransferase 25, NatB auxiliary subunit	H0YHR9;Q14CX7	1	1	14.468
VTI1B	Vesicle transport through interaction with t-SNAREs homolog 1B (Fragment);Vesicle transport through interaction with t-SNAREs homolog 1B (Fragment);Vesicle transport through interaction with t-SNAREs homolog 1B	H0YJJ5;H0YJL5;Q9UEU0	1	1	84.5892
SNX1	Sorting nexin-1	H0YK42;Q13596	3	3	14.7853
SPG21	Maspardin (Fragment);Maspardin;Maspardin (Fragment);Maspardin (Fragment);Maspardin (Fragment);Maspardin (Fragment);Maspardin (Fragment);Maspardin	H0YKB0;H0YKM6;H0YLD7;H0YLT5;H0YLW1;H0YMB7;H0YML6;Q9NZD8	1	1	32.2924
RPL28	60S ribosomal protein L28	H0YKD8;H0YLP6;H0YMF4;P46779	1	1	79.6236
AVEN	Cell death regulator Aven (Fragment);Cell death regulator Aven	H0YKR0;Q9NQS1	1	1	65.5289
TMOD3	Tropomodulin-3 (Fragment);Tropomodulin-3;Tropomodulin-3	H0YKU1;H0YNJ8;Q9NYL9	4	4	44.4159
PSMA4	Proteasome subunit alpha type (Fragment);Proteasome subunit alpha type;Proteasome subunit alpha type;Proteasome subunit alpha type (Fragment);Proteasome subunit alpha type (Fragment);Proteasome subunit alpha type (Fragment);Proteasome subunit alpha type-4	H0YL69;H0YLC2;H0YLS6;H0YMA1;H0YMI6;H0YMZ1;P25789	3	3	731.1
SRP14	Signal recognition particle 14 kDa protein	H0YLA2;P37108	2	2	112.338
VPS18	Vacuolar protein sorting-associated protein 18 homolog	H0YLM6;H0YMC9;Q9P253	1	1	14.1607
BMP4	Bone morphogenetic protein 4 (Fragment);Bone morphogenetic protein 4	H0YLW3;P12644	2	2	63.7206
LDLR	Low-density lipoprotein receptor (Fragment);Low-density lipoprotein receptor;Low-density lipoprotein receptor (Fragment);Low-density lipoprotein receptor (Fragment);Low-density lipoprotein receptor	H0YM92;H0YMD1;H0YMQ3;J3KMZ9;P01130	1	1	22.4828
CHST14	Carbohydrate sulfotransferase;Carbohydrate sulfotransferase 14	H0YN65;Q8NCH0	4	4	38.9678
DUT	Deoxyuridine 5'-triphosphate nucleotidohydrolase	H0YNJ9	1	1	38.3753
DUT	Deoxyuridine 5'-triphosphate nucleotidohydrolase;Deoxyuridine 5'-triphosphate nucleotidohydrolase, mitochondrial	H0YNW5;P33316	8	8	387.858
AKR7A2	Aflatoxin B1 aldehyde reductase member 2 (Fragment);Aflatoxin B1 aldehyde reductase member 2	H3BLU7;O43488	5	5	34.113
MECR	Enoyl-[acyl-carrier-protein] reductase, mitochondrial (Fragment);Enoyl-[acyl-carrier-protein] reductase, mitochondrial	H3BM30;Q9BV79	1	1	24.9766
SNAP23	Synaptosomal-associated protein (Fragment);Synaptosomal-associated protein 23;Synaptosomal-associated protein 23;Synaptosomal-associated protein (Fragment);Synaptosomal-associated protein 23	H3BM38;H3BNE1;H3BPJ0;H3BR18;O00161	2	2	23.1855
GLG1	Golgi apparatus protein 1	H3BM42;Q92896	2	2	19.405
IST1	IST1 homolog (Fragment);IST1 homolog (Fragment);IST1 homolog	H3BMU1;H3BUI0;P53990	2	2	37.7014
JPT2	Jupiter microtubule-associated homolog 2 (Fragment);Jupiter microtubule associated homolog 2	H3BMV3;Q9H910	7	7	114.026
ZFYVE19	Abscission/NoCut checkpoint regulator (Fragment);Abscission/NoCut checkpoint regulator;Abscission/NoCut checkpoint regulator (Fragment);Abscission/NoCut checkpoint regulator	H3BN64;H3BRF9;H3BRM1;Q96K21	1	1	14.1491
CARHSP1	Calcium-regulated heat-stable protein 1 (Fragment);Calcium-regulated heat-stable protein 1 (Fragment);Calcium-regulated heat-stable protein 1 (Fragment);Calcium-regulated heat-stable protein 1 (Fragment);Calcium-regulated heat-stable protein 1 (Fragment);Calcium-regulated heat-stable protein 1;Calcium-regulated heat-stable protein 1	H3BNU9;H3BPY5;H3BSW7;H3BTK3;H3BUY4;I3L3X8;Q9Y2V2	2	2	78.0565
THUMPD1	THUMP domain-containing protein 1	H3BNW0;Q9NXG2	3	3	41.5486
MVD	Diphosphomevalonate decarboxylase (Fragment);Diphosphomevalonate decarboxylase	H3BP35;P53602	3	3	41.0296
MACF1	Microtubule-actin cross-linking factor 1, isoforms 1/2/3/5;Microtubule-actin cross-linking factor 1, isoforms 1/2/3/5	H3BPE1;H3BQK9	36	36	81.0869
FUS	RNA-binding protein FUS	H3BPE7;P35637	4	4	46.7214
ZWILCH	Protein zwilch homolog (Fragment);Protein zwilch homolog (Fragment);Protein zwilch homolog	H3BPI7;H3BQ07;Q9H900	1	1	14.0019
HAGH	Hydroxyacylglutathione hydrolase, mitochondrial (Fragment);Hydroxyacylglutathione hydrolase, mitochondrial;Hydroxyacylglutathione hydrolase, mitochondrial	H3BPK3;H3BPQ4;Q16775	3	3	18.2547
HNRNPUL2-BSCL2;HNRNPUL2	HCG2044799;Heterogeneous nuclear ribonucleoprotein U-like protein 2	H3BQZ7;Q1KMD3	5	5	30.5382
CORO1A	Coronin (Fragment);Coronin;Coronin (Fragment);Coronin-1A	H3BRJ0;H3BRY3;H3BTU6;P31146	1	1	75.049
MAP2K1	Dual-specificity mitogen-activated protein kinase kinase 1;Dual specificity mitogen-activated protein kinase kinase 1	H3BRW9;Q02750	1	1	14.1999
CIAO3	Cytosolic iron-sulfur assembly component 3 (Fragment);Cytosolic iron-sulfur assembly component 3	H3BSH2;Q9H6Q4	2	2	28.0675
PML	Protein PML (Fragment);Protein PML;Protein PML (Fragment);Protein PML (Fragment);Protein PML	H3BT29;H3BT57;H3BUJ5;H3BVD2;P29590	1	1	9.76888
HAPLN3	Hyaluronan and proteoglycan link protein 3	H3BTH8;Q96S86	2	2	29.3323
CSK	Tyrosine-protein kinase CSK (Fragment);Tyrosine-protein kinase CSK	H3BUM9;P41240	2	2	102.547
PMM2	Phosphomannomutase;Phosphomannomutase 2	H3BV55;O15305	5	5	112.182
GCA	Grancalcin;Grancalcin (Fragment);Grancalcin	H7BXD5;H7C2Z6;P28676	1	1	15.5989
COL18A1	Collagen alpha-1(XVIII) chain (Fragment);Collagen alpha-1(XVIII) chain	H7BXV5;P39060	3	3	48.6689
DHX30	RNA helicase;ATP-dependent RNA helicase DHX30	H7BXY3;Q7L2E3	1	1	30.1081
PDGFA	Platelet-derived growth factor subunit A (Fragment);Platelet-derived growth factor subunit A	H7BYW6;P04085	2	2	63.6027
PDIA3	Protein disulfide-isomerase A3 (Fragment)	H7BZJ3	1	1	587.396
PPP1R7	Protein phosphatase 1 regulatory subunit 7 (Fragment);Protein phosphatase 1 regulatory subunit 7	H7C003;Q15435	8	8	279.82
NAGK	GlcNAc kinase;GlcNAc kinase;N-acetyl-D-glucosamine kinase	H7C1L7;H7C3G9;Q9UJ70	2	2	43.963
RSPH14	Radial spoke head 14 homolog (Fragment)	H7C2M5	1	1	61.8763
CRIM1	Cysteine-rich motor neuron 1 protein (Fragment);Cysteine-rich motor neuron 1 protein	H7C2T6;Q9NZV1	1	1	12.8036
IAH1	Isoamyl acetate-hydrolyzing esterase 1 homolog (Fragment);Isoamyl acetate-hydrolyzing esterase 1 homolog	H7C5G1;Q2TAA2	1	1	15.0291
CCDC80	Coiled-coil domain-containing protein 80 (Fragment);Coiled-coil domain-containing protein 80	H7C5K4;Q76M96	1	1	22.4008
TXNDC17	Thioredoxin domain-containing protein 17	I3L0K2;I3L3M7;Q9BRA2	3	3	69.9178
NSF	Vesicle-fusing ATPase	I3L0N3;P46459	2	2	15.5281
UBE2G1	Ubiquitin-conjugating enzyme E2 G1	I3L0Q0;I3L2Q4;P62253	1	1	108.157
FLYWCH2	FLYWCH family member 2;FLYWCH family member 2 (Fragment);FLYWCH family member 2	I3L1Y9;I3L4I0;Q96CP2	1	1	14.4679
METRN	Meteorin (Fragment);Meteorin (Fragment);Meteorin	I3L2T3;J3KMW6;Q9UJH8	1	1	45.6414
EIF5A	Eukaryotic translation initiation factor 5A (Fragment);Eukaryotic translation initiation factor 5A-1;Eukaryotic translation initiation factor 5A-1	I3L397;I3L504;P63241	7	7	101.098
AFP	Alpha-fetoprotein	J3KMX3;P02771	1	1	11.0828
DPF2	Zinc finger protein ubi-d4	J3KMZ8;Q92785	2	2	13.3261
ECPAS	Proteasome adapter and scaffold protein ECM29	J3KN16;Q5VYK3	16	16	33.7424
PSMD9	26S proteasome non-ATPase regulatory subunit 9	J3KN29;O00233	4	4	88.0624
GTF2A1	Transcription initiation factor IIA subunit 1	J3KNC0;P52655	1	1	63.5408
CCS	Copper chaperone for superoxide dismutase	J3KNF4;O14618	3	3	31.0244
RGMB	RGM domain family member B;Repulsive guidance molecule B	J3KNF6;Q6NW40	2	2	26.5385
LUC7L3	Cisplatin resistance-associated overexpressed protein, isoform CRA_b;Luc7-like protein 3	J3KPP4;O95232	1	1	17.5792
OLA1	Obg-like ATPase 1	J3KQ32;Q9NTK5	3	3	60.7778
TBCD	Tubulin-specific chaperone D	J3KR97;Q9BTW9	2	2	24.386
ASPSCR1	Tether-containing UBX domain for GLUT4 (Fragment);Tether-containing UBX domain for GLUT4 (Fragment);Tether-containing UBX domain for GLUT4;Tether-containing UBX domain for GLUT4;Tether containing UBX domain for GLUT4	J3KRG1;J3QL04;J3QR50;J3QRW3;Q9BZE9	2	2	38.6973
GSDMA	Gasdermin-A (Fragment);Gasdermin-A	J3KRG2;Q96QA5	1	1	12.8336
ISYNA1	Inositol-3-phosphate synthase 1 (Fragment);Inositol-3-phosphate synthase 1;Inositol-3-phosphate synthase 1 (Fragment);Inositol-3-phosphate synthase 1;Inositol-3-phosphate synthase 1 (Fragment);Inositol-3-phosphate synthase 1	J3KRH4;J3QKW9;J3QLD7;J3QRH1;J3QRY0;Q9NPH2	1	1	11.519
CDK5RAP3	CDK5 regulatory subunit-associated protein 3;CDK5 regulatory subunit-associated protein 3;CDK5 regulatory subunit-associated protein 3;CDK5 regulatory subunit-associated protein 3 (Fragment);CDK5 regulatory subunit-associated protein 3	J3KRI2;J3KRK4;J3KS63;J3QQY1;Q96JB5	1	1	8.95455
TMEM94	Transmembrane protein 94 (Fragment)	J3KRN3	1	1	4.38162
CBX1	Chromobox protein homolog 1 (Fragment);Chromobox protein homolog 1	J3KS05;P83916	3	3	37.9225
DCXR	L-xylulose reductase (Fragment);L-xylulose reductase	J3KS22;Q7Z4W1	3	3	29.1987
ZNF207	BUB3-interacting and GLEBS motif-containing protein ZNF207 (Fragment);BUB3-interacting and GLEBS motif-containing protein ZNF207;BUB3-interacting and GLEBS motif-containing protein ZNF207;BUB3-interacting and GLEBS motif-containing protein ZNF207	J3KS31;J3QRS9;O43670;X6R4W8	1	1	24.7101
DSG2	Desmoglein-2	J3KSI6;Q14126	1	1	9.41615
SUPT4H1	Transcription elongation factor SPT4	J3KSQ6;P63272	2	2	85.2975
CBFB	Core-binding factor subunit beta (Fragment)	J3KTD8	1	1	283.628
RPL23	60S ribosomal protein L23	J3KTJ3;P62829	1	1	63.2213
SRSF1	Serine/arginine-rich splicing factor 1	J3KTL2;Q07955	4	4	37.5333
SNX11	Sorting nexin-11 (Fragment);Sorting nexin-11 (Fragment);Sorting nexin-11 (Fragment);Sorting nexin-11	J3KTN6;J3QLV8;J3QRB9;Q9Y5W9	1	1	59.4898
CHERP	Calcium homeostasis endoplasmic reticulum protein	J3QK89;Q8IWX8	2	2	30.8735
SNRPN;SNRPB;SNRPN	Small nuclear ribonucleoprotein-associated protein N (Fragment);Small nuclear ribonucleoprotein-associated proteins B and B';Small nuclear ribonucleoprotein-associated protein N	J3QLE5;P14678;P63162	5	5	90.5659
SNRPD1	Small nuclear ribonucleoprotein Sm D1	J3QLI9;P62314	1	1	40.585
PNPO	Pyridoxal 5'-phosphate synthase (Fragment);Pyridoxine-5'-phosphate oxidase	J3QQZ9;Q9NVS9	1	1	8.94043
YES1	Tyrosine-protein kinase;Tyrosine-protein kinase Yes	J3QRU1;P07947	1	1	45.4578
ERAL1	GTPase Era, mitochondrial (Fragment);GTPase Era, mitochondrial (Fragment);GTPase Era, mitochondrial;GTPase Era, mitochondrial	J3QRV9;J3QSB2;J3QT61;O75616	1	1	62.4145
BUB3	Mitotic checkpoint protein BUB3 (Fragment);Mitotic checkpoint protein BUB3	J3QT28;O43684	9	9	110.162
RTBDN	Retbindin (Fragment);Retbindin (Fragment);Retbindin (Fragment);Retbindin (Fragment);Retbindin	K7EIS2;K7EKV3;K7EM70;K7EQL9;Q9BSG5	2	2	32.9702
OLFM2	Noelin-2;Noelin-2 (Fragment);Noelin-2	K7EIS8;K7EKW2;O95897	3	3	11.5361
TIMM13	Mitochondrial import inner membrane translocase subunit;Mitochondrial import inner membrane translocase subunit Tim13	K7EIT2;Q9Y5L4	2	2	51.4082
HEATR6	HEAT repeat-containing protein 6;HEAT repeat-containing protein 6;HEAT repeat-containing protein 6;HEAT repeat-containing protein 6 (Fragment);HEAT repeat-containing protein 6	K7EIX2;K7EKW7;K7ELR8;K7ESP5;Q6AI08	1	1	57.3372
SNRPD2	Small nuclear ribonucleoprotein Sm D2	K7EJB5;P62316	2	2	89.9794
CHAF1A	Chromatin assembly factor 1 subunit A (Fragment);Chromatin assembly factor 1 subunit A	K7EJF1;Q13111	1	1	38.6179
AP1M1	AP-1 complex subunit mu-1	K7EJL1;Q9BXS5	6	6	54.8121
H3-3B;H3C1;H3-3A;H3-4;H3C15	Histone H3 (Fragment);Histone H3.1;Histone H3.3;Histone H3.1t;Histone H3.2	K7EK07;P68431;P84243;Q16695;Q71DI3	3	3	35.6111
DAZAP1	DAZ-associated protein 1;DAZ-associated protein 1 (Fragment);DAZ-associated protein 1;DAZ-associated protein 1	K7EK33;K7EQ02;K7EQ55;Q96EP5	3	3	17.6593
LSM12	Protein LSM12 homolog	K7ELG9;Q3MHD2	3	3	116.874
PIN1	Peptidyl-prolyl cis-trans isomerase (Fragment);Peptidyl-prolyl cis-trans isomerase NIMA-interacting 1	K7EN45;Q13526	10	10	273.074
EIF3G	Eukaryotic translation initiation factor 3 subunit G (Fragment);Eukaryotic translation initiation factor 3 subunit G	K7ENA8;O75821	3	3	31.1635
DNASE2	Deoxyribonuclease II (Fragment);Deoxyribonuclease-2-alpha	K7ENE5;O00115	1	1	61.9744
U2AF2	U2 snRNP auxiliary factor large subunit;Splicing factor U2AF 65 kDa subunit	K7ENG2;P26368	4	4	82.6961
PSMG2	Proteasome assembly chaperone 2	K7ENR6;Q969U7	4	4	33.9541
RNMT	RG7MT1;mRNA cap guanine-N7 methyltransferase	K7EP06;O43148	2	2	65.9315
KRT23	Keratin, type I cytoskeletal 23 (Fragment);Keratin, type I cytoskeletal 23	K7EPI0;Q9C075	1	1	34.411
UBE2S	Ubiquitin-conjugating enzyme E2 S (Fragment);Ubiquitin-conjugating enzyme E2 S	K7EPJ1;Q16763	1	1	17.5379
EIF3K	Eukaryotic translation initiation factor 3 subunit K	K7ERF1;Q9UBQ5	7	7	45.8824
RPL22	60S ribosomal protein L22	K7ERI7;P35268	2	2	61.2816
TK1	Thymidine kinase;Thymidine kinase, cytosolic	K7ERV3;P04183	1	1	49.2929
UBE2O	(E3-independent) E2 ubiquitin-conjugating enzyme (Fragment);(E3-independent) E2 ubiquitin-conjugating enzyme	K7ES11;Q9C0C9	2	2	48.8909
GRWD1	Glutamate-rich WD repeat-containing protein 1 (Fragment);Glutamate-rich WD repeat-containing protein 1	M0QX71;Q9BQ67	1	1	12.2639
RPS16	40S ribosomal protein S16 (Fragment);40S ribosomal protein S16 (Fragment);40S ribosomal protein S16;40S ribosomal protein S16;40S ribosomal protein S16;40S ribosomal protein S16	M0QX76;M0R1M5;M0R210;M0R3H0;P62249;Q6IPX4	1	1	25.6226
LSM4	U6 snRNA-associated Sm-like protein LSm4;U6 snRNA-associated Sm-like protein LSm4;U6 snRNA-associated Sm-like protein LSm4 (Fragment)	M0QXB0;Q9Y4Z0;V9GZ56	2	2	117.319
COPE	Coatomer subunit epsilon	M0QXB4;O14579	11	11	101.432
IRF3	Interferon regulatory factor 3 (Fragment);Interferon regulatory factor 3;Interferon regulatory factor 3;Interferon regulatory factor 3;Interferon regulatory factor 3 (Fragment);Interferon regulatory factor 3 (Fragment);Interferon regulatory factor 3 (Fragment);Interferon regulatory factor 3	M0QXC8;M0QYT9;M0QZB7;M0QZB8;M0R0R8;M0R0X9;M0R205;Q14653	1	1	31.1099
TIMM44	Mitochondrial import inner membrane translocase subunit TIM44 (Fragment);Mitochondrial import inner membrane translocase subunit TIM44	M0QXM9;O43615	1	1	8.10578
ZC3H4	Zinc finger CCCH domain-containing protein 4 (Fragment);Zinc finger CCCH domain-containing protein 4	M0QY97;Q9UPT8	1	1	16.8316
SH3GL1;SH3GL1;SH3GL1;SH3GL2	Endophilin-A2 (Fragment);Endophilin-A2 (Fragment);Endophilin-A2;Endophilin-A1	M0QYE0;M0R0I3;Q99961;Q99962	1	1	293.239
RPS19	40S ribosomal protein S19 (Fragment);40S ribosomal protein S19 (Fragment);40S ribosomal protein S19 (Fragment);40S ribosomal protein S19	M0QYF7;M0R140;M0R2L9;P39019	1	1	61.5426
PLAUR	Urokinase plasminogen activator surface receptor (Fragment);Urokinase plasminogen activator surface receptor (Fragment);Urokinase plasminogen activator surface receptor;Urokinase plasminogen activator surface receptor (Fragment);Urokinase plasminogen activator surface receptor	M0QYR6;M0R0H5;M0R1I2;M0R2E9;Q03405	3	3	10.0507
AP2S1	AP complex subunit sigma;AP complex subunit sigma;AP-2 complex subunit sigma;AP complex subunit sigma	M0QYZ2;M0R0N4;P53680;X6R390	2	2	9.50938
SMG9	Protein SMG9 (Fragment);Protein SMG9 (Fragment);Protein SMG9	M0QZC7;M0R0U0;Q9H0W8	1	1	21.9312
SLC25A23;SLC25A23;SLC25A25;SLC25A23	Calcium-binding mitochondrial carrier protein SCaMC-3 (Fragment);Calcium-binding mitochondrial carrier protein SCaMC-3 (Fragment);Calcium-binding mitochondrial carrier protein SCaMC-2;Calcium-binding mitochondrial carrier protein SCaMC-3	M0QZJ5;M0QZT4;Q6KCM7;Q9BV35	1	1	3999.26
;GGCT	Gamma-glutamylcyclotransferase	M0QZK8;O75223	1	1	12.6399
CRLF1	Cytokine receptor-like factor 1 (Fragment);Cytokine receptor-like factor 1	M0QZL6;O75462	3	3	33.8763
RPS5	40S ribosomal protein S5;40S ribosomal protein S5 (Fragment);40S ribosomal protein S5;40S ribosomal protein S5	M0QZN2;M0R0F0;M0R0R2;P46782	1	1	40.3291
ARHGEF1	Rho guanine nucleotide exchange factor 1	M0QZR4;Q92888	4	4	39.5789
A1BG	Alpha-1B-glycoprotein (Fragment);Alpha-1B-glycoprotein	M0R009;P04217	1	1	20.6375
EPS15L1	Epidermal growth factor receptor substrate 15-like 1	M0R165;M0R2S2;Q9UBC2	4	4	11.1239
BLVRB	Flavin reductase (NADPH)	M0R192;P30043	4	4	105.478
CHMP2A	Charged multivesicular body protein 2a (Fragment);Charged multivesicular body protein 2a (Fragment);Charged multivesicular body protein 2a	M0R1L7;M0R1T5;O43633	1	1	55.6268
SIRT6	NAD-dependent protein deacetylase sirtuin-6	M0R1N9;Q8N6T7	1	1	26.0784
LRRC4B	Leucine-rich repeat-containing protein 4B (Fragment);Leucine-rich repeat-containing protein 4B	M0R2G0;Q9NT99	1	1	35.0335
YJU2	Splicing factor YJU2 (Fragment);Splicing factor YJU2	M0R2S3;Q9BW85	1	1	10.2429
FSD1	Fibronectin type III and SPRY domain-containing protein 1	M0R366;Q9BTV5	4	4	19.2234
NOTCH3	Neurogenic locus notch homolog protein 3 (Fragment);Neurogenic locus notch homolog protein 3	M0R3C9;Q9UM47	9	9	46.102
DDX39A	ATP-dependent RNA helicase DDX39A	O00148	1	1	18.7114
PDLIM1	PDZ and LIM domain protein 1	O00151	15	15	1843.51
ACOT7	Cytosolic acyl coenzyme A thioester hydrolase	O00154	14	14	174.185
AIP	AH receptor-interacting protein	O00170	7	7	194.615
PSMD11	26S proteasome non-ATPase regulatory subunit 11	O00231	12	12	241.721
PSMD12	26S proteasome non-ATPase regulatory subunit 12	O00232	6	6	35.7313
SUPT5H	Transcription elongation factor SPT5	O00267	3	3	17.7893
CLIC1	Chloride intracellular channel protein 1	O00299	13	13	591.045
QSOX1	Sulfhydryl oxidase 1	O00391	17	17	294.57
DCTN6	Dynactin subunit 6	O00399	1	1	10.6876
IPO5	Importin-5	O00410	29	29	309.401
DNM1L	Dynamin-1-like protein	O00429	7	7	26.8299
PSMD14	26S proteasome non-ATPase regulatory subunit 14	O00487	4	4	58.9478
KPNA3	Importin subunit alpha-4	O00505	3	3	22.8039
VWA5A	von Willebrand factor A domain-containing protein 5A	O00534	4	4	52.7732
SDCBP	Syntenin-1	O00560	8	8	115.213
PPP6C	Serine/threonine-protein phosphatase 6 catalytic subunit	O00743	2	2	10.4721
ARID1A	AT-rich interactive domain-containing protein 1A	O14497	6	6	56.1545
ADAM10	Disintegrin and metalloproteinase domain-containing protein 10	O14672	6	6	55.6773
IMPA2	Inositol monophosphatase 2	O14732	1	1	33.3529
PDCD5	Programmed cell death protein 5	O14737	10	10	719.712
PRMT5	Protein arginine N-methyltransferase 5	O14744	13	13	202.91
SLC9A3R1	Na(+)/H(+) exchange regulatory cofactor NHE-RF1	O14745	5	5	311.945
PSMA7	Proteasome subunit alpha type-7	O14818	11	11	95.7868
GIPC1	PDZ domain-containing protein GIPC1	O14908	5	5	31.1778
HAT1	Histone acetyltransferase type B catalytic subunit	O14929	5	5	35.0519
PFAS	Phosphoribosylformylglycinamidine synthase	O15067	15	15	44.608
ARPC1B	Actin-related protein 2/3 complex subunit 1B	O15143	4	4	27.8214
ARPC2	Actin-related protein 2/3 complex subunit 2	O15144	7	7	187.085
ARPC3	Actin-related protein 2/3 complex subunit 3	O15145	4	4	37.5406
PFDN6	Prefoldin subunit 6	O15212	3	3	28.715
GSTA4	Glutathione S-transferase A4	O15217	1	1	44.0404
PPM1G	Protein phosphatase 1G	O15355	5	5	33.6407
EIF3D	Eukaryotic translation initiation factor 3 subunit D	O15371	6	6	92.683
STX7	Syntaxin-7	O15400	3	3	77.1667
POLR1G	DNA-directed RNA polymerase I subunit RPA34	O15446	2	2	103.505
ARPC5	Actin-related protein 2/3 complex subunit 5	O15511	3	3	101.058
DHX15	Pre-mRNA-splicing factor ATP-dependent RNA helicase DHX15	O43143	8	8	42.9501
PRPF4	U4/U6 small nuclear ribonucleoprotein Prp4	O43172	5	5	18.3405
KLK10	Kallikrein-10	O43240	1	1	21.2986
PSMD3	26S proteasome non-ATPase regulatory subunit 3	O43242	10	10	52.2618
PAPSS1	Bifunctional 3'-phosphoadenosine 5'-phosphosulfate synthase 1	O43252	2	2	24.3415
DAPK3	Death-associated protein kinase 3	O43293	1	1	62.4728
MAP3K7	Mitogen-activated protein kinase kinase kinase 7;Mitogen-activated protein kinase kinase kinase	O43318;Q9UG54	1	1	16.639
HNRNPR	Heterogeneous nuclear ribonucleoprotein R	O43390	14	14	716.216
TXNL1	Thioredoxin-like protein 1	O43396	7	7	119.277
PPIH	Peptidyl-prolyl cis-trans isomerase H	O43447	5	5	90.3404
XPOT	Exportin-T	O43592	6	6	48.6326
TRAPPC3	Trafficking protein particle complex subunit 3	O43617	7	7	172.353
PLRG1	Pleiotropic regulator 1	O43660	4	4	44.0878
NDUFA2	NADH dehydrogenase [ubiquinone] 1 alpha subcomplex subunit 2	O43678	2	2	7.56156
GET3	ATPase GET3	O43681	4	4	54.6952
ACTN4	Alpha-actinin-4	O43707	36	36	251.955
AP1G1	AP-1 complex subunit gamma-1	O43747	4	4	41.7614
NARS1	Asparagine--tRNA ligase, cytoplasmic	O43776	10	10	106.556
NUDT21	Cleavage and polyadenylation specificity factor subunit 5	O43809	4	4	43.3808
LANCL1	Glutathione S-transferase LANCL1	O43813	10	10	261.673
STRN	Striatin	O43815	5	5	31.4646
PDE6D	Retinal rod rhodopsin-sensitive cGMP 3',5'-cyclic phosphodiesterase subunit delta	O43924	1	1	35.9373
PRPSAP2	Phosphoribosyl pyrophosphate synthase-associated protein 2	O60256	5	5	42.7608
MCM3AP	Germinal-center associated nuclear protein	O60318	2	2	31.2619
TBC1D4	TBC1 domain family member 4	O60343	2	2	7.58631
SNX3	Sorting nexin-3	O60493	4	4	73.2071
CDC40	Pre-mRNA-processing factor 17	O60508;Q5SRN1	1	1	66.7523
RANBP6	Ran-binding protein 6	O60518	1	1	115.817
PLOD3	Multifunctional procollagen lysine hydroxylase and glycosyltransferase LH3	O60568	4	4	28.7044
PLIN3	Perilipin-3	O60664	14	14	163.118
PRMT3	Protein arginine N-methyltransferase 3	O60678	2	2	28.51
KPNA6	Importin subunit alpha-7	O60684	5	5	46.2925
UGDH	UDP-glucose 6-dehydrogenase	O60701	2	2	37.3713
SNX2	Sorting nexin-2	O60749	6	6	109.06
USO1	General vesicular transport factor p115	O60763	11	11	78.7724
H2BC12;H2BC11;H2BC17;H2BC3;H2BS1;H2BC5;H2BC4;H2BC21;H2BC18;H2BC9;H2BC15;H2BC14;H2BC13;H2BC15	Histone H2B type 1-K;Histone H2B type 1-J;Histone H2B type 1-O;Histone H2B type 1-B;Histone H2B type F-S;Histone H2B type 1-D;Histone H2B type 1-C/E/F/G/I;Histone H2B type 2-E;Histone H2B type 2-F;Histone H2B type 1-H;Histone H2B type 1-N;Histone H2B type 1-M;Histone H2B type 1-L;Histone H2B	O60814;P06899;P23527;P33778;P57053;P58876;P62807;Q16778;Q5QNW6;Q93079;Q99877;Q99879;Q99880;U3KQK0	7	7	1273.93
CCDC22	Coiled-coil domain-containing protein 22	O60826	2	2	16.6376
EDF1	Endothelial differentiation-related factor 1	O60869	2	2	57.2641
WDR1	WD repeat-containing protein 1	O75083	22	22	294.776
PDCD6	Programmed cell death protein 6	O75340	4	4	30.8023
SEC22B	Vesicle-trafficking protein SEC22b	O75396	6	6	225.836
GIGYF1	GRB10-interacting GYF protein 1	O75420	1	1	18.1983
VPS26A	Vacuolar protein sorting-associated protein 26A	O75436	9	9	175.458
PMPCB	Mitochondrial-processing peptidase subunit beta	O75439	2	2	34.707
CA11	Carbonic anhydrase-related protein 11	O75493	1	1	32.7617
BANF1	Barrier-to-autointegration factor	O75531	2	2	21.9486
SF3B1	Splicing factor 3B subunit 1	O75533	17	17	81.4072
CSDE1	Cold shock domain-containing protein E1	O75534	2	2	21.458
NPM3	Nucleoplasmin-3	O75607	2	2	206.952
SERPINB7	Serpin B7	O75635	1	1	7.51081
SNRNP200	U5 small nuclear ribonucleoprotein 200 kDa helicase	O75643	11	11	144.145
TIPRL	TIP41-like protein	O75663	1	1	90.5522
RP2	Protein XRP2	O75695	1	1	15.9007
PALM	Paralemmin-1	O75781	2	2	119.132
EIF3J	Eukaryotic translation initiation factor 3 subunit J	O75822	2	2	17.7227
CBR3	Carbonyl reductase [NADPH] 3	O75828	4	4	27.9165
IDH1	Isocitrate dehydrogenase [NADP] cytoplasmic	O75874	14	14	197.931
RBBP9	Serine hydrolase RBBP9	O75884	5	5	67.3632
C1QL1	C1q-related factor	O75973	1	1	53.4119
CPD	Carboxypeptidase D	O75976	2	2	12.1783
GLRX3	Glutaredoxin-3	O76003	8	8	104.402
CIAO1	Probable cytosolic iron-sulfur protein assembly protein CIAO1	O76071	1	1	36.8844
B3GAT3	Galactosylgalactosylxylosylprotein 3-beta-glucuronosyltransferase 3	O94766	2	2	32.7923
MTA2	Metastasis-associated protein MTA2	O94776	2	2	18.7093
KBTBD11	Kelch repeat and BTB domain-containing protein 11	O94819	2	2	21.3477
TOMM70	Mitochondrial import receptor subunit TOM70	O94826	1	1	31.836
PLPBP	Pyridoxal phosphate homeostasis protein	O94903	7	7	113.695
DKK1	Dickkopf-related protein 1	O94907	9	9	130.797
AP2A2	AP-2 complex subunit alpha-2	O94973	8	8	42.2661
CLSTN1	Calsyntenin-1	O94985	15	15	759.614
RTN3	Reticulon-3	O95197	1	1	43.7697
LETM1	Mitochondrial proton/calcium exchanger protein	O95202	1	1	33.6084
ZRANB2	Zinc finger Ran-binding domain-containing protein 2	O95218	1	1	13.0526
PGLS	6-phosphogluconolactonase	O95336	10	10	92.9946
SMC2	Structural maintenance of chromosomes protein 2	O95347	1	1	79.1882
LYPLA2	Acyl-protein thioesterase 2	O95372	5	5	82.2988
IPO7	Importin-7	O95373	22	22	157.311
ARIH2	E3 ubiquitin-protein ligase ARIH2	O95376	1	1	41.6513
AHSA1	Activator of 90 kDa heat shock protein ATPase homolog 1	O95433	17	17	162.534
PSMG1	Proteasome assembly chaperone 1	O95456	3	3	50.3081
SEC24B	Protein transport protein Sec24B	O95487	2	2	7.36181
CNOT4	CCR4-NOT transcription complex subunit 4	O95628	1	1	21.7639
STAMBP	STAM-binding protein	O95630	4	4	121.505
FSTL3	Follistatin-related protein 3	O95633	3	3	77.1314
HSPA4L	Heat shock 70 kDa protein 4L	O95757	2	2	13.5291
AP2A1	AP-2 complex subunit alpha-1	O95782	5	5	101.615
BAG2	BAG family molecular chaperone regulator 2	O95816	1	1	15.278
DDAH2	N(G),N(G)-dimethylarginine dimethylaminohydrolase 2	O95865	4	4	68.6323
NUDT3	Diphosphoinositol polyphosphate phosphohydrolase 1	O95989	1	1	12.7259
PAK4	Serine/threonine-protein kinase PAK 4	O96013	2	2	52.9189
ACTL6A	Actin-like protein 6A	O96019	3	3	28.5427
LDHA	L-lactate dehydrogenase A chain	P00338	22	22	1529.26
ALDH1A1	Retinal dehydrogenase 1	P00352	52	52	7864.1
GSR	Glutathione reductase, mitochondrial	P00390	4	4	19.0739
PNP	Purine nucleoside phosphorylase	P00491	5	5	15.5033
HPRT1	Hypoxanthine-guanine phosphoribosyltransferase	P00492	2	2	16.3552
GOT2	Aspartate aminotransferase, mitochondrial	P00505	9	9	64.7837
PGK1	Phosphoglycerate kinase 1	P00558	38	38	3264.94
AK1	Adenylate kinase isoenzyme 1	P00568;Q5T9B7	5	5	40.9982
SERPINC1	Antithrombin-III	P01008	3	3	52.436
A2M	Alpha-2-macroglobulin	P01023	2	2	59.7825
C3	Complement C3	P01024	4	4	30.4241
TIMP1	Metalloproteinase inhibitor 1	P01033;Q5H9A7	9	9	315.582
CST3	Cystatin-C	P01034	5	5	115.858
CSTA	Cystatin-A	P01040	6	6	88.5524
NRAS;KRAS	GTPase NRas;GTPase KRas	P01111;P01116	1	1	44.1961
IGF2	Insulin-like growth factor II	P01344	2	2	58.4461
COL3A1	Collagen alpha-1(III) chain	P02461	6	6	44.9066
KRT14	Keratin, type I cytoskeletal 14	P02533	38	38	887.223
KRT6A	Keratin, type II cytoskeletal 6A	P02538	5	5	246.864
FN1	Fibronectin	P02751	20	20	62.8146
AHSG	Alpha-2-HS-glycoprotein	P02765	2	2	20.8396
TFRC	Transferrin receptor protein 1	P02786	21	21	357.502
VTN	Vitronectin	P04004	1	1	105.341
CAT	Catalase	P04040	2	2	19.2897
ALDOA	Fructose-bisphosphate aldolase A	P04075	30	30	1177.67
CSTB	Cystatin-B	P04080	2	2	23.2389
ANXA1	Annexin A1	P04083	41	41	1490.92
APOB	Apolipoprotein B-100	P04114	1	1	31.7053
KRT6B	Keratin, type II cytoskeletal 6B	P04259	18	18	2700.24
KRT1	Keratin, type II cytoskeletal 1	P04264	50	50	7913.01
TUBB4A	Tubulin beta-4A chain	P04350	1	1	28.2179
GAPDH	Glyceraldehyde-3-phosphate dehydrogenase	P04406	28	28	1047.33
AMY2A;AMY1B;AMY1C;AMY1A;AMY2B	Pancreatic alpha-amylase;Alpha-amylase 1B;Alpha-amylase 1C;Alpha-amylase 1A;Alpha-amylase 2B	P04746;P0DTE7;P0DTE8;P0DUB6;P19961	2	2	23.0686
HSPB1	Heat shock protein beta-1	P04792	9	9	279.406
GNAI2	Guanine nucleotide-binding protein G(i) subunit alpha-2	P04899	2	2	45.5374
ARG1	Arginase-1	P05089	8	8	157.222
S100A8	Protein S100-A8	P05109	2	2	63.0765
SERPINE1	Plasminogen activator inhibitor 1	P05121	22	22	232.65
ISG15	Ubiquitin-like protein ISG15	P05161	3	3	16.6099
EIF2S1	Eukaryotic translation initiation factor 2 subunit 1	P05198	16	16	154.908
RPLP1	60S acidic ribosomal protein P1	P05386	1	1	28.1725
RPLP2	60S acidic ribosomal protein P2	P05387	4	4	96.8259
RPLP0	60S acidic ribosomal protein P0	P05388	11	11	104.8
SERPINA7	Thyroxine-binding globulin	P05543	1	1	9.45095
COL5A2	Collagen alpha-2(V) chain	P05997	15	15	314.491
FYN	Tyrosine-protein kinase Fyn	P06241	1	1	108.668
ATP5F1B	ATP synthase subunit beta, mitochondrial	P06576	14	14	121.711
S100A9	Protein S100-A9	P06702	6	6	80.733
ENO1	Alpha-enolase	P06733	45	45	1759.21
PYGL	Glycogen phosphorylase, liver form	P06737	20	20	103.428
ITGAV	Integrin alpha-V	P06756	4	4	9.14207
ACYP1	Acylphosphatase-1	P07311	3	3	22.9715
ANXA2	Annexin A2	P07355	32	32	1926.64
CAPN1	Calpain-1 catalytic subunit	P07384	15	15	162.359
TUBB	Tubulin beta chain	P07437	3	3	289.095
HEXB	Beta-hexosaminidase subunit beta	P07686	12	12	101.589
PFN1	Profilin-1	P07737	17	17	977.09
APRT	Adenine phosphoribosyltransferase	P07741	4	4	160.034
EPRS1	Bifunctional glutamate/proline--tRNA ligase	P07814	13	13	66.7285
HSP90AA1	Heat shock protein HSP 90-alpha	P07900	30	30	1135.73
THBS1	Thrombospondin-1	P07996	5	5	26.8576
HSP90AB1	Heat shock protein HSP 90-beta	P08238	21	21	1421.07
ASNS	Asparagine synthetase [glutamine-hydrolyzing]	P08243	15	15	113.2
SNRPB2	U2 small nuclear ribonucleoprotein B''	P08579	1	1	48.5721
MET	Hepatocyte growth factor receptor	P08581	14	14	136.276
VIM	Vimentin	P08670	30	30	215.879
GNAI3	Guanine nucleotide-binding protein G(i) subunit alpha-3	P08754	7	7	82.0394
KRT16	Keratin, type I cytoskeletal 16	P08779	14	14	66.9802
SNRPA	U1 small nuclear ribonucleoprotein A	P09012	4	4	41.3865
ENO2	Gamma-enolase	P09104	10	10	125.129
GSTP1	Glutathione S-transferase P	P09211	11	11	257.011
MMP10	Stromelysin-2	P09238	12	12	177.658
LGALS1	Galectin-1	P09382	10	10	267.873
QDPR	Dihydropteridine reductase	P09417	3	3	24.2596
HMGB1	High mobility group protein B1	P09429;Q5T7C4	4	4	97.9117
CLTB	Clathrin light chain B	P09497	1	1	91.7102
SNRPA1	U2 small nuclear ribonucleoprotein A'	P09661	3	3	21.407
LTA4H	Leukotriene A-4 hydrolase	P09960	4	4	17.1088
ALDOC	Fructose-bisphosphate aldolase C	P09972	10	10	41.0016
POTEI	POTE ankyrin domain family member I	P0CG38	1	1	94.3
HSPA1A;HSPA1B	Heat shock 70 kDa protein 1A;Heat shock 70 kDa protein 1B	P0DMV8;P0DMV9	19	19	942.368
CBSL;CBS	Cystathionine beta-synthase-like protein;Cystathionine beta-synthase	P0DN79;P35520	4	4	41.6094
RO60	60 kDa SS-A/Ro ribonucleoprotein	P10155	2	2	24.5913
RRAS	Ras-related protein R-Ras	P10301	3	3	16.273
H1-4;H1-3;H1-2	Histone H1.4;Histone H1.3;Histone H1.2	P10412;P16402;P16403	2	2	38.9625
PTPRF	Receptor-type tyrosine-protein phosphatase F	P10586	21	21	105.502
TXN	Thioredoxin	P10599	3	3	40.7283
PRKAR1A	cAMP-dependent protein kinase type I-alpha regulatory subunit	P10644	3	3	23.522
TFPI	Tissue factor pathway inhibitor	P10646	1	1	20.4966
ESD	S-formylglutathione hydrolase	P10768;U3KQT1	8	8	172.757
CLU	Clusterin	P10909	20	20	1368.06
HSPA8	Heat shock cognate 71 kDa protein	P11142	42	42	2222.31
UMPS	Uridine 5'-monophosphate synthase	P11172	3	3	15.2595
PYGB	Glycogen phosphorylase, brain form	P11216	7	7	55.2576
G6PD	Glucose-6-phosphate 1-dehydrogenase	P11413	11	11	47.3321
IGF2R	Cation-independent mannose-6-phosphate receptor	P11717	17	17	192.99
ADH5	Alcohol dehydrogenase class-3	P11766	3	3	24.2984
PRPS2	Ribose-phosphate pyrophosphokinase 2	P11908	1	1	37.1315
PCNA	Proliferating cell nuclear antigen	P12004	14	14	96.7087
COL11A1	Collagen alpha-1(XI) chain	P12107	19	19	482.332
COL6A3	Collagen alpha-3(VI) chain	P12111	42	42	92.3659
TPR	Nucleoprotein TPR	P12270	8	8	60.753
PIP	Prolactin-inducible protein	P12273	4	4	62.4309
CKB	Creatine kinase B-type	P12277	14	14	388.644
CKMT1A	Creatine kinase U-type, mitochondrial	P12532	2	2	16.8975
ACTN1	Alpha-actinin-1	P12814	42	42	1277.71
XRCC6	X-ray repair cross-complementing protein 6	P12956	11	11	123.387
XRCC5	X-ray repair cross-complementing protein 5	P13010	9	9	77.8618
RNH1	Ribonuclease inhibitor	P13489	11	11	95.2372
EEF2	Elongation factor 2	P13639	46	46	4026.73
KRT13	Keratin, type I cytoskeletal 13	P13646	16	16	252.086
KRT5	Keratin, type II cytoskeletal 5	P13647	46	46	4061.19
TPT1	Translationally-controlled tumor protein	P13693	10	10	241.62
ETFA	Electron transfer flavoprotein subunit alpha, mitochondrial	P13804	5	5	49.6301
PRKAR2A	cAMP-dependent protein kinase type II-alpha regulatory subunit	P13861	11	11	62.2247
MIF	Macrophage migration inhibitory factor	P14174	7	7	3520.28
FDPS	Farnesyl pyrophosphate synthase	P14324	11	11	273.104
AKR1A1	Aldo-keto reductase family 1 member A1	P14550	6	6	76.6163
PKM	Pyruvate kinase PKM	P14618	45	45	5304.64
COX6B1	Cytochrome c oxidase subunit 6B1	P14854	2	2	31.6613
DARS1	Aspartate--tRNA ligase, cytoplasmic	P14868	15	15	85.388
JUP	Junction plakoglobin	P14923	10	10	42.5171
GSPT1	Eukaryotic peptide chain release factor GTP-binding subunit ERF3A	P15170	1	1	22.0054
NME1	Nucleoside diphosphate kinase A	P15531	3	3	327.939
DSP	Desmoplakin	P15924	16	16	79.6507
RPA2	Replication protein A 32 kDa subunit	P15927	5	5	62.5577
TIMP2	Metalloproteinase inhibitor 2	P16035	4	4	159.066
CAPN2	Calpain-2 catalytic subunit	P17655	9	9	54.8375
PFKL	ATP-dependent 6-phosphofructokinase, liver type	P17858	1	1	9.51184
TCP1	T-complex protein 1 subunit alpha	P17987	28	28	409.108
IGFBP2	Insulin-like growth factor-binding protein 2	P18065	17	17	1049.51
RPL35A	60S ribosomal protein L35a	P18077	2	2	137.323
VCL	Vinculin	P18206	65	65	1018.09
PGAM1	Phosphoglycerate mutase 1	P18669	19	19	3076.11
KRT15	Keratin, type I cytoskeletal 15	P19012	1	1	175.745
KRT4	Keratin, type II cytoskeletal 4	P19013	8	8	1009.69
PAM	Peptidyl-glycine alpha-amidating monooxygenase	P19021	16	16	88.4626
PLCG1	1-phosphatidylinositol 4,5-bisphosphate phosphodiesterase gamma-1	P19174	7	7	46.1861
SRM	Spermidine synthase	P19623	4	4	99.2603
ITIH2	Inter-alpha-trypsin inhibitor heavy chain H2	P19823;Q5T985	2	2	62.7725
PI3	Elafin	P19957	1	1	21.6998
EIF2S2	Eukaryotic translation initiation factor 2 subunit 2	P20042	1	1	26.4912
ANXA7	Annexin A7	P20073	1	1	22.7777
RAB4A;RAB4B	Ras-related protein Rab-4A;Ras-related protein Rab-4B	P20338;P61018	1	1	18.6179
RAB6A	Ras-related protein Rab-6A	P20340	5	5	132.384
PSMB1	Proteasome subunit beta type-1	P20618	16	16	232.596
LMNB1	Lamin-B1	P20700	10	10	110.778
PZP	Pregnancy zone protein	P20742	2	2	10.9671
GSTM3	Glutathione S-transferase Mu 3	P21266	5	5	27.7037
ATP6V1B2	V-type proton ATPase subunit B, brain isoform	P21281	10	10	48.7571
ATP6V1C1	V-type proton ATPase subunit C 1	P21283	5	5	36.4636
CSRP1	Cysteine and glycine-rich protein 1	P21291	2	2	70.3015
FLNA	Filamin-A	P21333;Q60FE5	46	46	371.315
ACO1	Cytoplasmic aconitate hydratase	P21399	1	1	11.6376
TGM2	Protein-glutamine gamma-glutamyltransferase 2	P21980	6	6	47.9044
GART	Trifunctional purine biosynthetic protein adenosine-3	P22102	13	13	43.389
UBA1	Ubiquitin-like modifier-activating enzyme 1	P22314	42	42	1092.33
NME2	Nucleoside diphosphate kinase B	P22392	1	1	1480.4
HNRNPA2B1	Heterogeneous nuclear ribonucleoproteins A2/B1	P22626	24	24	1637.84
CALB2	Calretinin	P22676	10	10	108.215
IGFBP4	Insulin-like growth factor-binding protein 4	P22692	2	2	24.2941
TGM1	Protein-glutamine gamma-glutamyltransferase K	P22735	2	2	15.7377
FBLN1	Fibulin-1	P23142	10	10	126.43
TCEA1	Transcription elongation factor A protein 1	P23193	4	4	73.983
SFPQ	Splicing factor, proline- and glutamine-rich	P23246	10	10	131.577
WARS1	Tryptophan--tRNA ligase, cytoplasmic	P23381	6	6	85.9431
RPS3	40S ribosomal protein S3	P23396	8	8	120.48
AHCY	Adenosylhomocysteinase	P23526	23	23	124.623
CFL1	Cofilin-1	P23528	13	13	6793.27
DTYMK	Thymidylate kinase	P23919	12	12	147.854
EEF1B2	Elongation factor 1-beta	P24534	4	4	53.5972
ACP1	Low molecular weight phosphotyrosine protein phosphatase	P24666	9	9	478.28
MCM3	DNA replication licensing factor MCM3	P25205	6	6	78.1522
AZGP1	Zinc-alpha-2-glycoprotein	P25311	7	7	88.74
RPS12	40S ribosomal protein S12	P25398	6	6	138.068
DNAJB1	DnaJ homolog subfamily B member 1	P25685	4	4	169.65
ATP5F1A	ATP synthase subunit alpha, mitochondrial	P25705	4	4	25.6068
PSMA1	Proteasome subunit alpha type-1	P25786	20	20	675.549
PSMA3	Proteasome subunit alpha type-3	P25788	15	15	528.448
MSN	Moesin	P26038	17	17	693.615
DDX6	Probable ATP-dependent RNA helicase DDX6	P26196	9	9	160.358
MGAT1	Alpha-1,3-mannosyl-glycoprotein 2-beta-N-acetylglucosaminyltransferase	P26572	1	1	42.1726
TARS1	Threonine--tRNA ligase 1, cytoplasmic	P26639	16	16	112.335
EEF1G	Elongation factor 1-gamma	P26641	10	10	115.403
YWHAQ	14-3-3 protein theta	P27348	6	6	41.5654
CALML3	Calmodulin-like protein 3	P27482	1	1	10.3475
RPA1	Replication protein A 70 kDa DNA-binding subunit	P27694	13	13	122.65
APEX1	DNA-(apurinic or apyrimidinic site) endonuclease	P27695	5	5	152.018
PSMA5	Proteasome subunit alpha type-5	P28066	14	14	283.675
PSMB4	Proteasome subunit beta type-4	P28070	10	10	134.022
PSMB6	Proteasome subunit beta type-6	P28072	7	7	284.559
PSMB5	Proteasome subunit beta type-5	P28074	13	13	176.917
MAPK1	Mitogen-activated protein kinase 1	P28482	15	15	481.943
RBL1	Retinoblastoma-like protein 1	P28749	1	1	117.583
GRN	Progranulin	P28799	6	6	56.7172
LAP3	Cytosol aminopeptidase	P28838	3	3	13.2041
IMPA1	Inositol monophosphatase 1	P29218	9	9	105.217
CCN2	CCN family member 2	P29279	18	18	428.047
EPHA2	Ephrin type-A receptor 2	P29317	5	5	28.1809
SHC1	SHC-transforming protein 1	P29353	3	3	53.5665
SERPINB3	Serpin B3	P29508	7	7	221.785
EEF1D	Elongation factor 1-delta	P29692	10	10	308.237
GNA11	Guanine nucleotide-binding protein subunit alpha-11	P29992	3	3	22.0778
PRDX6	Peroxiredoxin-6	P30041	16	16	373.669
PRDX5	Peroxiredoxin-5, mitochondrial	P30044	3	3	55.9613
PRDX3	Thioredoxin-dependent peroxide reductase, mitochondrial	P30048	6	6	106.584
RPL12	60S ribosomal protein L12	P30050	6	6	84.0643
CMPK1	UMP-CMP kinase	P30085	7	7	51.8777
PEBP1	Phosphatidylethanolamine-binding protein 1	P30086	1	1	101.339
PDIA3	Protein disulfide-isomerase A3	P30101	5	5	70.4369
PPP2R1A	Serine/threonine-protein phosphatase 2A 65 kDa regulatory subunit A alpha isoform	P30153	29	29	247.114
ADSS2	Adenylosuccinate synthetase isozyme 2	P30520	9	9	126.007
GDI1	Rab GDP dissociation inhibitor alpha	P31150	8	8	40.6212
S100A7	Protein S100-A7	P31151	3	3	41.822
MAT2A	S-adenosylmethionine synthase isoform type-2	P31153	2	2	24.1974
ATIC	Bifunctional purine biosynthesis protein ATIC	P31939	38	38	362.292
HNRNPH3	Heterogeneous nuclear ribonucleoprotein H3	P31942	3	3	19.0811
CASP14	Caspase-14	P31944	4	4	41.559
SFN	14-3-3 protein sigma	P31947	1	1	23.7211
STIP1	Stress-induced-phosphoprotein 1	P31948	15	15	329.266
S100A11	Protein S100-A11	P31949	6	6	559.08
L1CAM	Neural cell adhesion molecule L1	P32004	1	1	25.8487
PRDX2	Peroxiredoxin-2	P32119	4	4	21.9401
DCTD	Deoxycytidylate deaminase	P32321	7	7	34.1188
KIF5B	Kinesin-1 heavy chain	P33176	7	7	27.6242
MCM7	DNA replication licensing factor MCM7	P33993	11	11	63.1776
RNASE4	Ribonuclease 4	P34096	2	2	309.334
SHMT1	Serine hydroxymethyltransferase, cytosolic	P34896	5	5	50.6733
SHMT2	Serine hydroxymethyltransferase, mitochondrial	P34897	8	8	56.4077
HSPA4	Heat shock 70 kDa protein 4	P34932	20	20	713.533
GPC1	Glypican-1	P35052	4	4	40.4715
RDX	Radixin	P35241	4	4	59.4492
RPA3	Replication protein A 14 kDa subunit	P35244	4	4	36.1011
SPR	Sepiapterin reductase	P35270	2	2	40.0483
KRT9	Keratin, type I cytoskeletal 9	P35527	49	49	1757.29
AGL	Glycogen debranching enzyme	P35573	3	3	15.013
MYH9	Myosin-9	P35579	7	7	55.398
PPM1A	Protein phosphatase 1A	P35813	7	7	57.8439
KRT2	Keratin, type II cytoskeletal 2 epidermal	P35908	40	40	2519.42
ARL2	ADP-ribosylation factor-like protein 2	P36404	1	1	30.1836
ATP6V1E1	V-type proton ATPase subunit E 1	P36543	2	2	92.3028
CPOX	Oxygen-dependent coproporphyrinogen-III oxidase, mitochondrial	P36551	9	9	52.0597
NUDT1	7,8-dihydro-8-oxoguanine triphosphatase	P36639	2	2	13.7123
SERPINF1	Pigment epithelium-derived factor	P36955	12	12	63.7561
DLST	Dihydrolipoyllysine-residue succinyltransferase component of 2-oxoglutarate dehydrogenase complex, mitochondrial	P36957	1	1	57.6289
HPCAL1;HPCA	Hippocalcin-like protein 1;Neuron-specific calcium-binding protein hippocalcin	P37235;P84074	2	2	31.5567
TAGLN2	Transgelin-2	P37802	17	17	725.995
TALDO1	Transaldolase	P37837	10	10	246.392
ETFB	Electron transfer flavoprotein subunit beta	P38117	3	3	29.3793
GNAL;GNAS;GNAS	Guanine nucleotide-binding protein G(olf) subunit alpha;Guanine nucleotide-binding protein G(s) subunit alpha isoforms short;Guanine nucleotide-binding protein G(s) subunit alpha isoforms XLas	P38405;P63092;Q5JWF2	1	1	41.184
ATP6V1A	V-type proton ATPase catalytic subunit A	P38606	15	15	74.2649
EIF4A3	Eukaryotic initiation factor 4A-III	P38919	10	10	311.719
TXLNA	Alpha-taxilin	P40222	1	1	92.262
CCT6A	T-complex protein 1 subunit zeta	P40227	16	16	485.379
USP8	Ubiquitin carboxyl-terminal hydrolase 8	P40818	2	2	23.8764
MDH2	Malate dehydrogenase, mitochondrial	P40926	29	29	630.304
EIF2S3	Eukaryotic translation initiation factor 2 subunit 3	P41091	19	19	87.8115
NAA10	N-alpha-acetyltransferase 10	P41227	5	5	67.1979
KDM5C	Lysine-specific demethylase 5C	P41229	1	1	45.7125
ECI1	Enoyl-CoA delta isomerase 1, mitochondrial	P42126	1	1	11.469
MCAM	Cell surface glycoprotein MUC18	P43121	1	1	13.0473
MAGEA4	Melanoma-associated antigen 4	P43358	13	13	434.779
PSMC4	26S proteasome regulatory subunit 6B	P43686	10	10	47.3388
USP5	Ubiquitin carboxyl-terminal hydrolase 5	P45974	9	9	91.7471
RANGAP1	Ran GTPase-activating protein 1	P46060	14	14	70.2345
CRK	Adapter molecule crk	P46108	1	1	14.0063
CRKL	Crk-like protein	P46109	10	10	188.552
MAP1B	Microtubule-associated protein 1B	P46821	5	5	19.9038
YAP1	Transcriptional coactivator YAP1	P46937	6	6	138.134
IQGAP1	Ras GTPase-activating-like protein IQGAP1	P46940	25	25	195.53
CAPZA2	F-actin-capping protein subunit alpha-2	P47755	13	13	592.229
LGALS7	Galectin-7	P47929	7	7	111.088
PREP	Prolyl endopeptidase	P48147	16	16	164.23
ARCN1	Coatomer subunit delta	P48444	16	16	164.043
GCLM	Glutamate--cysteine ligase regulatory subunit	P48507	2	2	15.1764
PSMD8	26S proteasome non-ATPase regulatory subunit 8	P48556;R4GMR5	4	4	54.9395
SERPINB4	Serpin B4	P48594	14	14	106.316
PRRC2A	Protein PRRC2A	P48634	5	5	35.0691
HSPA13	Heat shock 70 kDa protein 13	P48723	4	4	23.4879
ALDH9A1	4-trimethylaminobutyraldehyde dehydrogenase	P49189	9	9	78.7584
RPIA	Ribose-5-phosphate isomerase	P49247	2	2	18.3989
NASP	Nuclear autoantigenic sperm protein	P49321	9	9	328.016
FASN	Fatty acid synthase	P49327	67	67	202.242
FNTB	Protein farnesyltransferase subunit beta	P49356	1	1	5.67522
CCT3	T-complex protein 1 subunit gamma	P49368	25	25	785.551
TUFM	Elongation factor Tu, mitochondrial	P49411	2	2	85.5898
SARS1	Serine--tRNA ligase, cytoplasmic;Seryl-tRNA synthetase	P49591;Q5T5C7	7	7	45.6178
PSMB2	Proteasome subunit beta type-2	P49721	9	9	502.207
EIF2B2	Translation initiation factor eIF-2B subunit beta	P49770	1	1	24.2328
HINT1	Histidine triad nucleotide-binding protein 1	P49773	4	4	51.0328
RANBP2	E3 SUMO-protein ligase RanBP2	P49792	3	3	25.3763
SEPHS1	Selenide, water dikinase 1	P49903	10	10	117.053
GMPS	GMP synthase [glutamine-hydrolyzing]	P49915	19	19	119.103
GDI2	Rab GDP dissociation inhibitor beta	P50395	34	34	922.524
SERPINB8	Serpin B8	P50452	2	2	40.5498
SERPINB9	Serpin B9	P50453	3	3	16.4891
VASP	Vasodilator-stimulated phosphoprotein	P50552	9	9	360.4
DNM2	Dynamin-2	P50570	3	3	24.8169
NUDT2	Bis(5'-nucleosyl)-tetraphosphatase [asymmetrical]	P50583	4	4	30.3087
CCT8	T-complex protein 1 subunit theta	P50990	32	32	658.353
CCT4	T-complex protein 1 subunit delta	P50991	21	21	276.197
ANXA11	Annexin A11	P50995	1	1	30.6687
FXR2	Fragile X mental retardation syndrome-related protein 2	P51116	2	2	16.8966
RAB5C	Ras-related protein Rab-5C	P51148	5	5	36.3023
DUSP3	Dual specificity protein phosphatase 3	P51452	7	7	73.2135
GALK1	Galactokinase	P51570	3	3	28.1827
PSMD7	26S proteasome non-ATPase regulatory subunit 7	P51665	3	3	15.1386
STAT5B	Signal transducer and activator of transcription 5B	P51692	1	1	21.6934
HDGF	Hepatoma-derived growth factor	P51858	1	1	49.5415
PGD	6-phosphogluconate dehydrogenase, decarboxylating	P52209	22	22	391.147
RAP1GDS1	Rap1 GTPase-GDP dissociation stimulator 1	P52306	2	2	24.6824
ARHGDIA	Rho GDP-dissociation inhibitor 1	P52565	8	8	613.064
HNRNPF	Heterogeneous nuclear ribonucleoprotein F	P52597	11	11	162.667
SMS	Spermine synthase	P52788	18	18	195.35
THOP1	Thimet oligopeptidase	P52888	3	3	18.0067
CAPZA1	F-actin-capping protein subunit alpha-1	P52907	12	12	491.69
BLVRA	Biliverdin reductase A	P53004	11	11	100.331
ARFIP1	Arfaptin-1	P53367	1	1	27.5382
NUBP1	Cytosolic Fe-S cluster assembly factor NUBP1	P53384	1	1	17.9108
ACLY	ATP-citrate synthase	P53396	30	30	241.253
METAP1	Methionine aminopeptidase 1	P53582	7	7	94.3634
COPB1	Coatomer subunit beta	P53618	18	18	85.1343
SEC24C	Protein transport protein Sec24C	P53992	15	15	89.203
SUB1	Activated RNA polymerase II transcriptional coactivator p15	P53999	1	1	56.5906
RARS1	Arginine--tRNA ligase, cytoplasmic	P54136	13	13	404.569
HSPA2	Heat shock-related 70 kDa protein 2	P54652	2	2	26.1377
AK2	Adenylate kinase 2, mitochondrial	P54819	14	14	850.249
NAPA	Alpha-soluble NSF attachment protein	P54920	12	12	51.7357
EIF5	Eukaryotic translation initiation factor 5	P55010	2	2	176.162
PSMD4	26S proteasome non-ATPase regulatory subunit 4	P55036;Q5VWC4	2	2	44.8178
CSE1L	Exportin-2	P55060	26	26	300.844
LAMB2	Laminin subunit beta-2	P55268	10	10	27.3705
SEC13	Protein SEC13 homolog	P55735	3	3	16.3478
HNRNPH2	Heterogeneous nuclear ribonucleoprotein H2	P55795	1	1	29.7551
OXCT1	Succinyl-CoA:3-ketoacid coenzyme A transferase 1, mitochondrial	P55809	5	5	34.7168
EIF3B	Eukaryotic translation initiation factor 3 subunit B	P55884	6	6	37.9654
MARS1	Methionine--tRNA ligase, cytoplasmic	P56192	9	9	65.2064
EIF6	Eukaryotic translation initiation factor 6	P56537	5	5	54.8841
CTBP2	C-terminal-binding protein 2	P56545	3	3	28.5103
ARPC4	Actin-related protein 2/3 complex subunit 4	P59998	8	8	386.495
TPI1	Triosephosphate isomerase	P60174	9	9	78.9312
PPP4C	Serine/threonine-protein phosphatase 4 catalytic subunit	P60510	3	3	24.5128
EIF4A1	Eukaryotic initiation factor 4A-I	P60842	31	31	1987.1
RPS20	40S ribosomal protein S20	P60866	4	4	221.587
S100A10	Protein S100-A10	P60903	1	1	11.5372
DSTN	Destrin	P60981	5	5	691.668
GMFB	Glia maturation factor beta	P60983	5	5	64.6045
RAB8A	Ras-related protein Rab-8A	P61006	1	1	16.5615
RAB2A	Ras-related protein Rab-2A	P61019	6	6	47.4102
RAB5B	Ras-related protein Rab-5B	P61020	1	1	7.4737
RAB10	Ras-related protein Rab-10	P61026	1	1	23.708
UBE2M	NEDD8-conjugating enzyme Ubc12	P61081	9	9	431.087
UBE2K	Ubiquitin-conjugating enzyme E2 K	P61086	6	6	61.5082
UBE2N	Ubiquitin-conjugating enzyme E2 N	P61088	10	10	211.223
RAB14	Ras-related protein Rab-14	P61106	4	4	30.7329
ACTR3	Actin-related protein 3	P61158	19	19	260.462
ACTR2	Actin-related protein 2	P61160	11	11	134.019
ACTR1A	Alpha-centractin	P61163;R4GMT0	9	9	127.41
ARF3;ARF1	ADP-ribosylation factor 3;ADP-ribosylation factor 1	P61204;P84077	11	11	314.703
ABCE1	ATP-binding cassette sub-family E member 1	P61221	3	3	18.2137
RAP1B	Ras-related protein Rap-1b	P61224	9	9	118.733
RAP2B	Ras-related protein Rap-2b	P61225	4	4	26.8695
PSME3	Proteasome activator complex subunit 3	P61289	8	8	47.6291
MAGOH	Protein mago nashi homolog	P61326	1	1	107.015
RHOA	Transforming protein RhoA	P61586	4	4	38.0563
NAA20	N-alpha-acetyltransferase 20	P61599	2	2	39.9498
HSPE1	10 kDa heat shock protein, mitochondrial	P61604	11	11	520.269
VBP1	Prefoldin subunit 3	P61758	1	1	367.989
TGFB2	Transforming growth factor beta-2 proprotein	P61812	13	13	1728.43
DCAF7	DDB1- and CUL4-associated factor 7	P61962	1	1	15.8478
WDR5	WD repeat-containing protein 5	P61964	2	2	130.18
HNRNPK	Heterogeneous nuclear ribonucleoprotein K;Heterogeneous nuclear ribonucleoprotein K (Fragment)	P61978;Q5T6W2	14	14	795.721
YWHAG	14-3-3 protein gamma	P61981	6	6	102.202
PPP1CA	Serine/threonine-protein phosphatase PP1-alpha catalytic subunit	P62136	10	10	55.8921
PPP1CB	Serine/threonine-protein phosphatase PP1-beta catalytic subunit	P62140	3	3	140.625
PSMC1	26S proteasome regulatory subunit 4	P62191	4	4	14.8879
PSMC5	26S proteasome regulatory subunit 8	P62195	11	11	47.4888
RPS8	40S ribosomal protein S8	P62241;Q5JR95	1	1	5.37235
YWHAE	14-3-3 protein epsilon	P62258	15	15	101.819
SNRPE	Small nuclear ribonucleoprotein E	P62304	6	6	44.3052
SNRPF	Small nuclear ribonucleoprotein F	P62306	2	2	52.3247
LSM3	U6 snRNA-associated Sm-like protein LSm3	P62310	1	1	224.404
LSM6	U6 snRNA-associated Sm-like protein LSm6	P62312	1	1	22.8661
SNRPD3	Small nuclear ribonucleoprotein Sm D3	P62318	4	4	82.959
POLR2G	DNA-directed RNA polymerase II subunit RPB7	P62487	2	2	15.4238
CNBP	Cellular nucleic acid-binding protein	P62633	8	8	878.191
YPEL5	Protein yippee-like 5	P62699	1	1	14.5392
RPS6	40S ribosomal protein S6	P62753	2	2	47.1371
H4C1	Histone H4	P62805	6	6	342.207
RAB1A	Ras-related protein Rab-1A	P62820	3	3	13.0325
RPS28	40S ribosomal protein S28	P62857	3	3	25.6734
GNB1	Guanine nucleotide-binding protein G(I)/G(S)/G(T) subunit beta-1	P62873	6	6	82.9778
RBX1	E3 ubiquitin-protein ligase RBX1	P62877	1	1	11.0729
RPL11	60S ribosomal protein L11	P62913;Q5VVC8	1	1	10.0044
PPIA	Peptidyl-prolyl cis-trans isomerase A	P62937	20	20	3296.76
FKBP1A	Peptidyl-prolyl cis-trans isomerase FKBP1A	P62942	3	3	73.8608
GRB2	Growth factor receptor-bound protein 2	P62993	3	3	63.4779
TRA2B	Transformer-2 protein homolog beta	P62995	1	1	12.8258
RAC1	Ras-related C3 botulinum toxin substrate 1	P63000	1	1	49.8494
AP2B1	AP-2 complex subunit beta	P63010	13	13	113.972
GNAI1	Guanine nucleotide-binding protein G(i) subunit alpha-1	P63096	2	2	50.1952
YWHAZ	14-3-3 protein zeta/delta	P63104	9	9	61.9945
PPP2R2A	Serine/threonine-protein phosphatase 2A 55 kDa regulatory subunit B alpha isoform	P63151	4	4	29.6252
DYNLL1;DYNLL2	Dynein light chain 1, cytoplasmic;Dynein light chain 2, cytoplasmic	P63167;Q96FJ2	1	1	15.4734
RPS21	40S ribosomal protein S21	P63220	10	10	260.699
RACK1	Receptor of activated protein C kinase 1	P63244	20	20	696.363
ACTG1	Actin, cytoplasmic 2	P63261	57	57	3817.67
PPP2CA	Serine/threonine-protein phosphatase 2A catalytic subunit alpha isoform	P67775	10	10	187.896
ACTC1	Actin, alpha cardiac muscle 1	P68032	6	6	294.041
TUBA4A	Tubulin alpha-4A chain	P68366	4	4	138.605
TUBB4B	Tubulin beta-4B chain	P68371	34	34	1109.89
PAFAH1B2	Platelet-activating factor acetylhydrolase IB subunit alpha2	P68402	3	3	32.3586
HBA1	Hemoglobin subunit alpha	P69905	8	8	194.637
CXADR	Coxsackievirus and adenovirus receptor	P78310	3	3	82.9411
IGBP1	Immunoglobulin-binding protein 1	P78318	1	1	15.6603
GTF2I	General transcription factor II-I	P78347	2	2	154.522
CCT2	T-complex protein 1 subunit beta	P78371	35	35	550.647
GSTO1	Glutathione S-transferase omega-1	P78417	3	3	54.4778
PRKDC	DNA-dependent protein kinase catalytic subunit	P78527	7	7	23.0079
CRADD	Death domain-containing protein CRADD	P78560	1	1	12.6798
BASP1	Brain acid soluble protein 1	P80723	1	1	4.24053
DCD	Dermcidin	P81605	6	6	418.522
HSPG2	Basement membrane-specific heparan sulfate proteoglycan core protein	P98160	18	18	55.5843
RBM10	RNA-binding protein 10	P98175	3	3	32.3723
RBM3	RNA-binding protein 3	P98179	5	5	445.579
CDK6	Cyclin-dependent kinase 6	Q00534	1	1	21.5102
FKBP3	Peptidyl-prolyl cis-trans isomerase FKBP3	Q00688	1	1	18.64
SORD	Sorbitol dehydrogenase	Q00796	10	10	232.335
B4GALNT1	Beta-1,4 N-acetylgalactosaminyltransferase 1	Q00973	1	1	20.4796
SPTBN1	Spectrin beta chain, non-erythrocytic 1	Q01082	34	34	218.064
FABP5	Fatty acid-binding protein 5	Q01469	4	4	195.497
CAP1	Adenylyl cyclase-associated protein 1	Q01518	17	17	734.45
KRT76	Keratin, type II cytoskeletal 2 oral	Q01546	1	1	55.6404
DR1	Protein Dr1	Q01658	2	2	73.9924
EXOSC10	Exosome component 10	Q01780	2	2	13.3086
PLCB3	1-phosphatidylinositol 4,5-bisphosphate phosphodiesterase beta-3	Q01970	5	5	27.3911
APBA1	Amyloid-beta A4 precursor protein-binding family A member 1	Q02410	1	1	3.70496
DSG1	Desmoglein-1	Q02413	14	14	49.6766
FKBP4	Peptidyl-prolyl cis-trans isomerase FKBP4	Q02790	13	13	106.868
PLOD1	Procollagen-lysine,2-oxoglutarate 5-dioxygenase 1	Q02809	23	23	113.952
NUCB1	Nucleobindin-1	Q02818	3	3	67.0091
RPL6	60S ribosomal protein L6	Q02878	1	1	49.0547
AKAP12	A-kinase anchor protein 12	Q02952	3	3	27.7564
LMNB2	Lamin-B2	Q03252	14	14	118.052
KRT17	Keratin, type I cytoskeletal 17	Q04695	4	4	26.2283
NOTCH2	Neurogenic locus notch homolog protein 2	Q04721	2	2	11.0996
GLO1	Lactoylglutathione lyase	Q04760	8	8	98.795
YWHAH	14-3-3 protein eta	Q04917	7	7	71.1491
PLP2	Proteolipid protein 2	Q04941	1	1	67.8086
CSTF1	Cleavage stimulation factor subunit 1	Q05048	7	7	16.2371
PTPN11	Tyrosine-protein phosphatase non-receptor type 11	Q06124	10	10	129.921
PPAT	Amidophosphoribosyltransferase	Q06203	4	4	87.0061
PSME1	Proteasome activator complex subunit 1	Q06323	2	2	33.4554
APLP2	Amyloid-like protein 2	Q06481	11	11	87.7057
PRDX1	Peroxiredoxin-1	Q06830	23	23	3008.91
C1QBP	Complement component 1 Q subcomponent-binding protein, mitochondrial	Q07021	4	4	22.9226
KHDRBS1	KH domain-containing, RNA-binding, signal transduction-associated protein 1	Q07666	2	2	33.3237
BAX	Apoptosis regulator BAX	Q07812	3	3	38.919
LRP1	Prolow-density lipoprotein receptor-related protein 1	Q07954	8	8	44.839
ARHGAP1	Rho GTPase-activating protein 1	Q07960	2	2	26.4055
TGM3	Protein-glutamine gamma-glutamyltransferase E	Q08188	4	4	31.3036
DHX9	ATP-dependent RNA helicase A	Q08211	25	25	650.142
CRYZ	Quinone oxidoreductase	Q08257	9	9	88.7932
GOLGA3	Golgin subfamily A member 3	Q08378	2	2	29.2648
MFGE8	Lactadherin	Q08431	12	12	123.359
DSC1	Desmocollin-1	Q08554	8	8	46.9636
PPID	Peptidyl-prolyl cis-trans isomerase D	Q08752	2	2	29.1366
SSRP1	FACT complex subunit SSRP1	Q08945	7	7	104.081
VAC14	Protein VAC14 homolog	Q08AM6	1	1	74.2252
RBBP4	Histone-binding protein RBBP4	Q09028	11	11	107.74
NCBP1	Nuclear cap-binding protein subunit 1	Q09161	1	1	23.3138
AHNAK	Neuroblast differentiation-associated protein AHNAK	Q09666	4	4	26.0545
GALNT2	Polypeptide N-acetylgalactosaminyltransferase 2	Q10471	2	2	28.2417
AP1B1	AP-1 complex subunit beta-1	Q10567	5	5	45.0586
PMPCA	Mitochondrial-processing peptidase subunit alpha	Q10713	2	2	14.4743
SCRN1	Secernin-1	Q12765	1	1	50.5856
TWF1	Twinfilin-1	Q12792	3	3	188.987
SF3A3	Splicing factor 3A subunit 3	Q12874	1	1	341.194
ILF3	Interleukin enhancer-binding factor 3	Q12906	17	17	87.4332
TRAP1	Heat shock protein 75 kDa, mitochondrial	Q12931	21	21	387.775
TRAF2	TNF receptor-associated factor 2	Q12933	1	1	17.3821
BNIP1	Vesicle transport protein SEC20	Q12981	1	1	18.7774
ECH1	Delta(3,5)-Delta(2,4)-dienoyl-CoA isomerase, mitochondrial	Q13011	2	2	30.0051
STRN3	Striatin-3	Q13033	3	3	41.0554
FLII	Protein flightless-1 homolog	Q13045	3	3	55.5085
ACACA	Acetyl-CoA carboxylase 1	Q13085	5	5	24.9565
CHAF1B	Chromatin assembly factor 1 subunit B	Q13112	1	1	3.67472
PRKAA1	5'-AMP-activated protein kinase catalytic subunit alpha-1	Q13131	2	2	21.583
HNRNPA0	Heterogeneous nuclear ribonucleoprotein A0	Q13151	1	1	7.94521
FADD	FAS-associated death domain protein	Q13158	1	1	8.09365
PRDX4	Peroxiredoxin-4	Q13162	4	4	34.9479
PAK2	Serine/threonine-protein kinase PAK 2	Q13177	1	1	39.5979
CBX3	Chromobox protein homolog 3	Q13185	4	4	275.003
PSMD2	26S proteasome non-ATPase regulatory subunit 2	Q13200	18	18	94.223
SRSF9	Serine/arginine-rich splicing factor 9	Q13242	3	3	18.9414
MAD2L1	Mitotic spindle assembly checkpoint protein MAD2A	Q13257	2	2	21.8771
TRIM28	Transcription intermediary factor 1-beta	Q13263	7	7	73.9501
PTK7	Inactive tyrosine-protein kinase 7	Q13308	12	12	103.946
PTPRS	Receptor-type tyrosine-protein phosphatase S	Q13332	16	16	174.042
CTBP1	C-terminal-binding protein 1	Q13363	5	5	26.0975
UBE2V1	Ubiquitin-conjugating enzyme E2 variant 1	Q13404	9	9	249.731
DYNC1I2	Cytoplasmic dynein 1 intermediate chain 2	Q13409	4	4	111.819
ORC1	Origin recognition complex subunit 1	Q13415	1	1	92.5078
PDAP1	28 kDa heat- and acid-stable phosphoprotein	Q13442	1	1	61.4835
PICALM	Phosphatidylinositol-binding clathrin assembly protein	Q13492	1	1	9.04529
TUBB3	Tubulin beta-3 chain	Q13509	21	21	708.882
EIF4EBP2	Eukaryotic translation initiation factor 4E-binding protein 2	Q13542	1	1	38.4518
HDAC1;HDAC1;HDAC2	Histone deacetylase 1;Histone deacetylase (Fragment);Histone deacetylase 2	Q13547;Q5TEE2;Q92769	2	2	20.015
DCTN2	Dynactin subunit 2	Q13561	6	6	155.21
NAE1	NEDD8-activating enzyme E1 regulatory subunit	Q13564	10	10	61.4919
TRA2A	Transformer-2 protein homolog alpha	Q13595	1	1	25.2105
PWP1	Periodic tryptophan protein 1 homolog	Q13610	5	5	122.211
LAMC2	Laminin subunit gamma-2	Q13753	1	1	19.3481
DDX39B	Spliceosome RNA helicase DDX39B	Q13838	29	29	941.121
TUBB2A	Tubulin beta-2A chain	Q13885	9	9	665.029
IDI1	Isopentenyl-diphosphate Delta-isomerase 1	Q13907	3	3	28.2318
CKAP5	Cytoskeleton-associated protein 5	Q14008	4	4	40.2534
CIRBP	Cold-inducible RNA-binding protein	Q14011	1	1	12.8056
DAG1	Dystroglycan	Q14118	3	3	14.0525
UBE4A	Ubiquitin conjugation factor E4 A	Q14139	4	4	17.9285
SAFB2	Scaffold attachment factor B2	Q14151	3	3	236.751
EIF3A	Eukaryotic translation initiation factor 3 subunit A	Q14152	13	13	51.1184
POLA2	DNA polymerase alpha subunit B	Q14181	1	1	21.2568
EIF4A2	Eukaryotic initiation factor 4A-II	Q14240	8	8	271.765
PTK2B	Protein-tyrosine kinase 2-beta	Q14289	1	1	690.678
FLNC	Filamin-C	Q14315	45	45	593.149
GNA13	Guanine nucleotide-binding protein subunit alpha-13	Q14344	1	1	15.1171
SEMA3A	Semaphorin-3A	Q14563	7	7	181.813
MCM6	DNA replication licensing factor MCM6	Q14566	12	12	66.8269
PLS1	Plastin-1	Q14651	1	1	36.4997
MDC1	Mediator of DNA damage checkpoint protein 1	Q14676	1	1	32.5247
CLINT1	Clathrin interactor 1	Q14677	2	2	44.1122
GINS1	DNA replication complex GINS protein PSF1	Q14691	2	2	16.2984
USP10	Ubiquitin carboxyl-terminal hydrolase 10	Q14694	4	4	36.654
MESD	LRP chaperone MESD	Q14696	1	1	14.3439
GANAB	Neutral alpha-glucosidase AB	Q14697	11	11	96.6531
MBTPS1	Membrane-bound transcription factor site-1 protease	Q14703	3	3	31.453
MVP	Major vault protein	Q14764	5	5	24.9842
LASP1	LIM and SH3 domain protein 1	Q14847	6	6	66.6803
KPNB1	Importin subunit beta-1	Q14974	34	34	681.933
KRT72	Keratin, type II cytoskeletal 72	Q14CN4	1	1	39.352
WTAP	Pre-mRNA-splicing regulator WTAP	Q15007	4	4	12.1509
PSMD6	26S proteasome non-ATPase regulatory subunit 6	Q15008	17	17	91.0742
EXOSC7	Exosome complex component RRP42	Q15024	5	5	28.0263
EFTUD2	116 kDa U5 small nuclear ribonucleoprotein component	Q15029	19	19	258.54
KARS1	Lysine--tRNA ligase	Q15046	19	19	152.503
WDR43	WD repeat-containing protein 43	Q15061	1	1	26.043
PDIA6	Protein disulfide-isomerase A6	Q15084	3	3	17.9451
PAFAH1B3	Platelet-activating factor acetylhydrolase IB subunit alpha1	Q15102	9	9	244.118
PMVK	Phosphomevalonate kinase	Q15126	1	1	36.0975
PLEC	Plectin	Q15149	61	61	309.469
PPA1	Inorganic pyrophosphatase	Q15181	9	9	257.744
PCBP1	Poly(rC)-binding protein 1	Q15365	11	11	386.097
TOMM20	Mitochondrial import receptor subunit TOM20 homolog	Q15388	1	1	22.4666
SF3B3	Splicing factor 3B subunit 3	Q15393	26	26	148.333
RSU1	Ras suppressor protein 1	Q15404	1	1	9.01381
CNN3	Calponin-3	Q15417	8	8	58.3504
SAFB	Scaffold attachment factor B1	Q15424	5	5	214.425
SF3A2	Splicing factor 3A subunit 2	Q15428	1	1	16.0314
SF3A1	Splicing factor 3A subunit 1	Q15459	10	10	63.4581
TRIP13	Pachytene checkpoint protein 2 homolog	Q15645	3	3	13.0422
MAPRE1	Microtubule-associated protein RP/EB family member 1	Q15691	3	3	154.37
ELAVL1	ELAV-like protein 1	Q15717	13	13	327.058
TAB1	TGF-beta-activated kinase 1 and MAP3K7-binding protein 1	Q15750	2	2	20.184
SLC1A5	Neutral amino acid transporter B(0)	Q15758	4	4	27.1817
TBCC	Tubulin-specific chaperone C	Q15814	1	1	45.011
UBE2V2	Ubiquitin-conjugating enzyme E2 variant 2	Q15819	2	2	214.385
CST6	Cystatin-M	Q15828	1	1	18.6059
RAB11B	Ras-related protein Rab-11B	Q15907	12	12	196.668
PSMD5	26S proteasome non-ATPase regulatory subunit 5	Q16401	14	14	82.822
PKN1	Serine/threonine-protein kinase N1	Q16512	4	4	10.6994
PKN2	Serine/threonine-protein kinase N2	Q16513	3	3	23.5569
PPP2R5E	Serine/threonine-protein phosphatase 2A 56 kDa regulatory subunit epsilon isoform	Q16537	2	2	90.3687
CDC37	Hsp90 co-chaperone Cdc37	Q16543	7	7	65.5378
ECM1	Extracellular matrix protein 1	Q16610	2	2	40.0355
FSCN1	Fascin	Q16658	23	23	741.486
PCK2	Phosphoenolpyruvate carboxykinase [GTP], mitochondrial	Q16822	12	12	44.7205
TATDN3	Putative deoxyribonuclease TATDN3	Q17R31	1	1	22.9587
ARHGAP12	ARHGAP12 protein;Rho GTPase-activating protein 12	Q1RLN5;Q8IWW6	3	3	22.7609
TMEM132A	Transmembrane protein 132A	Q24JP5	14	14	83.6697
QRICH1	Transcriptional regulator QRICH1	Q2TAL8	1	1	29.07
SMU1	WD40 repeat-containing protein SMU1	Q2TAY7	2	2	13.3888
TRMT5	tRNA (guanine(37)-N1)-methyltransferase	Q32P41	1	1	59.7343
NME1-NME2	Nucleoside diphosphate kinase	Q32Q12	25	25	2678.3
LMNA	Prelamin-A/C	Q3BDU5	2	2	96.5115
MAP7D1	MAP7 domain-containing protein 1	Q3KQU3	1	1	40.0173
TKFC	Triokinase/FMN cyclase	Q3LXA3	5	5	54.0141
TUBB8	Tubulin beta-8 chain	Q3ZCM7	1	1	44.4979
PREPL	Prolyl endopeptidase-like	Q4J6C6	4	4	21.2922
TBC1D10B	TBC1 domain family member 10B	Q4KMP7	1	1	21.681
MIX23	Protein MIX23	Q4VC31	2	2	68.2726
PDCD4	Programmed cell death protein 4	Q53EL6	2	2	18.3059
TP53I3	Quinone oxidoreductase PIG3	Q53FA7	10	10	110.037
ASPRV1	Retroviral-like aspartic protease 1	Q53RT3	1	1	13.2661
FLG2	Filaggrin-2	Q5D862	1	1	50.7135
HERC4	Probable E3 ubiquitin-protein ligase HERC4	Q5GLZ8	2	2	38.6066
DPCD	Protein DPCD	Q5JQQ4;Q9BVM2	1	1	6.28391
PCID2	PCI domain-containing protein 2	Q5JVF3	2	2	13.3057
UCHL5	Ubiquitin carboxyl-terminal hydrolase;Ubiquitin carboxyl-terminal hydrolase (Fragment);Ubiquitin carboxyl-terminal hydrolase (Fragment);Ubiquitin carboxyl-terminal hydrolase isozyme L5	Q5LJA5;Q5LJA9;Q5LJB0;Q9Y5K5	4	4	33.8982
RALY	RNA-binding protein Raly (Fragment);RNA-binding protein Raly (Fragment);RNA-binding protein Raly (Fragment);RNA-binding protein Raly (Fragment);RNA-binding protein Raly	Q5QPL9;Q5QPM0;Q5QPM1;Q5QPM2;Q9UKM9	1	1	15.2496
PSMF1	Proteasome inhibitor PI31 subunit;Proteasome inhibitor PI31 subunit (Fragment);Proteasome inhibitor PI31 subunit	Q5QPM7;Q5QPM9;Q92530	1	1	14.2958
EXOSC6	Exosome complex component MTR3	Q5RKV6	2	2	27.7775
NHSL1	NHS-like protein 1	Q5SYE7	2	2	22.9557
CHCHD2P9;CHCHD2	Putative coiled-coil-helix-coiled-coil-helix domain-containing protein CHCHD2P9, mitochondrial;Coiled-coil-helix-coiled-coil-helix domain-containing protein 2	Q5T1J5;Q9Y6H1	1	1	76.8461
RABEPK	Rab9 effector protein with kelch motifs (Fragment);Rab9 effector protein with kelch motifs	Q5T1S5;Q7Z6M1	1	1	31.5591
IBA57	Putative transferase CAF17, mitochondrial	Q5T440	1	1	7.81814
XPNPEP1	Xaa-Pro aminopeptidase 1	Q5T6H7;Q9NQW7	8	8	41.9116
C9orf64	Queuosine salvage protein	Q5T6V5	2	2	23.2081
KPRP	Keratinocyte proline-rich protein	Q5T749	2	2	14.2668
DDI2	Protein DDI1 homolog 2	Q5TDH0	4	4	24.4949
NDRG3	N-myc downstream-regulated gene 3 protein;Protein NDRG3	Q5TH30;Q9UGV2	4	4	59.5613
BROX	BRO1 domain-containing protein BROX	Q5VW32	2	2	30.1773
LYPLAL1	Lysophospholipase-like protein 1	Q5VWZ2	4	4	292.938
METRNL	Meteorin-like protein	Q641Q3	4	4	42.4551
NXN	Nucleoredoxin	Q6DKJ4	4	4	36.1648
CIAPIN1	Anamorsin	Q6FI81	6	6	224.604
KRT80	Keratin, type II cytoskeletal 80	Q6KB66	3	3	38.3741
HIBCH	3-hydroxyisobutyryl-CoA hydrolase, mitochondrial	Q6NVY1	5	5	68.7396
PRPF8	Pre-mRNA-processing-splicing factor 8	Q6P2Q9	2	2	45.1229
FAHD1	Acylpyruvase FAHD1, mitochondrial	Q6P587	5	5	102.912
MEAK7	MTOR-associated protein MEAK7	Q6P9B6	3	3	18.1037
BLOC1S2	Biogenesis of lysosome-related organelles complex 1 subunit 2	Q6QNY1	1	1	32.4856
AGTRAP	Type-1 angiotensin II receptor-associated protein	Q6RW13	1	1	18.8388
GASK1B	Golgi-associated kinase 1B	Q6UWH4	4	4	219.317
WDR82	WD repeat-containing protein 82	Q6UXN9	3	3	56.6361
CD109	CD109 antigen	Q6YHK3	2	2	10.569
TOM1L2	TOM1-like protein 2	Q6ZVM7	1	1	124.919
IL17REL	Putative interleukin-17 receptor E-like	Q6ZVW7	1	1	14.1096
NCCRP1	F-box only protein 50	Q6ZVX7	1	1	31.3338
TUBA1A	Tubulin alpha-1A chain	Q71U36	35	35	3017.6
SUPT6H	Transcription elongation factor SPT6	Q7KZ85	7	7	72.9399
SND1	Staphylococcal nuclease domain-containing protein 1	Q7KZF4	13	13	610.813
BZW1	Basic leucine zipper and W2 domain-containing protein 1	Q7L1Q6	5	5	42.8879
EIF3M	Eukaryotic translation initiation factor 3 subunit M	Q7L2H7	8	8	121.392
CYFIP1	Cytoplasmic FMR1-interacting protein 1	Q7L576	3	3	72.4858
MOB1B;MOB1A	MOB kinase activator 1B;MOB kinase activator 1A	Q7L9L4;Q9H8S9	2	2	34.0797
CHMP1B	Charged multivesicular body protein 1b	Q7LBR1	1	1	55.8275
PHF5A	PHD finger-like domain-containing protein 5A	Q7RTV0	2	2	63.7769
GPRIN1	G protein-regulated inducer of neurite outgrowth 1	Q7Z2K8	2	2	24.2308
NUP54	Nucleoporin p54	Q7Z3B4	4	4	13.1314
NUFIP2	Nuclear fragile X mental retardation-interacting protein 2	Q7Z417	1	1	31.1079
SZRD1	SUZ domain-containing protein 1	Q7Z422	2	2	16.8065
MAVS	Mitochondrial antiviral-signaling protein	Q7Z434	2	2	12.624
POGLUT3	Protein O-glucosyltransferase 3	Q7Z4H8	1	1	7.49103
HUWE1	E3 ubiquitin-protein ligase HUWE1	Q7Z6Z7	4	4	19.6398
KRT77	Keratin, type II cytoskeletal 1b	Q7Z794	7	7	42.6174
CMC1	COX assembly mitochondrial protein homolog	Q7Z7K0	1	1	57.8167
CENPV	Centromere protein V	Q7Z7K6	1	1	55.7264
GALNT5	Polypeptide N-acetylgalactosaminyltransferase 5	Q7Z7M9	1	1	162.639
ADGRG6	Adhesion G-protein coupled receptor G6	Q86SQ4	1	1	7.6194
DPP9	Dipeptidyl peptidase 9	Q86TI2	4	4	14.4225
METTL3	N6-adenosine-methyltransferase catalytic subunit	Q86U44	2	2	21.6197
YRDC	YrdC domain-containing protein, mitochondrial	Q86U90	1	1	9.36571
PRPF39	Pre-mRNA-processing factor 39	Q86UA1	1	1	24.3855
CAND1	Cullin-associated NEDD8-dissociated protein 1	Q86VP6	36	36	270.83
FJX1	Four-jointed box protein 1	Q86VR8	2	2	15.353
HOOK3	Protein Hook homolog 3	Q86VS8	1	1	44.0471
THOC6	THO complex subunit 6 homolog	Q86W42	2	2	11.4947
PARG	Poly(ADP-ribose) glycohydrolase	Q86W56	1	1	7.35523
BPHL	Valacyclovir hydrolase	Q86WA6	1	1	88.4286
CARM1	Histone-arginine methyltransferase CARM1	Q86X55	4	4	145.37
NIT1	Deaminated glutathione amidase	Q86X76	1	1	8.91265
GATAD2A	Transcriptional repressor p66-alpha	Q86YP4	2	2	23.0926
HRNR	Hornerin	Q86YZ3	5	5	32.5215
PLD3	5'-3' exonuclease PLD3	Q8IV08	1	1	26.0009
AHNAK2	Protein AHNAK2	Q8IVF2	4	4	34.9768
MCAT	Malonyl-CoA-acyl carrier protein transacylase, mitochondrial	Q8IVS2	3	3	16.6615
WDFY1	WD repeat and FYVE domain-containing protein 1	Q8IWB7	3	3	25.1268
EXOC8	Exocyst complex component 8	Q8IYI6	1	1	19.5512
PM20D2	Peptidase M20 domain-containing protein 2	Q8IYS1	2	2	46.3643
PHACTR4	Phosphatase and actin regulator 4	Q8IZ21	1	1	83.0956
CCAR2	Cell cycle and apoptosis regulator protein 2	Q8N163	8	8	102.888
NUP93	Nuclear pore complex protein Nup93	Q8N1F7	6	6	77.6304
LRRC47	Leucine-rich repeat-containing protein 47	Q8N1G4	17	17	202.574
KRT78	Keratin, type II cytoskeletal 78	Q8N1N4	6	6	30.2468
	Putative uncharacterized protein FLJ37218	Q8N1Y9	1	1	14.206
OXR1	Oxidation resistance protein 1	Q8N573	2	2	41.5696
TTC9B	Tetratricopeptide repeat protein 9B	Q8N6N2	1	1	137.995
DCBLD1	Discoidin, CUB and LCCL domain-containing protein 1	Q8N8Z6	1	1	27.9896
NHLRC2	NHL repeat-containing protein 2	Q8NBF2	1	1	44.2955
TXNDC5	Thioredoxin domain-containing protein 5	Q8NBS9	5	5	59.0744
SERBP1	Plasminogen activator inhibitor 1 RNA-binding protein	Q8NC51	2	2	76.1815
NAXE	NAD(P)H-hydrate epimerase	Q8NCW5	1	1	25.5207
ABHD11	Protein ABHD11	Q8NFV4	1	1	79.3027
WDR48	WD repeat-containing protein 48	Q8TAF3	1	1	60.0162
NPLOC4	Nuclear protein localization protein 4 homolog	Q8TAT6	6	6	44.2078
UBA3	NEDD8-activating enzyme E1 catalytic subunit	Q8TBC4	9	9	87.4397
NANP	N-acylneuraminate-9-phosphatase	Q8TBE9	1	1	23.2841
LRRC20	Leucine-rich repeat-containing protein 20;Leucine-rich repeat-containing protein 20 (Fragment)	Q8TCA0;X6RK58	4	4	48.7149
PNPT1	Polyribonucleotide nucleotidyltransferase 1, mitochondrial	Q8TCS8	1	1	34.119
MICAL1	[F-actin]-monooxygenase MICAL1	Q8TDZ2	3	3	30.1667
DTD1	D-aminoacyl-tRNA deacylase 1	Q8TEA8	2	2	180.144
IPO4	Importin-4	Q8TEX9	9	9	68.0821
WIPF2	WAS/WASL-interacting protein family member 2	Q8TF74	2	2	137.476
C16orf78	Uncharacterized protein C16orf78	Q8WTQ4	1	1	56.6919
PPIL4	Peptidyl-prolyl cis-trans isomerase-like 4	Q8WUA2	1	1	26.1328
PDCD6IP	Programmed cell death 6-interacting protein	Q8WUM4	29	29	232.162
ATXN2L	Ataxin-2-like protein	Q8WWM7	3	3	67.0424
IGFBPL1	Insulin-like growth factor-binding protein-like 1	Q8WX77	9	9	201.032
PALLD	Palladin	Q8WX93	4	4	56.4693
DNAJC9	DnaJ homolog subfamily C member 9	Q8WXX5	2	2	16.0125
PPM1E	Protein phosphatase 1E	Q8WY54	2	2	15.0986
OVCA2	Esterase OVCA2	Q8WZ82	5	5	29.7836
IRGQ	Immunity-related GTPase family Q protein	Q8WZA9	4	4	46.5068
CCT6B	T-complex protein 1 subunit zeta-2	Q92526	1	1	59.0193
RTF1	RNA polymerase-associated protein RTF1 homolog	Q92541	2	2	68.1586
AP3S1	AP-3 complex subunit sigma-1	Q92572	3	3	22.3356
HSPH1	Heat shock protein 105 kDa	Q92598	13	13	757.095
ANP32B	Acidic leucine-rich nuclear phosphoprotein 32 family member B	Q92688	3	3	30.6644
RABGGTA	Geranylgeranyl transferase type-2 subunit alpha	Q92696	2	2	16.9689
STAM	Signal transducing adapter molecule 1	Q92783	5	5	29.5591
TAF15	TATA-binding protein-associated factor 2N	Q92804	8	8	264.193
GGH	Gamma-glutamyl hydrolase	Q92820	9	9	117.316
OSTF1	Osteoclast-stimulating factor 1	Q92882	2	2	51.0913
UPF1	Regulator of nonsense transcripts 1	Q92900	6	6	37.99
SMARCC1	SWI/SNF complex subunit SMARCC1	Q92922	3	3	30.2522
TNPO1	Transportin-1	Q92973	14	14	147.798
GLMN	Glomulin	Q92990	6	6	85.1848
USP9X	Probable ubiquitin carboxyl-terminal hydrolase FAF-X	Q93008	7	7	29.2525
NAA80	N-alpha-acetyltransferase 80	Q93015	1	1	15.178
CUL5	Cullin-5	Q93034	4	4	19.4903
IGSF8	Immunoglobulin superfamily member 8	Q969P0	2	2	24.5997
ZNF622	Zinc finger protein 622	Q969S3	2	2	181.593
NT5C3B	7-methylguanosine phosphate-specific 5'-nucleotidase	Q969T7	4	4	27.0489
MAGOHB	Protein mago nashi homolog 2	Q96A72	8	8	382.522
FUBP1	Far upstream element-binding protein 1	Q96AE4	27	27	1232.58
LRRC59	Leucine-rich repeat-containing protein 59	Q96AG4	2	2	24.2906
EXOSC8	Exosome complex component RRP43	Q96B26	1	1	26.0683
AKT1S1	Proline-rich AKT1 substrate 1	Q96B36	1	1	14.0084
ARL8A;ARL8B	ADP-ribosylation factor-like protein 8A;ADP-ribosylation factor-like protein 8B	Q96BM9;Q9NVJ2	2	2	27.3004
PPWD1	Peptidylprolyl isomerase domain and WD repeat-containing protein 1	Q96BP3	6	6	42.8558
EFHD2	EF-hand domain-containing protein D2	Q96C19	7	7	113.524
DCPS	m7GpppX diphosphatase	Q96C86	2	2	25.5036
PPP1R14B	Protein phosphatase 1 regulatory subunit 14B	Q96C90	1	1	1723.87
ISOC1	Isochorismatase domain-containing protein 1	Q96CN7	4	4	46.9063
CCDC124	Coiled-coil domain-containing protein 124	Q96CT7	1	1	70.8032
NUDT16	U8 snoRNA-decapping enzyme	Q96DE0	1	1	19.5108
SNRNP40	U5 small nuclear ribonucleoprotein 40 kDa protein	Q96DI7	1	1	10.3931
GNPNAT1	Glucosamine 6-phosphate N-acetyltransferase	Q96EK6	6	6	29.0934
L3HYPDH	Trans-3-hydroxy-L-proline dehydratase	Q96EM0	3	3	14.3935
ZNF503	Zinc finger protein 503	Q96F45	1	1	30.7911
DTD2	D-aminoacyl-tRNA deacylase 2	Q96FN9	1	1	21.4942
FAHD2A	Fumarylacetoacetate hydrolase domain-containing protein 2A	Q96GK7	4	4	38.5812
ZC3HAV1L	Zinc finger CCCH-type antiviral protein 1-like	Q96H79	1	1	105.299
CDKN2AIPNL	CDKN2AIP N-terminal-like protein	Q96HQ2	2	2	12.2928
FUBP3	Far upstream element-binding protein 3	Q96I24	2	2	31.9408
RBM17	Splicing factor 45	Q96I25	1	1	23.8489
RCC1L	RCC1-like G exchanging factor-like protein	Q96I51	1	1	8.85409
NSL1	Kinetochore-associated protein NSL1 homolog	Q96IY1	2	2	16.5498
CNDP2	Cytosolic non-specific dipeptidase	Q96KP4	10	10	110.474
PRRC1	Protein PRRC1	Q96M27	2	2	12.5062
DNAAF10	Dynein axonemal assembly factor 10	Q96MX6	1	1	38.0845
C8orf37	Protein C8orf37	Q96NL8	1	1	47.8695
SERPINB12	Serpin B12	Q96P63	1	1	17.3685
IPO9	Importin-9	Q96P70	15	15	159.578
DCBLD2	Discoidin, CUB and LCCL domain-containing protein 2	Q96PD2	1	1	15.6111
RBM14	RNA-binding protein 14	Q96PK6	1	1	27.4628
MTMR9	Myotubularin-related protein 9	Q96QG7	2	2	14.9912
VPS35	Vacuolar protein sorting-associated protein 35	Q96QK1	17	17	268.131
NUDCD1	NudC domain-containing protein 1	Q96RS6	7	7	45.707
HMCN1	Hemicentin-1	Q96RW7	6	6	47.6991
WRNIP1	ATPase WRNIP1	Q96S55	1	1	195.309
RANBP9	Ran-binding protein 9	Q96S59	1	1	85.7877
LYSMD1	LysM and putative peptidoglycan-binding domain-containing protein 1	Q96S90	1	1	6.95665
RUFY1	RUN and FYVE domain-containing protein 1	Q96T51	2	2	11.0851
NIBAN2	Protein Niban 2	Q96TA1	6	6	46.6481
PSMB7	Proteasome subunit beta type-7	Q99436	4	4	100.953
CDC5L	Cell division cycle 5-like protein	Q99459	1	1	23.1635
PFDN5	Prefoldin subunit 5	Q99471	3	3	35.4504
RNF2	E3 ubiquitin-protein ligase RING2;E3 ubiquitin-protein ligase RING2 (Fragment)	Q99496;X6RFN3	1	1	32.6006
PARK7	Parkinson disease protein 7	Q99497	3	3	37.3067
VAT1	Synaptic vesicle membrane protein VAT-1 homolog	Q99536	22	22	1062.99
SERPINI1	Neuroserpin	Q99574	1	1	12.1859
SEPHS2	Selenide, water dikinase 2	Q99611	2	2	34.3813
TTC1	Tetratricopeptide repeat protein 1	Q99614	2	2	66.8803
CCT7	T-complex protein 1 subunit eta	Q99832	25	25	387.69
SEMA3C	Semaphorin-3C	Q99985	19	19	231.189
GDF15	Growth/differentiation factor 15	Q99988	3	3	98.0607
DPYSL5	Dihydropyrimidinase-related protein 5	Q9BPU6	3	3	22.4099
NIPSNAP1	Protein NipSnap homolog 1	Q9BPW8	2	2	50.7035
ARPC5L	Actin-related protein 2/3 complex subunit 5-like protein	Q9BPX5	1	1	46.7617
WDR77	Methylosome protein 50	Q9BQA1	8	8	80.0157
DPH2	2-(3-amino-3-carboxypropyl)histidine synthase subunit 2	Q9BQC3	2	2	32.1413
CORO1B	Coronin-1B	Q9BR76	4	4	56.5149
CPPED1	Serine/threonine-protein phosphatase CPPED1	Q9BRF8	1	1	39.5083
PYM1	Partner of Y14 and mago	Q9BRP8	1	1	581.862
GINS4	DNA replication complex GINS protein SLD5	Q9BRT9	3	3	15.5237
GINS3	DNA replication complex GINS protein PSF3	Q9BRX5	1	1	200.961
ESYT1	Extended synaptotagmin-1	Q9BSJ8	10	10	132.191
COPS4	COP9 signalosome complex subunit 4	Q9BT78	13	13	51.6708
DCTN5	Dynactin subunit 5	Q9BTE1	1	1	48.0199
TUBB6	Tubulin beta-6 chain	Q9BUF5	9	9	86.8313
PAXX	Protein PAXX	Q9BUH6	1	1	37.8957
MRI1	Methylthioribose-1-phosphate isomerase	Q9BV20	3	3	21.1421
TUBB2B	Tubulin beta-2B chain	Q9BVA1	2	2	89.0896
PBDC1	Protein PBDC1	Q9BVG4	1	1	41.3531
NUDT9	ADP-ribose pyrophosphatase, mitochondrial	Q9BW91	1	1	5.12278
ACAT2	Acetyl-CoA acetyltransferase, cytosolic	Q9BWD1	6	6	65.8661
CHID1	Chitinase domain-containing protein 1	Q9BWS9	2	2	28.5261
QTRT1	Queuine tRNA-ribosyltransferase catalytic subunit 1	Q9BXR0	2	2	44.7305
ITPA	Inosine triphosphate pyrophosphatase	Q9BY32	2	2	52.8915
ANGPTL4	Angiopoietin-related protein 4	Q9BY76	10	10	223.512
TRIM54	Tripartite motif-containing protein 54	Q9BYV2	1	1	48.4626
SEMA4C	Semaphorin-4C	Q9C0C4	1	1	35.9961
XPO4	Exportin-4	Q9C0E2	2	2	11.3011
WDR12	Ribosome biogenesis protein WDR12	Q9GZL7	2	2	18.3178
C20orf27	UPF0687 protein C20orf27	Q9GZN8	3	3	56.2376
PITHD1	PITH domain-containing protein 1	Q9GZP4	7	7	67.6604
CHST6	Carbohydrate sulfotransferase 6	Q9GZX3	1	1	22.0841
PAIP1	Polyadenylate-binding protein-interacting protein 1	Q9H074	8	8	72.0706
XRN2	5'-3' exoribonuclease 2	Q9H0D6	6	6	54.908
CSTF2T	Cleavage stimulation factor subunit 2 tau variant	Q9H0L4	1	1	29.0786
RAB1B	Ras-related protein Rab-1B	Q9H0U4	7	7	137.353
IRF2BPL	Probable E3 ubiquitin-protein ligase IRF2BPL	Q9H1B7	2	2	16.5059
WDR13	WD repeat-containing protein 13	Q9H1Z4	4	4	43.3998
EHD4	EH domain-containing protein 4	Q9H223	1	1	13.804
SLK	STE20-like serine/threonine-protein kinase	Q9H2G2	2	2	52.8602
PDCL3	Phosducin-like protein 3	Q9H2J4	1	1	19.5532
DPH5	Diphthine methyl ester synthase	Q9H2P9	1	1	64.568
PPA2	Inorganic pyrophosphatase 2, mitochondrial	Q9H2U2	3	3	29.8579
C11orf68	UPF0696 protein C11orf68	Q9H3H3	5	5	102.65
BOLA2	BolA-like protein 2	Q9H3K6	3	3	33.8255
PTPN23	Tyrosine-protein phosphatase non-receptor type 23	Q9H3S7	3	3	37.5124
FN3K	Fructosamine-3-kinase	Q9H479	1	1	41.9444
RNPEP	Aminopeptidase B	Q9H4A4	7	7	59.8137
GOLPH3	Golgi phosphoprotein 3	Q9H4A6	2	2	50.1668
RPAP3	RNA polymerase II-associated protein 3	Q9H6T3	1	1	29.3977
UBE2Z	Ubiquitin-conjugating enzyme E2 Z	Q9H832	13	13	142.88
WDR54	WD repeat-containing protein 54	Q9H977	1	1	7.1319
ARMT1	Damage-control phosphatase ARMT1	Q9H993	1	1	25.3243
LRRC40	Leucine-rich repeat-containing protein 40	Q9H9A6	15	15	253.674
PPCS	Phosphopantothenate--cysteine ligase	Q9HAB8	2	2	40.2064
PELI2	E3 ubiquitin-protein ligase pellino homolog 2	Q9HAT8	1	1	11.885
XPO5	Exportin-5	Q9HAV4	7	7	35.8997
GRPEL1	GrpE protein homolog 1, mitochondrial	Q9HAV7	2	2	26.282
MYG1	MYG1 exonuclease	Q9HB07	9	9	60.1841
CACYBP	Calcyclin-binding protein	Q9HB71	4	4	57.575
NCOA5	Nuclear receptor coactivator 5	Q9HCD5	3	3	92.8122
S100A14	Protein S100-A14	Q9HCY8	1	1	11.148
ABCB6	ATP-binding cassette sub-family B member 6	Q9NP58	1	1	70.719
SSU72	RNA polymerase II subunit A C-terminal domain phosphatase SSU72	Q9NP77	2	2	45.0251
FGF20	Fibroblast growth factor 20	Q9NP95	6	6	88.1739
ENY2	Transcription and mRNA export factor ENY2	Q9NPA8	1	1	133.505
EXOSC4	Exosome complex component RRP41	Q9NPD3	4	4	36.5629
OSGEP	Probable tRNA N6-adenosine threonylcarbamoyltransferase	Q9NPF4	8	8	62.1465
ACOT13	Acyl-coenzyme A thioesterase 13	Q9NPJ3	2	2	35.2232
LUC7L	Putative RNA-binding protein Luc7-like 1	Q9NQ29	2	2	19.7286
TIGAR	Fructose-2,6-bisphosphatase TIGAR	Q9NQ88	3	3	39.9738
RPRD1B	Regulation of nuclear pre-mRNA domain-containing protein 1B	Q9NQG5	4	4	64.9308
XPNPEP3	Xaa-Pro aminopeptidase 3	Q9NQH7	1	1	57.1283
NIT2	Omega-amidase NIT2	Q9NQR4	10	10	65.9335
EXOSC5	Exosome complex component RRP46	Q9NQT4	3	3	24.4072
EXOSC3	Exosome complex component RRP40	Q9NQT5	1	1	37.7051
STARD7	StAR-related lipid transfer protein 7, mitochondrial	Q9NQZ5	2	2	22.1848
DDX21	Nucleolar RNA helicase 2	Q9NR30	2	2	116.507
NANS	Sialic acid synthase	Q9NR45	2	2	101.114
PDGFC	Platelet-derived growth factor C	Q9NRA1	5	5	184.386
CTPS2	CTP synthase 2	Q9NRF8	7	7	34.6639
AASDHPPT	L-aminoadipate-semialdehyde dehydrogenase-phosphopantetheinyl transferase	Q9NRN7	6	6	61.9545
UBQLN4	Ubiquilin-4	Q9NRR5	1	1	59.6781
LTBP3	Latent-transforming growth factor beta-binding protein 3	Q9NS15	8	8	118.688
FARSB	Phenylalanine--tRNA ligase beta subunit	Q9NSD9	8	8	54.9513
IARS2	Isoleucine--tRNA ligase, mitochondrial	Q9NSE4	2	2	14.9758
FAM207A	Protein FAM207A	Q9NSI2	1	1	67.1358
CUTC	Copper homeostasis protein cutC homolog	Q9NTM9	4	4	24.0386
ECHDC1	Ethylmalonyl-CoA decarboxylase	Q9NTX5	4	4	33.761
RBM12	RNA-binding protein 12	Q9NTZ6	3	3	33.2712
ABHD10	Palmitoyl-protein thioesterase ABHD10, mitochondrial	Q9NUJ1	2	2	19.5301
LIN7C	Protein lin-7 homolog C	Q9NUP9	2	2	43.5992
CYRIB	CYFIP-related Rac1 interactor B	Q9NUQ9	19	19	330.986
TBC1D23	TBC1 domain family member 23	Q9NUY8	4	4	21.0936
NECAP2	Adaptin ear-binding coat-associated protein 2	Q9NVZ3	3	3	91.9013
RBM22	Pre-mRNA-splicing factor RBM22	Q9NW64	1	1	142.49
WDR70	WD repeat-containing protein 70	Q9NW82	1	1	45.5867
SLTM	SAFB-like transcription modulator	Q9NWH9	3	3	19.069
HIF1AN	Hypoxia-inducible factor 1-alpha inhibitor	Q9NWT6	1	1	49.9302
COMMD8	COMM domain-containing protein 8	Q9NX08	1	1	16.11
GAR1	H/ACA ribonucleoprotein complex subunit 1	Q9NY12	1	1	28.5999
ERAP1	Endoplasmic reticulum aminopeptidase 1	Q9NZ08	3	3	12.5219
ACTR10	Actin-related protein 10;Actin-related protein 10 (Fragment)	Q9NZ32;V9GYX7	2	2	21.783
HSPBP1	Hsp70-binding protein 1	Q9NZL4	4	4	49.8625
CALML5	Calmodulin-like protein 5	Q9NZT1	6	6	56.8094
COMMD9	COMM domain-containing protein 9	Q9P000	1	1	9.05024
VAPA	Vesicle-associated membrane protein-associated protein A	Q9P0L0	3	3	29.0924
CCDC88C	Protein Daple	Q9P219	1	1	25.2017
RCC2	Protein RCC2	Q9P258	20	20	405.935
TENM3	Teneurin-3	Q9P273	40	40	204.593
BCCIP	BRCA2 and CDKN1A-interacting protein	Q9P287	1	1	10.5145
CTTNBP2NL	CTTNBP2 N-terminal-like protein	Q9P2B4	1	1	34.5721
ANKFY1	Rabankyrin-5	Q9P2R3	6	6	47.8977
ATXN10	Ataxin-10	Q9UBB4	10	10	48.8243
SAE1	SUMO-activating enzyme subunit 1	Q9UBE0	7	7	67.2667
COPG2	Coatomer subunit gamma-2	Q9UBF2	4	4	20.4899
RNF7	RING-box protein 2	Q9UBF6	1	1	73.3733
MRC2	C-type mannose receptor 2	Q9UBG0	14	14	77.2552
METTL1	tRNA (guanine-N(7)-)-methyltransferase	Q9UBP6	1	1	30.1372
EXTL2	Exostosin-like 2	Q9UBQ6	1	1	8.15378
GRHPR	Glyoxylate reductase/hydroxypyruvate reductase	Q9UBQ7	9	9	60.7616
UBA2	SUMO-activating enzyme subunit 2	Q9UBT2	12	12	102.035
PEF1	Peflin	Q9UBV8	2	2	35.5098
DNAJB4	DnaJ homolog subfamily B member 4	Q9UDY4	1	1	19.4966
NIPSNAP3A	Protein NipSnap homolog 3A	Q9UFN0	1	1	19.3291
CHORDC1	Cysteine and histidine-rich domain-containing protein 1	Q9UHD1	3	3	222.289
UBQLN2	Ubiquilin-2	Q9UHD9	1	1	38.8343
CEMIP2	Cell surface hyaluronidase	Q9UHN6	4	4	25.3658
PFDN2	Prefoldin subunit 2	Q9UHV9	3	3	72.0958
TRMT112	Multifunctional methyltransferase subunit TRM112-like protein	Q9UI30	4	4	100.086
XPO7	Exportin-7	Q9UIA9	6	6	28.4349
AK3	GTP:AMP phosphotransferase AK3, mitochondrial	Q9UIJ7	5	5	65.4019
DCTN4	Dynactin subunit 4	Q9UJW0	2	2	40.7613
DBR1	Lariat debranching enzyme	Q9UK59	1	1	52.4517
MRTO4	mRNA turnover protein 4 homolog	Q9UKD2	1	1	11.0346
APPL1	DCC-interacting protein 13-alpha	Q9UKG1	3	3	48.4117
PACSIN3	Protein kinase C and casein kinase substrate in neurons protein 3	Q9UKS6	1	1	37.1064
AGO2	Protein argonaute-2	Q9UKV8	2	2	27.627
NUP50	Nuclear pore complex protein Nup50	Q9UKX7	1	1	68.5642
BAG5	BAG family molecular chaperone regulator 5	Q9UL15	1	1	42.8474
MCTS1	Malignant T-cell-amplified sequence 1	Q9ULC4	1	1	60.2938
CORO1C	Coronin-1C	Q9ULV4	9	9	469.192
ICAM5	Intercellular adhesion molecule 5	Q9UMF0	10	10	108.316
PRPF19	Pre-mRNA-processing factor 19	Q9UMS4	10	10	328.226
UBQLN1	Ubiquilin-1	Q9UMX0	13	13	267.326
DUSP12	Dual specificity protein phosphatase 12	Q9UNI6	5	5	61.8362
PSMD13	26S proteasome non-ATPase regulatory subunit 13	Q9UNM6	12	12	77.5454
COPS3	COP9 signalosome complex subunit 3	Q9UNS2	7	7	71.4385
NSFL1C	NSFL1 cofactor p47	Q9UNZ2	8	8	109.434
USP24	Ubiquitin carboxyl-terminal hydrolase 24	Q9UPU5	1	1	14.0374
SRRM2	Serine/arginine repetitive matrix protein 2	Q9UQ35	8	8	107.56
PA2G4	Proliferation-associated protein 2G4	Q9UQ80	18	18	287.097
SMC3	Structural maintenance of chromosomes protein 3	Q9UQE7	3	3	35.6964
JAG2	Protein jagged-2	Q9Y219	1	1	54.3301
RTRAF	RNA transcription, translation and transport factor protein	Q9Y224	7	7	27.391
RUVBL2	RuvB-like 2	Q9Y230	20	20	264.589
PIN4	Peptidyl-prolyl cis-trans isomerase NIMA-interacting 4	Q9Y237	5	5	303.969
CLEC11A	C-type lectin domain family 11 member A	Q9Y240;V9H0X6	1	1	10.9457
RUVBL1	RuvB-like 1	Q9Y265	5	5	40.4662
NUDC	Nuclear migration protein nudC	Q9Y266	3	3	32.5673
CFL2	Cofilin-2	Q9Y281	8	8	1408.75
FARSA	Phenylalanine--tRNA ligase alpha subunit	Q9Y285	4	4	225.132
DRG1	Developmentally-regulated GTP-binding protein 1	Q9Y295	1	1	32.748
POLDIP2	Polymerase delta-interacting protein 2	Q9Y2S7	3	3	36.2379
AP3M1	AP-3 complex subunit mu-1	Q9Y2T2	1	1	13.1617
LEMD3	Inner nuclear membrane protein Man1	Q9Y2U8	3	3	53.6843
WBP11	WW domain-binding protein 11	Q9Y2W2	1	1	45.958
SUGT1	Protein SGT1 homolog	Q9Y2Z0	9	9	93.1645
MEMO1	Protein MEMO1	Q9Y316	8	8	69.7665
LSM2	U6 snRNA-associated Sm-like protein LSm2	Q9Y333	1	1	66.805
LUC7L2	Putative RNA-binding protein Luc7-like 2	Q9Y383	1	1	28.343
SF3B6	Splicing factor 3B subunit 6	Q9Y3B4	1	1	25.6848
TPRKB	EKC/KEOPS complex subunit TPRKB	Q9Y3C4	1	1	8.15143
UFC1	Ubiquitin-fold modifier-conjugating enzyme 1	Q9Y3C8	1	1	11.8235
CHMP3	Charged multivesicular body protein 3	Q9Y3E7	1	1	8.63847
STRAP	Serine-threonine kinase receptor-associated protein	Q9Y3F4	10	10	67.2912
RTCB	RNA-splicing ligase RtcB homolog	Q9Y3I0	10	10	122.659
NEU2	Sialidase-2	Q9Y3R4	1	1	16.8556
CCDC9	Coiled-coil domain-containing protein 9	Q9Y3X0	1	1	35.8654
TLN1	Talin-1	Q9Y490	60	60	201.077
LOXL2	Lysyl oxidase homolog 2	Q9Y4K0	8	8	108.238
WIPI2	WD repeat domain phosphoinositide-interacting protein 2	Q9Y4P8	1	1	246.158
PPME1	Protein phosphatase methylesterase 1	Q9Y570	11	11	152.953
YTHDF2	YTH domain-containing family protein 2	Q9Y5A9	1	1	61.5753
SUPT16H	FACT complex subunit SPT16	Q9Y5B9	3	3	23.7228
CD2AP	CD2-associated protein	Q9Y5K6	1	1	23.2553
TNPO3	Transportin-3	Q9Y5L0	7	7	34.0807
TRAPPC1	Trafficking protein particle complex subunit 1	Q9Y5R8	1	1	19.9901
RBM8A	RNA-binding protein 8A	Q9Y5S9	2	2	313.755
PSAT1	Phosphoserine aminotransferase	Q9Y617	14	14	49.9632
COPG1	Coatomer subunit gamma-1	Q9Y678	14	14	72.9261
CLIC4	Chloride intracellular channel protein 4	Q9Y696	17	17	148.746
WASF2	Wiskott-Aldrich syndrome protein family member 2	Q9Y6W5	1	1	16.1997
PSMC3	26S proteasome regulatory subunit 6A	R4GNH3	15	15	105.873
HSPE1-MOB4	10 kDa heat shock protein, mitochondrial	S4R3N1	2	2	32.7351
PSIP1	PC4 and SFRS1-interacting protein (Fragment)	V9GYT7	2	2	41.6645

## Sheet: Label-free DIA_R3
Supplemental Data S4. Comparison of label-free DIA and mDIA using low-input EV samples (label-free, Replicate 3)
PG.Genes	PG.ProteinDescriptions	PG.UniProtIds	PG.NrOfModifiedSequencesIdentified	PG.NrOfModifiedSequencesUsedForQuantification	PG.Quantity
CDK1	Cell division cycle 2, G1 to S and G2 to M, isoform CRA_a;Cyclin-dependent kinase 1	A0A024QZP7;P06493	4	4	30.7072
SERPINB6	Serpin B6	A0A024QZX5;A0A087X1N8;P35237	14	14	72.6315
HDLBP	High density lipoprotein binding protein (Vigilin), isoform CRA_a;Vigilin (Fragment);Vigilin	A0A024R4E5;H0Y394;Q00341	2	2	7.94769
EHD1	EH domain-containing protein 1;EH domain-containing protein 1 (Fragment);EH domain-containing protein 1	A0A024R571;C9J2Z4;Q9H4M9	1	1	21.6033
PSMA2	Proteasome subunit alpha type;Proteasome subunit alpha type-2	A0A024RA52;P25787	11	11	327.264
DIABLO	Diablo homolog, mitochondrial;Diablo homolog, mitochondrial	A0A024RBT2;Q9NR28	3	3	30.1876
BAG6	BCL2-associated athanogene 6;BCL2-associated athanogene 6;BCL2-associated athanogene 6;Large proline-rich protein BAG6;Large proline-rich protein BAG6	A0A024RCR6;A0A0G2JK23;A0A7I2V508;A0A7P0MQS5;P46379	10	10	35.6127
FNBP1L	Formin-binding protein 1-like (Fragment);Formin-binding protein 1-like	A0A075B6Q2;Q5T0N5	1	1	90.6008
EPPK1	Epiplakin	A0A075B730;P58107	1	1	16.1565
TNPO2	Transportin-2	A0A075B780;O14787	1	1	13.0981
CAPNS1	Calcium-activated neutral proteinase small subunit (Fragment);Calcium-activated neutral proteinase small subunit;Calcium-activated neutral proteinase small subunit (Fragment);Calpain small subunit 1	A0A075B7C0;A0A0C4DGQ5;K7EIV0;P04632	5	5	53.8379
TXNRD1	Thioredoxin-disulfide reductase;Thioredoxin reductase 1, cytoplasmic;Thioredoxin-disulfide reductase;Thioredoxin-disulfide reductase;Thioredoxin reductase 1, cytoplasmic	A0A087WSW9;A0A087WSY9;A0A182DWI3;F8W809;Q16881	11	11	86.0478
GPX4	Glutathione peroxidase;Glutathione peroxidase;Glutathione peroxidase (Fragment);Glutathione peroxidase;Glutathione peroxidase (Fragment);Glutathione peroxidase;Glutathione peroxidase (Fragment);Phospholipid hydroperoxide glutathione peroxidase;Glutathione peroxidase (Fragment)	A0A087WT12;A0A087X2I2;A0A0A0MTT1;K7EJ20;K7EKX7;K7ENB4;K7ERP4;P36969;R4GNE4	1	1	9.63102
GRIPAP1	GRIP1-associated protein 1	A0A087WT45;Q4V328	1	1	16.1961
HSP90B1	Endoplasmin	A0A087WT78;A0A7P0T823;A0A7P0T917;A0A7P0TAE1;A0A7P0TAT8;A0A7P0TAY2;A0A7P0TBC2;H0YIV0;P14625	1	1	198.211
EIF2B4	Translation initiation factor eIF-2B subunit delta	A0A087WTA5;E7ERK9;Q9UI10	1	1	24.5976
COL1A2	Collagen alpha-2(I) chain	A0A087WTA8;P08123	49	49	6457.79
ROBO1	Roundabout homolog 1	A0A087WTM1;Q9Y6N7	19	19	88.1477
KHSRP	Far upstream element-binding protein 2	A0A087WTP3;M0R0C6;Q92945	19	19	560.38
PABPC1	Polyadenylate-binding protein;Polyadenylate-binding protein;Polyadenylate-binding protein;Polyadenylate-binding protein;Polyadenylate-binding protein 1	A0A087WTT1;A0A7I2YQ88;E7ERJ7;H0YAR2;P11940	16	16	193.434
PYCR2;PYCR2;PYCR1;;PYCR1;PYCR1;PYCR2	Pyrroline-5-carboxylate reductase;Pyrroline-5-carboxylate reductase;Pyrroline-5-carboxylate reductase;Pyrroline-5-carboxylate reductase;Pyrroline-5-carboxylate reductase (Fragment);Pyrroline-5-carboxylate reductase 1, mitochondrial;Pyrroline-5-carboxylate reductase 2	A0A087WTV6;A0A087WZR9;E2QRB3;J3KR12;J3QKT4;P32322;Q96C36	1	1	8.40793
UBXN1	UBX domain-containing protein 1;UBX domain-containing protein 1 (Fragment);UBX domain-containing protein 1;UBX domain-containing protein 1	A0A087WTZ5;E9PJ81;E9PRQ7;Q04323	1	1	44.1381
HNRNPDL	Heterogeneous nuclear ribonucleoprotein D-like	A0A087WU03	1	1	24.8643
CD9	Tetraspanin;Tetraspanin;Tetraspanin;Tetraspanin;Tetraspanin;Tetraspanin;Tetraspanin;CD9 antigen	A0A087WU13;A0A2R8Y478;A0A7I2V3T0;A0A7I2V3T7;A6NNI4;F5GXT1;G8JLH6;P21926	2	2	60.7119
PCDHGC4	Protocadherin gamma-C4 (Fragment);Protocadherin gamma-C4	A0A087WU59;Q9Y5F7	1	1	18.5837
CTNNBL1	Beta-catenin-like protein 1	A0A087WUB9;Q8WYA6	3	3	22.2702
SYMPK	Symplekin;Symplekin (Fragment);Symplekin (Fragment);Symplekin (Fragment);Symplekin;Symplekin	A0A087WUE9;M0QXP5;M0R180;M0R1C2;M0R3C7;Q92797	1	1	25.0131
ASRGL1	Isoaspartyl peptidase/L-asparaginase;Isoaspartyl peptidase/L-asparaginase (Fragment);Isoaspartyl peptidase/L-asparaginase;Isoaspartyl peptidase/L-asparaginase	A0A087WUG3;A0A087WZI5;E9PJK6;Q7L266	1	1	181.271
HNRNPDL	Heterogeneous nuclear ribonucleoprotein D-like	A0A087WUK2;O14979	3	3	172.677
GLIPR2	Golgi-associated plant pathogenesis-related protein 1	A0A087WUM5;Q5VZR0;Q9H4G4	1	1	62.7892
SLIRP	SRA stem-loop-interacting RNA-binding protein, mitochondrial;SRA stem-loop-interacting RNA-binding protein, mitochondrial;SRA stem-loop-interacting RNA-binding protein, mitochondrial;SRA stem-loop-interacting RNA-binding protein, mitochondrial (Fragment);SRA stem-loop-interacting RNA-binding protein, mitochondrial (Fragment);SRA stem-loop-interacting RNA-binding protein, mitochondrial	A0A087WUN7;G3V2S9;G3V4X6;H0YJ40;H0YJI1;Q9GZT3	1	1	20.3812
EIF5B	Eukaryotic translation initiation factor 5B	A0A087WUT6;O60841	1	1	47.9677
MASTL	Serine/threonine-protein kinase greatwall (Fragment);Serine/threonine-protein kinase greatwall	A0A087WUU7;Q96GX5	1	1	20.3799
BSG	Basigin	A0A087WUV8;A0A7P0T8A7;A0A7P0TA85;A0A7P0TB04;P35613	5	5	66.4784
ADRM1	Proteasomal ubiquitin receptor ADRM1 (Fragment);Proteasomal ubiquitin receptor ADRM1;Proteasomal ubiquitin receptor ADRM1	A0A087WUX6;A0A087WX59;Q16186	1	1	21.4006
SPTBN1	Spectrin beta chain;Spectrin beta chain, non-erythrocytic 1	A0A087WUZ3;Q01082	23	23	244.436
PDLIM2;PDLIM2;;;PDLIM2	PDZ and LIM domain protein 2;PDZ and LIM domain protein 2;LIM zinc-binding domain-containing protein;DUF4749 domain-containing protein (Fragment);PDZ and LIM domain protein 2	A0A087WVI1;B3KPU0;E5RGS7;H0YBP7;Q96JY6	1	1	17.3678
FAT1	Protocadherin Fat 1	A0A087WVP1;Q14517	10	10	45.6378
CLTC	Clathrin heavy chain;Clathrin heavy chain 1	A0A087WVQ6;Q00610	84	84	462.466
EEF1A1	Elongation factor 1-alpha;Elongation factor 1-alpha;Elongation factor 1-alpha 1	A0A087WVQ9;A0A7I2V659;P68104	22	22	1686.52
RRBP1	Ribosome-binding protein 1	A0A087WVV2;F8W7S5;Q9P2E9	1	1	17.9424
TGM5	Protein-glutamine gamma-glutamyltransferase 5	A0A087WVW4;A0A087WZC4;O43548	1	1	14.3555
GNA11	Guanine nucleotide-binding protein subunit alpha-11 (Fragment);Guanine nucleotide-binding protein subunit alpha-11 (Fragment);Guanine nucleotide-binding protein subunit alpha-11	A0A087WVZ3;K7EL62;P29992	1	1	43.8147
POLR2E	DNA-directed RNA polymerase II subunit E;DNA-directed RNA polymerase II subunit E;DNA-directed RNA polymerases I, II, and III subunit RPABC1	A0A087WVZ9;A0A0A0MQR7;P19388	3	3	28.0414
UBE2D1;UBE2D1;UBE2D4	Ubiquitin-conjugating enzyme E2 D1;Ubiquitin-conjugating enzyme E2 D1;Ubiquitin-conjugating enzyme E2 D4	A0A087WW00;P51668;Q9Y2X8	1	1	50.7352
ILK	Integrin-linked protein kinase;59 kDa serine/threonine-protein kinase;Integrin-linked protein kinase;Integrin-linked protein kinase	A0A087WW45;A0A0A0MTH3;E9PQ52;Q13418	1	1	7.46246
POLD2	DNA polymerase delta subunit 2;DNA polymerase delta subunit 2 (Fragment);DNA polymerase delta subunit 2 (Fragment);DNA polymerase delta subunit 2 (Fragment);DNA polymerase delta subunit 2;DNA polymerase delta subunit 2	A0A087WWF6;C9IZD2;C9J8Z7;C9JLE1;F8W8R3;P49005	1	1	77.4913
MSH6	DNA mismatch repair protein Msh6	A0A087WWJ1;F8WAX8;P52701	1	1	8.42532
GMPR2	GMP reductase;GMP reductase;GMP reductase 2 (Fragment);GMP reductase;GMP reductase;GMP reductase 2 (Fragment);GMP reductase;GMP reductase 2	A0A087WWM4;F8WAN9;H0YK13;H0YLV5;H0YMB3;H0YN22;H0YNJ6;Q9P2T1	2	2	36.6415
EMG1	Ribosomal RNA small subunit methyltransferase NEP1 (Fragment);Ribosomal RNA small subunit methyltransferase NEP1;Ribosomal RNA small subunit methyltransferase NEP1 (Fragment)	A0A087WWQ2;Q92979;V9GYP5	1	1	54.2654
THOC1	THO complex subunit 1	A0A087WWS1;J3KRD7;J3KT14;J3QQZ3;Q96FV9	1	1	27.5443
TPM3	Tropomyosin alpha-3 chain	A0A087WWU8	12	12	173.342
CLTCL1	Clathrin heavy chain 2	A0A087WX41;P53675	1	1	22.1832
RPUSD2	RNA pseudouridylate synthase domain-containing protein 2 (Fragment);RNA pseudouridylate synthase domain-containing protein 2	A0A087WXE2;Q8IZ73	1	1	42.1002
FAM83D	Chromosome 20 open reading frame 129;Protein FAM83D	A0A087WXK8;Q9H4H8	1	1	65.467
ESYT2	Extended synaptotagmin-2	A0A087WXU3;A0A499FIX8;A0FGR8;H7BXI1	1	1	9.01729
VTA1	Chromosome 6 open reading frame 55, isoform CRA_b;Vacuolar protein sorting-associated protein VTA1 homolog	A0A087WY55;Q9NP79	5	5	318.128
UBE2D3	Ubiquitin-conjugating enzyme E2 D3	A0A087WY85;P61077	4	4	103.483
HSPA4	Heat shock 70 kDa protein 4	A0A087WYC1;P34932	20	20	579.82
PDLIM3	PDZ and LIM domain protein 3	A0A087WYF8;A0A2U3TZH4;D6RAF1;Q53GG5	1	1	18.2737
BICD1	Protein bicaudal D homolog 1 (Fragment);BICD1 protein;Protein bicaudal D homolog 1	A0A087WYJ7;A8MVZ6;Q96G01	1	1	63.2515
TPD52L2	Tumor protein D54	A0A087WYR3;O43399	5	5	37.0088
UGP2	UTP--glucose-1-phosphate uridylyltransferase	A0A087WYS1;A0A7I2YQ74;E7EUC7;Q16851	1	1	16.1922
PTGES3	Prostaglandin E synthase 3	A0A087WYT3;Q15185	4	4	102.095
METTL26	Methyltransferase-like 26;Methyltransferase-like 26 (Fragment);Methyltransferase-like 26 (Fragment);Methyltransferase-like 26 (Fragment);Methyltransferase-like 26 (Fragment);Methyltransferase-like 26 (Fragment);Methyltransferase-like 26;Methyltransferase-like 26	A0A087WYU2;H3BMF3;H3BNB2;H3BNT3;H3BQ55;H3BRT2;H3BS73;Q96S19	1	1	41.4171
COL5A2	Collagen alpha-2(V) chain	A0A087WYX9;P05997	16	16	306.112
RAVER1	Ribonucleoprotein PTB-binding 1	A0A087WZ13;Q8IY67	4	4	38.3835
CAP2	Adenylyl cyclase-associated protein;Adenylyl cyclase-associated protein;Adenylyl cyclase-associated protein;Adenylyl cyclase-associated protein;Adenylyl cyclase-associated protein 2	A0A087WZ15;A0A087X0J3;B7Z385;E9PDI2;P40123	1	1	22.3062
DDX1	ATP-dependent RNA helicase DDX1	A0A087WZ71;A0A087X2G1;A0A7I2V2M5;A0A7I2V430;A0A7I2V4F0;Q92499	8	8	117.105
BRCC3	Lys-63-specific deubiquitinase;Lys-63-specific deubiquitinase;Lys-63-specific deubiquitinase;Lys-63-specific deubiquitinase BRCC36;Lys-63-specific deubiquitinase (Fragment)	A0A087WZR3;A0A0D9SF50;H9KVA9;P46736;X6RJS7	2	2	16.9129
SBDS	Ribosome maturation protein SBDS	A0A087X020;F8WE72;Q9Y3A5	1	1	1207.07
;CYP2C19;CYP2C9;CYP2C9;CYP2C18;CYP2C19	Uncharacterized protein (Fragment);Cytochrome P450 2C19;Cytochrome P450 2C9;Cytochrome P450 2C9;Cytochrome P450 2C18;Cytochrome P450 2C19	A0A087X0B3;A0A087X125;A0A2R8YF67;P11712;P33260;P33261	1	1	16.0097
CAB39	Calcium-binding protein 39	A0A087X0K1;Q9Y376	1	1	14.911
TJP1	Tight junction protein 1 (Zona occludens 1), isoform CRA_a;Tight junction protein ZO-1;Tight junction protein ZO-1;Tight junction protein ZO-1;Tight junction protein 1 (Zona occludens 1), isoform CRA_e;Tight junction protein ZO-1 (Fragment);Tight junction protein ZO-1	A0A087X0K9;A0A0G2JNH2;A0A7I2V5U5;G3V1L9;G5E9E7;H0Y3R8;Q07157	1	1	81.0818
SNX12	Sorting nexin-12	A0A087X0R6;Q9UMY4	7	7	107.012
COL6A1	Collagen alpha-1(VI) chain	A0A087X0S5;P12109	6	6	56.6734
ACOT2;ACOT1;ACOT1	Acyl-coenzyme A thioesterase 2, mitochondrial;Acyl-coenzyme A thioesterase 1;Acyl-coenzyme A thioesterase 1	A0A087X0W7;G3V4F2;Q86TX2	7	7	100.172
RELA	Transcription factor p65;Transcription factor p65 (Fragment);Transcription factor p65;RELA protein	A0A087X0W8;E9PKH5;Q04206;Q2TAM5	1	1	14.4069
OTUD6B	Ubiquitinyl hydrolase 1;Deubiquitinase OTUD6B	A0A087X0W9;Q8N6M0	1	1	11.7487
HNRNPM	Heterogeneous nuclear ribonucleoprotein M	A0A087X0X3;P52272	17	17	142.967
SEPTIN8	Septin;Septin;Septin;Septin;Septin-8	A0A087X142;A6NFQ9;A6NMH6;F8W8I8;Q92599	2	2	18.9733
LYPLA1	Acyl-protein thioesterase 1	A0A087X1K9;O75608	6	6	78.0083
WTAP	Female-lethal(2)D homolog;Pre-mRNA-splicing regulator WTAP	A0A087X1R4;Q15007	2	2	20.7236
SMAP1	Stromal membrane-associated protein 1	A0A087X1X9;Q8IYB5	1	1	46.4331
PSME2	Proteasome activator complex subunit 2	A0A087X1Z3;Q9UL46	9	9	47.7716
MID1	E3 ubiquitin-protein ligase Midline-1;E3 ubiquitin-protein ligase Midline-1;E3 ubiquitin-protein ligase Midline-1 (Fragment);E3 ubiquitin-protein ligase Midline-1	A0A087X255;A0A6Q8PF94;C9J453;O15344	1	1	30.6274
PIK3R2	Phosphatidylinositol 3-kinase regulatory subunit beta	A0A087X257;A0A7I2U3A3;E9PFP1;O00459	1	1	29.4452
CNN2	Calponin (Fragment);Calponin;Calponin;Calponin;Calponin-2	A0A087X271;B4DDF4;B4DUT8;H3BVI6;Q99439	7	7	52.669
TAX1BP3	Tax1-binding protein 3	A0A087X282;O14907	1	1	23.7905
[truncated: 1,943 more rows]

## Sheet: Label-free DIA_MBR
Supplemental Data S4. Comparison of label-free DIA and mDIA using low-input EV samples (label-free, MBR)
[truncated: 2,152 more rows]

[truncated: 4 more sheets: mDIA_R1, mDIA_R2, mDIA_R3, mDIA_MBR]
