# Supplementary material for: Multiplexed Data-Independent Acquisition (mDIA) to Profile Extracellular Vesicle Proteomes
Source: Mol Cell Proteomics. 2026 Jan 8;25(2):101507. doi: 10.1016/j.mcpro.2026.101507 (PMC12887797; doi:10.1016/j.mcpro.2026.101507)
Supplement: Supplemental Data S5 [file mmc5.xlsx]

## Sheet: Label-free_R1
Supplemental Data S5. Comparison of label-free DIA and mDIA using 200 ng EV peptides (label-free, Replicate 1)
PG.Genes	PG.ProteinDescriptions	PG.UniProtIds	PG.NrOfModifiedSequencesIdentified	PG.NrOfModifiedSequencesUsedForQuantification	PG.Quantity
PDCD6	HCG1985580, isoform CRA_c;Programmed cell death protein 6	A0A024QZ42;O75340	4	4	89.7318
CDK1	Cell division cycle 2, G1 to S and G2 to M, isoform CRA_a;Cyclin-dependent kinase 1	A0A024QZP7;P06493	8	8	147.989
SERPINB6	Serpin B6;Serpin B6;Serpin B6 (Fragment);Serpin B6;Serpin B6	A0A024QZX5;A0A087X1N8;A0A2R8Y6A7;A0A2R8YD12;P35237	2	2	39.7393
hCG_2014768;TMA7	Coiled-coil domain-containing protein 72;Translation machinery-associated protein 7	A0A024R1R8;Q9Y2S6	2	2	73.8636
CRYAB	Alpha-crystallin B chain	A0A024R3B9;E9PNH7;P02511	1	1	4.07893
HDLBP	High density lipoprotein binding protein (Vigilin), isoform CRA_a;Vigilin	A0A024R4E5;Q00341	8	8	47.2066
EHD1	EH domain-containing protein 1	A0A024R571;Q9H4M9	5	5	48.8245
CTSF	Cathepsin F	A0A024R5G9;A0A7I2V2K3;A0A7I2V313;A0A7I2V3E7;A0A7I2V3L9;A0A7I2V3M3;A0A7I2V3X1;A0A7I2V411;A0A7I2V4A8;A0A7I2V5B9;A0A7I2V5F8;A0A7I2V5Q1;A0A7I2YQH8;A0A7I2YQW3;H0YD65;Q9UBX1	1	1	23.845
PSMA2;;PSMA2	Proteasome subunit alpha type;Proteasome subunit alpha type;Proteasome subunit alpha type-2	A0A024RA52;A0A7I2V2H3;P25787	4	4	26.3282
BAG6	BCL2-associated athanogene 6;BCL2-associated athanogene 6;BCL2-associated athanogene 6;Large proline-rich protein BAG6;Large proline-rich protein BAG6	A0A024RCR6;A0A0G2JK23;A0A7I2V508;A0A7P0MQS5;P46379	9	9	75.7341
FNBP1L	Formin-binding protein 1-like (Fragment);Formin-binding protein 1-like	A0A075B6Q2;Q5T0N5	1	1	13.2289
TNPO2	Transportin-2	A0A075B780;O14787	2	2	9.67818
CAPNS1	Calcium-activated neutral proteinase small subunit (Fragment);Calcium-activated neutral proteinase small subunit;Calcium-activated neutral proteinase small subunit (Fragment);Calpain small subunit 1	A0A075B7C0;A0A0C4DGQ5;K7EIV0;P04632	6	6	65.992
TAF15	TATA-binding protein-associated factor 2N	A0A075B7D9;Q92804	4	4	77.0047
TXNRD1	Thioredoxin-disulfide reductase;Thioredoxin reductase 1, cytoplasmic;Thioredoxin-disulfide reductase;Thioredoxin-disulfide reductase;Thioredoxin-disulfide reductase;Thioredoxin reductase 1, cytoplasmic	A0A087WSW9;A0A087WSY9;A0A182DWI3;E9PIR7;F8W809;Q16881	12	12	64.6265
GPX4	Glutathione peroxidase;Glutathione peroxidase;Glutathione peroxidase (Fragment);Glutathione peroxidase;Glutathione peroxidase (Fragment);Glutathione peroxidase;Glutathione peroxidase (Fragment);Phospholipid hydroperoxide glutathione peroxidase;Glutathione peroxidase (Fragment)	A0A087WT12;A0A087X2I2;A0A0A0MTT1;K7EJ20;K7EKX7;K7ENB4;K7ERP4;P36969;R4GNE4	1	1	26.5387
GRIPAP1	GRIP1-associated protein 1	A0A087WT45;Q4V328	1	1	16.1604
HSP90B1	Endoplasmin	A0A087WT78;A0A7P0T823;A0A7P0TAE1;A0A7P0TAT8;A0A7P0TAY2;A0A7P0TBC2;H0YIV0;P14625	7	7	464.147
EIF2B4	Translation initiation factor eIF-2B subunit delta	A0A087WTA5;E7ERK9;Q9UI10	4	4	32.014
COL1A2	Collagen alpha-2(I) chain	A0A087WTA8;P08123	60	60	7375.56
ROBO1	Roundabout homolog 1	A0A087WTM1;Q9Y6N7	10	10	60.6647
KHSRP	Far upstream element-binding protein 2	A0A087WTP3;M0R0C6;Q92945	15	15	163.603
CDH24	Cadherin-24	A0A087WTR7;Q86UP0	1	1	152.736
FKBP1A;;FKBP1A;FKBP1A;FKBP1A;FKBP1A;FKBP1A	Peptidyl-prolyl cis-trans isomerase FKBP1A;Uncharacterized protein;Peptidylprolyl isomerase;Peptidylprolyl isomerase;Peptidyl-prolyl cis-trans isomerase FKBP1A;FK506 binding protein12;FK506 binding protein12	A0A087WTS4;A0A087WV48;A0A087WZM5;A0A7I2V3S6;P62942;Q1JUQ3;Q5W0X3	1	1	59.1164
UBXN1	UBX domain-containing protein 1;UBX domain-containing protein 1 (Fragment);UBX domain-containing protein 1;UBX domain-containing protein 1	A0A087WTZ5;E9PJ81;E9PRQ7;Q04323	1	1	71.3445
CD9	Tetraspanin;Tetraspanin;Tetraspanin;Tetraspanin;Tetraspanin;Tetraspanin;Tetraspanin;CD9 antigen	A0A087WU13;A0A2R8Y478;A0A7I2V3T0;A0A7I2V3T7;A6NNI4;F5GXT1;G8JLH6;P21926	1	1	158.904
RNPEP	Aminopeptidase B (Fragment);Aminopeptidase B (Fragment);Aminopeptidase B;Aminopeptidase B (Fragment);Aminopeptidase B	A0A087WU27;A0A087WUS4;A6NKB8;C9JMZ3;Q9H4A4	1	1	14.5844
CTNNBL1	Beta-catenin-like protein 1	A0A087WUB9;Q8WYA6	3	3	15.016
SYMPK	Symplekin;Symplekin (Fragment);Symplekin (Fragment);Symplekin (Fragment);Symplekin;Symplekin	A0A087WUE9;M0QXP5;M0R180;M0R1C2;M0R3C7;Q92797	1	1	15.9684
ASRGL1	Isoaspartyl peptidase/L-asparaginase;Isoaspartyl peptidase/L-asparaginase (Fragment);Isoaspartyl peptidase/L-asparaginase;Isoaspartyl peptidase/L-asparaginase	A0A087WUG3;A0A087WZI5;E9PJK6;Q7L266	1	1	44.0808
HNRNPDL	Heterogeneous nuclear ribonucleoprotein D-like	A0A087WUK2;O14979	8	8	101.988
PSMB3	Proteasome chain 13 (Fragment);Proteasome subunit beta type-3	A0A087WUL2;P49720	4	4	18.6872
MYEF2	Myelin expression factor 2	A0A087WUT0;A0A0A0MQW0;A0A0A0MR39;Q9P2K5	3	3	17.4081
EIF5B	Eukaryotic translation initiation factor 5B	A0A087WUT6;O60841	12	12	96.7257
ADRM1	Proteasomal ubiquitin receptor ADRM1 (Fragment);Proteasomal ubiquitin receptor ADRM1;Proteasomal ubiquitin receptor ADRM1	A0A087WUX6;A0A087WX59;Q16186	1	1	27.3582
SPTBN1	Spectrin beta chain;Spectrin beta chain, non-erythrocytic 1	A0A087WUZ3;Q01082	43	43	138.931
;MYCBP;MYCBP	Uncharacterized protein;c-Myc-binding protein;c-Myc-binding protein	A0A087WV05;A0A0D9SEI7;Q99417	1	1	52.1951
TARDBP	TAR DNA-binding protein 43 (Fragment);TAR DNA-binding protein 43 (Fragment);TAR DNA-binding protein 43 (Fragment);TAR DNA-binding protein 43;TAR DNA-binding protein 43;TAR DNA-binding protein 43;TAR DNA-binding protein 43;TAR DNA-binding protein 43;TAR DNA-binding protein 43 (Fragment);TAR DNA-binding protein 43 (Fragment);TAR DNA-binding protein 43	A0A087WV68;A0A087WX29;A0A087WXQ5;A0A087WYY0;A0A087X260;A0A0A0N0M3;B1AKP7;G3V162;K7EJM5;K7EN94;Q13148	1	1	11.5875
PRKACB;PRKACB;PRKACA;PRKACA;PRKACB	cAMP-dependent protein kinase;cAMP-dependent protein kinase;cAMP-dependent protein kinase;cAMP-dependent protein kinase catalytic subunit alpha;cAMP-dependent protein kinase catalytic subunit beta	A0A087WVC4;A0A0A0MS54;A0A7I2V5J4;P17612;P22694	1	1	41.318
AK6	Adenylate kinase isoenzyme 6	A0A087WVD7;D6RDH4;Q9Y3D8	1	1	9.84739
FAT1	Protocadherin Fat 1	A0A087WVP1;Q14517	19	19	65.7253
CLTC	Clathrin heavy chain;Clathrin heavy chain 1	A0A087WVQ6;Q00610	58	58	353.831
EEF1A1	Elongation factor 1-alpha;Elongation factor 1-alpha;Elongation factor 1-alpha 1	A0A087WVQ9;A0A7I2V659;P68104	23	23	5708.4
PSMB2	Proteasome subunit beta type-2	A0A087WVV1;P49721	1	1	7.31608
POLR2E	DNA-directed RNA polymerase II subunit E;DNA-directed RNA polymerases I, II, and III subunit RPABC1 (Fragment);DNA-directed RNA polymerase II subunit E;DNA-directed RNA polymerases I, II, and III subunit RPABC1	A0A087WVZ9;A0A087WWX0;A0A0A0MQR7;P19388	3	3	23.0152
UBE2D1;UBE2D4;UBE2D1;UBE2D4	Ubiquitin-conjugating enzyme E2 D1;Ubiquitin-conjugating enzyme E2 D4;Ubiquitin-conjugating enzyme E2 D1;Ubiquitin-conjugating enzyme E2 D4	A0A087WW00;C9J9H9;P51668;Q9Y2X8	1	1	37.9401
SH3GLB1	Endophilin-B1	A0A087WW40;Q9Y371	1	1	7.88423
ITIH3	Inter-alpha-trypsin inhibitor heavy chain H3	A0A087WW43;E7ET33;Q06033	2	2	109.773
LLGL1	Lethal(2) giant larvae protein homolog 1	A0A087WW77;Q15334	1	1	25.2373
RPL17;RPL17;RPL17-C18orf32;RPL17;RPL17;RPL17;RPL17;RPL17	60S ribosomal protein L17 (Fragment);60S ribosomal protein L17 (Fragment);60S ribosomal protein L17;60S ribosomal protein L17 (Fragment);60S ribosomal protein L17 (Fragment);60S ribosomal protein L17 (Fragment);60S ribosomal protein L17 (Fragment);60S ribosomal protein L17	A0A087WWH0;A0A087WXM6;A0A0A6YYL6;J3KRB3;J3KRX5;J3QQT2;J3QS96;P18621	2	2	29.5383
HYOU1	Hypoxia up-regulated protein 1;Hypoxia up-regulated protein 1;Hypoxia up-regulated protein 1;Hypoxia up-regulated protein 1 (Fragment);Hypoxia up-regulated protein 1;Hypoxia up-regulated protein 1	A0A087WWI4;A0A087X054;A0A494C039;E9PJ21;K7EQK2;Q9Y4L1	2	2	16.3818
GMPR2	GMP reductase;GMP reductase;GMP reductase 2 (Fragment);GMP reductase;GMP reductase;GMP reductase 2 (Fragment);GMP reductase;GMP reductase 2 (Fragment);GMP reductase 2	A0A087WWM4;F8WAN9;H0YLB8;H0YLV5;H0YMB3;H0YNH0;H0YNJ6;H0YNS9;Q9P2T1	1	1	20.6997
EMG1	Ribosomal RNA small subunit methyltransferase NEP1 (Fragment);Ribosomal RNA small subunit methyltransferase NEP1;Ribosomal RNA small subunit methyltransferase NEP1 (Fragment)	A0A087WWQ2;Q92979;V9GYP5	3	3	52.3021
THOC1	THO complex subunit 1	A0A087WWS1;Q96FV9	3	3	16.9066
TPM3;TPM1;TPM3;TPM4;TPM4;TPM4;TPM4;TPM4;TPM4;TPM1;TPM3;TPM3;TPM2;TPM1;TPM3;TPM1;TPM1;TPM1;TPM1;TPM1;TPM1;TPM1;TPM3;TPM4;TPM3;TPM2;TPM1;TPM4;TPM2;TPM1	Tropomyosin alpha-3 chain;Tropomyosin 1 (Alpha), isoform CRA_o (Fragment);Tropomyosin 3 nu;Tropomyosin alpha-4 chain;Tropomyosin alpha-4 chain;Tropomyosin alpha-4 chain (Fragment);Tropomyosin alpha-4 chain;Tropomyosin alpha-4 chain (Fragment);Tropomyosin alpha-4 chain (Fragment);Tropomyosin alpha-1 chain;Tropomyosin alpha-3 chain (Fragment);Tropomyosin alpha-3 chain;Beta tropomyosin isoform;Tropo…	A0A087WWU8;A0A0S2Z4G6;A0A2R2Y2Q3;A0A2R8Y5V9;A0A2R8YE05;A0A2R8YEU4;A0A2R8YGX3;A0A2R8YH90;A0A2R8YHD2;A0A494BZZ2;A0A494C0G0;A0A494C0P6;A7XZE4;B7Z596;D6R904;F5H7S3;H0YK48;H0YKJ4;H0YKP3;H0YKX5;H0YL80;H7BYY1;J3KN67;K7ENT6;P06753;P07951;P09493;P67936;Q5TCU3;Q6ZN40	1	1	53.8974
IQCE	IQ domain-containing protein E;IQ domain-containing protein E;IQ domain-containing protein E (Fragment);IQ domain-containing protein E	A0A087WX19;A0A087WX45;H7C427;Q6IPM2	1	1	26.0444
BCL2L13	Bcl-2-like protein 13	A0A087WX97;Q9BXK5	1	1	3.65718
CNTNAP3B;CNTNAP3B;CNTNAP3;CNTNAP3;CNTNAP3B;CNTNAP3	Contactin-associated protein-like 3B;Contactin-associated protein-like 3B;Contactin-associated protein-like 3;Contactin-associated protein-like 3;Contactin-associated protein-like 3B;Contactin-associated protein-like 3	A0A087WXL9;A0A087X119;A6NC89;B1AM99;Q96NU0;Q9BZ76	3	3	16.1432
ESYT2	Extended synaptotagmin-2	A0A087WXU3;A0A499FIX8;A0FGR8;H7BXI1	2	2	31.7094
VTA1	Chromosome 6 open reading frame 55, isoform CRA_b;Vacuolar protein sorting-associated protein VTA1 homolog	A0A087WY55;Q9NP79	7	7	261.965
NUMA1	Nuclear mitotic apparatus protein 1	A0A087WY61;Q14980	6	6	48.9823
AP2M1	AP-2 complex subunit mu	A0A087WY71;E9PFW3;Q96CW1	7	7	75.4435
UBE2D3;UBE2D2;UBE2D3;UBE2D3;UBE2D2;UBE2D3;UBE2D3;UBE2D2	Ubiquitin-conjugating enzyme E2 D3;Ubiquitin-conjugating enzyme E2 D2;Ubiquitin-conjugating enzyme E2 D3;Ubiquitin-conjugating enzyme E2 D3 (Fragment);Ubiquitin-conjugating enzyme E2 D2 (Fragment);Ubiquitin-conjugating enzyme E2 D3;Ubiquitin-conjugating enzyme E2 D3;Ubiquitin-conjugating enzyme E2 D2	A0A087WY85;A0A0A0MQU3;D6RAH7;D6RAW0;D6RFM0;H9KV45;P61077;P62837	1	1	302.876
POLD1	DNA polymerase;DNA-directed DNA polymerase (Fragment);DNA-directed DNA polymerase (Fragment);DNA polymerase;DNA polymerase;DNA polymerase delta catalytic subunit	A0A087WYJ2;M0QXE6;M0QXQ2;M0QZR8;M0R2B7;P28340	1	1	5.98361
TPD52L2	Tumor protein D54	A0A087WYR3;O43399	4	4	66.8607
UGP2	UTP--glucose-1-phosphate uridylyltransferase	A0A087WYS1;A0A7I2YQ74;E7EUC7;Q16851	3	3	29.4399
PTGES3	Prostaglandin E synthase 3	A0A087WYT3;Q15185	3	3	93.4668
CAP2	Adenylyl cyclase-associated protein;Adenylyl cyclase-associated protein;Adenylyl cyclase-associated protein 2	A0A087WZ15;A0A087X0J3;P40123	5	5	61.9149
DHRS11	Dehydrogenase/reductase SDR family member 11 (Fragment);Dehydrogenase/reductase SDR family member 11	A0A087WZN3;Q6UWP2	1	1	7.42603
SBDS	Ribosome maturation protein SBDS	A0A087X020;Q9Y3A5	8	8	52.2518
WDR13	WD repeat-containing protein 13 (Fragment);WD repeat-containing protein 13	A0A087X091;Q9H1Z4	1	1	20.5567
CAB39	Calcium-binding protein 39	A0A087X0K1;Q9Y376	5	5	26.3009
TJP1	Tight junction protein 1 (Zona occludens 1), isoform CRA_a;Tight junction protein ZO-1;Tight junction protein ZO-1;Tight junction protein ZO-1;Tight junction protein 1 (Zona occludens 1), isoform CRA_e;Tight junction protein ZO-1	A0A087X0K9;A0A0G2JNH2;A0A7I2V5U5;G3V1L9;G5E9E7;Q07157	7	7	33.6459
SNX12	Sorting nexin-12	A0A087X0R6;Q9UMY4	2	2	102.58
COL6A1	Collagen alpha-1(VI) chain	A0A087X0S5;P12109	7	7	97.7937
RELA	Transcription factor p65;Transcription factor p65 (Fragment);Transcription factor p65;RELA protein	A0A087X0W8;E9PKH5;Q04206;Q2TAM5	2	2	15.3845
CHEK2	Serine/threonine-protein kinase Chk2;Serine/threonine-protein kinase Chk2;Serine/threonine-protein kinase Chk2 (Fragment);Serine/threonine-protein kinase Chk2 (Fragment);Serine/threonine-protein kinase Chk2 (Fragment);Serine/threonine-protein kinase Chk2	A0A087X102;A0A7P0MUT5;B7ZBF2;H0Y4V6;H0Y820;O96017	1	1	6.77726
SEPTIN8	Septin;Septin;Septin;Septin;Septin-8	A0A087X142;A6NFQ9;A6NMH6;F8W8I8;Q92599	2	2	10.0585
LYPLA1	Acyl-protein thioesterase 1	A0A087X1K9;O75608	5	5	92.7384
SMAP1	Stromal membrane-associated protein 1	A0A087X1X9;Q8IYB5	1	1	60.6488
PSME2	Proteasome activator complex subunit 2	A0A087X1Z3;Q9UL46	5	5	35.0621
SRSF3	Serine/arginine-rich-splicing factor 3;Serine/arginine-rich splicing factor 3	A0A087X2D0;P84103	3	3	174.113
PSMC6	26S proteasome regulatory subunit 10B	A0A087X2I1;P62333	16	16	87.0101
LSM7	U6 snRNA-associated Sm-like protein LSm7	A0A087X2I5;Q9UK45	1	1	111.621
ADSL	Adenylosuccinate lyase	A0A096LNY6;A0A1B0GTG9;A0A1B0GTJ7;A0A1B0GWJ0;A0A7P0T9A7;A0A7P0Z472;P30566	6	6	44.6697
GPS1	COP9 signalosome complex subunit 1	A0A096LP07;A0A096LPJ3;A8K070;C9JFE4;Q13098	8	8	70.8782
AAK1	AP2-associated protein kinase 1	A0A096LP25;E9PG46;Q2M2I8	3	3	18.8015
PYCR3	Pyrroline-5-carboxylate reductase;Pyrroline-5-carboxylate reductase;Pyrroline-5-carboxylate reductase 3	A0A0A0MQS1;B5MD87;Q53H96	1	1	28.6274
SCLY	Selenocysteine lyase;Selenocysteine lyase (Fragment);Selenocysteine lyase (Fragment);Selenocysteine lyase (Fragment);Selenocysteine lyase	A0A0A0MQU4;C9JNL5;H7C277;H7C3V9;Q96I15	1	1	22.6272
MBNL1;MBNL2;MBNL1;MBNL1;MBNL2;MBNL2;MBNL1	Muscleblind-like protein 1;Muscleblind-like protein 2;Muscleblind-like protein 1;Muscleblind-like protein 1 (Fragment);Muscleblind-like 2 (Drosophila), isoform CRA_b;Muscleblind-like protein 2;Muscleblind-like protein 1	A0A0A0MQX8;A0A7P0T9I3;C9JP00;H7C4T5;O95205;Q5VZF2;Q9NR56	1	1	47.0003
VDAC2	Outer mitochondrial membrane protein porin 2 (Fragment);Voltage-dependent anion-selective channel protein 2	A0A0A0MR02;P45880	1	1	21.4187
GSTZ1	Maleylacetoacetate isomerase	A0A0A0MR33;A0A0C4DFM0;G3V267;G3V4T6;G3V5T0	1	1	10.7839
CCDC88C	Protein Daple	A0A0A0MR69	1	1	13.1711
HNRNPUL1	Heterogeneous nuclear ribonucleoprotein U-like protein 1;Heterogeneous nuclear ribonucleoprotein U-like protein 1;Heterogeneous nuclear ribonucleoprotein U-like protein 1 (Fragment);Heterogeneous nuclear ribonucleoprotein U-like protein 1	A0A0A0MRA5;B7Z4B8;M0R3F1;Q9BUJ2	5	5	26.0676
WDR47	WD repeat-containing protein 47	A0A0A0MRE6;O94967	1	1	8.36488
NLE1	Notchless protein homolog 1	A0A0A0MRH0;Q9NVX2	3	3	16.8408
SNX6	Sorting nexin;Sorting nexin-6	A0A0A0MRI2;Q9UNH7	5	5	33.4523
PCMT1	Protein-L-isoaspartate O-methyltransferase;Protein-L-isoaspartate O-methyltransferase;Protein-L-isoaspartate(D-aspartate) O-methyltransferase	A0A0A0MRJ6;A0A3F2YNX8;P22061	2	2	50.9238
F5	Coagulation factor V	A0A0A0MRJ7;P12259	1	1	17.4909
ZNF326	DBIRD complex subunit ZNF326	A0A0A0MRN4;Q5BKZ1	2	2	19.2171
SMARCA1	Probable global transcription activator SNF2L1	A0A0A0MRP6;B7ZLQ5;P28370	2	2	22.157
UPRT	Uracil phosphoribosyltransferase homolog	A0A0A0MRR5;F8W6E9;Q96BW1	1	1	27.188
SNRPC	U1 small nuclear ribonucleoprotein C	A0A0A0MRR7;P09234	1	1	4.79025
ABI1	Abl interactor 1	A0A0A0MRT6;B6VEX4;Q8IZP0	3	3	29.1528
DCTN3	Dynactin subunit 3 (Fragment);Dynactin subunit 3;Dynactin subunit 3;Dynactin subunit 3	A0A0A0MRV8;O75935;X6RA56;X6RLR1	3	3	45.0051
GSN	Actin-depolymerizing factor;Actin-depolymerizing factor;Gelsolin	A0A0A0MS51;A0A0A0MT01;P06396	8	8	53.4398
EXOC7	Exocyst complex component 7	A0A0A0MSB8;Q9UPT5	3	3	30.2276
HADH	Hydroxyacyl-coenzyme A dehydrogenase, mitochondrial;Hydroxyacyl-coenzyme A dehydrogenase, mitochondrial;Hydroxyacyl-coenzyme A dehydrogenase, mitochondrial (Fragment);Hydroxyacyl-coenzyme A dehydrogenase, mitochondrial;Hydroxyacyl-coenzyme A dehydrogenase, mitochondrial;Hydroxyacyl-coenzyme A dehydrogenase, mitochondrial;Hydroxyacyl-coenzyme A dehydrogenase, mitochondrial	A0A0A0MSE2;A0A0D9SFP2;A0A1W2PNM1;A0A1W2PQ78;A0A1W2PQV5;E9PF18;Q16836	2	2	16.728
DDX42	RNA helicase;ATP-dependent RNA helicase DDX42	A0A0A0MSJ0;Q86XP3	13	13	150.304
TOR1AIP1	Torsin-1A-interacting protein 1;Torsin-1A-interacting protein 1 (Fragment);Torsin-1A-interacting protein 1 (Fragment);Torsin-1A-interacting protein 1	A0A0A0MSK5;H0YD16;H0YDU3;Q5JTV8	1	1	20.3464
PLS3	Plastin-3	A0A0A0MSQ0;P13797	4	4	50.6944
SLC4A7	Anion exchange protein;Anion exchange protein (Fragment);Anion exchange protein;Sodium bicarbonate cotransporter 3	A0A0A0MST8;C9JRP1;E9PFN4;Q9Y6M7	1	1	7.45516
NUP214	Nuclear pore complex protein Nup214;Nuclear pore complex protein Nup214;Nuclear pore complex protein Nup214 (Fragment);Nuclear pore complex protein Nup214	A0A0A0MSW3;A0A494C1F2;H0YF36;P35658	2	2	18.2094
PITPNB	Phosphatidylinositol transfer protein beta isoform	A0A0A0MSW4;P48739	10	10	93.6956
NFYC	Nuclear transcription factor Y subunit gamma (Fragment);Nuclear transcription factor Y subunit gamma (Fragment);Nuclear transcription factor Y subunit gamma;Nuclear transcription factor Y subunit gamma (Fragment);Nuclear transcription factor Y subunit gamma (Fragment)	A0A0A0MT00;E9PI99;Q13952;Q5T6K5;Q5T6K7	3	3	42.465
PPP1R8	Nuclear inhibitor of protein phosphatase 1 (Fragment);Nuclear inhibitor of protein phosphatase 1	A0A0A0MT09;Q12972	1	1	13.2127
LIPA	Lysosomal acid lipase/cholesteryl ester hydrolase	A0A0A0MT32;P38571	1	1	11.7664
SMARCA4	Transcription activator BRG1;Transcription activator BRG1;Transcription activator BRG1;Transcription activator BRG1 (Fragment);Transcription activator BRG1 (Fragment);Transcription activator BRG1;SMARCA4 isoform 2	A0A0A0MT49;A0A2R8Y4P4;A0A2R8Y7S2;A0A2R8YGG3;A0A2R8YGP5;P51532;Q9HBD4	1	1	8.99067
ILK	59 kDa serine/threonine-protein kinase;Integrin-linked protein kinase	A0A0A0MTH3;Q13418	2	2	8.31675
CUL2	Cullin-2	A0A0A0MTN0;Q13617	9	9	32.9772
LUC7L2	Putative RNA-binding protein Luc7-like 2	A0A0A6YYJ8;Q9Y383	4	4	23.1741
CORO7-PAM16;CORO7	Coronin;Coronin-7	A0A0A6YYL4;P57737	2	2	19.8848
SRSF7	Serine/arginine-rich-splicing factor 7;Serine/arginine-rich-splicing factor 7;Serine/arginine-rich splicing factor 7	A0A0B4J1Z1;C9JAB2;Q16629	3	3	93.6441
;FIP1L1	FIP1-like 1 protein;Pre-mRNA 3'-end-processing factor FIP1	A0A0B4J203;Q6UN15	4	4	27.4871
;SHPK	FGGY_N domain-containing protein;Sedoheptulokinase	A0A0B4J2A0;Q9UHJ6	3	3	16.8746
ACAA2	3-ketoacyl-CoA thiolase, mitochondrial;3-ketoacyl-CoA thiolase, mitochondrial (Fragment);3-ketoacyl-CoA thiolase, mitochondrial (Fragment);3-ketoacyl-CoA thiolase, mitochondrial;3-ketoacyl-CoA thiolase, mitochondrial (Fragment);3-ketoacyl-CoA thiolase, mitochondrial	A0A0B4J2A4;K7EJ68;K7EJB1;K7EME0;K7ER88;P42765	1	1	52.5151
DLG1	Disks large homolog 1;Disks large homolog 1;Disks large homolog 1;Disks large homolog 1;Disks large homolog 1;Disks large homolog 1 (Fragment);Disks large homolog 1;Disks large homolog 1;Disks large homolog 1;Disks large homolog 1;Disks large homolog 1;Disks large homolog 1;Disks large homolog 1;Disks large homolog 1;Disks large homolog 1;Disks large homolog 1;Disks large homolog 1;Disks large ho…	A0A0C4DFT3;A0A590UJ08;A0A590UJ18;A0A590UJ25;A0A590UJ29;A0A590UJ64;A0A590UJ68;A0A590UJ81;A0A590UJC5;A0A590UJD9;A0A590UJL2;A0A590UJR4;A0A590UJR5;A0A590UJS9;A0A590UJX2;A0A590UK02;A0A590UK48;A0A590UK70;A0A590UK81;A0A590UKA8;E7EQD7;Q12959	3	3	27.0658
SET;SETSIP;SET	Protein SET;Protein SETSIP;Protein SET	A0A0C4DFV9;P0DME0;Q01105	1	1	95.0207
RPSA	40S ribosomal protein SA;40S ribosomal protein SA (Fragment);40S ribosomal protein SA	A0A0C4DG17;C9J9K3;P08865	11	11	402.152
ABI2	Abl interactor 2;Abl interactor 2;Abl interactor 2 (Fragment);Abl interactor 2;Abl interactor 2;Abl interactor 2 (Fragment);Abl interactor 2 (Fragment);Abl interactor 2	A0A0C4DG21;A0A7D9NKC8;E7EP65;E7EW77;F8WAL6;H0Y6B5;H7C3Q7;Q9NYB9	1	1	12.3093
DDX46	RNA helicase;Probable ATP-dependent RNA helicase DDX46	A0A0C4DG89;Q7L014	6	6	37.236
DIMT1	rRNA adenine N(6)-methyltransferase;rRNA adenine N(6)-methyltransferase;Probable dimethyladenosine transferase;Probable dimethyladenosine transferase;Probable dimethyladenosine transferase;rRNA adenine N(6)-methyltransferase;rRNA adenine N(6)-methyltransferase;Probable dimethyladenosine transferase	A0A0C4DGB1;A0A494C0G7;A0A7P0T9J1;A0A7P0T9Y7;A0A7P0Z4I0;B4DRY2;D6RCL3;Q9UNQ2	1	1	14.1787
CAST	Calpain inhibitor;Calpain inhibitor;Calpain inhibitor;Calpain inhibitor;Calpain inhibitor;Calpain inhibitor;Calpain inhibitor;Calpain inhibitor (Fragment);Calpain inhibitor;Calpain inhibitor;Calpain inhibitor;Calpain inhibitor (Fragment);Calpain inhibitor (Fragment);Calpastatin	A0A0C4DGB5;A0A6Q8PG72;A0A6Q8PGG5;A0A6Q8PGN6;A0A6Q8PH20;B7Z574;E7EQ12;E7ES10;E7EVY3;E9PCH5;E9PDE4;H0Y7F0;H0Y9H6;P20810	7	7	66.2018
ALB	Albumin;Albumin (Fragment);Albumin	A0A0C4DGB6;H0YA55;P02768	5	5	391.774
CCAR1	Cell division cycle and apoptosis regulator protein 1 (Fragment);Cell division cycle and apoptosis regulator protein 1	A0A0C4DGG8;Q8IX12	3	3	62.9932
CHD4	DNA helicase;DNA helicase;DNA helicase (Fragment);Chromodomain-helicase-DNA-binding protein 4 (Fragment);DNA helicase;DNA helicase;DNA helicase (Fragment);DNA helicase (Fragment);Chromodomain-helicase-DNA-binding protein 4 (Fragment);DNA helicase;DNA helicase;DNA helicase;DNA helicase;Chromodomain-helicase-DNA-binding protein 4	A0A0C4DGG9;A0A2R8Y212;A0A2R8Y425;A0A2R8Y4X2;A0A2R8Y521;A0A2R8Y5J0;A0A2R8YD40;A0A2R8YDJ9;A0A2R8YDW2;A0A2R8YFD8;A0A2R8YFK9;A0A2U3TZM0;F5GWX5;Q14839	10	10	61.7068
CS	Citrate synthase;Citrate synthase;Citrate synthase (Fragment);Citrate synthase, mitochondrial	A0A0C4DGI3;B4DJV2;H0YIC4;O75390	1	1	53.4149
BAZ2A	Bromodomain adjacent to zinc finger domain protein 2A (Fragment);Bromodomain adjacent to zinc finger domain protein 2A;Bromodomain adjacent to zinc finger domain protein 2A;Bromodomain adjacent to zinc finger domain protein 2A	A0A0C4DGI9;F8VU39;J3KPG5;Q9UIF9	1	1	158.082
NUDT4	Diphosphoinositol polyphosphate phosphohydrolase 2;Diphosphoinositol polyphosphate phosphohydrolase 2 (Fragment);Diphosphoinositol polyphosphate phosphohydrolase 2 (Fragment);Diphosphoinositol polyphosphate phosphohydrolase 2	A0A0C4DGJ4;F8VRL4;F8VRR0;Q9NZJ9	1	1	38.9615
DUT	Deoxyuridine 5'-triphosphate nucleotidohydrolase;Deoxyuridine 5'-triphosphate nucleotidohydrolase (Fragment);Deoxyuridine 5'-triphosphate nucleotidohydrolase;Deoxyuridine 5'-triphosphate nucleotidohydrolase, mitochondrial	A0A0C4DGL3;H0YKC5;H0YNW5;P33316	5	5	106.291
RPRD1A	Regulation of nuclear pre-mRNA domain-containing protein 1A	A0A0C4DGQ6;Q96P16	2	2	19.1726
CUL1	Cullin-1	A0A0C4DGX4;A0A590UJ21;A0A590UJ50;A0A590UJR3;Q13616	6	6	30.5944
LTBP4	Latent-transforming growth factor beta-binding protein 4	A0A0C4DH07;Q8N2S1	15	15	150.878
TBL1XR1	F-box-like/WD repeat-containing protein TBL1XR1 (Fragment);F-box-like/WD repeat-containing protein TBL1XR1;F-box-like/WD repeat-containing protein TBL1XR1 (Fragment);F-box-like/WD repeat-containing protein TBL1XR1 (Fragment);F-box-like/WD repeat-containing protein TBL1XR1 (Fragment);F-box-like/WD repeat-containing protein TBL1XR1 (Fragment);F-box-like/WD repeat-containing protein TBL1XR1 (Fragmen…	A0A0D9SEW5;A0A0D9SF63;A0A1B0GUU2;C9IYU9;C9J3H2;C9J7E1;C9J903;C9JCW4;C9JEC9;C9JTW8;Q9BZK7	1	1	7.76429
MAP4K4;MAP4K4;MINK1;TNIK;MAP4K4;MAP4K4;MAP4K4;MAP4K4;MAP4K4;MAP4K4;MAP4K4;MAP4K4;MAP4K4;MINK1;TNIK	Mitogen-activated protein kinase kinase kinase kinase 4;Mitogen-activated protein kinase kinase kinase kinase 4;Misshapen-like kinase 1 (Fragment);TRAF2 and NCK-interacting protein kinase (Fragment);Mitogen-activated protein kinase kinase kinase kinase 4;Mitogen-activated protein kinase kinase kinase kinase 4;Mitogen-activated protein kinase kinase kinase kinase 4;Mitogen-activated protein kinase…	A0A0D9SEY1;A0A0D9SG62;A0A590UJE1;C9J338;C9J840;E7EN19;E7ENQ1;E7ETN6;E7EX83;G3XAA2;G5E948;H7C360;O95819;Q8N4C8;Q9UKE5	1	1	23.9601
DDX3X	RNA helicase;RNA helicase;RNA helicase;RNA helicase;RNA helicase;RNA helicase;RNA helicase;RNA helicase;RNA helicase;RNA helicase;RNA helicase;RNA helicase;RNA helicase;ATP-dependent RNA helicase DDX3X	A0A0D9SF53;A0A0D9SFB3;A0A0D9SG12;A0A2R8Y4A4;A0A2R8Y5G6;A0A2R8Y645;A0A2R8Y7T2;A0A2R8YCW1;A0A2R8YDT5;A0A2R8YF78;A0A2R8YFR4;A0A2R8YFS5;A0A2U3TZJ9;O00571	12	12	90.1739
SPTAN1	Spectrin alpha chain, non-erythrocytic 1;Spectrin alpha chain, non-erythrocytic 1;Spectrin alpha chain, non-erythrocytic 1	A0A0D9SF54;A0A0D9SGF6;Q13813	13	13	79.977
UBAP2	Ubiquitin-associated protein 2;Ubiquitin-associated protein 2 (Fragment);Ubiquitin-associated protein 2	A0A0D9SFI5;A2A305;Q5T6F2	1	1	30.4429
EWSR1	RNA-binding protein EWS;RNA-binding protein EWS;EWS RNA-binding protein variant 6;RNA-binding protein EWS (Fragment);RNA-binding protein EWS	A0A0D9SFL3;B0QYK0;C9JGE3;H7BY36;Q01844	3	3	86.6697
TBC1D24;TBC1D24;;TBC1D24;TBC1D24	TBC1 domain family member 24;TBC1 domain family member 24 (Fragment);Rab-GAP TBC domain-containing protein;TBC1 domain family member 24 (Fragment);TBC1 domain family member 24	A0A0D9SFR5;A0A2R8Y518;H3BQ06;H3BV07;Q9ULP9	1	1	10.681
STXBP1	Syntaxin-binding protein 1;Syntaxin-binding protein 1;Syntaxin-binding protein 1;Syntaxin-binding protein 1;Syntaxin-binding protein 1 (Fragment);Syntaxin-binding protein 1	A0A0D9SG72;A0A1B0GTP9;A0A1B0GVQ5;A0A1B0GWF2;A0A2R8Y5D4;P61764	6	6	41.436
PHF6	PHD finger protein 6	A0A0D9SGE8;Q5JRC6;Q8IWS0	1	1	101.767
HLA-C;HLA-C;HLA-C;HLA-C;HLA-C;HLA-B;HLA-C;HLA-C;HLA-C;HLA-B;HLA-C;HLA-C;HLA-C;HLA-C;HLA-C;HLA-C;HLA-C;HLA-C;HLA-C;HLA-B;HLA-B	HLA class I histocompatibility antigen, C alpha chain;HLA class I histocompatibility antigen, C alpha chain;HLA class I histocompatibility antigen, C alpha chain;HLA class I histocompatibility antigen, C alpha chain;HLA class I histocompatibility antigen, C alpha chain;HLA class I histocompatibility antigen, B alpha chain (Fragment);HLA class I histocompatibility antigen, C alpha chain;HLA class …	A0A0G2JH50;A0A0G2JIF0;A0A140T912;A0A140T930;A0A140T937;A0A140T951;A0A140T962;A0A140T9B3;A0A140T9J9;A0A140T9S9;A0A1W2PP77;A0A1W2PR11;A0A1W2PRX1;A0A1W2PRZ0;A0A1W2PS56;A2BF26;O78179;Q5QT33;Q5RIP0;Q5SS57;S6AU73	1	1	14.9248
DIAPH1	Protein diaphanous homolog 1	A0A0G2JH68;A0A140T8Z0;H9KV28;O60610	10	10	45.9267
HSPA1B;HSPA1A;HSPA1B	Heat shock 70 kDa protein 1B;Heat shock 70 kDa protein 1A;Heat shock 70 kDa protein 1B	A0A0G2JIW1;P0DMV8;P0DMV9	25	25	674.067
GBA	Glucosylceramidase;Glucosylceramidase;Lysosomal acid glucosylceramidase	A0A0G2JLB3;A0A0G2JNZ5;P04062	5	5	44.4414
CSNK2B	Casein kinase II subunit beta	A0A0G2JM12;A0A7I2YQ78;N0E472;P67870;Q5SRQ3;Q5SRQ6	1	1	14.8743
CNOT3	CCR4-NOT transcription complex subunit 3 (Fragment);CCR4-NOT transcription complex subunit 3;CCR4-NOT transcription complex subunit 3 (Fragment);CCR4-NOT transcription complex subunit 3;CCR4-NOT transcription complex subunit 3 (Fragment);CCR4-NOT transcription complex subunit 3;CCR4-NOT transcription complex subunit 3	A0A0G2JNJ7;A0A2H2FJL5;A0A2R8Y6N5;B7Z6J7;H7C148;H7C3F5;O75175	3	3	31.4476
SERPINF2	Alpha-2-antiplasmin;Alpha-2-antiplasmin (Fragment);Alpha-2-antiplasmin (Fragment);Alpha-2-antiplasmin	A0A0G2JPA8;A0A0J9YY65;C9JMH6;P08697	1	1	60.6195
C4A	C4a anaphylatoxin;C4a anaphylatoxin;C4a anaphylatoxin;C4a anaphylatoxin;Complement C4-A	A0A0G2JPR0;A0A140TA32;A0A140TA44;A0A140TA49;P0C0L4	8	8	56.529
ABR	Active breakpoint cluster region-related protein (Fragment);Active breakpoint cluster region-related protein;Active breakpoint cluster region-related protein;Active breakpoint cluster region-related protein	A0A0G2JQ41;A0A1C7CYZ0;B7Z683;Q12979	2	2	17.6529
PUF60	60 kDa poly(U)-binding-splicing factor (Fragment);60 kDa poly(U)-binding-splicing factor (Fragment);60 kDa poly(U)-binding-splicing factor (Fragment);60 kDa poly(U)-binding-splicing factor (Fragment);60 kDa poly(U)-binding-splicing factor (Fragment);60 kDa poly(U)-binding-splicing factor (Fragment);Poly(U)-binding-splicing factor PUF60 (Fragment);Poly(U)-binding-splicing factor PUF60 (Fragment);P…	A0A0J9YVP6;A0A0J9YVR6;A0A0J9YWM1;A0A0J9YXJ8;A0A0J9YXX5;A0A0J9YYL3;E9PL19;E9PMU7;E9PN18;E9PQ56;H0YEM1;Q9UHX1	3	3	29.1624
CTDP1	RNA polymerase II subunit A C-terminal domain phosphatase (Fragment);RNA polymerase II subunit A C-terminal domain phosphatase (Fragment);RNA polymerase II subunit A C-terminal domain phosphatase (Fragment);RNA polymerase II subunit A C-terminal domain phosphatase	A0A0J9YWB6;A0A0J9YWJ4;K7EJD2;Q9Y5B0	1	1	23.346
MED16	Mediator of RNA polymerase II transcription subunit 16 (Fragment);Mediator of RNA polymerase II transcription subunit 16 (Fragment);Mediator of RNA polymerase II transcription subunit 16 (Fragment);Mediator of RNA polymerase II transcription subunit 16	A0A0J9YXA0;A0A0J9YXE6;A0A0J9YYC6;Q9Y2X0	1	1	13.8988
LIMS4;LIMS1;LIMS1	LIM and senescent cell antigen-like-containing domain protein;LIM and senescent cell antigen-like-containing domain protein 1 (Fragment);LIM and senescent cell antigen-like-containing domain protein 1	A0A0J9YXC7;A0A0M3HER1;P48059	1	1	47.2731
MATR3	Matrin-3	A0A0R4J2E8;A8MXP9;P43243	6	6	122.03
POLR1D	DNA-directed RNA polymerase I subunit D;DNA-directed RNA polymerases I and III subunit RPAC2	A0A0R4J2F3;P0DPB6	1	1	73.9893
PROS1	Vitamin K-dependent protein S (Fragment);Vitamin K-dependent protein S;Vitamin K-dependent protein S;Vitamin K-dependent protein S	A0A0S2Z4L3;A0A3B3ISJ1;G5E9F8;P07225	3	3	20.5694
FASN	3-hydroxyacyl-[acyl-carrier-protein] dehydratase;Fatty acid synthase	A0A0U1RQF0;P49327	53	53	267.006
RBM39	RNA-binding protein 39 (Fragment);RNA-binding protein 39;RNA-binding protein 39 (Fragment);RNA-binding protein 39	A0A0U1RQH7;G3XAC6;H0Y4X3;Q14498	4	4	51.349
CLASP2	CLIP-associating protein 2	A0A0U1RQI6;E3W994;E7ERI8;E7EW49;J3KR49;O75122	4	4	22.8819
ANK2	Ankyrin-2 (Fragment);Ankyrin-2;Ankyrin-2;Ankyrin-2;Ankyrin-2;Ankyrin-2;Ankyrin-2;Ankyrin-2;Ankyrin-2;Ankyrin-2 (Fragment);Ankyrin-2;Ankyrin-2;Ankyrin-2;Ankyrin-2;Ankyrin-2;Ankyrin-2;Ankyrin-2;Ankyrin-2;Ankyrin-2;Ankyrin-2;Ankyrin 2, neuronal, isoform CRA_b;Ankyrin-2;Ankyrin-2;Ankyrin-2;Ankyrin 2, neuronal, isoform CRA_a;Ankyrin-2;Ankyrin-2;Ankyrin-2;Ankyrin-2;Ankyrin-2;Ankyrin-2;Ankyrin-2;Ankyrin…	A0A0U1RQN6;A0A5F9ZGS5;A0A5F9ZGS7;A0A5F9ZGX3;A0A5F9ZGX8;A0A5F9ZGY1;A0A5F9ZGY3;A0A5F9ZGY4;A0A5F9ZGZ1;A0A5F9ZGZ5;A0A5F9ZH19;A0A5F9ZH30;A0A5F9ZH34;A0A5F9ZH35;A0A5F9ZH38;A0A5F9ZH39;A0A5F9ZH58;A0A5F9ZH70;A0A5F9ZHA1;A0A5F9ZHC9;A0A5F9ZHD2;A0A5F9ZHE4;A0A5F9ZHG3;A0A5F9ZHJ4;A0A5F9ZHJ6;A0A5F9ZHL5;A0A5F9ZHL9;A0A5F9ZHM6;A0A5F9ZHN5;A0A5F9ZHQ5;A0A5F9ZHR2;A0A5F9ZHR8;A0A5F9ZHS1;A0A5F9ZHY6;A0A5F9ZI15;A0A5F9ZI18;A0A…	7	7	44.9174
EFEMP1	EGF-containing fibulin-like extracellular matrix protein 1 (Fragment);EGF-containing fibulin-like extracellular matrix protein 1	A0A0U1RQV3;Q12805	2	2	11.6943
ROCK1	Non-specific serine/threonine protein kinase;Rho-associated protein kinase 1	A0A0U1RQV4;Q13464	3	3	27.7665
CBL	E3 ubiquitin-protein ligase CBL;E3 ubiquitin-protein ligase CBL (Fragment);E3 ubiquitin-protein ligase CBL	A0A0U1RQX8;A0A1B0GW38;P22681	2	2	21.1607
PACSIN2	Protein kinase C and casein kinase substrate in neurons protein 2 (Fragment);Protein kinase C and casein kinase substrate in neurons protein 2	A0A0U1RR22;Q9UNF0	11	11	89.3941
hCG_2039566;;H2AC11;H2AC7;H2AC20;H2AC18;H2AC12;H2AC14;H2AJ	Histone H2A;Histone H2A;Histone H2A type 1;Histone H2A type 1-D;Histone H2A type 2-C;Histone H2A type 2-A;Histone H2A type 1-H;Histone H2A type 1-J;Histone H2A.J	A0A0U1RR32;A0A0U1RRH7;P0C0S8;P20671;Q16777;Q6FI13;Q96KK5;Q99878;Q9BTM1	1	1	166.725
EXOC6B	Exocyst complex component;Exocyst complex component 6B	A0A0U1RRB6;Q9Y2D4	1	1	24.5419
PTBP1	Polypyrimidine tract-binding protein 1	A0A0U1RRM4;P26599	11	11	201.398
ENAH	Protein enabled homolog	A0A0U1RRM6;Q8N8S7	2	2	114.589
HLA-A;HLA-C;HLA-A;HLA-A;HLA-C;HLA-A;HLA-C;HLA-A;HLA-A;HLA-A;HLA-C;HLA-C;HLA-C;HLA-A	HLA class I histocompatibility antigen, A alpha chain;HLA class I histocompatibility antigen, C alpha chain;HLA class I histocompatibility antigen, A alpha chain (Fragment);HLA class I histocompatibility antigen, A alpha chain;HLA class I histocompatibility antigen, C alpha chain;HLA class I histocompatibility antigen, A alpha chain (Fragment);HLA class I histocompatibility antigen, C alpha chain…	A0A140T913;A0A140T921;A0A140T933;A0A140T955;A0A140T9H5;A0A140T9I0;A0A140T9U8;A0A140T9X5;A0A1W2PPQ2;A0A1W2PRT9;A2AEA2;O19617;P10321;Q53Z42	2	2	25.5946
ATP6AP2	ATPase H(+)-transporting lysosomal accessory protein 2 (Fragment);ATPase H(+)-transporting lysosomal accessory protein 2;ATPase H(+)-transporting lysosomal accessory protein 2;ATPase H(+)-transporting lysosomal accessory protein 2;ATPase H(+)-transporting lysosomal accessory protein 2;ATPase H(+)-transporting lysosomal accessory protein 2;ATPase H(+)-transporting lysosomal accessory protein 2;ATP…	A0A1B0GTB0;A0A1B0GTU8;A0A1B0GU12;A0A1B0GVB9;A0A1B0GVC7;A0A1B0GVW0;A0A1B0GWJ8;A0A1C7CYW4;B7Z413;H7C3E1;O75787	4	4	77.6645
FTO	Alpha-ketoglutarate-dependent dioxygenase FTO	A0A1B0GTC3;A0A1B0GTC5;A0A1B0GTY1;A0A1B0GU26;A0A1B0GUC3;A0A1B0GV98;A0A1B0GVH5;Q9C0B1	2	2	13.238
ALDH7A1	Alpha-aminoadipic semialdehyde dehydrogenase;Aldehyde dehydrogenase (NAD(+));Alpha-aminoadipic semialdehyde dehydrogenase	A0A1B0GTG2;A0A1B0GW77;P49419	7	7	35.0959
;;CTSD;CTSD;CTSD;CTSD;CTSD;CTSD;;CTSD	Peptidase A1 domain-containing protein;Peptidase A1 domain-containing protein;Cathepsin D;Cathepsin D;Cathepsin D;Cathepsin D;Cathepsin D;Cathepsin D;Peptidase A1 domain-containing protein (Fragment);Cathepsin D	A0A1B0GU03;A0A1B0GU92;A0A1B0GV23;A0A1B0GVD5;A0A1B0GW44;A0A1B0GWE8;C9JH19;F8W787;H7C469;P07339	1	1	34.5966
SERPINB8;SERPINI2;SERPINB8;SERPINI2;SERPINB1;SERPINB8;SERPINB9	Serpin B8;Serpin I2 (Fragment);Serpin B8 (Fragment);Serpin I2;Leukocyte elastase inhibitor;Serpin B8;Serpin B9	A0A1B0GU38;C9J7N5;H7BXK7;O75830;P30740;P50452;P50453	1	1	13.7693
CDC73	Parafibromin	A0A1B0GUB2;A0A2R8Y640;A0A2R8YHB3;A0A3B3IRP5;Q6P1J9	1	1	22.5066
DOCK7	Dedicator of cytokinesis protein 7	A0A1B0GUE9;Q96N67	2	2	20.196
SH3PXD2B	SH3 and PX domain-containing protein 2B (Fragment);SH3 and PX domain-containing protein 2B;SH3 and PX domain-containing protein 2B	A0A1B0GUF2;A1X283;G3V144	3	3	28.5127
KRT10	Keratin, type I cytoskeletal 10;Keratin, type I cytoskeletal 10	A0A1B0GVI3;P13645	23	23	556.67
UBE3A	Ubiquitin-protein ligase E3A	A0A1B0GVL3;A0A6Q8PHE5;Q05086	7	7	40.3533
IWS1	Protein IWS1 homolog (Fragment);Protein IWS1 homolog	A0A1B0GW95;Q96ST2	2	2	74.9966
UBE2E3;UBE2E3;UBE2E2;UBE2E3	Ubiquitin-conjugating enzyme E2 E3 (Fragment);Ubiquitin-conjugating enzyme E2 E3;Ubiquitin-conjugating enzyme E2 E2;Ubiquitin-conjugating enzyme E2 E3	A0A1B0GX65;Q969T4;Q96LR5;R4GND1	3	3	75.9439
DPYSL2	Dihydropyrimidinase-related protein 2	A0A1C7CYX9;Q16555	17	17	299.14
MAPK15	Mitogen-activated protein kinase 15 (Fragment);Mitogen-activated protein kinase 15	A0A1C7CYZ1;Q8TD08	1	1	138.871
UNC45A	Protein unc-45 homolog A	A0A1W2PNX8;Q9H3U1	9	9	77.7674
HNRNPU	Heterogeneous nuclear ribonucleoprotein U (Fragment);Heterogeneous nuclear ribonucleoprotein U;Heterogeneous nuclear ribonucleoprotein U	A0A1W2PP35;A0A1W2PPS1;Q00839	15	15	231.986
ME2	Malic enzyme;Malic enzyme;Malic enzyme;Malic enzyme;Malic enzyme;Malic enzyme;Malic enzyme;NAD-dependent malic enzyme, mitochondrial	A0A1W2PPH1;A0A1W2PQ37;A0A1W2PQF8;A0A1W2PQH3;A0A1W2PQT3;A0A1W2PQY8;A0A1W2PR68;P23368	1	1	68.0286
TCEA1	Transcription elongation factor A protein 1	A0A1W2PPZ5;A0A1W2PRL9;P23193	6	6	98.535
BCLAF1	Bcl-2-associated transcription factor 1;Bcl-2-associated transcription factor 1;Bcl-2-associated transcription factor 1 (Fragment);Bcl-2-associated transcription factor 1;Bcl-2-associated transcription factor 1;Bcl-2-associated transcription factor 1;Bcl-2-associated transcription factor 1	A0A1W2PQ43;E9PJA7;E9PK09;E9PK91;E9PKI6;E9PQN2;Q9NYF8	2	2	12.9215
;RAD50	Zinc-hook domain-containing protein;DNA repair protein RAD50	A0A1W2PQ90;Q92878	4	4	44.2894
CSTB	Cystatin-B	A0A1W2PS52;P04080	1	1	50.15
DDX17	RNA helicase;RNA helicase;Probable ATP-dependent RNA helicase DDX17	A0A1X7SBZ2;A0A5H1ZRQ2;Q92841	18	18	149.78
OR5H15	Olfactory receptor;Olfactory receptor 5H15	A0A1X7SC13;A6NDH6	1	1	70.4353
PHGDH	D-3-phosphoglycerate dehydrogenase	A0A286YF22;A0A2C9F2M7;O43175	13	13	200.967
RRM2	Ribonucleoside-diphosphate reductase subunit M2	A0A286YFD6;A0A7P0SBL1;P31350	2	2	35.9548
PPT1	Palmitoyl-protein hydrolase 1;Palmitoyl-protein hydrolase 1;Palmitoyl-protein thioesterase 1	A0A286YFF7;A0A2C9F2P4;P50897	4	4	52.53
MON2	Protein MON2 homolog	A0A286YFF8;Q7Z3U7	4	4	34.6899
;CFI;CFI;CFI	Uncharacterized protein;Complement factor I;Complement factor I;Complement factor I	A0A2R8Y3M9;E7ETH0;G3XAM2;P05156	2	2	41.4544
OPA1	Dynamin-like 120 kDa protein, form S1;Dynamin-like 120 kDa protein, form S1;Dynamin-like 120 kDa protein, form S1;Dynamin-like 120 kDa protein, form S1;Dynamin-like 120 kDa protein, form S1;Dynamin-like 120 kDa protein, mitochondrial	A0A2R8Y3X5;A0A2R8YDM2;A0A2R8YE78;C9JMB8;E5KLJ9;O60313	4	4	18.6818
GSS	Glutathione synthetase	A0A2R8Y430;P48637	3	3	25.7164
BCAR1	Breast cancer anti-estrogen resistance protein 1	A0A2R8Y4C2;A0A2R8Y596;A0A2R8Y5C9;A0A2R8Y5E4;A0A2R8Y6M6;A0A2R8Y8C4;A0A2R8YFK2;A0A2R8YFS8;P56945	1	1	19.3011
CSNK2A1;CSNK2A1;CSNK2A1;CSNK2A1;CSNK2A1;CSNK2A1;CSNK2A1;CSNK2A3;CSNK2A1	Casein kinase II subunit alpha (Fragment);Casein kinase II subunit alpha;Casein kinase II subunit alpha;Casein kinase II subunit alpha;Casein kinase II subunit alpha;Casein kinase II subunit alpha;Casein kinase II subunit alpha;Casein kinase II subunit alpha 3;Casein kinase II subunit alpha (Fragment)	A0A2R8Y4D6;A0A2R8Y4H0;A0A2R8Y5A0;A0A2R8YD58;A0A2R8YF43;E7EU96;P68400;Q8NEV1;V9GYA2	4	4	27.7833
SEPTIN3	Neuronal-specific septin-3	A0A2R8Y4H2;B1AHR1;Q9UH03	1	1	60.4461
CRYL1	Crystallin, lambda 1, isoform CRA_c;Lambda-crystallin homolog;Lambda-crystallin homolog;Lambda-crystallin homolog;Lambda-crystallin homolog;Lambda-crystallin homolog	A0A2R8Y4K2;A0A2R8Y5S5;A0A2R8Y7B4;A0A2R8YCZ4;A0A2R8YFQ7;Q9Y2S2	1	1	6.56807
SMARCE1	SWI/SNF-related matrix-associated actin-dependent regulator of chromatin subfamily E member 1;SWI/SNF-related matrix-associated actin-dependent regulator of chromatin subfamily E member 1;SWI/SNF-related matrix-associated actin-dependent regulator of chromatin subfamily E member 1;SWI/SNF-related matrix-associated actin-dependent regulator of chromatin subfamily E member 1;SWI/SNF-related matrix-…	A0A2R8Y4T4;A0A2R8Y765;A0A2R8Y7I9;A0A2R8Y7U4;A0A2R8Y855;A0A2R8YES3;A0A2U3TZQ7;B4DGM3;J3QKS7;Q969G3	3	3	24.5858
CTNNB1	Catenin beta-1;Catenin beta-1;Catenin beta-1;Catenin beta-1;Catenin beta-1;Catenin beta-1;Catenin beta-1 (Fragment);Catenin beta-1;Catenin beta-1	A0A2R8Y543;A0A2R8Y5A3;A0A2R8Y5C3;A0A2R8Y750;A0A2R8Y7Z0;A0A2R8Y804;A0A2R8YCH5;B4DGU4;P35222	13	13	110.703
RELCH	RAB11-binding protein RELCH	A0A2R8Y566	1	1	7.45699
EPB41L2	Band 4.1-like protein 2 (Fragment);Band 4.1-like protein 2;Band 4.1-like protein 2;Band 4.1-like protein 2;Band 4.1-like protein 2	A0A2R8Y5B3;E9PHY5;E9PII3;E9PK52;O43491	2	2	18.1349
POLR1C	DNA-directed RNA polymerases I and III subunit RPAC1	A0A2R8Y5D3;A0A2R8YEY5;A0A2R8YEZ4;O15160	5	5	27.4369
CERT1	Ceramide transfer protein (Fragment);Ceramide transfer protein;Ceramide transfer protein (Fragment);Ceramide transfer protein;Ceramide transfer protein;Ceramide transfer protein;Ceramide transfer protein (Fragment);Ceramide transfer protein;Ceramide transfer protein (Fragment);Ceramide transfer protein (Fragment);Ceramide transfer protein (Fragment);Ceramide transfer protein	A0A2R8Y5H3;A0A2R8Y5S9;A0A2R8Y773;A0A2R8Y7C5;A0A2R8Y7Q9;A0A2R8YE18;A0A2R8YE59;A0A2R8YEK8;A0A2R8YFA1;A0A2U3TZL3;H0Y9J1;Q9Y5P4	1	1	8.75611
TBCE	Tubulin-folding cofactor E;Tubulin-folding cofactor E;Tubulin-folding cofactor E;Tubulin-specific chaperone E	A0A2R8Y5Q8;A0A2R8YHI9;A0A2U3TZJ6;Q15813	4	4	19.9286
AP3D1	AP-3 complex subunit delta (Fragment);AP-3 complex subunit delta-1	A0A2R8Y611;O14617	4	4	30.6357
UCK2	Uridine/cytidine kinase;Uridine-cytidine kinase 2	A0A2R8Y653;Q9BZX2	2	2	10.5161
CASK	Peripheral plasma membrane protein CASK;Calcium/calmodulin-dependent serine protein kinase (MAGUK family), isoform CRA_c;Peripheral plasma membrane protein CASK;Peripheral plasma membrane protein CASK;Peripheral plasma membrane protein CASK;Peripheral plasma membrane protein CASK;Peripheral plasma membrane protein CASK;Peripheral plasma membrane protein CASK;Peripheral plasma membrane protein CAS…	A0A2R8Y6F8;A0A2R8YE77;A0A2R8YEK3;A0A2R8YFN5;A0A2U3TZM1;A0A2U3TZM4;A0A2U3TZN6;A0A7I2RJN6;O14936;Q5JS79	5	5	17.5552
RPL5	60S ribosomal protein L5 (Fragment);60S ribosomal protein L5	A0A2R8Y6J3;P46777	12	12	74.3302
DYNC1H1	Cytoplasmic dynein 1 heavy chain 1	A0A2R8Y706;Q14204	98	98	259.711
RPL15	Ribosomal protein L15 (Fragment);Ribosomal protein L15 (Fragment);Ribosomal protein L15 (Fragment);Ribosomal protein L15 (Fragment);60S ribosomal protein L15	A0A2R8Y738;A0A2R8YEM3;E7EQV9;E7EX53;P61313	3	3	17.1476
HBA2;HBA1	Hemoglobin subunit alpha (Fragment);Hemoglobin subunit alpha	A0A2R8Y7C0;P69905	6	6	332.19
PRPS1	Ribose-phosphate diphosphokinase;Ribose-phosphate pyrophosphokinase 1;Ribose-phosphate pyrophosphokinase 1	A0A2R8Y7H4;B1ALA9;P60891	1	1	18.3717
HBB;HBD;HBD;HBB	Hemoglobin subunit beta;Hemoglobin subunit delta;Hemoglobin subunit delta;Hemoglobin subunit beta	A0A2R8Y7R2;E9PFT6;P02042;P68871	2	2	907.956
BLVRB	Flavin reductase (NADPH)	A0A2R8Y7Y9;M0QZL1;M0R192;P30043	1	1	24.024
RPS14	40S ribosomal protein S14 (Fragment);40S ribosomal protein S14	A0A2R8Y811;P62263	2	2	48.1191
RPS24	40S ribosomal protein S24;40S ribosomal protein S24 (Fragment);40S ribosomal protein S24;40S ribosomal protein S24;40S ribosomal protein S24	A0A2R8Y849;A0A2R8Y8A0;A0A2R8YD14;E7ETK0;P62847	2	2	18.3706
PFKM	ATP-dependent 6-phosphofructokinase;ATP-dependent 6-phosphofructokinase, muscle type	A0A2R8Y891;P08237	4	4	33.658
SNX27	Sorting nexin-27;Sorting nexin-27 (Fragment);Sorting nexin-27	A0A2R8Y8A7;A0A5H1ZRP6;Q96L92	2	2	11.0507
HSD17B4	Peroxisomal multifunctional enzyme type 2;Peroxisomal multifunctional enzyme type 2 (Fragment);Peroxisomal multifunctional enzyme type 2;Peroxisomal multifunctional enzyme type 2;Peroxisomal multifunctional enzyme type 2	A0A2R8YD50;A0A2R8YDT8;A0A2R8YF45;E7ER27;P51659	4	4	23.0436
SEC23B	Protein transport protein SEC23;Protein transport protein Sec23B;Protein transport protein SEC23 (Fragment)	A0A2R8YFH5;Q15437;Q5QPE2	1	1	3.51236
ARHGEF7	Rho guanine nucleotide exchange factor 7;Rho guanine nucleotide exchange factor 7;Rho guanine nucleotide exchange factor 7 (Fragment);Rho guanine nucleotide exchange factor 7;Rho guanine nucleotide exchange factor 7	A0A2R8YG42;B1ALK7;E7EUY6;E9PDQ5;Q14155	2	2	19.3638
AP1S1	AP complex subunit sigma;AP-1 complex subunit sigma-1A (Fragment);AP-1 complex subunit sigma-1A	A0A2R8YGH5;H7C1E4;P61966	3	3	13.8339
COCH	Cochlin	A0A2U3TZE7;G3V4C4;O43405	9	9	83.5415
EEF1A2	Elongation factor 1-alpha;Elongation factor 1-alpha 2	A0A2U3TZH3;Q05639	8	8	38.5013
GPI	Glucose-6-phosphate isomerase	A0A2U3TZU2;P06744	5	5	40.8196
CTPS1	CTP synthase;CTP synthase 1	A0A3B3IRI2;P17812	17	17	226.71
FGFR1	Fibroblast growth factor receptor;Fibroblast growth factor receptor 1 (Fragment);Fibroblast growth factor receptor 1;Fibroblast growth factor receptor 1;Fibroblast growth factor receptor;Fibroblast growth factor receptor 1	A0A3B3ISD1;A0A6I8PRY1;B5A958;C1KBH7;E7EU09;P11362	2	2	18.9581
IDE	Insulin-degrading enzyme	A0A3B3ISG5;A0A7I2V2P6;A0A7I2V3E3;A0A7I2V610;A0A7I2YQV5;P14735	5	5	32.8177
ADAR	Double-stranded RNA-specific adenosine deaminase	A0A3B3ISU1;A0A7P0Z4F9;A0A7P0Z4K3;P55265	3	3	11.0494
;LRRC57;LRRC57	Uncharacterized protein;Leucine-rich repeat-containing protein 57 (Fragment);Leucine-rich repeat-containing protein 57	A0A3B3ISV5;H3BSW0;Q8N9N7	2	2	38.9044
VPS36	Vacuolar protein-sorting-associated protein 36	A0A3B3ISW7;Q86VN1	3	3	23.9192
KIF1A	Kinesin-like protein KIF1A;Kinesin-like protein KIF1A;Kinesin-like protein KIF1A;Kinesin-like protein KIF1A (Fragment);Kinesin-like protein KIF1A;Kinesin-like protein KIF1A;Kinesin-like protein KIF1A;Kinesin-like protein KIF1A;Kinesin-like protein KIF1A	A0A3B3IT28;A0A3B3ITE5;A0A3B3ITF7;A0A3B3ITK3;A0A3B3ITW6;A0A3B3IU40;A0A3B3IUA1;A0A3F2YNW9;Q12756	2	2	31.2469
;;CCND2;CCND2	Cyclin N-terminal domain-containing protein;Cyclin N-terminal domain-containing protein;G1/S-specific cyclin-D2;G1/S-specific cyclin-D2	A0A3B3IT44;A0A6Q8PFP0;A0A6Q8PGZ3;P30279	1	1	20.6791
ZC3H14	Zinc finger CCCH domain-containing protein 14;Zinc finger CCCH domain-containing protein 14 (Fragment);Zinc finger CCCH domain-containing protein 14;Zinc finger CCCH domain-containing protein 14 (Fragment);Zinc finger CCCH domain-containing protein 14 (Fragment);Zinc finger CCCH domain-containing protein 14 (Fragment);Zinc finger CCCH domain-containing protein 14 (Fragment);Zinc finger CCCH domai…	A0A3B3IT62;G3V240;G3V256;G3V3R9;G3V3Y4;G3V473;G3V572;Q6PJT7	1	1	19.1947
PCOLCE2	Procollagen C-endopeptidase enhancer 2	A0A3B3ITE8;C9JYX9;Q9UKZ9	3	3	48.0441
HNRNPL	Heterogeneous nuclear ribonucleoprotein L (Fragment);Heterogeneous nuclear ribonucleoprotein L (Fragment);Heterogeneous nuclear ribonucleoprotein L	A0A3B3ITJ4;M0QXS5;P14866	13	13	160.98
;POLA2	DNA polymerase alpha subunit B	A0A3B3ITS5;Q14181	1	1	24.8651
RPL29	60S ribosomal protein L29	A0A3B3ITT5;P47914	1	1	56.5245
GSK3B	Glycogen synthase kinase-3 beta;Glycogen synthase kinase-3 beta (Fragment);Glycogen synthase kinase-3 beta (Fragment);Glycogen synthase kinase-3 beta (Fragment);Glycogen synthase kinase-3 beta (Fragment);Glycogen synthase kinase-3 beta (Fragment);Glycogen synthase kinase-3 beta (Fragment);Glycogen synthase kinase-3 beta (Fragment);Glycogen synthase kinase-3 beta (Fragment);Glycogen synthase kinas…	A0A3B3ITW1;A0A7I2V2I5;A0A7I2V2K7;A0A7I2V3J4;A0A7I2V3Z5;A0A7I2V4X2;A0A7I2V4X3;A0A7I2V606;A0A7I2YQB0;A0A7I2YQK0;A0A7I2YQU1;P49841	1	1	8.43187
CLSTN1	Calsyntenin-1 (Fragment)	A0A3B3ITY6	1	1	296.7
THRAP3	Thyroid hormone receptor-associated protein 3	A0A3B3ITZ9;Q9Y2W1	4	4	65.9805
MCM4	DNA helicase;DNA replication licensing factor MCM4	A0A3B3IU45;P33991	19	19	72.6632
STON2	Stonin-2	A0A3B3IU55;Q8WXE9	1	1	43.583
MIF4GD	MIF4G domain-containing protein;MIF4G domain-containing protein;MIF4G domain containing isoform 4;MIF4G domain-containing protein (Fragment);MIF4G domain-containing protein (Fragment);MIF4G domain containing, isoform CRA_b;MIF4G domain-containing protein;MIF4G domain-containing protein (Fragment)	A0A3B3IU65;A9UHW6;J3KSB8;J3KSU6;J3QKW3;J3QLD1;J3QLJ5;J3QRZ6	1	1	18.2594
LRBA	Lipopolysaccharide-responsive and beige-like anchor protein (Fragment);Lipopolysaccharide-responsive and beige-like anchor protein (Fragment);Lipopolysaccharide-responsive and beige-like anchor protein;Lipopolysaccharide-responsive and beige-like anchor protein;Lipopolysaccharide-responsive and beige-like anchor protein (Fragment);Lipopolysaccharide-responsive and beige-like anchor protein	A0A3B3IU76;A0A494BZW2;A0A494C1L5;E9PEM5;H0YAC6;P50851	1	1	24.6517
SNU13	Ribonucloprotein;Ribonucloprotein;NHP2-like protein 1	A0A3B3IUA2;B1AHD1;P55769	7	7	59.7356
TRIM25	E3 ubiquitin/ISG15 ligase TRIM25	A0A3B3IUA7;Q14258	7	7	42.8834
EIF2B5	eIF-2B GDP-GTP exchange factor subunit epsilon;Translation initiation factor eIF-2B subunit epsilon	A0A3B3IUB1;Q13144	2	2	22.3345
ITM2B	Integral membrane protein 2;Integral membrane protein 2B	A0A3B3IUC0;Q9Y287	1	1	10.6509
NEDD4	E3 ubiquitin-protein ligase NEDD4	A0A3B3IUC1	1	1	21.1785
GLA	Alpha-galactosidase;Alpha-galactosidase;Alpha-galactosidase A	A0A3B3IUC4;A0A6Q8PFA9;P06280	5	5	21.0649
NRG1	Pro-neuregulin-1, membrane-bound isoform;Pro-neuregulin-1, membrane-bound isoform;Pro-neuregulin-1, membrane-bound isoform (Fragment);Pro-neuregulin-1, membrane-bound isoform;Pro-neuregulin-1, membrane-bound isoform;Pro-neuregulin-1, membrane-bound isoform (Fragment);Pro-neuregulin-1, membrane-bound isoform;Pro-neuregulin-1, membrane-bound isoform (Fragment);Pro-neuregulin-1, membrane-bound isofo…	A0A494BZT4;A0A494C043;A0A494C054;A0A494C0K4;A0A494C114;A0A494C1F5;A0A494C1F8;A0A494C1G2;H0YBA3;Q02297	2	2	16.4493
DEK	Protein DEK;DEK oncogene (DNA binding), isoform CRA_b;Protein DEK	A0A494C028;H0Y993;P35659	13	13	72.5145
PGM3	Phosphoacetylglucosamine mutase;Phosphoacetylglucosamine mutase;Phosphoacetylglucosamine mutase (Fragment);Phosphoacetylglucosamine mutase (Fragment);Phosphoacetylglucosamine mutase;Phosphoacetylglucosamine mutase (Fragment);Phosphoacetylglucosamine mutase (Fragment);Phosphoacetylglucosamine mutase;Phosphoacetylglucosamine mutase	A0A494C099;A0A494C0G1;A0A494C163;D6RC77;D6RCD1;D6RCQ8;D6RF77;H0Y987;O95394	1	1	19.1414
AGRN	Agrin	A0A494C0G5	26	26	203.122
MED27	Cofactor required for Sp1 transcriptional activation subunit 8;Cofactor required for Sp1 transcriptional activation subunit 8;Mediator of RNA polymerase II transcription subunit 27	A0A494C0K7;A0A494C0P0;Q6P2C8	1	1	4.74638
CLUH	Clustered mitochondria protein homolog;Clustered mitochondria protein homolog;Clustered mitochondria protein homolog (Fragment);Clustered mitochondria protein homolog	A0A494C0R8;I3L2B0;K7EIG1;O75153	9	9	74.386
TPP2	Tripeptidyl-peptidase 2 (Fragment);Tripeptidyl-peptidase 2;Tripeptidyl-peptidase 2;Tripeptidyl-peptidase 2	A0A494C0U1;A0A494C1B8;P29144;Q5VZU9	6	6	35.4006
MZT2B;MZT2B;MZT2B;MZT2A	Mitotic-spindle organizing protein 2B;Mitotic-spindle organizing protein 2B;Mitotic-spindle organizing protein 2B;Mitotic-spindle organizing protein 2A	A0A494C0V9;B8ZZ87;Q6NZ67;Q6P582	1	1	13.3367
TBCB	Tubulin-folding cofactor B	A0A494C0X0;K7EK42;Q99426	4	4	61.3312
RAB33B	Ras-related protein Rab-33B	A0A494C0Z5;Q9H082	1	1	153.315
NOP56	Nucleolar protein 56;Nucleolar protein 56 (Fragment);Nucleolar protein 56 (Fragment);Nucleolar protein 56	A0A494C128;H0Y653;H0YDU4;O00567	3	3	33.6175
SART3	Squamous cell carcinoma antigen recognized by T-cells 3	A0A499FI31;Q15020	7	7	110.743
PDIA4	Protein disulfide-isomerase;Protein disulfide-isomerase A4	A0A499FI48;P13667	14	14	103.525
TGFB1	Transforming growth factor beta;Transforming growth factor beta-1 proprotein	A0A499FJK2;P01137	10	10	232.434
KCNAB2	Voltage-gated potassium channel subunit beta-2 (Fragment)	A0A590UJ35;A0A590UJ79	1	1	85.3468
CSNK1A1	Casein kinase I isoform alpha	A0A590UJ43;D6REM4;P48729;U3KPX3	2	2	49.2953
SRSF6;SRSF6;SRSF6;;SRSF6	Serine/arginine-rich-splicing factor 6;Serine/arginine-rich-splicing factor 6;Serine/arginine-rich-splicing factor 6;Uncharacterized protein (Fragment);Serine/arginine-rich splicing factor 6	A0A590UJK4;A0A590UJP7;A0A590UK01;A0A590UK80;Q13247	2	2	101.491
AMPD2	AMP deaminase 2;AMP deaminase;AMP deaminase 2;AMP deaminase;AMP deaminase (Fragment);AMP deaminase 2	A0A590UK85;A0A5F9UK94;A0A7P0Z4H6;H0Y360;H0YF16;Q01433	3	3	18.4193
SDF4	45 kDa calcium-binding protein;45 kDa calcium-binding protein;45 kDa calcium-binding protein;45 kDa calcium-binding protein (Fragment);45 kDa calcium-binding protein	A0A5F9UJX7;A0A5F9UP49;G3V1E2;H0Y3T6;Q9BRK5	3	3	22.9388
ADK	Adenosine kinase (Fragment);Adenosine kinase;Adenosine kinase;Adenosine kinase;Adenosine kinase;Adenosine kinase;Adenosine kinase	A0A5F9ZGZ8;A0A5F9ZH31;A0A5F9ZH72;A0A5F9ZHJ1;A0A5K1VW54;A0A5K1VW94;P55263	1	1	26.7583
OSBPL10;OSBPL10;OSBPL11;OSBPL10	Oxysterol-binding protein (Fragment);Oxysterol-binding protein (Fragment);Oxysterol-binding protein-related protein 11;Oxysterol-binding protein-related protein 10	A0A5F9ZH75;H7C487;Q9BXB4;Q9BXB5	1	1	15.5616
PRIM1	DNA primase;DNA primase small subunit	A0A5F9ZHB6;P49642	2	2	29.4398
ACAT1	Acetyl-CoA acetyltransferase, mitochondrial;Acetyl-CoA acetyltransferase, mitochondrial;Acetyl-CoA acetyltransferase, mitochondrial	A0A5F9ZHJ7;A0A5F9ZHL1;P24752	5	5	41.0009
LDHB	L-lactate dehydrogenase;L-lactate dehydrogenase B chain	A0A5F9ZHM4;P07195	5	5	69.017
PRIM2	DNA primase large subunit	A0A5F9ZHU7;P49643	3	3	24.1329
NELFB	Negative elongation factor B	A0A5H1ZRP4;Q8WX92	1	1	29.7916
NF2	Merlin (Fragment);Merlin	A0A5K1VW66;P35240	1	1	12.5008
STAT1	Signal transducer and activator of transcription;Signal transducer and activator of transcription;Signal transducer and activator of transcription;Signal transducer and activator of transcription;Signal transducer and activator of transcription;Signal transducer and activator of transcription;Signal transducer and activator of transcription 1-alpha/beta	A0A669KB53;A0A669KB56;A0A669KB68;A0A669KBA4;A0A669KBI6;J3KPM9;P42224	9	9	36.0946
USP7	Ubiquitin carboxyl-terminal hydrolase 7	A0A669KBL1;Q93009	15	15	79.0217
DNAJC7	DnaJ homolog subfamily C member 7;DnaJ homolog subfamily C member 7 (Fragment);DnaJ homolog subfamily C member 7 (Fragment);DnaJ homolog subfamily C member 7;DnaJ homolog subfamily C member 7;DnaJ homolog subfamily C member 7;DnaJ homolog subfamily C member 7	A0A6I8PIK4;A0A6I8PRZ0;A0A6I8PS32;A0A6I8PU73;A0A6I8PUD4;K7ER44;Q99615	9	9	62.8306
LARS1	Leucyl-tRNA synthetase;Leucyl-tRNA synthetase;Leucyl-tRNA synthetase;Leucine--tRNA ligase, cytoplasmic	A0A6I8PIV1;A0A6I8PL42;B4DER1;Q9P2J5	23	23	62.4453
ADGRL2	Adhesion G protein-coupled receptor L2	A0A6I8PIV6;A0A6I8PLG0;A0A6I8PRJ0;A0A6I8PRM6;A0A6I8PRQ0;A0A6I8PTT2;A0A6I8PUE4;B1ALU1;B1ALU3;O95490	9	9	76.9723
CELSR1	Cadherin EGF LAG seven-pass G-type receptor 1 (Fragment);Cadherin EGF LAG seven-pass G-type receptor 1;Cadherin EGF LAG seven-pass G-type receptor 1;Cadherin EGF LAG seven-pass G-type receptor 1	A0A6I8PIW5;A0A6I8PRU0;H0Y7R9;Q9NYQ6	1	1	6.67243
GFPT1	Glutamine--fructose-6-phosphate transaminase (isomerizing);Glutamine--fructose-6-phosphate aminotransferase [isomerizing] 1	A0A6I8PTT9;Q06210	15	15	61.7231
AGO1	Protein argonaute-1	A0A6I8PTZ8;Q9UL18	6	6	35.4489
DPH1	2-(3-amino-3-carboxypropyl)histidine synthase	A0A6Q8JGF9;I3L1H5	1	1	32.7605
ELP1	Elongator complex protein 1;IkappaB kinase complex-associated protein;Elongator complex protein 1;Elongator complex protein 1;IkappaB kinase complex-associated protein;Elongator complex protein 1;IkappaB kinase complex-associated protein;IkappaB kinase complex-associated protein;IkappaB kinase complex-associated protein;Elongator complex protein 1;Elongator complex protein 1;Elongator complex pro…	A0A6Q8PEX6;A0A6Q8PF69;A0A6Q8PFB7;A0A6Q8PFH9;A0A6Q8PFN8;A0A6Q8PG86;A0A6Q8PGR0;A0A6Q8PH48;A0A6Q8PHA0;A0A6Q8PHC9;A0A6Q8PHF4;A0A6Q8PHI5;O95163	2	2	11.6378
PTBP2	Polypyrimidine tract-binding protein 2	A0A6Q8PEZ3;A0A6Q8PFC0;A0A6Q8PFE6;A0A6Q8PH43;A0A7I2RVZ4;B4DI28;Q9UKA9	1	1	52.7491
AARS1	Alanine--tRNA ligase;Alanine--tRNA ligase;Alanine--tRNA ligase;Alanine--tRNA ligase;Alanine--tRNA ligase, cytoplasmic	A0A6Q8PF33;A0A6Q8PGE8;A0A6Q8PGN5;H3BPK7;P49588	16	16	70.1107
CHMP1A	Charged multivesicular body protein 1a	A0A6Q8PF35;A0A6Q8PFF9;A0A6Q8PG85;A0A6Q8PGM8;F5H875;F8VUA2;Q9HD42	2	2	28.9445
TFG	Protein TFG;Protein TFG;Protein TFG;Protein TFG;Protein TFG;Protein TFG;Protein TFG;Protein TFG;Protein TFG;Protein TFG (Fragment);Protein TFG;Protein TFG (Fragment);Protein TFG	A0A6Q8PF40;A0A6Q8PF51;A0A6Q8PFC4;A0A6Q8PFY7;A0A6Q8PG00;A0A6Q8PG04;A0A6Q8PGS4;A0A6Q8PH27;A0A6Q8PH89;C9JJP5;C9JTY3;C9JUE0;Q92734	1	1	63.5057
MID1	E3 ubiquitin-protein ligase Midline-1	A0A6Q8PF94;O15344	4	4	38.7288
AIFM1	Apoptosis-inducing factor 1, mitochondrial;Apoptosis-inducing factor 1, mitochondrial;Apoptosis-inducing factor 1, mitochondrial;Apoptosis-inducing factor 1, mitochondrial;Apoptosis-inducing factor 1, mitochondrial;Apoptosis-inducing factor 1, mitochondrial	A0A6Q8PFE1;A0A6Q8PG15;A0A6Q8PHC0;A0A6Q8PHJ9;A0A7I2PK44;O95831	9	9	30.1794
LRSAM1	E3 ubiquitin-protein ligase LRSAM1	A0A6Q8PFI6;A0A6Q8PFL1;A0A6Q8PFL5;A0A6Q8PFT9;A0A6Q8PFW1;A0A6Q8PG02;A0A6Q8PGB2;A0A6Q8PGF7;A0A6Q8PGT8;A0A6Q8PGW1;A0A6Q8PH70;A0A6Q8PHH6;Q6UWE0	1	1	23.6532
NEDD4L;NEDD4L;NEDD4L;NEDD4L;NEDD4;NEDD4L	E3 ubiquitin-protein ligase;E3 ubiquitin-protein ligase;E3 ubiquitin-protein ligase;E3 ubiquitin-protein ligase;E3 ubiquitin-protein ligase NEDD4 (Fragment);E3 ubiquitin-protein ligase NEDD4-like	A0A6Q8PFI7;A0A6Q8PG51;A0A6Q8PGP5;A0A6Q8PHJ5;H0Y8H4;Q96PU5	1	1	21.3577
LMNA	Prelamin-A/C	A0A6Q8PFJ0;P02545	41	41	265.424
HSPB1	Heat shock protein beta-1;Heat shock 27 kDa protein;Heat shock protein beta-1	A0A6Q8PFK8;A0A6Q8PGK1;P04792	5	5	161.381
PAFAH1B1	Platelet-activating factor acetylhydrolase IB subunit alpha;Platelet-activating factor acetylhydrolase IB subunit beta	A0A6Q8PFU3;P43034	16	16	168.449
YARS1	Tyrosine--tRNA ligase;Tyrosine--tRNA ligase, cytoplasmic	A0A6Q8PFX2;P54577	18	18	156.925
RAB7A	Ras-related protein Rab-7a	A0A6Q8PG52;A0A6Q8PH84;P51149	6	6	125.321
GARS1	Diadenosine tetraphosphate synthetase;Diadenosine tetraphosphate synthetase;Glycine--tRNA ligase	A0A6Q8PGA8;A0A6Q8PGI6;P41250	19	19	164.363
POLR2A	DNA-directed RNA polymerase subunit;DNA-directed RNA polymerase II subunit RPB1	A0A6Q8PGB0;P24928	5	5	19.2099
TRIP12	E3 ubiquitin-protein ligase TRIP12	A0A6Q8PGG9;A0A6Q8PHK0;Q14669	4	4	15.2385
IFT172	Intraflagellar transport protein 172 homolog	A0A6Q8PGJ2;Q9UG01	1	1	19.6534
HINT1	Histidine triad nucleotide-binding protein 1	A0A6Q8PGQ8;D6RC06;D6RD60;D6RE99;D6REP8;H0YC49;P49773	2	2	48.4761
HARS1	Histidine--tRNA ligase, cytoplasmic;Histidine--tRNA ligase, cytoplasmic;Histidine--tRNA ligase, cytoplasmic	A0A6Q8PHA5;E7ETE2;P12081	17	17	321.161
GNE	Bifunctional UDP-N-acetylglucosamine 2-epimerase/N-acetylmannosamine kinase	A0A7I2SU25;Q9Y223	2	2	31.6458
HGS	Hepatocyte growth factor-regulated tyrosine kinase substrate;Hepatocyte growth factor-regulated tyrosine kinase substrate;Hepatocyte growth factor-regulated tyrosine kinase substrate;Hepatocyte growth factor-regulated tyrosine kinase substrate;Hepatocyte growth factor-regulated tyrosine kinase substrate;Hepatocyte growth factor-regulated tyrosine kinase substrate;Hepatocyte growth factor-regulate…	A0A7I2V2D8;A0A7I2V2K2;A0A7I2V2R9;A0A7I2V2W5;A0A7I2V3F9;A0A7I2V3I8;A0A7I2V3J3;A0A7I2V3Z1;A0A7I2V5A2;A0A7I2V5A3;A0A7I2V637;A0A7I2V6E0;A0A7I2YQD1;O14964	5	5	48.8775
ITGB1	Integrin beta;Integrin beta;Integrin beta;Integrin beta;Integrin beta;Integrin beta (Fragment);Integrin beta;Integrin beta-1 (Fragment);Integrin beta;Integrin beta-1;Integrin beta-1 (Fragment)	A0A7I2V2F9;A0A7I2V348;A0A7I2V5T3;A0A7I2V5Z8;C9JPK5;E7EQW5;E7EUI6;E9PLR6;H7C4K3;P05556;Q5T3E6	1	1	33.2994
STAT3	Signal transducer and activator of transcription;Signal transducer and activator of transcription;Signal transducer and activator of transcription;Signal transducer and activator of transcription;Signal transducer and activator of transcription;Signal transducer and activator of transcription;Signal transducer and activator of transcription;Signal transducer and activator of transcription;Signal …	A0A7I2V2G1;A0A7I2V395;A0A7I2V3V0;A0A7I2V444;A0A7I2V4C8;A0A7I2V4R2;A0A7I2V4R3;A0A7I2V5N9;A0A7I2YQD2;A0A7I2YQI1;A0A7I2YQR5;G8JLH9;P40763	6	6	26.898
HSPA9	75 kDa glucose-regulated protein;75 kDa glucose-regulated protein;Stress-70 protein, mitochondrial	A0A7I2V2G2;D6RCD7;P38646	13	13	188.785
NACA	Nascent polypeptide-associated complex subunit alpha;Nascent polypeptide-associated complex subunit alpha;Nascent polypeptide-associated complex subunit alpha, muscle-specific form;Nascent polypeptide-associated complex subunit alpha;Nascent polypeptide-associated complex subunit alpha (Fragment);Nascent polypeptide-associated complex subunit alpha;Nascent polypeptide-associated complex subunit a…	A0A7I2V2K5;A0A7I2V473;E9PAV3;F8VZJ2;F8W0W4;H0YHX9;Q13765	6	6	345.957
RPL13A	60S ribosomal protein L13a	A0A7I2V2L9;A0A7I2V5L3;P40429	3	3	22.5611
EIF3I	Eukaryotic translation initiation factor 3 subunit I	A0A7I2V2M3;A0A7I2V3K6;A0A7I2V3N2;A0A7I2V3U3;A0A7I2V4S8;A0A7I2V607;A0A7I2V613;A0A7I2V640;A0A7I2V685;A0A7I2YQC8;A0A7I2YQF8;A0A7I2YQI2;A0A7I2YQI6;A0A7I2YQT9;A0A7P0MRT9;Q13347;Q5TFK1	2	2	27.2946
ATP6V1G1;ATP6V1G1;ATP6V1G1;ATP6V1G1;ATP6V1G1;ATP6V1G2-DDX39B;ATP6V1G1;ATP6V1G2	V-type proton ATPase subunit G 1;V-type proton ATPase subunit G;V-type proton ATPase subunit G;V-type proton ATPase subunit G;V-type proton ATPase subunit G 1;V-type proton ATPase subunit G;V-type proton ATPase subunit G 1;V-type proton ATPase subunit G 2	A0A7I2V2N1;A0A7I2V375;A0A7I2V3Q6;A0A7I2V4K4;A0A7I2YQH3;F2Z307;O75348;O95670	1	1	11.9128
HNRNPA3	Heterogeneous nuclear ribonucleoprotein A3	A0A7I2V2R3;A0A7I2V402;A0A7I2V4G0;A0A7I2V4J6;A0A7I2V5D8;P51991	8	8	82.2878
IMPDH2	Inosine-5'-monophosphate dehydrogenase;Inosine-5'-monophosphate dehydrogenase;Inosine-5'-monophosphate dehydrogenase;Inosine-5'-monophosphate dehydrogenase;Inosine-5'-monophosphate dehydrogenase 2	A0A7I2V2T3;A0A7I2YQK5;E7ETK5;H0Y4R1;P12268	10	10	142.441
SGTA	Small glutamine-rich tetratricopeptide repeat-containing protein alpha	A0A7I2V2U2;A0A7I2V4T9;A0A7I2V588;A0A7I2V5Z3;A0A7I2V697;O43765	4	4	55.0404
TWF2	Twinfilin-2	A0A7I2V2U8;A0A7I2V5D3;Q6IBS0	8	8	63.1524
HSPD1	60 kDa chaperonin;60 kDa chaperonin;60 kDa heat shock protein, mitochondrial	A0A7I2V2X6;A0A7I2V599;P10809	4	4	28.0776
KPNA2	Importin subunit alpha;Importin subunit alpha;Importin subunit alpha;Importin subunit alpha-1	A0A7I2V351;A0A7I2V487;A0A7I2YQE1;P52292	13	13	609.771
BCL2L2-PABPN1;PABPN1;PABPN1;PABPN1;PABPN1	BCL2L2-PABPN1 readthrough;Polyadenylate-binding protein 2;Polyadenylate-binding protein 2;Polyadenylate-binding protein 2 (Fragment);Polyadenylate-binding protein 2	A0A7I2V383;B4DEH8;G3V4T2;H0YJH9;Q86U42	1	1	37.1608
YKT6	Synaptobrevin homolog YKT6	A0A7I2V3A1;A0A7I2V3V7;A0A7I2V4L6;O15498	3	3	21.4189
KIF11	Kinesin-like protein;Kinesin-like protein;Kinesin-like protein;Kinesin-like protein KIF11	A0A7I2V3A9;A0A7I2V3V3;A0A7I2YQY4;P52732	1	1	9.16579
SCFD1	Sec1 family domain-containing protein 1	A0A7I2V3B4;A0A7I2V4B8;A0A7I2V4R0;A0A7I2V590;A0A7I2V5I2;A0A7I2V5Z4;Q8WVM8	5	5	22.4117
EIF4H	Eukaryotic translation initiation factor 4H	A0A7I2V3D5;A0A7I2V3E4;A0A7I2V4E4;Q15056	2	2	37.5673
ACO2	Aconitate hydratase, mitochondrial;Aconitate hydratase, mitochondrial;Aconitate hydratase, mitochondrial;Aconitate hydratase, mitochondrial;Aconitate hydratase, mitochondrial;Aconitate hydratase, mitochondrial;Aconitate hydratase, mitochondrial;Aconitate hydratase, mitochondrial;Aconitate hydratase, mitochondrial	A0A7I2V3F1;A0A7I2V3U0;A0A7I2V538;A0A7I2V586;A0A7I2V5A1;A0A7I2V5T4;A0A7I2V614;A2A274;Q99798	1	1	13.6195
EIF3E	Eukaryotic translation initiation factor 3 subunit E	A0A7I2V3I0;P60228	21	21	112.328
HMOX1	Heme oxygenase;Heme oxygenase 1	A0A7I2V3I1;P09601	9	9	62.0612
XPO1	Exportin-1	A0A7I2V3P3;A0A7I2YQV4;O14980	18	18	142.463
HNRNPA1	Helix-destabilizing protein;Helix-destabilizing protein;Helix-destabilizing protein;Heterogeneous nuclear ribonucleoprotein A1	A0A7I2V3R8;A0A7I2V3W0;F8W6I7;P09651	16	16	746.828
BTF3	Transcription factor BTF3;Transcription factor BTF3;Transcription factor BTF3;Transcription factor BTF3 (Fragment);Transcription factor BTF3 (Fragment);Transcription factor BTF3	A0A7I2V3T6;A0A7I2V5Y3;A0A7I2YQL2;D6RDG3;H0Y9Y1;P20290	2	2	21.7116
NCL	Nucleolin	A0A7I2V428;C9JLB1;P19338	30	30	1332.33
DDX1	ATP-dependent RNA helicase DDX1	A0A7I2V430;A0A7I2V4F0;Q92499	22	22	305.026
NEK9	Serine/threonine-protein kinase Nek9	A0A7I2V454;A0A7I2V5R1;Q8TD19	4	4	28.0352
NUDCD1	NudC domain-containing protein 1	A0A7I2V457;Q96RS6	1	1	49.3977
NONO	Non-POU domain-containing octamer-binding protein	A0A7I2V464;A0A7I2V4J2;A0A7I2V4N2;A0A7I2V535;A0A7I2V5Y7;A0A7P0MRW0;Q15233	8	8	109.326
DNMT1	DNA (cytosine-5)-methyltransferase;DNA (cytosine-5)-methyltransferase;DNA (cytosine-5)-methyltransferase;DNA (cytosine-5)-methyltransferase;DNA (cytosine-5)-methyltransferase;DNA (cytosine-5)-methyltransferase 1	A0A7I2V490;A0A7I2V5D0;A0A7I2V5F1;A0A7I2YQA8;A0A7I2YQQ0;P26358	9	9	39.0852
HNRNPA2B1	Heterogeneous nuclear ribonucleoproteins A2/B1	A0A7I2V4I6;P22626	21	21	1546.81
CTSA	Carboxypeptidase;Lysosomal protective protein;Carboxypeptidase;Carboxypeptidase	A0A7I2V4K5;P10619;X6R5C5;X6R8A1	2	2	25.7953
PABPC4	Polyadenylate-binding protein;Polyadenylate-binding protein;Polyadenylate-binding protein 4	A0A7I2V4L7;B1ANR0;Q13310	5	5	35.9694
GSK3A	Glycogen synthase kinase-3 alpha (Fragment);[Tau protein] kinase;Glycogen synthase kinase-3 alpha	A0A7I2V4Q6;A8MT37;P49840	2	2	18.8667
ACTN1	Alpha-actinin-1	A0A7I2V4Y4;P12814	22	22	106.654
SYNCRIP	Heterogeneous nuclear ribonucleoprotein Q	A0A7I2V4Z0;A0A7I2YQN2;O60506	14	14	250.827
NMT1	Glycylpeptide N-tetradecanoyltransferase;Glycylpeptide N-tetradecanoyltransferase 1	A0A7I2V539;P30419	4	4	47.3374
SRP54	Signal recognition particle 54 kDa protein	A0A7I2V5K0;A0A7P0PJI2;G3V4F7;P61011	2	2	31.2795
NPM1	Nucleophosmin	A0A7I2V5S2;A0A7I2YQC0;P06748	10	10	208.576
PTGES2	Microsomal prostaglandin E synthase 2;Prostaglandin E synthase 2;Prostaglandin E synthase 2;Prostaglandin E synthase 2;Prostaglandin E synthase 2 (Fragment)	A0A7I2V5T7;A0A7I2V5X6;A6NHH0;Q9H7Z7;X6RJ95	1	1	10.6407
EIF4G1	Eukaryotic translation initiation factor 4 gamma 1	A0A7I2Y1C3;E7EUU4;E7EX73;E9PGM1;Q04637	14	14	117.172
PLAT	T-plasminogen activator;Tissue-type plasminogen activator	A0A7I2YQ93;P00750	12	12	69.4158
KPNA4	Importin subunit alpha;Importin subunit alpha;Importin subunit alpha-3	A0A7I2YQ95;H7C4F6;O00629	1	1	3.45199
RPL19	Ribosomal protein L19;Ribosomal protein L19;Ribosomal protein L19;60S ribosomal protein L19	A0A7I2YQG2;J3KTE4;J3QR09;P84098	3	3	47.8685
GMPPB	Mannose-1-phosphate guanyltransferase beta	A0A7I2YQI5;Q9Y5P6	3	3	16.1442
WASH6P;WASHC1;WASH4P;WASH3P;WASH2P;WASH6P	WAS protein family homolog 6;WASH complex subunit 1;Putative WAS protein family homolog 4;Putative WAS protein family homolog 3;WAS protein family homolog 2;WAS protein family homolog 6	A0A7I2YQU6;A8K0Z3;A8MWX3;C4AMC7;Q6VEQ5;Q9NQA3	1	1	8.96791
PRPF40A	Pre-mRNA-processing factor 40 homolog A	A0A7N4I394;O75400	2	2	29.6052
CTSB	Cathepsin B	A0A7P0NGZ6;E9PHZ5;P07858	7	7	153.647
PPIL2	RING-type E3 ubiquitin-protein ligase PPIL2;RING-type E3 ubiquitin-protein ligase PPIL2;RING-type E3 ubiquitin-protein ligase PPIL2;Peptidylprolyl isomerase (Cyclophilin)-like 2, isoform CRA_d;RING-type E3 ubiquitin-protein ligase PPIL2;RING-type E3 ubiquitin-protein ligase PPIL2;RING-type E3 ubiquitin-protein ligase PPIL2	A0A7P0T843;A0A7P0T8E8;A0A7P0TA15;A0A7P0TAH4;A0A7P0TB19;A0A7P0Z4K4;Q13356	2	2	75.4766
DST	Dystonin	A0A7P0T890;E9PHM6;F6QMI7;F8W9J4;Q03001	13	13	60.8557
NAMPT	Nicotinamide phosphoribosyltransferase	A0A7P0T895;A0A7P0T9I9;P43490	12	12	234.272
ZC3HAV1	Zinc finger CCCH-type antiviral protein 1	A0A7P0T8C6;C9J6P4;Q7Z2W4	2	2	12.8048
SNX9	Sorting nexin-9	A0A7P0T8C7;A0A7P0T8D4;A0A7P0T8S8;A0A7P0T8Z2;A0A7P0T8Z7;A0A7P0TBI9;A0A7P0Z4A2;A0A7P0Z4A5;Q9Y5X1	2	2	11.2361
TCERG1	Transcription elongation regulator 1	A0A7P0T8N8;O14776	8	8	87.0669
VCP	Transitional endoplasmic reticulum ATPase	A0A7P0T8Q5;A0A7P0TAW3;P55072	28	28	433.168
DDB1	DNA damage-binding protein 1;DNA damage-binding protein 1;DNA damage-binding protein 1;DNA damage-binding protein 1;DNA damage-binding protein 1;DNA damage-binding protein 1;DNA damage-binding protein 1;DNA damage-binding protein 1 (Fragment);DNA damage-binding protein 1 (Fragment);DNA damage-binding protein 1	A0A7P0T965;A0A7P0TAK7;A0A7P0Z3Z5;A0A7P0Z4B9;A0A7P0Z4L2;F5GWI0;F5GY55;F5GZY8;F5H2L3;Q16531	1	1	14.8153
ADAMTSL1	ADAMTS-like protein 1 (Fragment);ADAMTS-like protein 1	A0A7P0T9B9;Q8N6G6	22	22	464.084
TUBG1;TUBG1;TUBG1;TUBG1;TUBG2	Tubulin gamma-1 chain;Tubulin gamma chain (Fragment);Tubulin gamma-1 chain;Tubulin gamma-1 chain;Tubulin gamma-2 chain	A0A7P0T9G6;K7EIS0;K7EKE5;P23258;Q9NRH3	1	1	67.7035
SF1	Splicing factor 1	A0A7P0T9U7;Q15637	3	3	122.5
EPHA7	Ephrin type-A receptor 7	A0A7P0TA58;A0A7P0TBL4;Q15375	4	4	28.3239
BSG	Basigin	A0A7P0TA85;A0A7P0TB04;P35613	5	5	43.3594
AKAP8L	A-kinase anchor protein 8-like	A0A7P0TAE3;Q9ULX6	3	3	17.1024
MMP14	Matrix metalloproteinase-14	A0A7P0TAG0;P50281	1	1	109.959
SLC3A2	4F2 cell-surface antigen heavy chain	A0A7P0TAN7;A0A7P0Z4A0;A0A7P0Z4P5;F5GZS6;J3KPF3;P08195	8	8	48.1493
EIF2AK2	Interferon-induced, double-stranded RNA-activated protein kinase;Interferon-induced, double-stranded RNA-activated protein kinase	A0A7P0TBA9;P19525	2	2	9.29745
CTSV	Cathepsin L2	A0A7P0Z415;O60911	2	2	42.2149
PRCP	Lysosomal Pro-X carboxypeptidase	A0A7P0Z451;B3KR26;B7Z7Q6;E9PNF7;P42785	1	1	10.3544
PPIB	Peptidyl-prolyl cis-trans isomerase B	A0A7P0Z497;P23284	15	15	385.141
DCTN1	Dynactin subunit 1	A0A7P0Z4C3;E7EX90;Q14203	13	13	54.8823
UBA6	Ubiquitin-like modifier-activating enzyme 6	A0AVT1	10	10	70.2968
SHTN1	Shootin-1	A0MZ66	3	3	13.6762
STMN1	Stathmin (Fragment);Stathmin	A2A2D0;P16949	4	4	101.264
MPG	3-methyladenine DNA glycosidase (Fragment);DNA-3-methyladenine glycosylase	A2IDA3;P29372	2	2	21.7273
SBNO1	Protein strawberry notch homolog 1	A3KN83	4	4	20.6133
CNOT1	CCR4-NOT transcription complex subunit 1	A5YKK6	7	7	37.4886
MAP1LC3B2;MAP1LC3B;MAP1LC3B	Microtubule-associated proteins 1A/1B light chain 3 beta 2;Microtubule-associated protein 1 light chain 3 beta, isoform CRA_f;Microtubule-associated proteins 1A/1B light chain 3B	A6NCE7;H3BTL1;Q9GZQ8	5	5	75.6612
HCFC1	Host cell factor 1	A6NEM2;P51610	13	13	54.4683
FAM181B	Protein FAM181B	A6NEQ2	1	1	84.7187
STRCP1;STRC;STRC	Putative stereocilin-like protein;Stereocilin;Stereocilin	A6NGW2;F5GXA4;Q7RTU9	1	1	129.271
SMCHD1	Structural maintenance of chromosomes flexible hinge domain-containing protein 1;Structural maintenance of chromosomes flexible hinge domain-containing protein 1 (Fragment)	A6NHR9;J3KTL8	4	4	24.6513
UNC119B;UNC119;UNC119;UNC119;UNC119	Protein unc-119 homolog B;Protein unc-119 homolog A (Fragment);Protein unc-119 homolog A;Protein unc-119 homolog A;Protein unc-119 homolog A	A6NIH7;C9JSK0;K7EJU3;K7EN86;Q13432	1	1	36.2649
SPDYE4	Speedy protein E4;Speedy protein E4 (Fragment)	A6NLX3;J3KT05	1	1	329.869
CD81	Tetraspanin;Tetraspanin;Tetraspanin;Tetraspanin (Fragment);Tetraspanin (Fragment);Tetraspanin (Fragment);CD81 antigen	A6NMH8;E9PIF1;E9PJK1;E9PRJ8;H0YDJ9;H0YDL9;P60033	3	3	13.8312
POLA1	DNA polymerase;DNA polymerase alpha catalytic subunit	A6NMQ1;P09884	5	5	56.4121
ENSA	Alpha-endosulfine	A6NMQ3;O43768;Q5T5H1	4	4	28.9597
CRYZ	Quinone oxidoreductase (Fragment);Quinone oxidoreductase (Fragment);Quinone oxidoreductase	A6NP24;C9JH92;Q08257	2	2	32.6525
F13A1	Coagulation factor XIII A chain (Fragment);Coagulation factor XIII A chain;Coagulation factor XIII A chain (Fragment)	A6PVK5;P00488;Q9NQP5	1	1	34.8903
PTPA	Serine/threonine-protein phosphatase 2A activator	A6PVN5;B7ZBQ0;F6WIT2;Q15257;Q68CR8	1	1	11.7888
PRSS1	Protease serine 1;Trypsin-1;Trypsin-1	A6XGL3;E7EQ64;P07477	2	2	102.824
AFDN	Afadin	A8MQ02;J3KN01;P55196	5	5	39.844
SUMO3;SUMO3;SUMO3;SUMO2;SUMO4	Small ubiquitin-related modifier 3;SMT3 suppressor of mif two 3 homolog 3 (Yeast), isoform CRA_d;Small ubiquitin-related modifier 3;Small ubiquitin-related modifier 2;Small ubiquitin-related modifier 4	A8MU27;A8MUA9;P55854;P61956;Q6EEV6	1	1	330.892
RPL7	60S ribosomal protein L7	A8MUD9;P18124	4	4	67.828
RPL23A	60S ribosomal protein L23a;60S ribosomal protein L23a (Fragment);60S ribosomal protein L23a (Fragment);60S ribosomal protein L23a (Fragment);60S ribosomal protein L23a	A8MUS3;H7BY10;K7EJV9;K7ERT8;P62750	5	5	155.618
ALDOC	Fructose-bisphosphate aldolase;Fructose-bisphosphate aldolase (Fragment);Fructose-bisphosphate aldolase (Fragment);Fructose-bisphosphate aldolase (Fragment);Fructose-bisphosphate aldolase (Fragment);Fructose-bisphosphate aldolase C	A8MVZ9;C9J8F3;J3KSV6;J3QKP5;K7EKH5;P09972	2	2	5.83725
SNRPGP15;SNRPG;SNRPG;SNRPG	Putative small nuclear ribonucleoprotein G-like protein 15;Small nuclear ribonucleoprotein G;Small nuclear ribonucleoprotein G;Small nuclear ribonucleoprotein G	A8MWD9;F5H013;P62308;Q49AN9	4	4	115.869
NAA10	N-alpha-acetyltransferase 10	A8MWP7;F8W808;P41227	4	4	38.7998
ERCC2	General transcription and DNA repair factor IIH helicase subunit XPD (Fragment);DNA helicase (Fragment);General transcription and DNA repair factor IIH helicase subunit XPD	A8MX75;K7EIT8;P18074	1	1	4.95805
NAP1L4	Nucleosome assembly protein 1-like 4 (Fragment);Nucleosome assembly protein 1-like 4	A8MXH2;Q99733	5	5	74.7524
SEC13	GATOR complex protein SEC13;Protein SEC13 homolog	A8MXL6;P55735	2	2	27.2968
DRG2	Developmentally-regulated GTP-binding protein 2	A8MZF9;P55039	2	2	19.4567
COL6A5	Collagen alpha-5(VI) chain	A8TX70;E9PAL5	1	1	372.154
EIF3L	Eukaryotic translation initiation factor 3 subunit L	B0QY89;Q9Y262	16	16	112.751
UBE2I	SUMO-conjugating enzyme UBC9;SUMO-conjugating enzyme UBC9;SUMO-conjugating enzyme UBC9 (Fragment);SUMO-conjugating enzyme UBC9	B0QYN7;H3BPC4;H3BQQ9;P63279	5	5	179.32
CPNE1	Copine-1;Copine-1 (Fragment);Copine-1	B0QZ18;F2Z2V0;Q99829	2	2	39.0394
HP1BP3	Heterochromatin protein 1-binding protein 3 (Fragment);Heterochromatin protein 1-binding protein 3;Heterochromatin protein 1-binding protein 3 (Fragment)	B0QZK4;Q5SSJ5;Q5SWC8	6	6	45.7987
FAM50A	Protein FAM50A (Fragment);Protein FAM50A	B0S8I6;Q14320	1	1	37.2649
MCM5	DNA helicase;DNA replication licensing factor MCM5	B1AHB1;P33992	17	17	139.876
STX12	Syntaxin-12 (Fragment);Syntaxin-12	B1AJQ6;Q86Y82	1	1	34.0776
CAPZB	F-actin-capping protein subunit beta	B1AK87;P47756	13	13	315.983
CAPZB	F-actin-capping protein subunit beta	B1AK88	2	2	54.9461
CROCC	Rootletin (Fragment);Rootletin	B1AKD8;Q5TZA2	1	1	568.19
MTOR	Non-specific serine/threonine protein kinase;Serine/threonine-protein kinase mTOR	B1AKP8;P42345	2	2	9.65266
POSTN	Periostin	B1ALD9;Q15063	1	1	43.6721
SEPTIN6	Septin;Septin-6	B1AMS2;Q14141	1	1	44.3097
EXOSC1	Exosome complex component CSL4;Exosome complex component CSL4 (Fragment);Exosome complex component CSL4;Exosome complex component CSL4 (Fragment);Exosome complex component CSL4	B1AMU4;B1AMU7;Q9Y3B2;R4GMQ7;R4GNH9	2	2	15.097
TRAF2	TNF receptor-associated factor 2 (Fragment);TNF receptor-associated factor 2 (Fragment);TNF receptor-associated factor 2 (Fragment);TNF receptor-associated factor 2	B1AMX7;B1AMX8;B1AMY1;Q12933	1	1	7.30612
KIAA0319L	Dyslexia-associated protein KIAA0319-like protein (Fragment);Dyslexia-associated protein KIAA0319-like protein;Dyslexia-associated protein KIAA0319-like protein (Fragment);Dyslexia-associated protein KIAA0319-like protein (Fragment);Dyslexia-associated protein KIAA0319-like protein	B1AN15;B4DYG9;C9JVB2;E7EN73;Q8IZA0	2	2	44.3198
HNRNPC	Heterogeneous nuclear ribonucleoproteins C1/C2;Heterogeneous nuclear ribonucleoproteins C1/C2;Heterogeneous nuclear ribonucleoproteins C1/C2;Heterogeneous nuclear ribonucleoproteins C1/C2 (Fragment)	B2R5W2;B4DY08;G3V4C1;G3V4W0	13	13	874.549
EIF3H	Eukaryotic translation initiation factor 3 subunit H	B3KS98;O15372	6	6	142.999
DBNL	Drebrin-like protein;Drebrin-like protein (Fragment);Drebrin-like protein	B4DDD6;H0Y5J4;Q9UJU6	3	3	11.0088
CNN2	Calponin;Calponin;Calponin-2	B4DDF4;B4DUT8;Q99439	11	11	120.09
LTA4H	Leukotriene A-4 hydrolase	B4DEH5;P09960	1	1	21.0916
VWA5A	cDNA FLJ55206, highly similar to Loss of heterozygosity 11 chromosomal region 2 gene A protein;von Willebrand factor A domain-containing protein 5A	B4DHS6;O00534	2	2	33.2023
COPS2	COP9 signalosome complex subunit 2	B4DIH5;P61201	8	8	31.8406
hCG_2002594;SEPTIN5;SEPTIN5;SEPTIN5;SEPTIN5;SEPTIN5;SEPTIN5;SEPTIN5	Septin-5;Septin-5 (Fragment);Septin-5 (Fragment);Septin-5;Septin-5;Septin-5 (Fragment);Septin;Septin-5	B4DJ62;C9JM82;E7EPG2;E7EQM7;E7EX32;F8W9E5;G3XAH0;Q99719	1	1	27.0552
ELP3	Elongator complex protein 3	B4DKA4;Q9H9T3	2	2	7.24382
CARS1	Cysteinyl-tRNA synthetase;Cysteine--tRNA ligase, cytoplasmic	B4DKY1;P49589	20	20	91.8184
MOB4	MOB-like protein phocein	B4DM50;Q9Y3A3	1	1	56.8394
MAEA	E3 ubiquitin-protein transferase MAEA;E3 ubiquitin-protein transferase MAEA;E3 ubiquitin-protein transferase MAEA (Fragment);E3 ubiquitin-protein transferase MAEA;E3 ubiquitin-protein transferase MAEA	B4DQT1;B4DVN3;D6RE80;E7ESC7;Q7L5Y9	1	1	5.23952
MTAP;;MTAP;MTAP	S-methyl-5'-thioadenosine phosphorylase;PNP_UDP_1 domain-containing protein;Purine nucleoside phosphorylase;S-methyl-5'-thioadenosine phosphorylase	B4DUC8;F2Z2F3;J3QSB7;Q13126	1	1	29.222
PTK2	Focal adhesion kinase 1;Focal adhesion kinase 1;Non-specific protein-tyrosine kinase;Focal adhesion kinase 1;Focal adhesion kinase 1 (Fragment);Non-specific protein-tyrosine kinase (Fragment);Focal adhesion kinase 1 (Fragment);Focal adhesion kinase 1	B4DWJ1;E5RHD8;E7ESA6;E9PEI4;H0YB16;H0YBP1;H0YBZ1;Q05397	2	2	17.0842
FXR1	Fragile X mental retardation syndrome-related protein 1	B4DXZ6;E7EU85;E9PFF5;P51114	3	3	78.4758
ILF2	Interleukin enhancer-binding factor 2	B4DY09;Q12905	13	13	644.324
STK26	Serine/threonine-protein kinase 26	B4E0Y9;Q8NBY1;Q9P289	7	7	33.7873
CEMIP2	Cell surface hyaluronidase	B4E1B9;Q9UHN6	5	5	63.4166
EIF4E2	Eukaryotic translation initiation factor 4E type 2;Eukaryotic translation initiation factor 4E type 2;Eukaryotic translation initiation factor 4E type 2;Eukaryotic translation initiation factor 4E type 2;Eukaryotic translation initiation factor 4E type 2;Eukaryotic translation initiation factor 4E type 2 (Fragment);Eukaryotic translation initiation factor 4E type 2	B4E1E4;B8ZZ50;B8ZZL3;B9A023;B9A044;C9JEL3;O60573	1	1	39.0321
RPA3	Replication protein A 14 kDa subunit	B5MC59;P35244	1	1	19.8534
RPS7	40S ribosomal protein S7	B5MCP9;P62081	2	2	30.4877
PPM1F	Protein phosphatase 1F	B5MCT7;P49593	3	3	25.8996
SEPTIN2	Septin-2	B5MCX3;Q15019	11	11	188.26
RAN	GTP-binding nuclear protein Ran	B5MDF5;P62826	10	10	905.146
SEPTIN10	Septin 10, isoform CRA_c;Septin;Septin;Septin-10	B5ME97;E7EW69;E7EX04;Q9P0V9	4	4	37.4301
HNRNPLL	Heterogeneous nuclear ribonucleoprotein L-like	B7WPG3;C9IYN3;Q8WVV9;V9GYK2	1	1	12.4375
UBE2E1	Ubiquitin-conjugating enzyme E2 E1;Ubiquitin-conjugating enzyme E2 E1 (Fragment);Ubiquitin-conjugating enzyme E2 E1 (Fragment);Ubiquitin-conjugating enzyme E2 E1	B7Z306;C9J2P0;H7C061;P51965	1	1	23.8638
RPL31	60S ribosomal protein L31;60S ribosomal protein L31;60S ribosomal protein L31;60S ribosomal protein L31 (Fragment);60S ribosomal protein L31 (Fragment);60S ribosomal protein L31	B7Z4C8;B7Z4E3;B8ZZK4;C9JU56;H7C2W9;P62899	1	1	65.1602
APLP1	Amyloid-like protein 1	B7Z4G8;F5GZ08;P51693	3	3	23.3832
HBS1L	HBS1-like protein;HBS1-like protein (Fragment);HBS1-like protein (Fragment);HBS1-like protein (Fragment);HBS1-like protein;HBS1-like protein	B7Z524;E9PHZ9;H0YDX7;H0YES5;J3QT46;Q9Y450	1	1	4.96467
SMAD2;SMAD3;SMAD9;SMAD3;SMAD2	Mothers against decapentaplegic homolog;Mothers against decapentaplegic homolog (Fragment);Mothers against decapentaplegic homolog 9;Mothers against decapentaplegic homolog 3;Mothers against decapentaplegic homolog 2	B7Z5N5;H3BVD1;O15198;P84022;Q15796	2	2	20.8635
ARMC8	Armadillo repeat-containing protein 8;Armadillo repeat-containing protein 8 (Fragment);Armadillo repeat-containing protein 8 (Fragment);Armadillo repeat-containing protein 8 (Fragment);Armadillo repeat-containing protein 8;Armadillo repeat-containing protein 8;Armadillo repeat-containing protein 8	B7Z637;C9J8P8;C9JAA7;C9JBY2;G5E9V6;G5E9V7;Q8IUR7	1	1	31.0573
DDX27	RNA helicase;Probable ATP-dependent RNA helicase DDX27	B7Z6D5;Q96GQ7	2	2	10.0051
RANBP3	Ran-binding protein 3	B7Z7F3;Q9H6Z4	2	2	17.3649
ETF1	Eukaryotic peptide chain release factor subunit 1	B7Z7P8;P62495	9	9	352.403
GALK2	N-acetylgalactosamine kinase	B7ZAX5;Q01415	2	2	22.2315
EIF6	Eukaryotic translation initiation factor 6 (Fragment);Eukaryotic translation initiation factor 6	B7ZBH1;P56537	2	2	40.8852
ITIH4	ITIH4 protein;Inter-alpha-trypsin inhibitor heavy chain H4 (Fragment);Inter-alpha-trypsin inhibitor heavy chain H4	B7ZKJ8;H7C0L5;Q14624	1	1	18.7844
SUMO1;SUMO1;SUMO1P1;SUMO1	SMT3 suppressor of mif two 3 homolog 1 (Yeast), isoform CRA_b;Small ubiquitin-related modifier 1;Small ubiquitin-related modifier 5;Small ubiquitin-related modifier 1	B8ZZ67;B8ZZN6;G2XKQ0;P63165	1	1	11.8796
PTMA	Prothymosin alpha	B8ZZQ6;P06454	1	1	6.59163
AGFG1	Arf-GAP domain and FG repeat-containing protein 1;Arf-GAP domain and FG repeat-containing protein 1 (Fragment);Arf-GAP domain and FG repeat-containing protein 1	B8ZZY2;C9J2I0;P52594	1	1	17.5688
USP39	U4/U6.U5 tri-snRNP-associated protein 2	B9A018;Q53GS9	5	5	52.8605
MDH1	Malate dehydrogenase, cytoplasmic;Malate dehydrogenase, cytoplasmic	B9A041;P40925	7	7	66.3783
IMMT	MICOS complex subunit MIC60;MICOS complex subunit MIC60;MICOS complex subunit MIC60 (Fragment);MICOS complex subunit MIC60	B9A067;C9J406;H7C463;Q16891	1	1	7.483
SMARCD2	SMARCD2 protein;SWI/SNF-related matrix-associated actin-dependent regulator of chromatin subfamily D member 2;SWI/SNF-related matrix-associated actin-dependent regulator of chromatin subfamily D member 2	B9EGA3;J3KMX2;Q92925	3	3	39.8267
POLR1A	DNA-directed RNA polymerase subunit;DNA-directed RNA polymerase I subunit RPA1	B9ZVN9;O95602	3	3	18.6462
RPL23	60S ribosomal protein L23;60S ribosomal protein L23 (Fragment);60S ribosomal protein L23;60S ribosomal protein L23	B9ZVP7;C9JD32;J3KT29;P62829	1	1	59.8706
TSNAX-DISC1;TSNAX-DISC1;TSNAX	Disrupted in schizophrenia 1 isoform 49;Disrupted in schizophrenia 1 isoform 51;Translin-associated protein X	C4P0D6;C4P0D8;Q99598	2	2	25.4738
ARHGAP17	Rho GTPase-activating protein 17 (Fragment);Rho GTPase-activating protein 17	C9IZD3;Q68EM7	2	2	49.8244
WDR43	WD repeat-containing protein 43 (Fragment);WD repeat-containing protein 43	C9IZK7;Q15061	2	2	19.6538
FMNL2;FMNL3;FMNL3;FMNL2	Formin-like protein 2;Formin-like protein 3;Formin-like protein 3;Formin-like protein 2	C9IZY8;F8W1F5;Q8IVF7;Q96PY5	1	1	8.29848
PCYT1A;PCYT1A;PCYT1A;PCYT1A;PCYT1A;PCYT1B	Choline-phosphate cytidylyltransferase A (Fragment);Choline-phosphate cytidylyltransferase A;Choline-phosphate cytidylyltransferase A (Fragment);Choline-phosphate cytidylyltransferase A (Fragment);Choline-phosphate cytidylyltransferase A;Choline-phosphate cytidylyltransferase B	C9J050;C9JEJ2;H7BZN1;H7C1T3;P49585;Q9Y5K3	1	1	20.2667
DCUN1D1	DCN1-like protein (Fragment);DCN1-like protein (Fragment);DCN1-like protein (Fragment);DCN1-like protein;DCN1-like protein 1	C9J0B2;C9J8R4;C9JRU6;C9JVE2;Q96GG9	2	2	13.8907
PFN2	Profilin	C9J0J7;G5E9Q6	6	6	53.4883
NCK1	Cytoplasmic protein NCK1 (Fragment);Cytoplasmic protein NCK1 (Fragment);Cytoplasmic protein NCK1 (Fragment);Cytoplasmic protein NCK1 (Fragment);Cytoplasmic protein NCK1 (Fragment);Cytoplasmic protein NCK1	C9J0K5;C9J869;C9JVV5;C9K098;H7C5C7;P16333	2	2	49.1356
SRI	Sorcin	C9J0K6;P30626	6	6	94.0032
GIGYF2	GRB10-interacting GYF protein 2 (Fragment);GRB10-interacting GYF protein 2 (Fragment);GRB10-interacting GYF protein 2 (Fragment);GRB10-interacting GYF protein 2 (Fragment);GRB10-interacting GYF protein 2 (Fragment);GRB10-interacting GYF protein 2 (Fragment);GRB10-interacting GYF protein 2 (Fragment);GRB10-interacting GYF protein 2 (Fragment);GRB10-interacting GYF protein 2;GRB10-interacting GYF p…	C9J0V6;C9JHT0;C9JHW1;C9JPV7;C9JRZ2;C9JW88;C9JXQ0;E7ESB6;F8WCD5;I1E4Y6;Q6Y7W6	2	2	12.5301
RPS27L;RPS27L;RPS27;RPS27L	40S ribosomal protein S27;40S ribosomal protein S27;40S ribosomal protein S27;40S ribosomal protein S27-like	C9J1C5;H0YMV8;P42677;Q71UM5	1	1	53.8121
EEF1E1-BLOC1S5;EEF1E1;EEF1E1	EEF1E1-BLOC1S5 readthrough (NMD candidate);Eukaryotic translation elongation factor 1 epsilon-1;Eukaryotic translation elongation factor 1 epsilon-1	C9J1V9;D6RBD7;O43324	2	2	84.7611
BABAM2	BRISC and BRCA1-A complex member 2 (Fragment);BRISC and BRCA1-A complex member 2 (Fragment);BRISC and BRCA1-A complex member 2	C9J2G0;F8W733;Q9NXR7	1	1	8.13293
CBLL1	RING-type E3 ubiquitin transferase (Fragment);E3 ubiquitin-protein ligase Hakai	C9J2P9;Q75N03	1	1	26.4552
POLR2B	DNA-directed RNA polymerase subunit beta;DNA-directed RNA polymerase subunit beta;DNA-directed RNA polymerase II subunit RPB2	C9J2Y9;C9J4M6;P30876	5	5	29.1869
TBC1D5	TBC1 domain family member 5	C9J3F6;Q92609	2	2	34.204
B4GALT4	Beta-1,4-galactosyltransferase 4;Beta-1,4-galactosyltransferase 4;Beta-1,4-galactosyltransferase 4	C9J3R8;E7ETS9;O60513	2	2	18.5831
TNPO3	Transportin-3	C9J7E5;Q9Y5L0	2	2	53.0911
AGAP3	Arf-GAP with GTPase, ANK repeat and PH domain-containing protein 3;Arf-GAP with GTPase, ANK repeat and PH domain-containing protein 3	C9J975;Q96P47	1	1	28.1041
MAPRE3	Microtubule-associated protein RP/EB family member 3 (Fragment);Microtubule-associated protein RP/EB family member 3	C9JB30;Q9UPY8	1	1	63.1418
DRAP1	Dr1-associated corepressor;Dr1-associated corepressor (Fragment);Dr1-associated corepressor;Dr1-associated corepressor	C9JCC6;E9PNC7;E9PQX9;Q14919	2	2	102.413
CYCS	Cytochrome c (Fragment);Cytochrome c	C9JFR7;P99999	7	7	155.039
ABCF2	ATP-binding cassette sub-family F member 2 (Fragment);ATP-binding cassette sub-family F member 2 (Fragment);ATP-binding cassette sub-family F member 2	C9JHK9;C9JZV3;Q9UG63	1	1	22.0293
NRBP1	Nuclear receptor-binding protein (Fragment);Nuclear receptor-binding protein;Nuclear receptor-binding protein	C9JHZ6;F8W6G1;Q9UHY1	1	1	11.4166
ATG4B	Cysteine protease (Fragment);Cysteine protease ATG4B	C9JIK8;Q9Y4P1	2	2	7.08872
GNB2	Guanine nucleotide-binding protein G(I)/G(S)/G(T) subunit beta-2 (Fragment);Guanine nucleotide-binding protein G(I)/G(S)/G(T) subunit beta-2 (Fragment);Guanine nucleotide-binding protein G(I)/G(S)/G(T) subunit beta-2	C9JIS1;C9JXA5;P62879	8	8	46.453
PSAP	Prosaposin	C9JIZ6;P07602	25	25	2120.08
PRPSAP2	Phosphoribosyl pyrophosphate synthase-associated protein 2 (Fragment);Phosphoribosyl pyrophosphate synthase-associated protein 2 (Fragment);Phosphoribosyl pyrophosphate synthase-associated protein 2 (Fragment);Phosphoribosyl pyrophosphate synthase-associated protein 2	C9JJS3;C9K0K7;E7EPA1;O60256	4	4	38.7095
STAMBP	STAM-binding protein (Fragment);STAM-binding protein	C9JK83;O95630	2	2	34.4515
GPD1L	Glycerol-3-phosphate dehydrogenase [NAD(+)] (Fragment);Glycerol-3-phosphate dehydrogenase 1-like protein	C9JM46;Q8N335	1	1	7.43371
FARP1	FERM, ARHGEF and pleckstrin domain-containing protein 1;FERM, ARHGEF and pleckstrin domain-containing protein 1	C9JME2;Q9Y4F1	3	3	21.9476
PRPSAP1	Phosphoribosyl pyrophosphate synthase-associated protein 1 (Fragment);Phosphoribosyl pyrophosphate synthase-associated protein 1	C9JNQ3;Q14558	2	2	11.8668
LSM8	U6 snRNA-associated Sm-like protein LSm8 (Fragment);U6 snRNA-associated Sm-like protein LSm8;U6 snRNA-associated Sm-like protein LSm8	C9JNV3;F2Z2Y6;O95777	1	1	50.754
RPL24	60S ribosomal protein L24	C9JNW5;C9JXB8;P83731	2	2	31.6322
CRTAP	Cartilage-associated protein	C9JP16;O75718	2	2	31.4057
NRF1	Nuclear respiratory factor 1 (Fragment);Nuclear respiratory factor 1	C9JP85;Q16656	1	1	19.4293
ARF4	ADP-ribosylation factor 4 (Fragment);ADP-ribosylation factor 4	C9JPM4;P18085	1	1	24.3003
GYG1	Glycogenin-1 (Fragment);Glycogenin-1	C9JQ42;P46976	7	7	67.0346
TIA1	Nucleolysin TIA-1 isoform p40	C9JTN7;F8W8I6;P31483	7	7	86.8794
NHEJ1	Non-homologous end-joining factor 1 (Fragment);HCG2043685, isoform CRA_b;Non-homologous end-joining factor 1 (Fragment);Non-homologous end-joining factor 1	C9JWV4;G5E9Q8;H7C0G7;Q9H9Q4	1	1	11.5616
PSMC2	26S proteasome AAA-ATPase subunit RPT1;26S proteasome regulatory subunit 7	C9JX88;P35998	18	18	121.998
POP7	Ribonuclease P (Fragment);Ribonuclease P protein subunit p20	C9JYM0;O75817	1	1	14.3918
RFC4	Replication factor C subunit 4	C9JZI1;P35249	2	2	11.3911
TRRAP	Transformation/transcription domain-associated protein (Fragment);Transformation/transcription domain-associated protein;Transformation/transcription domain-associated protein;Transformation/transcription domain-associated protein	C9K0N1;F2Z2U4;H0Y4W2;Q9Y4A5	1	1	9.64078
SETD3	Actin-histidine N-methyltransferase;Protein-histidine N-methyltransferase;Actin-histidine N-methyltransferase	C9K0W5;Q6NXR6;Q86TU7	1	1	25.8727
EIF4G2	Eukaryotic translation initiation factor 4 gamma 2 (Fragment);Programmed cell death protein 4 (Fragment);Eukaryotic translation initiation factor 4 gamma 2;Eukaryotic translation initiation factor 4 gamma 2 (Fragment);Eukaryotic translation initiation factor 4 gamma 2	D3DQV9;E9PKF8;H0Y3P2;H0YE22;P78344	2	2	36.6047
SUPT4H1	Suppressor of Ty 4 homolog 1 (S. cerevisiae), isoform CRA_b;Transcription elongation factor SPT4;Transcription elongation factor SPT4	D3DTZ5;J3QSB9;P63272	1	1	56.5413
CAMK2D	Calcium/calmodulin-dependent protein kinase;Calcium/calmodulin-dependent protein kinase;Calcium/calmodulin-dependent protein kinase;Calcium/calmodulin-dependent protein kinase type II subunit delta	D6R938;E9PBG7;E9PF82;Q13557	6	6	60.9237
CDK7	Cell division protein kinase 7;Cell division protein kinase 7;Cell division protein kinase 7 (Fragment);Cyclin-dependent kinase 7	D6R9G1;D6RAD4;D6REC6;P50613	1	1	12.9167
HNRNPAB	Heterogeneous nuclear ribonucleoprotein A/B	D6R9P3;D6RBZ0;D6RD18	10	10	760.608
GNPDA1	Glucosamine-6-phosphate isomerase;Glucosamine-6-phosphate isomerase (Fragment);Glucosamine-6-phosphate isomerase (Fragment);Glucosamine-6-phosphate isomerase 1	D6R9P4;D6RAY7;D6RFF8;P46926	2	2	17.4636
DBN1	Drebrin (Fragment);Drebrin (Fragment);Drebrin (Fragment);Drebrin	D6R9W4;D6RCR4;D6RFI1;Q16643	1	1	9.6331
LARP7	La-related protein 7 (Fragment);La-related protein 7 (Fragment);La-related protein 7	D6R9Z6;H0YA82;Q4G0J3	1	1	6.86046
RPL9	60S ribosomal protein L9 (Fragment);60S ribosomal protein L9	D6RAN4;P32969	1	1	20.5521
RPS3A	40S ribosomal protein S3a;40S ribosomal protein S3a (Fragment);40S ribosomal protein S3a (Fragment);40S ribosomal protein S3a	D6RAT0;D6RB09;D6RG13;P61247	11	11	87.5622
NUDT9	ADP-ribose pyrophosphatase, mitochondrial (Fragment);ADP-ribose pyrophosphatase, mitochondrial (Fragment);ADP-ribose pyrophosphatase, mitochondrial	D6RAW2;H7C386;Q9BW91	2	2	25.232
CTBP1	C-terminal-binding protein 1 (Fragment);C-terminal-binding protein 1 (Fragment);C-terminal-binding protein 1 (Fragment);C-terminal-binding protein 1 (Fragment);C-terminal-binding protein 1	D6RAX2;E7EPF8;E7ESU7;E9PGB1;Q13363	3	3	14.7975
PPWD1	Peptidylprolyl isomerase domain and WD repeat-containing protein 1	D6RB19;D6RHV0;Q96BP3	2	2	18.8142
EIF4E	Eukaryotic translation initiation factor 4E	D6RBW1;P06730	4	4	102.805
CDC23	Cell division cycle protein 23 homolog;Cell division cycle protein 23 homolog;Cell division cycle protein 23 homolog (Fragment);Cell division cycle protein 23 homolog	D6RBY8;D6RCF8;H0Y936;Q9UJX2	1	1	8.16727
NHP2	Ribonucloprotein (Fragment);Ribonucloprotein (Fragment);H/ACA ribonucleoprotein complex subunit 2	D6RC52;D6RCB9;Q9NX24	2	2	16.9314
ACAD9	Complex I assembly factor ACAD9, mitochondrial (Fragment)	D6RCD8	1	1	22.4954
LECT2	Leukocyte cell-derived chemotaxin-2	D6RD58;O14960	1	1	81.7599
LUC7L3	Luc7-like protein 3 (Fragment);Luc7-like protein 3 (Fragment);Cisplatin resistance-associated overexpressed protein, isoform CRA_b;Luc7-like protein 3;Luc7-like protein 3 (Fragment)	D6RDI2;D6RHH0;J3KPP4;O95232;U3KQT3	1	1	60.1306
SRP72	Signal recognition particle subunit SRP72 (Fragment);Signal recognition particle subunit SRP72	D6RDY6;O76094	1	1	21.1057
SIL1	Nucleotide exchange factor SIL1	D6REA1;Q9H173	1	1	8.16497
CWC27	Spliceosome-associated protein CWC27 homolog	D6REK3;Q6UX04	3	3	17.5669
SEPTIN11	Septin;Septin;Septin-11	D6RER5;D6RGI3;Q9NVA2	10	10	220.676
SEC31A	Protein transport protein Sec31A	D6REX3;O94979	11	11	75.0499
GC	Gc-globulin;Vitamin D-binding protein	D6RF35;P02774	2	2	9.13534
PDLIM7	PDZ and LIM domain protein 7 (Fragment);PDZ and LIM domain protein 7 (Fragment);PDZ and LIM domain protein 7 (Fragment);PDZ and LIM domain protein 7	D6RF83;D6RH06;H7BYK4;Q9NR12	2	2	33.4242
DCK	Deoxycytidine kinase	D6RFG8;P27707	1	1	26.7527
ISOC1	Isochorismatase domain-containing protein 1 (Fragment);Isochorismatase domain-containing protein 1	D6RGE2;Q96CN7	3	3	26.8502
COL12A1	Collagen alpha-1(XII) chain	D6RGG3;Q99715	25	25	116.817
EXOSC9	Exosome complex component RRP45	D6RIY6;Q06265	3	3	40.3737
CIRBP	Cold-inducible RNA-binding protein;Cold-inducible RNA-binding protein (Fragment);Cold-inducible RNA-binding protein (Fragment);Cold-inducible RNA-binding protein;Cold-inducible RNA-binding protein (Fragment);Cold-inducible RNA-binding protein;Cold-inducible RNA-binding protein (Fragment);Cold-inducible RNA-binding protein;Cold-inducible RNA-binding protein;Cold-inducible RNA-binding protein (Frag…	D6W5Y5;K7EJV1;K7EJV5;K7ELT6;K7ELV6;K7EMY9;K7ENX8;K7EPM4;K7EQR7;K7ER40;Q14011	1	1	64.7861
P3H1	Prolyl 3-hydroxylase 1 (Fragment);Prolyl 3-hydroxylase 1	E2QRI1;Q32P28	1	1	16.0979
LUZP1	Leucine zipper protein 1 (Fragment);Leucine zipper protein 1	E5RFK8;Q86V48	1	1	22.7493
PBK	Lymphokine-activated killer T-cell-originated protein kinase (Fragment);Lymphokine-activated killer T-cell-originated protein kinase	E5RFX4;Q96KB5	2	2	27.4875
IMPA1	Inositol monophosphatase 1 (Fragment);Inositol-1-monophosphatase (Fragment);Inositol-1-monophosphatase (Fragment);Inositol monophosphatase 1	E5RG13;E5RIP7;H0YBL1;P29218	1	1	38.0149
TATDN1	Putative deoxyribonuclease TATDN1 (Fragment);Putative deoxyribonuclease TATDN1;Putative deoxyribonuclease TATDN1 (Fragment);Putative deoxyribonuclease TATDN1;Putative deoxyribonuclease TATDN1	E5RG17;G5EA19;H0YBX2;Q6P1N9;U3KQS5	2	2	14.5389
ATP6V1H	V-type proton ATPase subunit H (Fragment);V-type proton ATPase subunit H (Fragment);V-type proton ATPase subunit H;V-type proton ATPase subunit H;V-type proton ATPase subunit H	E5RG49;E5RHH0;E5RJG1;E5RK31;Q9UI12	1	1	37.3888
PLPBP	Pyridoxal phosphate homeostasis protein (Fragment);Pyridoxal phosphate homeostasis protein	E5RG77;O94903	4	4	103.408
GABRP	Gamma-aminobutyric acid receptor subunit pi (Fragment);Gamma-aminobutyric acid receptor subunit pi (Fragment);Gamma-aminobutyric acid receptor subunit pi (Fragment);Gamma-aminobutyric acid receptor subunit pi (Fragment);Gamma-aminobutyric acid receptor subunit pi;Gamma-aminobutyric acid receptor subunit pi (Fragment);Gamma-aminobutyric acid receptor subunit pi;Gamma-aminobutyric acid receptor sub…	E5RG98;E5RGF7;E5RHF6;E5RHU0;E5RI57;E5RK74;E7EWG0;O00591	1	1	23.8541
FAM114A2	Protein FAM114A2 (Fragment);Protein FAM114A2;Protein FAM114A2	E5RGF9;E7ESJ7;Q9NRY5	1	1	1.34795
PFDN1	Prefoldin subunit 1	E5RGS4;O60925	2	2	70.1831
STMN2	Stathmin;Stathmin-2	E5RGX5;Q93045	2	2	73.0144
TBCA	Tubulin-specific chaperone A	E5RHG6;E5RIW3;E5RJD8;O75347	1	1	21.9712
COPS5	COP9 signalosome complex subunit 5	E5RHH5;Q92905	3	3	11.6406
DNM3	Dynamin GTPase;Dynamin-3	E5RHK8;Q9UQ16	2	2	10.4354
ZNF706	Zinc finger protein 706;Zinc finger protein 706;Zinc finger protein 706 (Fragment);Zinc finger protein 706	E5RHR6;E5RHV4;H0YAP1;Q9Y5V0	1	1	33.0362
RPL30	60S ribosomal protein L30 (Fragment);60S ribosomal protein L30	E5RI99;P62888	3	3	74.2651
MAT2B	Methionine adenosyltransferase 2 subunit beta	E5RJR3;Q9NZL9	1	1	35.105
MTDH	Protein LYRIC	E5RJU9;Q86UE4	3	3	33.5134
VAPB	Vesicle-associated membrane protein-associated protein B/C	E5RK64;O95292	2	2	32.9165
ANXA6	Annexin;Annexin;Annexin A6	E5RK69;E7EMC6;P08133	2	2	24.0183
COPS6	COP9 signalosome complex subunit 6	E7EM64;Q7L5N1	5	5	51.2104
AP1M1	AP-1 complex subunit mu-1	E7ENJ6;K7EJL1;Q9BXS5	6	6	39.8416
RPL14	60S ribosomal protein L14	E7EPB3;P50914	3	3	46.6472
TDP1	Tyrosyl-DNA phosphodiesterase 1;Tyrosyl-DNA phosphodiesterase 1;Tyrosyl-DNA phosphodiesterase 1 (Fragment);Tyrosyl-DNA phosphodiesterase 1	E7EPD8;G3V2F4;H0YJ44;Q9NUW8	1	1	24.5941
TRIO	Non-specific serine/threonine protein kinase (Fragment);Triple functional domain protein;Triple functional domain protein	E7EPJ7;E7EWP2;O75962	4	4	12.7045
SEPTIN7	Septin;Septin;Septin-7	E7EPK1;E7ES33;Q16181	8	8	269.241
PRRC2C	Protein PRRC2C	E7EPN9;Q9Y520	3	3	8.88761
GLB1	Acid beta-galactosidase;Beta-galactosidase	E7EQ29;P16278	5	5	32.7151
NAA50	N-alpha-acetyltransferase 50	E7EQ69;Q9GZZ1	6	6	46.8769
LTF	Lactotransferrin (Fragment);Lactotransferrin;Lactotransferrin	E7EQB2;E7ER44;P02788	1	1	66.877
EIF4A2	RNA helicase;Eukaryotic initiation factor 4A-II	E7EQG2;Q14240	2	2	1661.38
DYNC1I2	Cytoplasmic dynein 1 intermediate chain 2 (Fragment)	E7EQL5;E7EQU2;E7ETL8;E7EV09;E9PGG1	3	3	81.0333
EZR	Ezrin	E7EQR4;P15311	19	19	269.116
ACIN1	Apoptotic chromatin condensation inducer in the nucleus	E7EQT4;Q9UKV3;S4R3H4	6	6	47.8848
HMGB3	High mobility group protein B3 (Fragment);High mobility group protein B3 (Fragment);High mobility group protein B3 (Fragment);High mobility group protein B3	E7EQU1;E7ES08;E9PES6;O15347	7	7	135.438
FAM91A1	Protein FAM91A1	E7ER68;Q658Y4	1	1	5.6046
KIF13B	Kinesin-like protein;Kinesin-like protein KIF13B	E7ERX9;Q9NQT8	1	1	58.3656
KNTC1	Kinetochore-associated protein 1	E7ES84;P50748	1	1	6.00645
XPO7	Exportin-7	E7ESC6;Q9UIA9	4	4	39.89
MTA1	Metastasis-associated protein MTA1	E7ESY4;Q13330	5	5	49.5003
PLEKHG2	Pleckstrin homology domain-containing family G member 2;Pleckstrin homology domain-containing family G member 2 (Fragment);Pleckstrin homology domain-containing family G member 2 (Fragment);Pleckstrin homology domain-containing family G member 2	E7ESZ3;H7BXC7;M0QZT7;Q9H7P9	1	1	351.305
PLAU	Urokinase-type plasminogen activator	E7ET40;P00749	7	7	61.6283
GAPDH	Glyceraldehyde-3-phosphate dehydrogenase	E7EUT5;P04406	23	23	2658.9
MAP4	Microtubule-associated protein;Microtubule-associated protein 4	E7EVA0;P27816	11	11	88.3218
;KLC1;KLC1;KLC1;KLC1;KLC1;KLC1	Kinesin light chain;Kinesin light chain;Kinesin light chain;Kinesin light chain;Kinesin light chain;Kinesin light chain;Kinesin light chain 1	E7EVH7;F8W6L3;G3V2E7;G3V3H3;G3V5R9;G5E9S8;Q07866	2	2	17.442
NDST1	[Heparan sulfate]-glucosamine N-sulfotransferase;Bifunctional heparan sulfate N-deacetylase/N-sulfotransferase 1	E7EVJ3;P52848	2	2	29.2927
ANGPT2	Angiopoietin-2	E7EVQ3;O15123	2	2	89.6557
AACS	Acetoacetyl-CoA synthetase	E7EW25;Q86V21	1	1	10.5734
EXOC6	Exocyst complex component;Exocyst complex component 6	E7EW84;Q8TAG9	1	1	5.57734
DHX36	ATP-dependent DNA/RNA helicase DHX36 (Fragment);ATP-dependent DNA/RNA helicase DHX36	E7EWK3;Q9H2U1	6	6	38.9658
CSTF2	Cleavage stimulation factor subunit 2	E7EWR4;E9PID8;P33240	6	6	105.113
EIF4B	Eukaryotic translation initiation factor 4B	E7EX17;P23588	5	5	108.233
ALYREF	THO complex subunit 4	E9PB61;Q86V81	2	2	156.822
EPN2	Epsin-2;Epsin-2 (Fragment);Epsin-2;Epsin-2	E9PBC1;F6PQP6;I3L2B2;O95208	2	2	28.6957
LMNB1	Lamin-B1	E9PBF6;P20700	3	3	16.9026
SEC24D	Protein transport protein Sec24D	E9PC44;E9PDM8;O94855	1	1	5.42333
HPCAL1;HPCAL1;HPCA	Hippocalcin-like protein 1;Hippocalcin-like protein 1;Neuron-specific calcium-binding protein hippocalcin	E9PC71;P37235;P84074	1	1	43.4094
AKR1B1	Aldo-keto reductase family 1 member B1	E9PCX2;E9PEF9;P15121	1	1	27.8021
TOP2B	DNA topoisomerase 2 (Fragment);DNA topoisomerase 2-beta	E9PCY5;Q02880	2	2	22.4514
HNRNPH1	Heterogeneous nuclear ribonucleoprotein H	E9PCY7;G8JLB6;P31943	9	9	194.919
SMC4	Structural maintenance of chromosomes protein;Structural maintenance of chromosomes protein 4	E9PD53;Q9NTJ3	2	2	15.5227
SUCLG2	Succinate--CoA ligase [GDP-forming] subunit beta, mitochondrial;Succinate--CoA ligase [GDP-forming] subunit beta, mitochondrial	E9PDQ8;Q96I99	1	1	6.70064
PPIE	Peptidyl-prolyl cis-trans isomerase;Peptidyl-prolyl cis-trans isomerase (Fragment);Peptidyl-prolyl cis-trans isomerase E	E9PEQ6;E9PKY5;Q9UNP9	2	2	37.3092
DLD	Dihydrolipoyl dehydrogenase;Dihydrolipoyl dehydrogenase, mitochondrial	E9PEX6;P09622	1	1	19.3943
GSTK1	Glutathione S-transferase kappa;Glutathione S-transferase kappa 1	E9PFN5;Q9Y2Q3	1	1	23.9613
PPP2R5D	Serine/threonine-protein phosphatase 2A 56 kDa regulatory subunit;Serine/threonine-protein phosphatase 2A 56 kDa regulatory subunit delta isoform	E9PFR3;Q14738	9	9	47.8355
APP	Amyloid-beta A4 protein;Amyloid-beta precursor protein	E9PG40;P05067	23	23	528.61
TBC1D23	TBC1 domain family member 23	E9PGE5;Q9NUY8	1	1	78.2817
TSN	Component 3 of promoter of RISC;Component 3 of promoter of RISC (Fragment);Translin	E9PGT1;H7C1D4;Q15631	2	2	22.1149
COPS8	COP9 signalosome complex subunit 8	E9PGT6;Q99627	3	3	31.2527
WNT16	Protein Wnt;Protein Wnt-16	E9PH60;Q9UBV4	1	1	37.1472
FAM98A	Protein FAM98A	E9PH82;Q8NCA5	3	3	12.9793
POLR3C	DNA-directed RNA polymerase III subunit RPC3	E9PHH9;Q9BUI4	1	1	10.0365
CLEC3B	Tetranectin	E9PHK0;P05452	3	3	23.0981
NEU1	Exo-alpha-sialidase;Sialidase-1	E9PIF4;Q99519	3	3	33.3707
F2	Activation peptide fragment 1;Prothrombin	E9PIT3;P00734	1	1	16.0437
POLR2G	DNA-directed RNA polymerase II subunit RPB7;DNA-directed RNA polymerase II subunit RPB7;DNA-directed RNA polymerase II subunit RPB7 (Fragment);DNA-directed RNA polymerase II subunit RPB7	E9PIU7;E9PKH3;H0YEE4;P62487	1	1	29.1412
RPL27A	60S ribosomal protein L27a	E9PJD9;E9PLL6;P46776	3	3	46.0589
CLNS1A	Chloride channel, nucleotide sensitive 1A;Chloride channel, nucleotide sensitive 1A;Methylosome subunit pICln;Chloride channel, nucleotide sensitive 1A;Methylosome subunit pICln	E9PJF4;E9PMI6;E9PQ83;J3KN38;P54105	1	1	36.8084
NAT10	RNA cytidine acetyltransferase (Fragment);RNA cytidine acetyltransferase;RNA cytidine acetyltransferase	E9PJN6;E9PMU0;Q9H0A0	1	1	8.28269
EEF1D	Elongation factor 1-delta (Fragment);Elongation factor 1-delta	E9PK01;P29692	6	6	401.34
SCYL1	N-terminal kinase-like protein	E9PK59;E9PPN3;E9PS17;Q96KG9	2	2	5.90237
PRMT1	Protein arginine N-methyltransferase 1	E9PKG1;Q99873	10	10	184.63
UBTF	Nucleolar transcription factor 1	E9PKP7;P17480	1	1	42.1888
RPL8	60S ribosomal protein L8 (Fragment);60S ribosomal protein L8;60S ribosomal protein L8	E9PKU4;E9PP36;P62917	2	2	33.2607
LTBP3	Latent-transforming growth factor beta-binding protein 3 (Fragment);Latent-transforming growth factor beta-binding protein 3	E9PKW1;Q9NS15	6	6	44.5929
BTF3L4	Transcription factor BTF3;Transcription factor BTF3 homolog 4	E9PL10;Q96K17	1	1	146.051
RRM1	Ribonucleoside-diphosphate reductase large subunit	E9PL69;P23921	5	5	21.9683
NPEPPS	Aminopeptidase;Puromycin-sensitive aminopeptidase	E9PLK3;P55786	21	21	110.166
CSTF3	Cleavage stimulation factor subunit 3	E9PLP8;Q12996	3	3	35.1959
SAAL1	Protein SAAL1;Protein SAAL1;Protein SAAL1 (Fragment);Protein SAAL1 (Fragment);Protein SAAL1;Protein SAAL1	E9PMD2;E9PRZ1;H0YCN7;H0YEK5;J3KND1;Q96ER3	1	1	41.1114
REPS1	RalBP1-associated Eps domain-containing protein 1;RalBP1-associated Eps domain-containing protein 1 (Fragment);RalBP1-associated Eps domain-containing protein 1 (Fragment);RalBP1-associated Eps domain-containing protein 1 (Fragment);RalBP1-associated Eps domain-containing protein 1	E9PMG1;H0YCR2;H0YDT0;H0YE89;Q96D71	1	1	24.9906
FAM118B	Protein FAM118B (Fragment);Protein FAM118B;Protein FAM118B;Protein FAM118B	E9PMJ2;G3V179;J3KP39;Q9BPY3	1	1	12.9205
DPF2	Zinc finger protein ubi-d4	E9PN04;J3KMZ8;Q92785	1	1	13.5243
TOLLIP	Toll-interacting protein	E9PNS3;F2Z2Y8;Q9H0E2	1	1	19.9389
RAE1	Rae1 protein homolog;Rae1 protein homolog;mRNA export factor	E9PPG9;E9PQ57;P78406	4	4	21.4518
CHMP4A;CHMP4A;;CHMP4A	Charged multivesicular body protein 4a (Fragment);Charged multivesicular body protein 4a;Transmembrane 9 superfamily member;Charged multivesicular body protein 4a	E9PQ80;E9PQI5;E9PSI1;Q9BY43	1	1	15.2885
MVB12A	Multivesicular body subunit 12A	E9PQA6;Q96EY5	2	2	42.4493
PFDN4	Prefoldin subunit 4	E9PQY2;Q9NQP4	2	2	14.4275
FAU	40S ribosomal protein S30	E9PR30;P62861	1	1	83.8306
RPL35	60S ribosomal protein L35	F2Z388;P42766	1	1	15.7462
TALDO1	Transaldolase	F2Z393;P37837	8	8	122.351
WNK1	Non-specific serine/threonine protein kinase;Serine/threonine-protein kinase WNK1	F5GWT4;Q9H4A3	3	3	21.6471
TRMT112	Multifunctional methyltransferase subunit TRM112-like protein	F5GX77;Q9UI30	2	2	39.3528
QKI	Protein quaking (Fragment);Protein quaking (Fragment);Protein quaking (Fragment);Protein quaking	F5GXS8;F5GYM3;H0YG47;Q96PU8	3	3	23.3167
COPS7A	COP9 signalosome complex subunit 7a (Fragment);COP9 signalosome complex subunit 7a;COP9 signalosome complex subunit 7a (Fragment);COP9 signalosome complex subunit 7a (Fragment);COP9 signalosome complex subunit 7a	F5GYF7;F5H248;F5H4U8;F5H7C6;Q9UBW8	1	1	22.5582
REXO2	Oligoribonuclease, mitochondrial;Oligoribonuclease, mitochondrial;Oligoribonuclease, mitochondrial (Fragment);Oligoribonuclease, mitochondrial	F5GYG5;H0YG54;H0YGR4;Q9Y3B8	1	1	40.9795
OTUB1	Ubiquitinyl hydrolase 1;Ubiquitinyl hydrolase 1;Ubiquitin thioesterase;Ubiquitin thioesterase;Ubiquitin thioesterase OTUB1	F5GYJ8;F5GYN4;F5H6Q1;J3KR44;Q96FW1	2	2	62.5051
ATP6V0D1	V-type proton ATPase subunit;V-type proton ATPase subunit d 1 (Fragment);V-type proton ATPase subunit d 1;V-type proton ATPase subunit d 1	F5GYQ1;J3QL14;P61421;R4GN72	1	1	20.3485
LIG1	DNA ligase;DNA ligase;DNA ligase 1	F5GZ28;M0R0Q7;P18858	1	1	26.1
PPFIBP1	Liprin-beta-1 (Fragment);Liprin-beta-1	F5GZP6;Q86W92	3	3	21.7317
GPHN	Molybdopterin molybdenumtransferase;Gephyrin;Gephyrin;Molybdopterin molybdenumtransferase;Gephyrin	F5H039;G3V355;G3V4R0;G3V582;Q9NQX3	1	1	19.6007
PAAF1	Proteasomal ATPase-associated factor 1	F5H0C4;Q9BRP4	1	1	14.0007
EIF2B1	Translation initiation factor eIF-2B subunit alpha	F5H0D0;Q14232	3	3	13.9556
CLIP1	CAP-Gly domain-containing linker protein 1 (Fragment);CAP-Gly domain-containing linker protein 1;CAP-Gly domain-containing linker protein 1 (Fragment);CAP-Gly domain-containing linker protein 1;CAP-Gly domain-containing linker protein 1	F5H0N7;F5H1T5;F5H6A0;J3KP58;P30622	1	1	11.9853
VPS37B	Vacuolar protein sorting-associated protein 37B (Fragment);Vacuolar protein sorting-associated protein 37B (Fragment);Vacuolar protein sorting-associated protein 37B	F5H1F6;F5H4M0;Q9H9H4	1	1	10.7642
PUS1	tRNA pseudouridine synthase A;tRNA pseudouridine synthase A (Fragment);tRNA pseudouridine synthase A	F5H1S9;G8JLB3;Q9Y606	2	2	17.3048
GOPC	Golgi-associated PDZ and coiled-coil motif containing protein transcript variant 3;Golgi-associated PDZ and coiled-coil motif-containing protein	F5H1Y4;Q9HD26	1	1	17.0742
HMGA2	High mobility group protein HMGI-C	F5H2A4;F5H2U8;P52926	1	1	71.86
MTHFD1	C-1-tetrahydrofolate synthase, cytoplasmic;C-1-tetrahydrofolate synthase, cytoplasmic;C-1-tetrahydrofolate synthase, cytoplasmic	F5H2F4;P11586;V9GYY3	27	27	221.95
SEC23A	Protein transport protein SEC23;Protein transport protein Sec23A	F5H365;Q15436	8	8	63.6539
;ARF3;ARF1	Uncharacterized protein;ADP-ribosylation factor 3;ADP-ribosylation factor 1	F5H423;P61204;P84077	4	4	56.1531
TSG101	Tumor susceptibility gene 101 protein	F5H442;Q99816	7	7	24.3368
NAP1L1	Nucleosome assembly protein 1-like 1;Nucleosome assembly protein 1-like 1 (Fragment);Nucleosome assembly protein 1-like 1 (Fragment);Nucleosome assembly protein 1-like 1;Nucleosome assembly protein 1-like 1 (Fragment);Nucleosome assembly protein 1-like 1	F5H4R6;F8VY35;F8W020;F8W0J6;H0YIV4;P55209	10	10	355.551
THBS3	Thrombospondin-3	F5H4Z8;P49746	8	8	36.3577
TUBA1C	Tubulin alpha chain;Tubulin alpha-1C chain	F5H5D3;Q9BQE3	3	3	24.0182
DHX8	RNA helicase;ATP-dependent RNA helicase DHX8	F5H658;Q14562	3	3	18.9731
MYO1C	Unconventional myosin-Ic	F5H6E2;O00159	4	4	39.6639
OLFM1	Noelin (Fragment);Noelin	F5H810;Q99784	1	1	29.8918
ASH2L	Set1/Ash2 histone methyltransferase complex subunit ASH2	F5H8F7;Q9UBL3	1	1	11.8028
hCG_2043426;DDX19B;DDX19A;DDX19A;DDX19A;DDX19B	RNA helicase;RNA helicase;ATP-dependent RNA helicase DDX19A;RNA helicase (Fragment);ATP-dependent RNA helicase DDX19A;ATP-dependent RNA helicase DDX19B	F6QDS0;H3BQK0;I3L0H8;I3L352;Q9NUU7;Q9UMR2	3	3	33.1948
CDC27	Cell division cycle protein 27 homolog;Cell division cycle 27, isoform CRA_c;Cell division cycle protein 27 homolog (Fragment);Cell division cycle protein 27 homolog (Fragment);Cell division cycle protein 27 homolog	F6QPS0;G5EA36;I3L2Z8;I3L3H6;P30260	2	2	5.09683
DSTN	Actin-depolymerizing factor;Destrin	F6RFD5;P60981	4	4	184.795
PDE12	2',5'-phosphodiesterase 12;2',5'-phosphodiesterase 12	F6T1Q0;Q6L8Q7	1	1	19.9896
GLOD4	Glyoxalase domain-containing protein 4;Glyoxalase domain-containing protein 4 (Fragment);Glyoxalase domain-containing protein 4	F6TLX2;I3L1I0;Q9HC38	1	1	6.1809
HS1BP3	HCLS1-binding protein 3	F6TR53;Q53T59	4	4	50.2532
RANBP1	Ran-specific GTPase-activating protein	F6WQW2;P43487	4	4	58.3943
TENM2	Teneurin-2;HCG38403, isoform CRA_b;Teneurin-2	F8VNQ3;G3V106;Q9NT68	4	4	18.0788
CAD	Aspartate carbamoyltransferase;CAD protein	F8VPD4;P27708	10	10	77.9676
MYG1	MYG1 exonuclease	F8VQQ3;Q9HB07	5	5	49.5081
OSBPL8	Oxysterol-binding protein (Fragment);Oxysterol-binding protein (Fragment);Oxysterol-binding protein-related protein 8	F8VQX7;F8VUA7;Q9BZF1	1	1	15.1834
METAP2	Methionine aminopeptidase 2	F8VQZ7;F8VRR3;P50579	3	3	22.5396
CDK4	Cyclin-dependent kinase 4;Cyclin-dependent kinase 4 (Fragment);Cyclin-dependent kinase 4 (Fragment);Cyclin-dependent kinase 4 (Fragment);Cyclin-dependent kinase 4 (Fragment);Cyclin-dependent kinase 4 (Fragment);Cyclin-dependent kinase 4	F8VTV8;F8VWX7;F8VXD2;F8VYH9;F8VZ51;F8VZZ0;P11802	1	1	1432.27
POC1B-GALNT4;GALNT4	Polypeptide N-acetylgalactosaminyltransferase;Polypeptide N-acetylgalactosaminyltransferase 4	F8VUJ3;Q8N4A0	1	1	15.8495
COPZ1	Coatomer subunit zeta;Coatomer subunit zeta;Coatomer subunit zeta-1	F8VVA7;F8W651;P61923	3	3	22.1409
DENR	Density-regulated protein	F8VVL1;O43583	3	3	57.3989
CSRP2	Cysteine and glycine-rich protein 2	F8VW96;Q16527	3	3	21.6548
SMARCC2	SWI/SNF complex subunit SMARCC2	F8VXC8;Q8TAQ2	3	3	19.7929
CHST11	Carbohydrate sulfotransferase (Fragment);Carbohydrate sulfotransferase 11	F8VXK3;Q9NPF2	1	1	6.30817
PAN2	PAN2-PAN3 deadenylation complex catalytic subunit PAN2 (Fragment);PAN2-PAN3 deadenylation complex catalytic subunit PAN2	F8VXK8;Q504Q3	1	1	21.4454
VPS29	Vacuolar protein sorting-associated protein 29	F8VXU5;Q9UBQ0	2	2	26.3007
PPP1CC	Serine/threonine-protein phosphatase;Serine/threonine-protein phosphatase;Serine/threonine-protein phosphatase PP1-gamma catalytic subunit	F8VYE8;F8W0W8;P36873	1	1	19.097
SDSL	Serine dehydratase-like (Fragment);Serine dehydratase-like (Fragment);Serine dehydratase-like (Fragment);Serine dehydratase-like	F8VYZ3;H0YIA2;H0YID3;Q96GA7	1	1	20.2709
PPP1R12A	Protein phosphatase 1 regulatory subunit 12A (Fragment);Protein phosphatase 1 regulatory subunit 12A	F8VZN8;O14974	4	4	29.6092
PCBP2	Poly(rC)-binding protein 2;Poly(rC)-binding protein 2 (Fragment);Poly(rC)-binding protein 2	F8VZX2;H3BRU6;Q15366	6	6	627.133
C17orf49;BAP18	Chromosome 17 open reading frame 49;Chromatin complexes subunit BAP18	F8W038;Q8IXM2	1	1	51.8766
AK2	Adenylate kinase 2, mitochondrial;Adenylate kinase 2, mitochondrial	F8W1A4;P54819	4	4	39.5137
MYL6	Myosin light polypeptide 6	F8W1R7;G3V1V0;P60660	8	8	105.354
NAP1L1	Nucleosome assembly protein 1-like 1	F8W543	1	1	38.9743
RPL10	60S ribosomal protein L10;60S ribosomal protein L10;60S ribosomal protein L10 (Fragment)	F8W7C6;P27635;X1WI28	2	2	22.1792
MRE11	Double-strand break repair protein;Double-strand break repair protein MRE11	F8W7U8;P49959	5	5	30.6174
RTN4	Reticulon;Reticulon-4	F8W914;Q9NQC3	2	2	57.3187
IGF2BP2	Insulin-like growth factor 2 mRNA-binding protein 2	F8W930;Q9Y6M1	3	3	42.7272
GAPVD1	GTPase-activating protein and VPS9 domain-containing protein 1	F8W9S7;Q14C86	6	6	30.7041
CLASP1	CLIP-associating protein 1	F8WA11;Q7Z460	6	6	41.8338
ANAPC1	Anaphase-promoting complex subunit 1	F8WAS1;Q9H1A4	1	1	20.4612
NDRG3	N-myc downstream-regulated gene 3 protein;N-myc downstream-regulated gene 3 protein;Protein NDRG3	F8WBF9;Q5TH30;Q9UGV2	3	3	35.5367
PSME4	Proteasome activator complex subunit 4	F8WBH5;Q14997	1	1	5.92183
CALM2;CALM1;CALM1;CALM1;CALM2;CALM3	Calmodulin-2;Calmodulin-1;Calmodulin 3 (Phosphorylase kinase, delta), isoform CRA_d;Calmodulin-1;Calmodulin-2;Calmodulin-3	F8WBR5;G3V479;M0QZ52;P0DP23;P0DP24;P0DP25	1	1	18.1168
COMMD2	COMM domain-containing protein 2	F8WBW1;F8WC41;Q86X83	1	1	34.3105
ARPC4-TTLL3;ARPC4	Actin-related protein 2/3 complex subunit 4	F8WCF6;P59998	4	4	365.719
CPSF6	Cleavage and polyadenylation specificity factor subunit 6	F8WJN3;Q16630	3	3	26.7895
TFRC	Transferrin receptor protein 1	G3V0E5;P02786	9	9	141.325
B3GAT3	Galactosylgalactosylxylosylprotein 3-beta-glucuronosyltransferase;Galactosylgalactosylxylosylprotein 3-beta-glucuronosyltransferase 3	G3V150;O94766	3	3	40.6
RPL21	60S ribosomal protein L21;60S ribosomal protein L21 (Fragment);60S ribosomal protein L21	G3V1B3;M0R181;P46778	1	1	36.4159
API5	Apoptosis inhibitor 5	G3V1C3;Q9BZZ5	12	12	127.861
LIN7C	Lin-7 homolog C (C. elegans), isoform CRA_b;Protein lin-7 homolog C	G3V1D4;Q9NUP9	2	2	65.4471
BORCS5	BLOC-1-related complex subunit 5	G3V1P3;Q969J3	1	1	7.09766
NRDC	Nardilysin	G3V1R5;O43847	5	5	29.6786
HAS1	Hyaluronan synthase 1	G3V1S7;M0QXH4;M0R2V0;Q92839	1	1	761.936
RPL18	60S ribosomal protein L18;60S ribosomal protein L18 (Fragment);60S ribosomal protein L18 (Fragment);60S ribosomal protein L18	G3V203;H0YHA7;J3QQ67;Q07020	4	4	82.1107
CCNK	Cyclin-K (Fragment);Cyclin-K (Fragment);Cyclin-K;Cyclin-K	G3V235;G3V2Q3;G3V5E1;O75909	1	1	21.2235
ERH	Enhancer of rudimentary homolog	G3V279;P84090	1	1	27.9013
PSMA6	Proteasome subunit alpha type;Proteasome subunit alpha type;Proteasome subunit alpha type-6	G3V295;G3V5Z7;P60900	5	5	38.3264
ATP6V1D	V-type proton ATPase subunit D;V-type proton ATPase subunit D;V-type proton ATPase subunit D (Fragment);V-type proton ATPase subunit D (Fragment);V-type proton ATPase subunit D	G3V2S6;G3V559;H0YJ55;H0YJS0;Q9Y5K8	2	2	19.7382
SHMT2	Glycine hydroxymethyltransferase (Fragment);Serine hydroxymethyltransferase, mitochondrial	G3V2Y4;P34897	2	2	8.97222
GMFB	Glia maturation factor beta;Glia maturation factor beta (Fragment);Glia maturation factor beta	G3V3X4;G3V4P8;P60983	1	1	5.24449
CDK2	Cyclin-dependent kinase 2	G3V5T9;P24941	3	3	22.2691
PPP4R3A	Serine/threonine-protein phosphatase 4 regulatory subunit 3A	G3V5Z3;Q6IN85	1	1	13.6697
PAPOLA	Poly(A) polymerase;Poly(A) polymerase alpha	G3XAH6;P51003	6	6	45.8009
COMP	Cartilage oligomeric matrix protein	G3XAP6;P49747	1	1	84.8918
SMARCB1	SWI/SNF-related matrix-associated actin-dependent regulator of chromatin subfamily B member 1	G5E975;Q12824	2	2	27.8833
USP11	Ubiquitin carboxyl-terminal hydrolase;Ubiquitin carboxyl-terminal hydrolase 11	G5E9A6;P51784	2	2	39.8784
ELAC2	ElaC homolog protein 2;Zinc phosphodiesterase ELAC protein 2	G5E9D5;Q9BQ52	3	3	18.6456
CPSF3	Cleavage and polyadenylation specific factor 3, 73kDa, isoform CRA_b;Cleavage and polyadenylation specificity factor subunit 3	G5E9W3;Q9UKF6	3	3	39.9398
SDCBP	Syndecan binding protein (Syntenin), isoform CRA_a	G5EA09	5	5	57.0282
SEC24C	Protein transport protein Sec24C	G5EA31;P53992	12	12	69.1564
NELFCD	Negative elongation factor C/D;Negative elongation factor C/D;Negative elongation factor C/D (Fragment)	H0UI80;Q8IXH7;X6RLT1	1	1	15.8952
ENTPD6	Ectonucleoside triphosphate diphosphohydrolase 6 (Fragment);Ectonucleoside triphosphate diphosphohydrolase 6 (Fragment);Ectonucleoside triphosphate diphosphohydrolase 6;Ectonucleoside triphosphate diphosphohydrolase 6 (Fragment)	H0Y3D0;H0Y473;O75354;Q5QPJ3	1	1	18.234
PKN2;PKN1;PKN1;PKN2;PKN3	Serine/threonine-protein kinase N2 (Fragment);Serine/threonine-protein kinase N1 (Fragment);Serine/threonine-protein kinase N1;Serine/threonine-protein kinase N2;Serine/threonine-protein kinase N3	H0Y429;K7EL10;Q16512;Q16513;Q6P5Z2	1	1	43.0477
COMMD3;COMMD3;COMMD3-BMI1;COMMD3;COMMD3-BMI1;COMMD3-BMI1;COMMD3;COMMD3-BMI1	COMM domain-containing protein 3 (Fragment);COMM domain-containing protein 3 (Fragment);COMMD3-BMI1 readthrough (Fragment);COMM domain-containing protein 3;COMMD3-BMI1 readthrough (Fragment);COMMD3-BMI1 readthrough;COMM domain-containing protein 3 (Fragment);COMMD3-BMI1 readthrough (Fragment)	H0Y4W0;H0Y6Z9;Q5T8Z1;Q9UBI1;R4GMW6;R4GMX3;R4GN06;R4GN54	1	1	13.7256
EIF2B3	Translation initiation factor eIF-2B subunit gamma (Fragment);Translation initiation factor eIF-2B subunit gamma	H0Y580;Q9NR50	4	4	43.0804
RPL36A;RPL36A-HNRNPH2;RPL36A;RPL36A;RPL36AL	60S ribosomal protein L36a;RPL36A-HNRNPH2 readthrough;60S ribosomal protein L36a;60S ribosomal protein L36a;60S ribosomal protein L36a-like	H0Y5B4;H7BZ11;J3KQN4;P83881;Q969Q0	1	1	7.39643
TRIM33	E3 ubiquitin-protein ligase TRIM33 (Fragment);E3 ubiquitin-protein ligase TRIM33	H0Y612;Q9UPN9	1	1	18.5719
UFM1	Ubiquitin-fold modifier 1 (Fragment);Ubiquitin-fold modifier 1	H0Y614;P61960	1	1	23.6243
FBXL18	F-box/LRR-repeat protein 18 (Fragment);F-box/LRR-repeat protein 18	H0Y6I6;Q96ME1	1	1	26.3606
VPS50	Syndetin (Fragment);Syndetin	H0Y7Q2;Q96JG6	1	1	12.2043
HNRNPD	Heterogeneous nuclear ribonucleoprotein D0 (Fragment);Heterogeneous nuclear ribonucleoprotein D0 (Fragment);Heterogeneous nuclear ribonucleoprotein D0	H0Y8G5;H0YA96;Q14103	15	15	1264.21
DNPH1	2'-deoxynucleoside 5'-phosphate N-hydrolase 1 (Fragment);2'-deoxynucleoside 5'-phosphate N-hydrolase 1	H0Y8X4;O43598	1	1	31.8676
METAP1	Methionine aminopeptidase 1 (Fragment);Methionine aminopeptidase 1 (Fragment);Methionine aminopeptidase 1	H0Y903;H0Y955;P53582	1	1	10.8418
COPB2	Coatomer subunit beta'	H0Y938;H0YAC7;P35606	11	11	70.3252
TMA16	Translation machinery-associated protein 16 (Fragment);Translation machinery-associated protein 16	H0Y9X1;Q96EY4	1	1	8.27955
RUFY1	RUN and FYVE domain-containing protein 1 (Fragment);RUN and FYVE domain-containing protein 1 (Fragment);RUN and FYVE domain-containing protein 1	H0Y9Y8;J3KPP6;Q96T51	2	2	11.9072
PABPC1	Polyadenylate-binding protein;Polyadenylate-binding protein 1	H0YAR2;P11940	23	23	452.749
TTC1	Tetratricopeptide repeat protein 1 (Fragment);Tetratricopeptide repeat protein 1	H0YB37;Q99614	1	1	57.3696
MGAT4B	Alpha-1,3-mannosyl-glycoprotein 4-beta-N-acetylglucosaminyltransferase B (Fragment);Alpha-1,3-mannosyl-glycoprotein 4-beta-N-acetylglucosaminyltransferase B (Fragment);Alpha-1,3-mannosyl-glycoprotein 4-beta-N-acetylglucosaminyltransferase B (Fragment);Alpha-1,3-mannosyl-glycoprotein 4-beta-N-acetylglucosaminyltransferase B	H0YB84;H0YB89;H0YC13;Q9UQ53	1	1	9.49062
CLU	Clusterin (Fragment)	H0YC35	1	1	4.53597
;TPD52	Uncharacterized protein;Tumor protein D52	H0YC42;P55327	3	3	27.6868
ELMO2	Engulfment and cell motility protein 2 (Fragment);Engulfment and cell motility protein 2;Engulfment and cell motility protein 2 (Fragment);Engulfment and cell motility protein 2	H0YCM7;Q5JVZ5;Q5JW01;Q96JJ3	2	2	30.1284
RUFY2	RUN and FYVE domain-containing protein 2 (Fragment);RUN and FYVE domain-containing protein 2	H0YD93;Q8WXA3	1	1	121.76
PRPF4B	PRP4 pre-mRNA-processing factor 4 homolog (Fragment);Serine/threonine-protein kinase PRP4 homolog	H0YDJ3;Q13523	3	3	14.9497
EIF3F	Eukaryotic translation initiation factor 3 subunit F	H0YDT6;O00303	12	12	102.594
PPP5C	Serine/threonine-protein phosphatase (Fragment);Serine/threonine-protein phosphatase 5	H0YDU8;P53041	10	10	79.7961
RPS2	40S ribosomal protein S2 (Fragment);40S ribosomal protein S2	H0YEN5;P15880	8	8	132.448
LRRK1	Leucine-rich repeat serine/threonine-protein kinase 1 (Fragment);Leucine-rich repeat serine/threonine-protein kinase 1	H0YEW1;Q38SD2	1	1	108.347
TAOK3;TAOK1;TAOK3	Serine/threonine-protein kinase TAO3 (Fragment);Serine/threonine-protein kinase TAO1;Serine/threonine-protein kinase TAO3	H0YF68;Q7L7X3;Q9H2K8	1	1	24.9865
MAN1B1	alpha-1,2-Mannosidase;alpha-1,2-Mannosidase;Endoplasmic reticulum mannosyl-oligosaccharide 1,2-alpha-mannosidase	H0YG20;H0YGV7;Q9UKM7	1	1	40.1243
ABCF1	ATP-binding cassette sub-family F member 1 (Fragment);ATP-binding cassette sub-family F member 1;ATP-binding cassette sub-family F member 1	H0YGW7;Q5STZ8;Q8NE71	2	2	17.9273
ATP5F1B	ATP synthase subunit beta (Fragment);ATP synthase subunit beta, mitochondrial	H0YH81;P06576	3	3	21.5447
;SARNP	Uncharacterized protein (Fragment);SAP domain-containing ribonucleoprotein	H0YHG0;P82979	7	7	230.523
GDF11	Growth/differentiation factor 11 (Fragment);Growth/differentiation factor 11	H0YI30;O95390	1	1	4.31196
METTL1	tRNA (guanine-N(7)-)-methyltransferase (Fragment);tRNA (guanine-N(7)-)-methyltransferase	H0YIH0;Q9UBP6	1	1	49.8226
NGDN	Neuroguidin (Fragment);Neuroguidin	H0YJ17;Q8NEJ9	1	1	9.61352
FERMT2	Fermitin family homolog 2 (Fragment);Fermitin family homolog 2	H0YJ34;Q96AC1	3	3	32.0606
PPP2R5C	Serine/threonine-protein phosphatase 2A 56 kDa regulatory subunit gamma isoform (Fragment);Serine/threonine-protein phosphatase 2A 56 kDa regulatory subunit gamma isoform;Serine/threonine-protein phosphatase 2A 56 kDa regulatory subunit	H0YJ75;Q13362;Q96B13	1	1	14.3025
CYP46A1	Cholesterol 24-hydroxylase (Fragment);Cholesterol 24-hydroxylase	H0YJI0;Q9Y6A2	1	1	16.6657
ETFA	Electron transfer flavoprotein subunit alpha;Electron transfer flavoprotein subunit alpha, mitochondrial (Fragment);Electron transfer flavoprotein subunit alpha, mitochondrial (Fragment);Electron transfer flavoprotein subunit alpha, mitochondrial (Fragment);Electron transfer flavoprotein subunit alpha, mitochondrial (Fragment);Electron transfer flavoprotein subunit alpha, mitochondrial	H0YK49;H0YKF0;H0YL12;H0YLU7;H0YNX6;P13804	1	1	5.41388
SPG21	Maspardin (Fragment);Maspardin;Maspardin (Fragment);Maspardin (Fragment);Maspardin (Fragment);Maspardin (Fragment);Maspardin (Fragment);Maspardin	H0YKB0;H0YKM6;H0YLD7;H0YLT5;H0YLW1;H0YMB7;H0YML6;Q9NZD8	1	1	25.653
TMOD3	Tropomodulin-3 (Fragment);Tropomodulin-3;Tropomodulin-3	H0YKU1;H0YNJ8;Q9NYL9	5	5	39.6391
PSMA4	Proteasome subunit alpha type (Fragment);Proteasome subunit alpha type (Fragment);Proteasome subunit alpha type-4	H0YL69;H0YMZ1;P25789	3	3	76.5597
ANKRD17	Ankyrin repeat domain-containing protein 17 (Fragment);Ankyrin repeat domain-containing protein 17 (Fragment);Ankyrin repeat domain-containing protein 17	H0YLQ3;H0YM23;O75179	1	1	10.5275
LDLR	Low-density lipoprotein receptor (Fragment);Low-density lipoprotein receptor;Low-density lipoprotein receptor (Fragment);Low-density lipoprotein receptor	H0YM92;H0YMD1;J3KMZ9;P01130	4	4	31.9207
RAB8B	Ras-related protein Rab-8B (Fragment);Ras-related protein Rab-8B	H0YNE9;Q92930	1	1	26.5417
AKR7A2	Aflatoxin B1 aldehyde reductase member 2 (Fragment);Aflatoxin B1 aldehyde reductase member 2	H3BLU7;O43488	2	2	33.0133
RAB11A;RAB11A;RAB11A;RAB11B	Ras-related protein Rab-11A (Fragment);Ras-related protein Rab-11A;Ras-related protein Rab-11A;Ras-related protein Rab-11B	H3BMH2;H3BSC1;P62491;Q15907	6	6	114.325
RNPS1	RNA-binding protein with serine-rich domain 1 (Fragment);RNA-binding protein with serine-rich domain 1;RNA-binding protein with serine-rich domain 1;RNA-binding protein with serine-rich domain 1 (Fragment);RNA-binding protein with serine-rich domain 1;RNA-binding protein with serine-rich domain 1	H3BMM9;H3BMS0;H3BPG5;H3BTC0;H3BV80;Q15287	2	2	42.5866
IST1	IST1 homolog (Fragment);IST1 homolog (Fragment);IST1 homolog	H3BMU1;H3BUI0;P53990	5	5	59.3418
JPT2	Jupiter microtubule-associated homolog 2 (Fragment);Jupiter microtubule associated homolog 2	H3BMV3;Q9H910	4	4	115.742
CALB2;CALB1;CALB2	Calretinin (Fragment);Calbindin;Calretinin	H3BN14;P05937;P22676	1	1	68.2121
ARIH1	RBR-type E3 ubiquitin transferase (Fragment);E3 ubiquitin-protein ligase ARIH1;E3 ubiquitin-protein ligase ARIH1	H3BNB9;H3BSK4;Q9Y4X5	1	1	24.2714
MVD	Diphosphomevalonate decarboxylase (Fragment);Diphosphomevalonate decarboxylase	H3BP35;P53602	3	3	14.3251
MACF1	Microtubule-actin cross-linking factor 1, isoforms 1/2/3/5;Microtubule-actin cross-linking factor 1, isoforms 1/2/3/5	H3BPE1;H3BQK9	51	51	98.366
FUS	RNA-binding protein FUS	H3BPE7;P35637	6	6	88.2069
HAGH	Hydroxyacylglutathione hydrolase, mitochondrial (Fragment);Hydroxyacylglutathione hydrolase, mitochondrial;Hydroxyacylglutathione hydrolase, mitochondrial	H3BPK3;H3BPQ4;Q16775	1	1	21.7929
GABARAPL2	Gamma-aminobutyric acid receptor-associated protein-like 2	H3BQ50;H3BSM5;P60520	1	1	4.21528
C15orf40	UPF0235 protein C15orf40	H3BQZ5;Q8WUR7	1	1	14.2863
HNRNPUL2-BSCL2;HNRNPUL2	HCG2044799;Heterogeneous nuclear ribonucleoprotein U-like protein 2	H3BQZ7;Q1KMD3	5	5	44.5029
GSPT1	Eukaryotic peptide chain release factor GTP-binding subunit ERF3A (Fragment);Eukaryotic peptide chain release factor GTP-binding subunit ERF3A	H3BR35;P15170	11	11	70.0678
UBFD1	Ubiquitin domain-containing protein UBFD1	H3BRL3;O14562	5	5	22.8396
KCTD5	BTB/POZ domain-containing protein KCTD5	H3BSS5;Q9NXV2	1	1	16.1764
RBMX	RNA-binding motif protein, X chromosome;RNA-binding motif protein, X chromosome	H3BT71;P38159	11	11	314.295
HAPLN3	Hyaluronan and proteoglycan link protein 3	H3BTH8;Q96S86	2	2	47.6863
MRPL21	39S ribosomal protein L21, mitochondrial;39S ribosomal protein L21, mitochondrial	H3BUY0;Q7Z2W9	1	1	40.3231
GCA	Grancalcin;Grancalcin (Fragment);Grancalcin	H7BXD5;H7C2Z6;P28676	1	1	16.2077
SLTM	SAFB-like transcription modulator (Fragment);SAFB-like transcription modulator	H7BXE3;Q9NWH9	2	2	19.5395
SORBS2	Sorbin and SH3 domain-containing protein 2 (Fragment);Sorbin and SH3 domain-containing protein 2	H7BXR3;O94875	2	2	43.6016
COL18A1	Collagen alpha-1(XVIII) chain (Fragment);Collagen alpha-1(XVIII) chain	H7BXV5;P39060	5	5	71.7832
GTF3C5	General transcription factor 3C polypeptide 5;General transcription factor 3C polypeptide 5 (Fragment);General transcription factor 3C polypeptide 5;General transcription factor 3C polypeptide 5	H7BY84;Q5T7U0;Q5T7U1;Q9Y5Q8	1	1	13.1948
PDGFA	Platelet-derived growth factor subunit A (Fragment);Platelet-derived growth factor subunit A	H7BYW6;P04085	1	1	47.2779
MTARC1	Mitochondrial amidoxime-reducing component 1 (Fragment);Mitochondrial amidoxime-reducing component 1	H7BYZ9;Q5VT66	1	1	7.16401
PDIA3	Protein disulfide-isomerase A3 (Fragment)	H7BZJ3	1	1	67.1654
RIF1	Telomere-associated protein RIF1 (Fragment);Telomere-associated protein RIF1	H7BZN3;Q5UIP0	1	1	8.65224
PDCL3	Phosducin-like protein 3 (Fragment);Phosducin-like protein 3	H7BZP2;Q9H2J4	1	1	33.6967
PPP1R7	Protein phosphatase 1 regulatory subunit 7 (Fragment);Protein phosphatase 1 regulatory subunit 7	H7C003;Q15435	6	6	50.5807
PQBP1	Polyglutamine tract-binding protein 1 (Fragment);Polyglutamine-binding protein 1	H7C053;O60828	1	1	5.92819
NOL7	Nucleolar protein 7 (Fragment);Nucleolar protein 7	H7C2B1;Q9UMY1	2	2	34.2458
SRRT	Arsenite-resistance protein 2 (Fragment);Serrate RNA effector molecule homolog	H7C3A1;Q9BXP5	5	5	57.5014
OGA	Protein O-GlcNAcase (Fragment);Protein O-GlcNAcase	H7C3X0;O60502	1	1	77.392
LZTFL1	Leucine zipper transcription factor-like protein 1 (Fragment);Leucine zipper transcription factor-like protein 1	H7C488;Q9NQ48	2	2	35.6882
NIT2	Omega-amidase NIT2 (Fragment);Omega-amidase NIT2	H7C579;Q9NQR4	4	4	41.9236
SKIV2L	Helicase SKI2W (Fragment);Helicase SKI2W	H7C5N0;Q15477	1	1	8.57537
LRWD1	Leucine-rich repeat and WD repeat-containing protein 1 (Fragment);Leucine-rich repeat and WD repeat-containing protein 1	H7C5S6;Q9UFC0	1	1	18.3392
NSF	Vesicle-fusing ATPase	I3L0N3;P46459	6	6	60.8947
UBE2G1	Ubiquitin-conjugating enzyme E2 G1	I3L0Q0;I3L2Q4;P62253	1	1	30.395
SPAG7	Sperm-associated antigen 7	I3L0X5;O75391	2	2	39.0782
ZSCAN10	Zinc finger and SCAN domain-containing protein 10	I3L1J3;Q96SZ4	1	1	6.40037
FLYWCH2	FLYWCH family member 2;FLYWCH family member 2 (Fragment);FLYWCH family member 2	I3L1Y9;I3L4I0;Q96CP2	1	1	30.4198
EDC4	Enhancer of mRNA-decapping protein 4 (Fragment);Enhancer of mRNA-decapping protein 4	I3L2F4;Q6P2E9	1	1	18.1659
METRN	Meteorin (Fragment);Meteorin (Fragment);Meteorin	I3L2T3;J3KMW6;Q9UJH8	2	2	30.8747
METTL16	RNA N6-adenosine-methyltransferase METTL16;RNA N6-adenosine-methyltransferase METTL16;RNA N6-adenosine-methyltransferase METTL16 (Fragment);RNA N6-adenosine-methyltransferase METTL16 (Fragment);RNA N6-adenosine-methyltransferase METTL16	I3L362;I3L3W3;I3L4V1;K7EKQ8;Q86W50	1	1	37.4941
TOM1L1	TOM1-like protein 1 (Fragment);TOM1-like protein 1;TOM1-like protein 1;TOM1-like protein 1;TOM1-like protein 1;TOM1-like protein 1	I3L367;I3L3T4;I3L4I4;I3NI44;J3KQU4;O75674	2	2	39.6319
EIF5A	Eukaryotic translation initiation factor 5A (Fragment);Eukaryotic translation initiation factor 5A-1;Eukaryotic translation initiation factor 5A-1	I3L397;I3L504;P63241	9	9	417.585
RPS15A	40S ribosomal protein S15a	I3L3P7;P62244	6	6	135.566
ALDH3A2	Aldehyde dehydrogenase family 3 member A2 (Fragment)	I3L4G6	1	1	33.0923
ACTG1	Actin, cytoplasmic 2;Actin, cytoplasmic 2	I3L4N8;P63261	37	37	6328.55
NUP88	Nuclear pore complex protein Nup88 (Fragment);Nuclear pore complex protein Nup88	J3KMX1;Q99567	1	1	32.6261
AFP	Alpha-fetoprotein	J3KMX3;P02771	1	1	172.814
ECPAS	Proteasome adapter and scaffold protein ECM29	J3KN16;Q5VYK3	22	22	232.246
PSMD9	26S proteasome non-ATPase regulatory subunit 9	J3KN29;O00233	4	4	100.446
RGMB	RGM domain family member B;Repulsive guidance molecule B	J3KNF6;Q6NW40	3	3	89.3976
SRSF2	Serine/arginine-rich splicing factor 2 (Fragment);Serine/arginine-rich splicing factor 2 (Fragment);Serine/arginine-rich splicing factor 2	J3KP15;J3QL05;Q01130	2	2	196.775
ALDOA	Fructose-bisphosphate aldolase;Fructose-bisphosphate aldolase A	J3KPS3;P04075	12	12	131.538
OLA1	Obg-like ATPase 1	J3KQ32;Q9NTK5	9	9	371.876
COPS7B	COP9 signalosome complex subunit 7b	J3KQ34;Q9H9Q2	3	3	22.5638
TBCD	Tubulin-specific chaperone D	J3KR97;Q9BTW9	5	5	17.2926
PPP4R1	Serine/threonine-protein phosphatase 4 regulatory subunit 1 (Fragment);Serine/threonine-protein phosphatase 4 regulatory subunit 1 (Fragment);Serine/threonine-protein phosphatase 4 regulatory subunit 1 (Fragment);Serine/threonine-protein phosphatase 4 regulatory subunit 1 (Fragment);Serine/threonine-protein phosphatase 4 regulatory subunit 1 (Fragment);Serine/threonine-protein phosphatase 4 regul…	J3KRU1;J3KSB0;J3QL26;J3QLA6;J3QQV0;Q8TF05	1	1	18.8913
DCXR	L-xylulose reductase (Fragment);L-xylulose reductase (Fragment);L-xylulose reductase (Fragment);L-xylulose reductase (Fragment);L-xylulose reductase (Fragment);L-xylulose reductase (Fragment);L-xylulose reductase	J3KRZ4;J3KS22;J3KSZ5;J3QL34;J3QS36;J3QS45;Q7Z4W1	1	1	26.7862
CBX1	Chromobox protein homolog 1 (Fragment);Chromobox protein homolog 1	J3KS05;P83916	5	5	79.3058
JPT1	Jupiter microtubule-associated homolog 1 (Fragment);Jupiter microtubule-associated homolog 1;Jupiter microtubule associated homolog 1	J3KSH8;J3KT51;Q9UK76	2	2	7.66824
DDX5	DEAD box protein 5;Probable ATP-dependent RNA helicase DDX5	J3KTA4;P17844	18	18	387.532
ARHGDIA	Rho GDP-dissociation inhibitor 1 (Fragment);Rho GDP-dissociation inhibitor 1;Rho GDP-dissociation inhibitor 1	J3KTF8;J3QQX2;P52565	8	8	534.288
SRSF1	Serine/arginine-rich splicing factor 1	J3KTL2;Q07955	13	13	414.353
CHERP	Calcium homeostasis endoplasmic reticulum protein	J3QK89;Q8IWX8	3	3	15.985
ASPSCR1	Tether-containing UBX domain for GLUT4 (Fragment);Tether-containing UBX domain for GLUT4;Tether containing UBX domain for GLUT4	J3QL04;J3QR12;Q9BZE9	2	2	18.6854
SNRPN;SNRPB;SNRPN	Small nuclear ribonucleoprotein-associated protein N (Fragment);Small nuclear ribonucleoprotein-associated proteins B and B';Small nuclear ribonucleoprotein-associated protein N	J3QLE5;P14678;P63162	10	10	264.86
SNRPD1	Small nuclear ribonucleoprotein Sm D1	J3QLI9;P62314	2	2	92.302
VWA1	von Willebrand factor A domain-containing protein 1 (Fragment);von Willebrand factor A domain-containing protein 1	J3QLP3;Q6PCB0	3	3	9.70019
SAP30BP	SAP30-binding protein (Fragment);SAP30-binding protein	J3QQJ0;Q9UHR5	1	1	68.9905
SUZ12	Polycomb protein SUZ12	J3QQW9;Q15022	1	1	14.3598
RAB31;RAB31;RAB22A	Ras-related protein Rab-31;Ras-related protein Rab-31;Ras-related protein Rab-22A	J3QR51;Q13636;Q9UL26	1	1	8.22451
MYL12A;MYL12B;MYL12A	Myosin regulatory light chain 12A;Myosin regulatory light chain 12B;Myosin regulatory light chain 12A	J3QRS3;O14950;P19105	1	1	233.607
ZNF207	BUB3-interacting and GLEBS motif-containing protein ZNF207	J3QRS9;O43670;X6R4W8	3	3	92.0509
RPL36	60S ribosomal protein L36	J3QSB5;Q9Y3U8	1	1	53.1859
RSL1D1	Ribosomal L1 domain-containing protein 1 (Fragment);Ribosomal L1 domain-containing protein 1	J3QSV6;O76021	1	1	34.6379
BUB3	Mitotic checkpoint protein BUB3 (Fragment);Mitotic checkpoint protein BUB3	J3QT28;O43684	13	13	129.32
SMAD4	Mothers against decapentaplegic homolog 4 (Fragment);Mothers against decapentaplegic homolog;Mothers against decapentaplegic homolog 4 (Fragment);Mothers against decapentaplegic homolog 4;Mothers against decapentaplegic homolog 4	K7EIJ2;K7EIU8;K7EL18;K7ES96;Q13485	1	1	18.1431
KATNAL2	Katanin p60 ATPase-containing subunit A-like 2 (Fragment);Katanin p60 ATPase-containing subunit A-like 2 (Fragment);Katanin p60 ATPase-containing subunit A-like 2	K7EIJ8;K7EM02;Q8IYT4	1	1	804.764
OLFM2	Noelin-2;Noelin-2 (Fragment);Noelin-2	K7EIS8;K7EKW2;O95897	1	1	22.4223
ARID3A	AT-rich interactive domain-containing protein 3A (Fragment);AT-rich interactive domain-containing protein 3A	K7EJ04;Q99856	2	2	12.6281
EXOSC10	Exosome component 10	K7EJ37;Q01780	1	1	28.047
LONP1	Lon protease homolog, mitochondrial;Lon protease homolog, mitochondrial;Lon protease homolog, mitochondrial (Fragment);Lon protease homolog, mitochondrial	K7EJE8;K7EKE6;K7EQF8;P36776	1	1	24.2127
H3-3B;H3C1;H3-3A;H3-4;H3C15	Histone H3 (Fragment);Histone H3.1;Histone H3.3;Histone H3.1t;Histone H3.2	K7EK07;P68431;P84243;Q16695;Q71DI3	6	6	928.275
DAZAP1	DAZ-associated protein 1;DAZ-associated protein 1 (Fragment);DAZ-associated protein 1;DAZ-associated protein 1	K7EK33;K7EQ02;K7EQ55;Q96EP5	5	5	69.9559
ATP5F1A	ATP synthase subunit alpha, mitochondrial (Fragment);ATP synthase subunit alpha, mitochondrial (Fragment);ATP synthase subunit alpha, mitochondrial	K7EK77;K7ERX7;P25705	2	2	17.3615
USP32	Ubiquitinyl hydrolase 1 (Fragment);Ubiquitinyl hydrolase 1;Ubiquitin carboxyl-terminal hydrolase 32	K7EKZ1;K7EQL6;Q8NFA0	1	1	26.8538
QTRT1	Queuine tRNA-ribosyltransferase catalytic subunit 1 (Fragment);Queuine tRNA-ribosyltransferase catalytic subunit 1	K7EL95;Q9BXR0	1	1	17.0487
RPL27	60S ribosomal protein L27 (Fragment);60S ribosomal protein L27	K7ELC7;P61353	1	1	62.0133
LSM12	Protein LSM12 homolog	K7ELG9;Q3MHD2	2	2	38.8207
DNM2	Dynamin-2 (Fragment)	K7EMQ3	1	1	46.9434
CANT1	Soluble calcium-activated nucleotidase 1	K7EN15;Q8WVQ1	1	1	19.3158
HSPBP1	Hsp70-binding protein 1 (Fragment);Hsp70-binding protein 1	K7EN20;Q9NZL4	3	3	34.5196
PIN1	Peptidyl-prolyl cis-trans isomerase (Fragment);Peptidyl-prolyl cis-trans isomerase NIMA-interacting 1	K7EN45;Q13526	2	2	11.6092
NARS1	Asparagine--tRNA ligase, cytoplasmic	K7ENF0	1	1	19.7798
U2AF2	U2 snRNP auxiliary factor large subunit;Splicing factor U2AF 65 kDa subunit	K7ENG2;P26368	5	5	50.4772
PSMG2	Proteasome assembly chaperone 2;Proteasome assembly chaperone 2;Proteasome assembly chaperone 2 (Fragment)	K7ENR6;Q969U7;V9GZ55	2	2	60.129
RNMT	RG7MT1;mRNA cap guanine-N7 methyltransferase	K7EP06;O43148	6	6	63.5762
PDCD5	Programmed cell death protein 5	K7EQA1;O14737	6	6	73.0375
EIF3K	Eukaryotic translation initiation factor 3 subunit K	K7ERF1;Q9UBQ5	5	5	116.03
RPL22	60S ribosomal protein L22	K7ERI7;P35268	3	3	75.7464
;;RAB5C	Uncharacterized protein;PCAF_N domain-containing protein (Fragment);Ras-related protein Rab-5C	K7ERI8;K7ERQ8;P51148	3	3	73.4368
TK1	Thymidine kinase;Thymidine kinase, cytosolic	K7ERV3;P04183	4	4	27.801
PSME3	Proteasome activator complex subunit 3	K7ESG5;P61289	9	9	235.234
COPE	Coatomer subunit epsilon	M0QXB4;O14579	6	6	22.1967
SNRPA	U1 small nuclear ribonucleoprotein A (Fragment);U1 small nuclear ribonucleoprotein A (Fragment);U1 small nuclear ribonucleoprotein A (Fragment);U1 small nuclear ribonucleoprotein A (Fragment);U1 small nuclear ribonucleoprotein A	M0QXK2;M0QZG7;M0R221;M0R2B8;P09012	3	3	84.8148
FBL	rRNA 2'-O-methyltransferase fibrillarin (Fragment);rRNA 2'-O-methyltransferase fibrillarin (Fragment);rRNA 2'-O-methyltransferase fibrillarin (Fragment);rRNA 2'-O-methyltransferase fibrillarin (Fragment);rRNA 2'-O-methyltransferase fibrillarin	M0QXL5;M0R0P1;M0R299;M0R2Q4;P22087	3	3	54.5484
SLC1A5	Amino acid transporter;Neutral amino acid transporter B(0)	M0QXM4;Q15758	3	3	17.5641
ZC3H4	Zinc finger CCCH domain-containing protein 4 (Fragment);Zinc finger CCCH domain-containing protein 4	M0QY97;Q9UPT8	1	1	22.4283
PLAUR	Urokinase plasminogen activator surface receptor (Fragment);Urokinase plasminogen activator surface receptor (Fragment);Urokinase plasminogen activator surface receptor;Urokinase plasminogen activator surface receptor (Fragment);Urokinase plasminogen activator surface receptor	M0QYR6;M0R0H5;M0R1I2;M0R2E9;Q03405	2	2	8.92702
AP2S1	AP complex subunit sigma;AP complex subunit sigma;AP-2 complex subunit sigma;AP complex subunit sigma	M0QYZ2;M0R0N4;P53680;X6R390	1	1	107.342
RPS5	40S ribosomal protein S5;40S ribosomal protein S5 (Fragment);40S ribosomal protein S5;40S ribosomal protein S5	M0QZN2;M0R0F0;M0R0R2;P46782	4	4	40.0216
ARHGEF1	Rho guanine nucleotide exchange factor 1	M0QZR4;Q92888	2	2	21.2869
A1BG	Alpha-1B-glycoprotein (Fragment);Alpha-1B-glycoprotein	M0R009;P04217	1	1	55.0647
RPL18A	60S ribosomal protein L18a;60S ribosomal protein L18a;60S ribosomal protein L18a;60S ribosomal protein L18a (Fragment);60S ribosomal protein L18a	M0R0P7;M0R117;M0R1A7;M0R3D6;Q02543	2	2	16.1115
NAPA	Alpha-soluble NSF attachment protein	M0R0Y2;P54920	3	3	16.973
EPS15L1	Epidermal growth factor receptor substrate 15-like 1	M0R165;Q9UBC2	8	8	57.2319
RPS16	40S ribosomal protein S16	M0R210;P62249	7	7	93.3092
TRIP10	Cdc42-interacting protein 4	M0R2H7;Q15642;W4VSQ9	2	2	22.8703
FSD1	Fibronectin type III and SPRY domain-containing protein 1	M0R366;Q9BTV5	3	3	31.134
PDLIM1	PDZ and LIM domain protein 1	O00151	15	15	453.263
ACOT7	Cytosolic acyl coenzyme A thioester hydrolase	O00154	15	15	320.327
AIP	AH receptor-interacting protein	O00170	7	7	84.4304
STXBP3	Syntaxin-binding protein 3	O00186	1	1	2.1874
AP3B1	AP-3 complex subunit beta-1	O00203	11	11	99.9618
PSMD11	26S proteasome non-ATPase regulatory subunit 11	O00231	18	18	204.005
PSMD12	26S proteasome non-ATPase regulatory subunit 12	O00232	10	10	79.3593
SUPT5H	Transcription elongation factor SPT5	O00267	4	4	25.2289
CLIC1	Chloride intracellular channel protein 1	O00299	10	10	240.727
QSOX1	Sulfhydryl oxidase 1	O00391	21	21	505.566
IPO5	Importin-5	O00410	32	32	242.709
IGF2BP3	Insulin-like growth factor 2 mRNA-binding protein 3	O00425	1	1	5.95293
DNM1L	Dynamin-1-like protein	O00429	7	7	76.3237
RTCA	RNA 3'-terminal phosphate cyclase	O00442	4	4	52.6895
PSMD14	26S proteasome non-ATPase regulatory subunit 14	O00487	8	8	177.831
KPNA3	Importin subunit alpha-4	O00505	5	5	72.2647
SDCBP	Syntenin-1	O00560	1	1	30.5142
PPP6C	Serine/threonine-protein phosphatase 6 catalytic subunit	O00743	1	1	22.6617
ARID1A	AT-rich interactive domain-containing protein 1A	O14497	2	2	10.2532
TOR1B	Torsin-1B	O14657	3	3	31.3963
ADAM10	Disintegrin and metalloproteinase domain-containing protein 10	O14672	5	5	58.0422
PRMT5	Protein arginine N-methyltransferase 5	O14744	6	6	83.1046
SLC9A3R1	Na(+)/H(+) exchange regulatory cofactor NHE-RF1	O14745	5	5	79.2216
POLR3A	DNA-directed RNA polymerase III subunit RPC1	O14802	1	1	7.79206
PSMA7	Proteasome subunit alpha type-7	O14818	5	5	82.7509
HAT1	Histone acetyltransferase type B catalytic subunit	O14929	6	6	39.4245
U2SURP	U2 snRNP-associated SURP motif-containing protein	O15042	3	3	18.9374
PFAS	Phosphoribosylformylglycinamidine synthase	O15067	6	6	58.6607
ANKRD28	Serine/threonine-protein phosphatase 6 regulatory ankyrin repeat subunit A	O15084	1	1	8.28425
ARPC1B	Actin-related protein 2/3 complex subunit 1B	O15143	11	11	89.8461
ARPC2	Actin-related protein 2/3 complex subunit 2	O15144	13	13	143.115
ARPC3	Actin-related protein 2/3 complex subunit 3	O15145	6	6	164.537
TRIM24	Transcription intermediary factor 1-alpha	O15164	1	1	1.92744
PFDN6	Prefoldin subunit 6	O15212	5	5	69.5899
LAMA5	Laminin subunit alpha-5	O15230	2	2	12.8146
OGT	UDP-N-acetylglucosamine--peptide N-acetylglucosaminyltransferase 110 kDa subunit	O15294	5	5	31.201
PPM1G	Protein phosphatase 1G	O15355	5	5	47.5305
EIF3D	Eukaryotic translation initiation factor 3 subunit D	O15371	11	11	83.891
IPO8	Importin-8	O15397	1	1	27.149
STX7	Syntaxin-7	O15400	1	1	10.5214
POLR1G	DNA-directed RNA polymerase I subunit RPA34	O15446	3	3	19.7811
ARPC5	Actin-related protein 2/3 complex subunit 5	O15511	2	2	328.116
DHX15	Pre-mRNA-splicing factor ATP-dependent RNA helicase DHX15	O43143	21	21	130.497
PRPF4	U4/U6 small nuclear ribonucleoprotein Prp4	O43172	3	3	21.4326
DYNC1LI2	Cytoplasmic dynein 1 light intermediate chain 2	O43237	2	2	22.1186
PSMD3	26S proteasome non-ATPase regulatory subunit 3	O43242	14	14	96.4157
PAPSS1	Bifunctional 3'-phosphoadenosine 5'-phosphosulfate synthase 1	O43252	7	7	53.6429
HNRNPR	Heterogeneous nuclear ribonucleoprotein R	O43390	25	25	705.605
PRPF3	U4/U6 small nuclear ribonucleoprotein Prp3	O43395	2	2	21.3294
TXNL1	Thioredoxin-like protein 1	O43396	3	3	44.2967
B4GAT1	Beta-1,4-glucuronyltransferase 1	O43505	1	1	29.2643
XPOT	Exportin-T	O43592	6	6	46.1754
TRAPPC3	Trafficking protein particle complex subunit 3	O43617	3	3	69.9977
PLRG1	Pleiotropic regulator 1	O43660	3	3	23.3432
GET3	ATPase GET3	O43681	3	3	36.7148
ACTN4	Alpha-actinin-4	O43707	17	17	48.2143
AP1G1	AP-1 complex subunit gamma-1	O43747	4	4	17.7643
NARS1	Asparagine--tRNA ligase, cytoplasmic	O43776	20	20	208.176
NUDT21	Cleavage and polyadenylation specificity factor subunit 5	O43809	4	4	36.6465
LANCL1	Glutathione S-transferase LANCL1	O43813	5	5	115.548
RRP9	U3 small nucleolar RNA-interacting protein 2	O43818	7	7	67.11
RAD21	Double-strand-break repair protein rad21 homolog	O60216	5	5	24.8472
DHX16	Pre-mRNA-splicing factor ATP-dependent RNA helicase DHX16	O60231	2	2	9.19217
SMARCA5	SWI/SNF-related matrix-associated actin-dependent regulator of chromatin subfamily A member 5	O60264	8	8	36.3024
SPAG9	C-Jun-amino-terminal kinase-interacting protein 4	O60271	12	12	54.866
AQR	RNA helicase aquarius	O60306	1	1	8.55276
KDM1A	Lysine-specific histone demethylase 1A	O60341	5	5	22.8355
SNX3	Sorting nexin-3	O60493	4	4	60.2245
CDC40	Pre-mRNA-processing factor 17	O60508;Q5SRN1	1	1	11.0718
NEMF	Nuclear export mediator factor NEMF	O60524	1	1	10.0492
GREM1	Gremlin-1	O60565	3	3	25.2725
PLIN3	Perilipin-3	O60664	11	11	54.9699
PRMT3	Protein arginine N-methyltransferase 3	O60678	3	3	67.5141
KPNA6	Importin subunit alpha-7	O60684	5	5	82.9875
UGDH	UDP-glucose 6-dehydrogenase	O60701	5	5	40.5513
SNX2	Sorting nexin-2	O60749	6	6	54.1341
USO1	General vesicular transport factor p115	O60763	9	9	72.3486
H2BC12;H2BS1;H2BC5;H2BC4;H2BC18;H2BC9;H2BC15;H2BC14;H2BC13;H2BC15	Histone H2B type 1-K;Histone H2B type F-S;Histone H2B type 1-D;Histone H2B type 1-C/E/F/G/I;Histone H2B type 2-F;Histone H2B type 1-H;Histone H2B type 1-N;Histone H2B type 1-M;Histone H2B type 1-L;Histone H2B	O60814;P57053;P58876;P62807;Q5QNW6;Q93079;Q99877;Q99879;Q99880;U3KQK0	8	8	2471.16
CCDC22	Coiled-coil domain-containing protein 22	O60826	4	4	20.9077
DKC1	H/ACA ribonucleoprotein complex subunit DKC1	O60832	4	4	31.1613
EDF1	Endothelial differentiation-related factor 1	O60869	4	4	133.151
BRD4	Bromodomain-containing protein 4	O60885	1	1	48.0719
WDR1	WD repeat-containing protein 1	O75083	12	12	229.974
ROCK2	Rho-associated protein kinase 2	O75116	12	12	71.0143
VPS4B	Vacuolar protein sorting-associated protein 4B	O75351	6	6	113.575
MACROH2A1	Core histone macro-H2A.1	O75367	6	6	265.891
FLNB	Filamin-B	O75369	43	43	146.477
SEC22B	Vesicle-trafficking protein SEC22b	O75396	2	2	21.0035
VPS26A	Vacuolar protein sorting-associated protein 26A	O75436	8	8	121.159
PSIP1	PC4 and SFRS1-interacting protein	O75475	1	1	40.4529
CA11	Carbonic anhydrase-related protein 11	O75493	1	1	60.5771
BANF1	Barrier-to-autointegration factor	O75531	2	2	39.982
SF3B1	Splicing factor 3B subunit 1	O75533	14	14	143.165
CSDE1	Cold shock domain-containing protein E1	O75534	10	10	56.979
NPM3	Nucleoplasmin-3	O75607	2	2	89.9219
SNRNP200	U5 small nuclear ribonucleoprotein 200 kDa helicase	O75643	28	28	79.7715
WDHD1	WD repeat and HMG-box DNA-binding protein 1	O75717	2	2	26.6028
EIF3G	Eukaryotic translation initiation factor 3 subunit G	O75821	5	5	61.6237
EIF3J	Eukaryotic translation initiation factor 3 subunit J	O75822	8	8	77.3971
IDH1	Isocitrate dehydrogenase [NADP] cytoplasmic	O75874	3	3	27.9916
DNAJC8	DnaJ homolog subfamily C member 8	O75937	6	6	209.484
SMNDC1	Survival of motor neuron-related-splicing factor 30	O75940	1	1	28.5312
GLRX3	Glutaredoxin-3	O76003	2	2	62.5821
MTA2	Metastasis-associated protein MTA2	O94776	7	7	47.5847
KBTBD11	Kelch repeat and BTB domain-containing protein 11	O94819	3	3	34.6827
TOMM70	Mitochondrial import receptor subunit TOM70	O94826	1	1	32.1516
UFL1	E3 UFM1-protein ligase 1	O94874	2	2	34.2617
DKK1	Dickkopf-related protein 1	O94907	8	8	661.317
ADGRL1	Adhesion G protein-coupled receptor L1	O94910	1	1	13.9267
AP2A2	AP-2 complex subunit alpha-2	O94973	19	19	72.2552
CLSTN1	Calsyntenin-1	O94985	19	19	532.777
SEMA3D	Semaphorin-3D	O95025	4	4	34.4797
ZRANB2	Zinc finger Ran-binding domain-containing protein 2	O95218	2	2	52.819
SNAPIN	SNARE-associated protein Snapin	O95295	2	2	35.0158
PGLS	6-phosphogluconolactonase	O95336	6	6	51.278
SMC2	Structural maintenance of chromosomes protein 2	O95347	9	9	34.4245
LYPLA2	Acyl-protein thioesterase 2;Acyl-protein thioesterase 2 (Fragment)	O95372;Q5QPQ1	3	3	57.3816
IPO7	Importin-7	O95373	20	20	327.423
AHSA1	Activator of 90 kDa heat shock protein ATPase homolog 1	O95433	11	11	139.275
PSMG1	Proteasome assembly chaperone 1	O95456	3	3	53.6924
SEC24A	Protein transport protein Sec24A	O95486	1	1	13.21
SEC24B	Protein transport protein Sec24B	O95487	1	1	15.6205
ASMTL	Probable bifunctional dTTP/UTP pyrophosphatase/methyltransferase protein	O95671	2	2	6.79795
OXSR1	Serine/threonine-protein kinase OSR1	O95747	3	3	23.3128
GGPS1	Geranylgeranyl pyrophosphate synthase	O95749	1	1	28.0969
HSPA4L	Heat shock 70 kDa protein 4L	O95757	6	6	44.4833
AP2A1	AP-2 complex subunit alpha-1	O95782	14	14	43.682
STAU1	Double-stranded RNA-binding protein Staufen homolog 1	O95793;Q5JW30	1	1	5.32635
CAVIN2	Caveolae-associated protein 2	O95810	1	1	11.5213
BAG2	BAG family molecular chaperone regulator 2	O95816	2	2	11.4098
BAG3	BAG family molecular chaperone regulator 3	O95817	2	2	39.9304
NUDT3	Diphosphoinositol polyphosphate phosphohydrolase 1	O95989	2	2	34.5535
PAK4	Serine/threonine-protein kinase PAK 4	O96013	4	4	17.0581
ACTL6A	Actin-like protein 6A	O96019	2	2	18.9509
LDHA	L-lactate dehydrogenase A chain	P00338	8	8	424.115
ALDH1A1	Retinal dehydrogenase 1	P00352	33	33	2320.95
GSR	Glutathione reductase, mitochondrial	P00390	2	2	16.8493
HPRT1	Hypoxanthine-guanine phosphoribosyltransferase	P00492	1	1	22.8113
GOT2	Aspartate aminotransferase, mitochondrial	P00505	4	4	26.0808
PGK1	Phosphoglycerate kinase 1	P00558	24	24	314.285
AK1	Adenylate kinase isoenzyme 1	P00568;Q5T9B7	4	4	76.2984
F10	Coagulation factor X	P00742	1	1	16.3304
PLG	Plasminogen	P00747	1	1	62.7985
A2M	Alpha-2-macroglobulin	P01023	6	6	124.54
C3	Complement C3	P01024	12	12	166.903
TIMP1	Metalloproteinase inhibitor 1	P01033;Q5H9A7	8	8	623.434
CST3	Cystatin-C	P01034	4	4	133.012
NRAS	GTPase NRas	P01111	2	2	35.0706
IGF2	Insulin-like growth factor II	P01344	1	1	90.3846
COL1A1	Collagen alpha-1(I) chain	P02452	4	4	55.6475
COL3A1	Collagen alpha-1(III) chain	P02461	21	21	338.893
KRT14	Keratin, type I cytoskeletal 14	P02533	4	4	51.5431
APOE	Apolipoprotein E	P02649	13	13	73.1029
C9	Complement component C9	P02748	1	1	20.4028
FN1	Fibronectin	P02751	28	28	113.078
AHSG	Alpha-2-HS-glycoprotein	P02765	2	2	54.1054
ANG	Angiogenin	P03950	1	1	33.4421
VTN	Vitronectin	P04004	1	1	295.712
ANXA1	Annexin A1	P04083	35	35	3456.92
APOB	Apolipoprotein B-100	P04114	1	1	87.8015
KRT6B	Keratin, type II cytoskeletal 6B	P04259	4	4	188.354
KRT1	Keratin, type II cytoskeletal 1	P04264	31	31	724.041
TUBB4A	Tubulin beta-4A chain	P04350	2	2	101.86
AMY2A;AMY1B;AMY1C;AMY1A;AMY2B	Pancreatic alpha-amylase;Alpha-amylase 1B;Alpha-amylase 1C;Alpha-amylase 1A;Alpha-amylase 2B	P04746;P0DTE7;P0DTE8;P0DUB6;P19961	2	2	13.5756
GNAI2	Guanine nucleotide-binding protein G(i) subunit alpha-2	P04899	1	1	57.328
H2AC4;H2AW;H2AC6	Histone H2A type 1-B/E;Histone H2A type 3;Histone H2A type 1-C	P04908;Q7L7L0;Q93077	4	4	2251.69
ATP1A1	Sodium/potassium-transporting ATPase subunit alpha-1	P05023	3	3	8.38295
S100A8	Protein S100-A8	P05109	2	2	16.0727
SERPINE1	Plasminogen activator inhibitor 1	P05121	19	19	420.887
EIF2S1	Eukaryotic translation initiation factor 2 subunit 1	P05198	13	13	238.738
RPLP1	60S acidic ribosomal protein P1	P05386	1	1	31.7529
RPLP2	60S acidic ribosomal protein P2	P05387	4	4	103.306
RPLP0	60S acidic ribosomal protein P0	P05388	12	12	321.422
SSB	Lupus La protein	P05455	14	14	119.947
SERPINA7	Thyroxine-binding globulin	P05543	1	1	18.2819
COL5A2	Collagen alpha-2(V) chain	P05997	50	50	1161.66
ENO1	Alpha-enolase	P06733	39	39	3078.55
PYGL	Glycogen phosphorylase, liver form	P06737	18	18	79.8135
H2BC11;H2BC17;H2BC3;H2BC21	Histone H2B type 1-J;Histone H2B type 1-O;Histone H2B type 1-B;Histone H2B type 2-E	P06899;P23527;P33778;Q16778	2	2	31.7644
H1-0	Histone H1.0	P07305	3	3	78.7006
ACYP1	Acylphosphatase-1	P07311	3	3	12.301
ANXA2	Annexin A2	P07355	35	35	987.738
CAPN1	Calpain-1 catalytic subunit	P07384	14	14	120.928
TUBB	Tubulin beta chain	P07437	5	5	271.39
HEXB	Beta-hexosaminidase subunit beta	P07686	14	14	135.479
PFN1	Profilin-1	P07737	11	11	266.808
APRT	Adenine phosphoribosyltransferase	P07741	5	5	85.9763
EPRS1	Bifunctional glutamate/proline--tRNA ligase	P07814	32	32	200.95
HSP90AA1	Heat shock protein HSP 90-alpha	P07900	47	47	4201.27
LYN	Tyrosine-protein kinase Lyn	P07948	2	2	27.7746
THBS1	Thrombospondin-1	P07996	17	17	150.732
RHOC	Rho-related GTP-binding protein RhoC;Rho-related GTP-binding protein RhoC (Fragment)	P08134;Q5JR08	1	1	83.7118
HSP90AB1	Heat shock protein HSP 90-beta	P08238	27	27	3190.96
ASNS	Asparagine synthetase [glutamine-hydrolyzing]	P08243	10	10	144.794
SNRPB2	U2 small nuclear ribonucleoprotein B''	P08579	2	2	91.9446
MET	Hepatocyte growth factor receptor	P08581	14	14	118.572
SNRNP70	U1 small nuclear ribonucleoprotein 70 kDa	P08621	11	11	161.37
VIM	Vimentin	P08670	34	34	346.419
GNAI3	Guanine nucleotide-binding protein G(i) subunit alpha-3	P08754	1	1	19.5461
GSTP1	Glutathione S-transferase P	P09211	5	5	115.791
MMP10	Stromelysin-2	P09238	24	24	855.141
LGALS1	Galectin-1	P09382	6	6	91.9413
HMGB1	High mobility group protein B1	P09429;Q5T7C4	12	12	1075.97
CLTA	Clathrin light chain A	P09496	4	4	60.1092
CNP	2',3'-cyclic-nucleotide 3'-phosphodiesterase	P09543	2	2	21.3836
SNRPA1	U2 small nuclear ribonucleoprotein A'	P09661	11	11	133.01
PARP1	Poly [ADP-ribose] polymerase 1	P09874	30	30	336.639
H2AZ1;H2AZ2	Histone H2A.Z;Histone H2A.V	P0C0S5;Q71UI9	2	2	75.4355
DHRS4L1;DHRS4	Putative dehydrogenase/reductase SDR family member 4-like 1;Dehydrogenase/reductase SDR family member 4	P0CG22;Q9BTZ2	1	1	12.3929
POTEI	POTE ankyrin domain family member I	P0CG38	1	1	546.287
CBSL;CBS	Cystathionine beta-synthase-like protein;Cystathionine beta-synthase	P0DN79;P35520	4	4	75.8544
RO60	60 kDa SS-A/Ro ribonucleoprotein	P10155	5	5	26.6787
GAA	Lysosomal alpha-glucosidase	P10253	1	1	15.1659
RRAS	Ras-related protein R-Ras	P10301	2	2	26.5051
H1-4	Histone H1.4	P10412	1	1	79.457
PTPRF	Receptor-type tyrosine-protein phosphatase F	P10586	13	13	76.9003
TXN	Thioredoxin	P10599	2	2	5.92798
C7	Complement component C7	P10643	2	2	32.6487
PRKAR1A	cAMP-dependent protein kinase type I-alpha regulatory subunit	P10644	4	4	20.4504
TFPI	Tissue factor pathway inhibitor	P10646	4	4	78.4576
ESD	S-formylglutathione hydrolase	P10768;U3KQT1	5	5	33.9768
CLU	Clusterin	P10909	23	23	6378.67
HSPA5	Endoplasmic reticulum chaperone BiP	P11021	19	19	153.55
LAMC1	Laminin subunit gamma-1	P11047	1	1	13.3379
HSPA8	Heat shock cognate 71 kDa protein	P11142	42	42	2973.49
PYGB	Glycogen phosphorylase, brain form	P11216	18	18	154.708
TOP1	DNA topoisomerase 1	P11387	12	12	106.41
G6PD	Glucose-6-phosphate 1-dehydrogenase	P11413	11	11	78.542
UBL4A	Ubiquitin-like protein 4A	P11441;Q5HY81	5	5	26.6894
IGF2R	Cation-independent mannose-6-phosphate receptor	P11717	17	17	84.3465
ADH5	Alcohol dehydrogenase class-3	P11766	10	10	106.474
PRPS2	Ribose-phosphate pyrophosphokinase 2	P11908	10	10	158.014
PCNA	Proliferating cell nuclear antigen	P12004	5	5	89.6153
COL11A1	Collagen alpha-1(XI) chain	P12107	35	35	1674.91
COL6A2	Collagen alpha-2(VI) chain	P12110	8	8	134.568
COL6A3	Collagen alpha-3(VI) chain	P12111	110	110	842.931
SLC25A6	ADP/ATP translocase 3	P12236	1	1	20.7462
TPR	Nucleoprotein TPR	P12270	32	32	103.858
CKB	Creatine kinase B-type	P12277	8	8	228.616
CKMT1A;CKMT2	Creatine kinase U-type, mitochondrial;Creatine kinase S-type, mitochondrial	P12532;P17540	1	1	6.49923
BMP4	Bone morphogenetic protein 4	P12644	2	2	35.7785
SRC	Proto-oncogene tyrosine-protein kinase Src	P12931	3	3	15.7033
XRCC6	X-ray repair cross-complementing protein 6	P12956	30	30	344.648
XRCC5	X-ray repair cross-complementing protein 5	P13010	24	24	257.546
RNH1	Ribonuclease inhibitor	P13489	8	8	71.473
BMP1	Bone morphogenetic protein 1	P13497	3	3	17.3952
EEF2	Elongation factor 2	P13639	61	61	3627.97
KRT5	Keratin, type II cytoskeletal 5	P13647	3	3	29.538
TPT1	Translationally-controlled tumor protein	P13693	8	8	115.065
GYS1	Glycogen [starch] synthase, muscle	P13807	1	1	18.4615
PRKAR2A	cAMP-dependent protein kinase type II-alpha regulatory subunit	P13861	4	4	34.1479
ENO3	Beta-enolase	P13929	1	1	1991.68
MIF	Macrophage migration inhibitory factor	P14174	3	3	330
FDPS	Farnesyl pyrophosphate synthase	P14324	4	4	45.3379
AKR1A1	Aldo-keto reductase family 1 member A1	P14550	3	3	22.4039
PKM	Pyruvate kinase PKM	P14618	42	42	3020.72
DARS1	Aspartate--tRNA ligase, cytoplasmic	P14868	26	26	169.781
JUP	Junction plakoglobin	P14923	3	3	13.7958
B4GALT1	Beta-1,4-galactosyltransferase 1;B4GALT1 protein	P15291;Q86XA6	1	1	110.196
NME1	Nucleoside diphosphate kinase A	P15531	1	1	33.1131
RPA2	Replication protein A 32 kDa subunit	P15927	3	3	50.0211
TIMP2	Metalloproteinase inhibitor 2	P16035	6	6	142.759
GCFC2	Intron Large complex component GCFC2	P16383	1	1	13.9132
H1-5	Histone H1.5	P16401	4	4	125.317
H1-3	Histone H1.3	P16402	7	7	349.039
YBX3	Y-box-binding protein 3	P16989	1	1	9.05877
HSPA6	Heat shock 70 kDa protein 6	P17066	2	2	286.415
HMGA1	High mobility group protein HMG-I/HMG-Y	P17096	2	2	173.86
CAPN2	Calpain-2 catalytic subunit	P17655	7	7	106.422
PFKL	ATP-dependent 6-phosphofructokinase, liver type	P17858	4	4	23.6757
TCP1	T-complex protein 1 subunit alpha	P17987	27	27	432.712
IGFBP2	Insulin-like growth factor-binding protein 2	P18065	14	14	1244.01
RPL35A	60S ribosomal protein L35a	P18077	3	3	52.0125
VCL	Vinculin	P18206	55	55	312.148
PGAM1	Phosphoglycerate mutase 1	P18669	8	8	129.085
RCC1	Regulator of chromosome condensation	P18754	10	10	208.094
PAM	Peptidyl-glycine alpha-amidating monooxygenase	P19021	17	17	233.121
PLCG1	1-phosphatidylinositol 4,5-bisphosphate phosphodiesterase gamma-1	P19174	8	8	51.8418
HK1	Hexokinase-1	P19367	5	5	61.0227
SRM	Spermidine synthase	P19623	2	2	76.1269
ITIH2	Inter-alpha-trypsin inhibitor heavy chain H2	P19823;Q5T985	3	3	337.454
EIF2S2	Eukaryotic translation initiation factor 2 subunit 2	P20042	6	6	49.9841
RAB6A	Ras-related protein Rab-6A	P20340	4	4	78.1322
PSMB1	Proteasome subunit beta type-1	P20618	3	3	22.2858
GSTM3	Glutathione S-transferase Mu 3	P21266	6	6	42.2514
ATP6V1B2	V-type proton ATPase subunit B, brain isoform	P21281	4	4	37.8983
ATP6V1C1	V-type proton ATPase subunit C 1	P21283	6	6	57.9882
CSRP1	Cysteine and glycine-rich protein 1	P21291	6	6	45.3871
FLNA	Filamin-A	P21333;Q60FE5	72	72	351.708
ACO1	Cytoplasmic aconitate hydratase	P21399	2	2	16.9591
NT5E	5'-nucleotidase	P21589	4	4	26.9298
VDAC1	Voltage-dependent anion-selective channel protein 1	P21796	1	1	2.98791
TGM2	Protein-glutamine gamma-glutamyltransferase 2	P21980	12	12	97.4138
OSBP	Oxysterol-binding protein 1	P22059	8	8	66.7651
GART	Trifunctional purine biosynthetic protein adenosine-3	P22102	14	14	87.1427
PAICS	Multifunctional protein ADE2	P22234	23	23	276.759
UBA1	Ubiquitin-like modifier-activating enzyme 1	P22314	32	32	853.155
PRKACG	cAMP-dependent protein kinase catalytic subunit gamma	P22612	2	2	27.4752
IGFBP4	Insulin-like growth factor-binding protein 4	P22692	2	2	44.0793
FBLN1	Fibulin-1	P23142	5	5	59.5537
SFPQ	Splicing factor, proline- and glutamine-rich	P23246	16	16	289.074
WARS1	Tryptophan--tRNA ligase, cytoplasmic	P23381	8	8	60.1156
RPS3	40S ribosomal protein S3	P23396	17	17	273.253
AHCY	Adenosylhomocysteinase	P23526	21	21	494.366
CFL1	Cofilin-1	P23528	11	11	3404.69
DTYMK	Thymidylate kinase	P23919	9	9	135.167
MMP11	Stromelysin-3	P24347	4	4	32.8133
EEF1B2	Elongation factor 1-beta	P24534	2	2	122.453
ACP1	Low molecular weight phosphotyrosine protein phosphatase	P24666	4	4	120.829
MCM3	DNA replication licensing factor MCM3	P25205	14	14	170.699
RPS12	40S ribosomal protein S12	P25398	7	7	302.866
FAS	Tumor necrosis factor receptor superfamily member 6	P25445	2	2	21.4219
DNAJB1	DnaJ homolog subfamily B member 1	P25685	7	7	67.8693
PSMA1	Proteasome subunit alpha type-1	P25786	8	8	58.1788
PSMA3	Proteasome subunit alpha type-3	P25788	5	5	47.7311
MSN	Moesin	P26038	29	29	155.357
DDX6	Probable ATP-dependent RNA helicase DDX6	P26196	6	6	119.477
RPL13	60S ribosomal protein L13	P26373	5	5	73.6041
MGAT1	Alpha-1,3-mannosyl-glycoprotein 2-beta-N-acetylglucosaminyltransferase	P26572	3	3	46.5292
HMGB2	High mobility group protein B2	P26583	4	4	95.5639
TARS1	Threonine--tRNA ligase 1, cytoplasmic	P26639	28	28	513.355
VARS1	Valine--tRNA ligase	P26640	17	17	67.0691
EEF1G	Elongation factor 1-gamma	P26641	16	16	543.186
YWHAQ	14-3-3 protein theta	P27348	6	6	71.0187
RPA1	Replication protein A 70 kDa DNA-binding subunit	P27694	13	13	140.884
APEX1	DNA-(apurinic or apyrimidinic site) endonuclease	P27695	11	11	317.303
PSMA5	Proteasome subunit alpha type-5	P28066	5	5	42.3157
PSMB6	Proteasome subunit beta type-6	P28072	2	2	65.0468
PSMB5	Proteasome subunit beta type-5	P28074	2	2	18.4094
MAPK1	Mitogen-activated protein kinase 1	P28482	6	6	100.289
GRN	Progranulin	P28799	7	7	210.69
LAP3	Cytosol aminopeptidase	P28838	6	6	38.1569
CCN2	CCN family member 2	P29279	28	28	2358.99
EPHA2	Ephrin type-A receptor 2	P29317	4	4	34.5193
SHC1;SHC2;SHC1	SHC-transforming protein 1;SHC-transforming protein 2;SHC-transforming protein 1	P29353;P98077;X6R6D0	1	1	8.95474
TKT	Transketolase	P29401	24	24	524.551
GNA11	Guanine nucleotide-binding protein subunit alpha-11	P29992	2	2	36.8357
ERP29	Endoplasmic reticulum resident protein 29	P30040	3	3	50.112
PRDX6	Peroxiredoxin-6	P30041	15	15	438.363
PRDX5	Peroxiredoxin-5, mitochondrial	P30044	2	2	42.1575
PRDX3	Thioredoxin-dependent peroxide reductase, mitochondrial	P30048	3	3	55.8694
RPL12	60S ribosomal protein L12	P30050	7	7	185.062
ECHS1	Enoyl-CoA hydratase, mitochondrial	P30084	1	1	22.7639
CMPK1	UMP-CMP kinase;Nucleoside-diphosphate kinase	P30085;Q5T0D2	2	2	47.601
PEBP1	Phosphatidylethanolamine-binding protein 1	P30086	1	1	35.0791
PDIA3	Protein disulfide-isomerase A3	P30101	14	14	98.6314
PPP2R1A	Serine/threonine-protein phosphatase 2A 65 kDa regulatory subunit A alpha isoform	P30153	29	29	186.828
ADSS2	Adenylosuccinate synthetase isozyme 2	P30520	6	6	66.3879
CORO1A	Coronin-1A	P31146	2	2	28.5405
MAT2A	S-adenosylmethionine synthase isoform type-2	P31153	4	4	30.2404
FGF9	Fibroblast growth factor 9	P31371	1	1	27.2317
DNAJA1	DnaJ homolog subfamily A member 1	P31689	3	3	32.3826
ATIC	Bifunctional purine biosynthesis protein ATIC	P31939	28	28	410.823
HNRNPH3	Heterogeneous nuclear ribonucleoprotein H3	P31942	2	2	41.5869
STIP1	Stress-induced-phosphoprotein 1	P31948	30	30	607.941
S100A11	Protein S100-A11	P31949	7	7	688.302
PRDX2	Peroxiredoxin-2	P32119	1	1	7.77791
DCTD	Deoxycytidylate deaminase	P32321	5	5	50.3649
KIF5B	Kinesin-1 heavy chain	P33176	25	25	153.201
MCM7	DNA replication licensing factor MCM7	P33993	17	17	117.099
RNASE4	Ribonuclease 4	P34096	2	2	26.2659
SHMT1	Serine hydroxymethyltransferase, cytosolic	P34896	6	6	32.8655
HSPA4	Heat shock 70 kDa protein 4	P34932	25	25	141.414
GPC1	Glypican-1	P35052	6	6	40.0189
CTNNA1	Catenin alpha-1	P35221	17	17	74.8223
RDX	Radixin	P35241	33	33	970.66
GTF2F1	General transcription factor IIF subunit 1	P35269	4	4	57.3318
SPR	Sepiapterin reductase	P35270	3	3	30.0086
KRT9	Keratin, type I cytoskeletal 9	P35527	15	15	344.754
AGL	Glycogen debranching enzyme	P35573	2	2	15.0078
MYH9	Myosin-9	P35579	54	54	163.965
MYH10	Myosin-10	P35580	18	18	51.381
KRT2	Keratin, type II cytoskeletal 2 epidermal	P35908	29	29	694.953
ARL2	ADP-ribosylation factor-like protein 2	P36404	2	2	122.051
ARL3	ADP-ribosylation factor-like protein 3	P36405	3	3	49.1761
MAP2K2;MAP2K1	Dual specificity mitogen-activated protein kinase kinase 2;Dual specificity mitogen-activated protein kinase kinase 1	P36507;Q02750	2	2	23.4124
CPOX	Oxygen-dependent coproporphyrinogen-III oxidase, mitochondrial	P36551	8	8	76.2083
RPL4	60S ribosomal protein L4	P36578	4	4	87.3898
GNL1	Guanine nucleotide-binding protein-like 1	P36915	3	3	18.8092
SERPINF1	Pigment epithelium-derived factor	P36955	10	10	94.0683
SRP14	Signal recognition particle 14 kDa protein	P37108	5	5	59.2935
TAGLN2	Transgelin-2	P37802	16	16	264.526
COIL	Coilin	P38432	1	1	13.1288
ATP6V1A	V-type proton ATPase catalytic subunit A	P38606	6	6	27.2262
EIF4A3	Eukaryotic initiation factor 4A-III	P38919	8	8	133.669
RPL3	60S ribosomal protein L3	P39023	4	4	67.343
FEN1	Flap endonuclease 1	P39748	7	7	101.946
TXLNA	Alpha-taxilin	P40222	2	2	24.8957
CCT6A	T-complex protein 1 subunit zeta	P40227	18	18	298.285
USP8	Ubiquitin carboxyl-terminal hydrolase 8	P40818	4	4	19.5502
MDH2	Malate dehydrogenase, mitochondrial	P40926	17	17	343.701
EIF2S3	Eukaryotic translation initiation factor 2 subunit 3	P41091	15	15	163.575
ETV6	Transcription factor ETV6	P41212	1	1	6.24336
EIF2D	Eukaryotic translation initiation factor 2D;Eukaryotic translation initiation factor 2D (Fragment)	P41214;Q5SY38	1	1	18.7739
BUD31	Protein BUD31 homolog	P41223	2	2	21.3685
CSK	Tyrosine-protein kinase CSK	P41240	9	9	56.3084
IARS1	Isoleucine--tRNA ligase, cytoplasmic	P41252	24	24	2098.7
TMPO	Lamina-associated polypeptide 2, isoform alpha	P42166	1	1	72.536
TMPO	Lamina-associated polypeptide 2, isoforms beta/gamma	P42167	6	6	298.997
MTREX	Exosome RNA helicase MTR4	P42285	19	19	98.1291
CASP3	Caspase-3	P42574	1	1	97.1381
MSH2	DNA mismatch repair protein Msh2	P43246	1	1	25.8075
MAGEA4	Melanoma-associated antigen 4	P43358	8	8	316.88
PSMC4	26S proteasome regulatory subunit 6B	P43686	9	9	80.3838
PPIC	Peptidyl-prolyl cis-trans isomerase C	P45877	1	1	16.9529
CBX5	Chromobox protein homolog 5	P45973	2	2	35.323
USP5	Ubiquitin carboxyl-terminal hydrolase 5	P45974	11	11	99.0018
MAP2K4	Dual specificity mitogen-activated protein kinase kinase 4	P45985	1	1	7.80802
RANGAP1	Ran GTPase-activating protein 1	P46060	15	15	93.5837
RECQL	ATP-dependent DNA helicase Q1	P46063	13	13	76.0845
NOP2	Probable 28S rRNA (cytosine(4447)-C(5))-methyltransferase	P46087	2	2	19.8137
CRKL	Crk-like protein	P46109	3	3	37.1073
MAP2K3	Dual specificity mitogen-activated protein kinase kinase 3	P46734	1	1	3.13506
RPS9	40S ribosomal protein S9	P46781	8	8	161.098
RPS10	40S ribosomal protein S10	P46783	3	3	24.4563
MAP1B	Microtubule-associated protein 1B	P46821	16	16	109.263
YAP1	Transcriptional coactivator YAP1	P46937	2	2	20.7894
IQGAP1	Ras GTPase-activating-like protein IQGAP1	P46940	52	52	294.596
CAPZA2	F-actin-capping protein subunit alpha-2	P47755	10	10	351.532
EIF1AX	Eukaryotic translation initiation factor 1A, X-chromosomal	P47813	8	8	91.1424
QARS1	Glutamine--tRNA ligase	P47897	16	16	167.035
PREP	Prolyl endopeptidase	P48147	7	7	117.4
IREB2	Iron-responsive element-binding protein 2	P48200	1	1	7.01547
ARCN1	Coatomer subunit delta	P48444	12	12	143.209
GCLM	Glutamate--cysteine ligase regulatory subunit	P48507	2	2	7.04068
PSMD8	26S proteasome non-ATPase regulatory subunit 8	P48556;R4GMR5	9	9	163.447
CCT5	T-complex protein 1 subunit epsilon	P48643	26	26	295.327
HSPA13	Heat shock 70 kDa protein 13	P48723	5	5	56.425
MARCKSL1	MARCKS-related protein	P49006	3	3	25.6326
ALDH9A1	4-trimethylaminobutyraldehyde dehydrogenase	P49189	8	8	53.6319
RPL34	60S ribosomal protein L34	P49207	2	2	54.4768
NASP	Nuclear autoantigenic sperm protein	P49321	7	7	159.309
CCT3	T-complex protein 1 subunit gamma	P49368	29	29	947.417
TUFM	Elongation factor Tu, mitochondrial	P49411	2	2	52.7659
SRP9	Signal recognition particle 9 kDa protein	P49458	5	5	77.3194
SARS1	Serine--tRNA ligase, cytoplasmic;Seryl-tRNA synthetase	P49591;Q5T5C7	12	12	188.27
MCM2	DNA replication licensing factor MCM2	P49736	30	30	143.66
RBM25	RNA-binding protein 25	P49756	6	6	52.4593
RANBP2	E3 SUMO-protein ligase RanBP2	P49792	9	9	26.3748
SEPHS1	Selenide, water dikinase 1	P49903	5	5	62.9147
GMPS	GMP synthase [glutamine-hydrolyzing]	P49915	13	13	170.073
GDI2	Rab GDP dissociation inhibitor beta	P50395	15	15	206.283
SERPINH1	Serpin H1	P50454	3	3	34.573
ST13	Hsc70-interacting protein	P50502	11	11	499.364
VASP	Vasodilator-stimulated phosphoprotein	P50552	10	10	191.356
DNM2	Dynamin-2	P50570	15	15	118.749
CCT8	T-complex protein 1 subunit theta	P50990	34	34	988.24
CCT4	T-complex protein 1 subunit delta	P50991	25	25	342.468
DUSP3	Dual specificity protein phosphatase 3	P51452	5	5	53.8106
GALK1	Galactokinase	P51570	2	2	23.273
TPMT	Thiopurine S-methyltransferase	P51580	1	1	29.6984
PSMD7	26S proteasome non-ATPase regulatory subunit 7	P51665	8	8	135.457
HDGF	Hepatoma-derived growth factor	P51858	12	12	130.559
LUM	Lumican	P51884	2	2	61.4575
PGD	6-phosphogluconate dehydrogenase, decarboxylating	P52209	20	20	199.415
HNRNPM	Heterogeneous nuclear ribonucleoprotein M	P52272	12	12	96.5929
RAP1GDS1	Rap1 GTPase-GDP dissociation stimulator 1	P52306	3	3	25.7811
HNRNPF	Heterogeneous nuclear ribonucleoprotein F	P52597	4	4	27.4631
SMS	Spermine synthase	P52788	9	9	247.631
THOP1	Thimet oligopeptidase	P52888	8	8	53.1169
CAPZA1	F-actin-capping protein subunit alpha-1	P52907	7	7	268.5
CRIP2	Cysteine-rich protein 2	P52943	3	3	49.1811
BLVRA	Biliverdin reductase A	P53004	6	6	70.3784
ARFIP1	Arfaptin-1	P53367	3	3	46.1968
NUBP1	Cytosolic Fe-S cluster assembly factor NUBP1	P53384	1	1	33.641
ACLY	ATP-citrate synthase	P53396	41	41	290.328
COPB1	Coatomer subunit beta	P53618	15	15	72.7137
COPA	Coatomer subunit alpha	P53621	22	22	236.829
POLR2K	DNA-directed RNA polymerases I, II, and III subunit RPABC4	P53803	1	1	73.2417
SUB1	Activated RNA polymerase II transcriptional coactivator p15	P53999	7	7	323.07
RARS1	Arginine--tRNA ligase, cytoplasmic	P54136	25	25	190.54
USP14	Ubiquitin carboxyl-terminal hydrolase 14	P54578	17	17	205.843
HSPA2	Heat shock-related 70 kDa protein 2	P54652	3	3	19.929
EIF5	Eukaryotic translation initiation factor 5	P55010	8	8	129.16
PSMD4	26S proteasome non-ATPase regulatory subunit 4	P55036	7	7	69.6967
CSE1L	Exportin-2	P55060	27	27	371.578
MANF	Mesencephalic astrocyte-derived neurotrophic factor	P55145	1	1	29.651
CASP6	Caspase-6	P55212	2	2	12.5737
LAMB2	Laminin subunit beta-2	P55268	14	14	49.7877
EIF3B	Eukaryotic translation initiation factor 3 subunit B	P55884	24	24	147.399
MARS1	Methionine--tRNA ligase, cytoplasmic	P56192	12	12	94.2263
AP1S2	AP-1 complex subunit sigma-2	P56377	1	1	3.70734
CTBP2	C-terminal-binding protein 2	P56545	2	2	22.7823
WDR4	tRNA (guanine-N(7)-)-methyltransferase non-catalytic subunit WDR4	P57081	2	2	21.2124
TPI1	Triosephosphate isomerase	P60174	3	3	29.9838
ACTB	Actin, cytoplasmic 1	P60709	2	2	270.436
EIF4A1	Eukaryotic initiation factor 4A-I	P60842	25	25	1080.2
RPS20	40S ribosomal protein S20	P60866	4	4	91.804
S100A10	Protein S100-A10	P60903	2	2	94.8966
CDC42	Cell division control protein 42 homolog	P60953	3	3	35.3419
RAB8A	Ras-related protein Rab-8A	P61006	1	1	14.6177
RAB2A	Ras-related protein Rab-2A	P61019	3	3	36.8848
RAB10	Ras-related protein Rab-10	P61026	1	1	55.8041
UBE2M	NEDD8-conjugating enzyme Ubc12	P61081	4	4	198.403
UBE2K	Ubiquitin-conjugating enzyme E2 K	P61086	4	4	45.0455
UBE2N	Ubiquitin-conjugating enzyme E2 N	P61088	7	7	129.364
RAB14	Ras-related protein Rab-14;Ras-related protein Rab-14 (Fragment)	P61106;X6RFL8	3	3	10.9512
ACTR3	Actin-related protein 3	P61158	21	21	266.175
ACTR2	Actin-related protein 2	P61160	13	13	113.759
ACTR1A	Alpha-centractin	P61163;R4GMT0	5	5	103.898
ABCE1	ATP-binding cassette sub-family E member 1	P61221	11	11	153.55
RAP1B	Ras-related protein Rap-1b	P61224	8	8	348.819
RAP2B	Ras-related protein Rap-2b	P61225	3	3	20.5671
MAGOH	Protein mago nashi homolog	P61326	1	1	26.7502
RHOA	Transforming protein RhoA	P61586	5	5	71.1527
NAA20	N-alpha-acetyltransferase 20	P61599	1	1	27.7116
HSPE1	10 kDa heat shock protein, mitochondrial	P61604	10	10	236.612
VBP1	Prefoldin subunit 3	P61758	4	4	89.0284
TGFB2	Transforming growth factor beta-2 proprotein	P61812	14	14	1081.35
WDR5	WD repeat-containing protein 5	P61964	7	7	52.9135
HNRNPK	Heterogeneous nuclear ribonucleoprotein K	P61978	18	18	830.495
YWHAG	14-3-3 protein gamma	P61981	2	2	24.1071
PPP1CA	Serine/threonine-protein phosphatase PP1-alpha catalytic subunit	P62136	14	14	78.5346
PPP1CB	Serine/threonine-protein phosphatase PP1-beta catalytic subunit	P62140	2	2	61.0691
PSMC1	26S proteasome regulatory subunit 4	P62191	11	11	145.46
PSMC5	26S proteasome regulatory subunit 8	P62195	14	14	150.879
RPS8	40S ribosomal protein S8	P62241;Q5JR95	8	8	71.7021
YWHAE	14-3-3 protein epsilon	P62258	3	3	16.2491
RPS23	40S ribosomal protein S23	P62266	1	1	30.8832
RPS18	40S ribosomal protein S18	P62269	5	5	91.7186
RPS13	40S ribosomal protein S13	P62277	4	4	77.7624
RPS11	40S ribosomal protein S11	P62280	4	4	45.6498
SNRPE	Small nuclear ribonucleoprotein E	P62304	6	6	144.377
SNRPF	Small nuclear ribonucleoprotein F	P62306	2	2	63.7051
LSM3	U6 snRNA-associated Sm-like protein LSm3	P62310	3	3	83.3781
LSM6	U6 snRNA-associated Sm-like protein LSm6	P62312	4	4	65.3772
SNRPD2	Small nuclear ribonucleoprotein Sm D2	P62316	9	9	197.981
SNRPD3	Small nuclear ribonucleoprotein Sm D3	P62318	4	4	457.816
ARF6	ADP-ribosylation factor 6	P62330	1	1	15.2797
RPL7A	60S ribosomal protein L7a	P62424	6	6	79.964
CNBP	Cellular nucleic acid-binding protein	P62633	4	4	89.4363
RPS4X	40S ribosomal protein S4, X isoform	P62701	7	7	74.1297
RPS6	40S ribosomal protein S6	P62753	5	5	78.9987
H4C1	Histone H4	P62805	15	15	3515
RPS25	40S ribosomal protein S25	P62851	2	2	149.457
RPS26	40S ribosomal protein S26	P62854	2	2	65.4035
RPS28	40S ribosomal protein S28	P62857	1	1	8.25456
GNB1	Guanine nucleotide-binding protein G(I)/G(S)/G(T) subunit beta-1	P62873	2	2	72.4682
POLR2L	DNA-directed RNA polymerases I, II, and III subunit RPABC5	P62875	1	1	65.2337
RPL10A	60S ribosomal protein L10a	P62906	3	3	52.7772
RPL11	60S ribosomal protein L11	P62913;Q5VVC8	2	2	90.8194
PPIA	Peptidyl-prolyl cis-trans isomerase A	P62937	16	16	639.289
RPS27A	Ubiquitin-40S ribosomal protein S27a	P62979	7	7	680.276
GRB2	Growth factor receptor-bound protein 2	P62993	1	1	24.0859
TRA2B	Transformer-2 protein homolog beta	P62995	3	3	36.1668
RAC1	Ras-related C3 botulinum toxin substrate 1	P63000	5	5	136.631
AP2B1	AP-2 complex subunit beta	P63010	7	7	54.3461
GNAS	Guanine nucleotide-binding protein G(s) subunit alpha isoforms short;Guanine nucleotide-binding protein G(s) subunit alpha isoforms XLas	P63092;Q5JWF2	3	3	25.2122
GNAI1	Guanine nucleotide-binding protein G(i) subunit alpha-1	P63096	7	7	138.032
YWHAZ	14-3-3 protein zeta/delta	P63104	3	3	37.8546
PPP2R2A	Serine/threonine-protein phosphatase 2A 55 kDa regulatory subunit B alpha isoform	P63151	3	3	38.9537
DYNLL1;DYNLL2	Dynein light chain 1, cytoplasmic;Dynein light chain 2, cytoplasmic	P63167;Q96FJ2	1	1	73.7832
RPS21	40S ribosomal protein S21	P63220;Q8WVC2;Q9BYK1	1	1	186.718
RACK1	Receptor of activated protein C kinase 1	P63244	17	17	492.532
PPP2CA	Serine/threonine-protein phosphatase 2A catalytic subunit alpha isoform	P67775	9	9	97.759
YBX1	Y-box-binding protein 1	P67809	7	7	39.2749
ACTC1;ACTA1	Actin, alpha cardiac muscle 1;Actin, alpha skeletal muscle	P68032;P68133	4	4	118.907
UBE2L3	Ubiquitin-conjugating enzyme E2 L3	P68036	6	6	77.5098
TUBA4A	Tubulin alpha-4A chain	P68366	4	4	295.019
TUBB4B	Tubulin beta-4B chain	P68371	34	34	1026.39
PAFAH1B2	Platelet-activating factor acetylhydrolase IB subunit alpha2	P68402	2	2	181.87
CXADR	Coxsackievirus and adenovirus receptor	P78310	1	1	50.2013
RPP30	Ribonuclease P protein subunit p30;Ribonuclease P protein subunit p30 (Fragment)	P78346;Q5VU11	3	3	11.4804
GTF2I	General transcription factor II-I	P78347	6	6	76.3039
CCT2	T-complex protein 1 subunit beta	P78371	34	34	267.539
GSTO1	Glutathione S-transferase omega-1	P78417	3	3	61.344
PRKDC	DNA-dependent protein kinase catalytic subunit	P78527	36	36	100.601
BASP1	Brain acid soluble protein 1	P80723	1	1	12.8162
HSPG2	Basement membrane-specific heparan sulfate proteoglycan core protein	P98160	16	16	67.6601
RBM10	RNA-binding protein 10	P98175	3	3	37.0127
RBM3	RNA-binding protein 3	P98179	3	3	105.011
PURA	Transcriptional activator protein Pur-alpha	Q00577	1	1	31.6361
FKBP3	Peptidyl-prolyl cis-trans isomerase FKBP3	Q00688	9	9	108.211
SORD	Sorbitol dehydrogenase	Q00796	9	9	84.797
B4GALNT1	Beta-1,4 N-acetylgalactosaminyltransferase 1	Q00973	3	3	16.7024
TIAL1	Nucleolysin TIAR	Q01085	2	2	30.4674
CAP1	Adenylyl cyclase-associated protein 1	Q01518	24	24	1184.04
HMGCS1	Hydroxymethylglutaryl-CoA synthase, cytoplasmic	Q01581	4	4	13.5129
DR1	Protein Dr1	Q01658	3	3	41.1233
PFKP	ATP-dependent 6-phosphofructokinase, platelet type	Q01813	37	37	107.069
PLCB3	1-phosphatidylinositol 4,5-bisphosphate phosphodiesterase beta-3	Q01970	7	7	43.2025
FKBP4	Peptidyl-prolyl cis-trans isomerase FKBP4	Q02790	21	21	136.07
PLOD1	Procollagen-lysine,2-oxoglutarate 5-dioxygenase 1	Q02809	21	21	83.0923
NUCB1	Nucleobindin-1	Q02818	6	6	73.8244
RPL6	60S ribosomal protein L6	Q02878	6	6	236.189
AKAP12	A-kinase anchor protein 12	Q02952	9	9	79.8837
TGFBR3	Transforming growth factor beta receptor type 3	Q03167	3	3	19.5153
LMNB2	Lamin-B2	Q03252	19	19	173.203
NOTCH2	Neurogenic locus notch homolog protein 2	Q04721	1	1	11.0269
GLO1	Lactoylglutathione lyase	Q04760	5	5	109.335
YWHAH	14-3-3 protein eta	Q04917	1	1	13.1791
SRSF11	Serine/arginine-rich splicing factor 11;Serine/arginine-rich-splicing factor 11 (Fragment)	Q05519;Q5T760	1	1	19.3264
PTPN11	Tyrosine-protein phosphatase non-receptor type 11	Q06124	7	7	98.7308
PPAT	Amidophosphoribosyltransferase	Q06203	9	9	65.9644
PSME1	Proteasome activator complex subunit 1	Q06323	9	9	85.7266
APLP2	Amyloid-like protein 2	Q06481	5	5	55.1676
PRDX1	Peroxiredoxin-1	Q06830	26	26	5001.7
C1QBP	Complement component 1 Q subcomponent-binding protein, mitochondrial	Q07021	1	1	24.4307
KHDRBS1	KH domain-containing, RNA-binding, signal transduction-associated protein 1	Q07666	2	2	113.83
BAX	Apoptosis regulator BAX	Q07812	1	1	13.1897
LRP1	Prolow-density lipoprotein receptor-related protein 1	Q07954	1	1	10.0726
ARHGAP1	Rho GTPase-activating protein 1	Q07960	4	4	38.8513
DHX9	ATP-dependent RNA helicase A	Q08211	29	29	216.349
MFGE8	Lactadherin	Q08431	13	13	324.428
PPID	Peptidyl-prolyl cis-trans isomerase D	Q08752	5	5	39.1467
SSRP1	FACT complex subunit SSRP1	Q08945	15	15	236.886
VAC14	Protein VAC14 homolog	Q08AM6	1	1	35.1532
NSUN2	RNA cytosine C(5)-methyltransferase NSUN2	Q08J23	9	9	62.0114
RBBP4	Histone-binding protein RBBP4	Q09028	7	7	108.625
NCBP1	Nuclear cap-binding protein subunit 1	Q09161	4	4	28.0077
MGAT5	Alpha-1,6-mannosylglycoprotein 6-beta-N-acetylglucosaminyltransferase A	Q09328	9	9	94.5805
AHNAK	Neuroblast differentiation-associated protein AHNAK	Q09666	28	28	64.646
ZNF252P-AS1	Putative uncharacterized protein ZNF252P-AS1	Q0IIN9	1	1	130.438
MGAT2	Alpha-1,6-mannosyl-glycoprotein 2-beta-N-acetylglucosaminyltransferase	Q10469	1	1	62.7073
GALNT2	Polypeptide N-acetylgalactosaminyltransferase 2	Q10471	4	4	63.2275
AP1B1	AP-1 complex subunit beta-1	Q10567	12	12	67.6896
CPSF1	Cleavage and polyadenylation specificity factor subunit 1	Q10570	6	6	37.7697
TWF1	Twinfilin-1	Q12792	7	7	93.9074
SF3A3	Splicing factor 3A subunit 3	Q12874	10	10	111.883
TP53BP1	TP53-binding protein 1	Q12888	6	6	24.4205
AIMP1	Aminoacyl tRNA synthase complex-interacting multifunctional protein 1	Q12904	6	6	89.2973
ILF3	Interleukin enhancer-binding factor 3	Q12906	30	30	475.703
TRAP1	Heat shock protein 75 kDa, mitochondrial	Q12931	9	9	2127.48
PTP4A2	Protein tyrosine phosphatase type IVA 2	Q12974	2	2	35.351
STRN3	Striatin-3	Q13033	3	3	20.7043
STK4;STK3	Serine/threonine-protein kinase 4;Serine/threonine-protein kinase 3	Q13043;Q13188	2	2	7.7637
FLII	Protein flightless-1 homolog	Q13045	7	7	48.2455
ACACA	Acetyl-CoA carboxylase 1	Q13085	10	10	58.783
CHAF1B	Chromatin assembly factor 1 subunit B	Q13112	1	1	8.67266
PRKAA1	5'-AMP-activated protein kinase catalytic subunit alpha-1	Q13131	2	2	24.1921
AIMP2	Aminoacyl tRNA synthase complex-interacting multifunctional protein 2	Q13155	4	4	76.4719
PAK2	Serine/threonine-protein kinase PAK 2	Q13177	8	8	62.2182
CBX3	Chromobox protein homolog 3	Q13185	5	5	57.2221
PSMD2	26S proteasome non-ATPase regulatory subunit 2	Q13200	20	20	117.101
PAPPA	Pappalysin-1	Q13219	1	1	7.85441
SRSF9	Serine/arginine-rich splicing factor 9;Serine/arginine-rich-splicing factor 9	Q13242;S4R3G0	1	1	87.6444
SRSF5	Serine/arginine-rich splicing factor 5	Q13243	1	1	12.0256
NOG	Noggin	Q13253	1	1	25.0205
MAD2L1	Mitotic spindle assembly checkpoint protein MAD2A	Q13257	3	3	29.4192
TRIM28	Transcription intermediary factor 1-beta	Q13263	20	20	192.412
G3BP1	Ras GTPase-activating protein-binding protein 1	Q13283	13	13	210.328
PTK7	Inactive tyrosine-protein kinase 7	Q13308;Q86X91	1	1	138.689
PTPRS	Receptor-type tyrosine-protein phosphatase S	Q13332	17	17	135.665
UBE2V1	Ubiquitin-conjugating enzyme E2 variant 1	Q13404	11	11	193.476
DYNC1I2	Cytoplasmic dynein 1 intermediate chain 2	Q13409	1	1	2.83443
XRCC4	DNA repair protein XRCC4	Q13426	2	2	18.892
TCOF1	Treacle protein	Q13428	6	6	72.7044
SLC39A6	Zinc transporter ZIP6	Q13433	1	1	42.7658
SF3B2	Splicing factor 3B subunit 2	Q13435	17	17	121.984
PDAP1	28 kDa heat- and acid-stable phosphoprotein	Q13442	5	5	150.041
FKBP5	Peptidyl-prolyl cis-trans isomerase FKBP5	Q13451	2	2	10.5495
PICALM	Phosphatidylinositol-binding clathrin assembly protein	Q13492	5	5	36.9463
MTM1	Myotubularin	Q13496	1	1	15.3679
TUBB3	Tubulin beta-3 chain	Q13509	16	16	1189.87
HDAC1	Histone deacetylase 1	Q13547	4	4	38.5284
DCTN2	Dynactin subunit 2	Q13561	11	11	102.304
NAE1	NEDD8-activating enzyme E1 regulatory subunit	Q13564	7	7	47.0138
TRA2A	Transformer-2 protein homolog alpha	Q13595	2	2	32.3443
SNX1	Sorting nexin-1	Q13596	6	6	40.3742
PWP1	Periodic tryptophan protein 1 homolog	Q13610	4	4	39.3124
CUL3	Cullin-3	Q13618	3	3	21.7061
CUL4A	Cullin-4A	Q13619	8	8	65.8925
ATP1A4	Sodium/potassium-transporting ATPase subunit alpha-4	Q13733	1	1	47.1908
DDX39B	Spliceosome RNA helicase DDX39B	Q13838	23	23	906.677
EXOSC2	Exosome complex component RRP4	Q13868	3	3	57.3948
TUBB2A	Tubulin beta-2A chain	Q13885	4	4	716.293
BYSL	Bystin	Q13895	2	2	14.971
CBFB	Core-binding factor subunit beta	Q13951	4	4	38.3516
PRKG1	cGMP-dependent protein kinase 1	Q13976	3	3	17.8244
CKAP5	Cytoskeleton-associated protein 5	Q14008	29	29	137.262
DAG1	Dystroglycan	Q14118	2	2	37.0262
UBE4A	Ubiquitin conjugation factor E4 A	Q14139	1	1	9.36507
SAFB2	Scaffold attachment factor B2	Q14151	1	1	55.4099
EIF3A	Eukaryotic translation initiation factor 3 subunit A	Q14152	39	39	238.217
TTLL12	Tubulin--tyrosine ligase-like protein 12	Q14166	4	4	16.3401
FHL2	Four and a half LIM domains protein 2	Q14192	2	2	27.2644
CRMP1	Dihydropyrimidinase-related protein 1	Q14194	12	12	249.762
FLNC	Filamin-C	Q14315	69	69	322.704
GNA13	Guanine nucleotide-binding protein subunit alpha-13	Q14344	2	2	33.2527
CAPRIN1	Caprin-1	Q14444	10	10	114.096
HABP2	Hyaluronan-binding protein 2	Q14520	1	1	60.4796
SEMA3A	Semaphorin-3A	Q14563	11	11	236.056
MCM6	DNA replication licensing factor MCM6	Q14566	19	19	132.07
PLS1	Plastin-1	Q14651	2	2	23.8109
MDC1	Mediator of DNA damage checkpoint protein 1	Q14676	2	2	20.646
CLINT1	Clathrin interactor 1	Q14677	1	1	27.7672
SMC1A	Structural maintenance of chromosomes protein 1A	Q14683	17	17	68.7677
USP10	Ubiquitin carboxyl-terminal hydrolase 10	Q14694	5	5	39.8662
GANAB	Neutral alpha-glucosidase AB	Q14697	7	7	63.7624
MBTPS1	Membrane-bound transcription factor site-1 protease	Q14703	4	4	25.2194
MVP	Major vault protein	Q14764	4	4	31.6645
LTBP1	Latent-transforming growth factor beta-binding protein 1	Q14766	9	9	25.7781
LASP1	LIM and SH3 domain protein 1	Q14847	7	7	184.329
KPNB1	Importin subunit beta-1	Q14974	27	27	636.098
NAA25	N-alpha-acetyltransferase 25, NatB auxiliary subunit	Q14CX7	8	8	47.3272
WTAP	Pre-mRNA-splicing regulator WTAP	Q15007	1	1	26.6434
PSMD6	26S proteasome non-ATPase regulatory subunit 6	Q15008	12	12	123.057
ABRAXAS2	BRISC complex subunit Abraxas 2	Q15018	2	2	10.081
NCAPD2	Condensin complex subunit 1	Q15021	6	6	31.6508
EXOSC7	Exosome complex component RRP42	Q15024	2	2	20.25
EFTUD2	116 kDa U5 small nuclear ribonucleoprotein component	Q15029	22	22	1272.4
RAB3GAP1	Rab3 GTPase-activating protein catalytic subunit	Q15042	4	4	11.5384
KARS1	Lysine--tRNA ligase	Q15046	22	22	156.493
EEA1	Early endosome antigen 1	Q15075	10	10	130.723
PDIA6	Protein disulfide-isomerase A6	Q15084	5	5	30.4334
PAFAH1B3	Platelet-activating factor acetylhydrolase IB subunit alpha1	Q15102	5	5	363.044
PCOLCE	Procollagen C-endopeptidase enhancer 1	Q15113	4	4	32.4921
PLEC	Plectin	Q15149	76	76	140.087
PPA1	Inorganic pyrophosphatase	Q15181	8	8	218.19
PCBP1	Poly(rC)-binding protein 1	Q15365	10	10	672.844
SF3B3	Splicing factor 3B subunit 3	Q15393	16	16	165.694
RSU1	Ras suppressor protein 1	Q15404	6	6	119.244
CNN3	Calponin-3	Q15417	10	10	157.246
SAFB	Scaffold attachment factor B1	Q15424	4	4	41.011
SF3B4	Splicing factor 3B subunit 4	Q15427	1	1	31.3932
SF3A2	Splicing factor 3A subunit 2	Q15428	4	4	45.9115
SF3A1	Splicing factor 3A subunit 1	Q15459	19	19	159.588
TRIP13	Pachytene checkpoint protein 2 homolog	Q15645	4	4	22.438
MAPRE1	Microtubule-associated protein RP/EB family member 1	Q15691	9	9	487.119
ELAVL1	ELAV-like protein 1	Q15717	7	7	152.858
TAB1	TGF-beta-activated kinase 1 and MAP3K7-binding protein 1	Q15750	1	1	19.9461
MAPK11	Mitogen-activated protein kinase 11	Q15759	2	2	39.79
TOMM34	Mitochondrial import receptor subunit TOM34	Q15785	2	2	11.3089
TBCC	Tubulin-specific chaperone C	Q15814	1	1	14.5062
UBE2V2	Ubiquitin-conjugating enzyme E2 variant 2	Q15819	2	2	18.1979
ZYX	Zyxin	Q15942	3	3	42.7193
CCDC6	Coiled-coil domain-containing protein 6	Q16204	3	3	23.2205
UAP1	UDP-N-acetylhexosamine pyrophosphorylase	Q16222	2	2	50.1114
EXT1	Exostosin-1	Q16394	1	1	64.1889
PSMD5	26S proteasome non-ATPase regulatory subunit 5	Q16401	13	13	59.4241
PPP2R5E	Serine/threonine-protein phosphatase 2A 56 kDa regulatory subunit epsilon isoform	Q16537	4	4	31.28
CDC37	Hsp90 co-chaperone Cdc37	Q16543	10	10	102.333
ECM1	Extracellular matrix protein 1	Q16610	2	2	23.9944
FSCN1	Fascin	Q16658	21	21	621.741
UBE2S	Ubiquitin-conjugating enzyme E2 S	Q16763	3	3	36.7529
ARHGAP12	ARHGAP12 protein;Rho GTPase-activating protein 12	Q1RLN5;Q8IWW6	2	2	25.5038
TMEM132A	Transmembrane protein 132A	Q24JP5	12	12	100.831
PDS5A	Sister chromatid cohesion protein PDS5 homolog A	Q29RF7	1	1	12.763
SMU1	WD40 repeat-containing protein SMU1	Q2TAY7	8	8	47.8877
LRRFIP1	Leucine-rich repeat flightless-interacting protein 1	Q32MZ4	2	2	30.4378
NME1-NME2	Nucleoside diphosphate kinase	Q32Q12	18	18	1217.22
POLR1F	DNA-directed RNA polymerase I subunit RPA43	Q3B726	2	2	24.51
MAP7D1	MAP7 domain-containing protein 1	Q3KQU3	3	3	12.9589
TKFC	Triokinase/FMN cyclase	Q3LXA3	6	6	48.4977
RABL6	Rab-like protein 6	Q3YEC7	1	1	43.1933
C5orf22	UPF0489 protein C5orf22	Q49AR2	1	1	6.85941
VPS26B	Vacuolar protein sorting-associated protein 26B	Q4G0F5	1	1	33.2792
PDCD4	Programmed cell death protein 4	Q53EL6	3	3	22.3828
TP53I3	Quinone oxidoreductase PIG3	Q53FA7	9	9	100.756
ACTBL2	Beta-actin-like protein 2	Q562R1	3	3	15.917
HSP90AB4P	Putative heat shock protein HSP 90-beta 4	Q58FF6	1	1	18.1379
HSP90AB2P	Putative heat shock protein HSP 90-beta 2	Q58FF8	1	1	418.018
FLG2	Filaggrin-2	Q5D862	1	1	20.5928
HERC4	Probable E3 ubiquitin-protein ligase HERC4	Q5GLZ8	2	2	15.7676
SH3KBP1	SH3 domain-containing kinase-binding protein 1 (Fragment);SH3 domain-containing kinase-binding protein 1;SH3 domain-containing kinase-binding protein 1	Q5JPT2;Q5VSN0;Q96B97	1	1	29.9193
MOV10	RNA helicase;Helicase MOV-10	Q5JR04;Q9HCE1	3	3	20.245
MED23	Mediator complex subunit 23;Mediator of RNA polymerase II transcription subunit 23	Q5JWT2;Q9ULK4	1	1	5.40067
UCHL5	Ubiquitin carboxyl-terminal hydrolase;Ubiquitin carboxyl-terminal hydrolase (Fragment);Ubiquitin carboxyl-terminal hydrolase isozyme L5	Q5LJA5;Q5LJA9;Q9Y5K5	8	8	67.062
RALY	RNA-binding protein Raly (Fragment);RNA-binding protein Raly (Fragment);RNA-binding protein Raly	Q5QPL9;Q5QPM0;Q9UKM9	3	3	21.4929
EXOSC6	Exosome complex component MTR3	Q5RKV6	2	2	41.5118
NHSL1	NHS-like protein 1	Q5SYE7	2	2	24.2649
GSN	Macrophage-capping protein (Fragment)	Q5T0I0	1	1	15.9598
UBR4	E3 ubiquitin-protein ligase UBR4	Q5T4S7	15	15	58.086
XPNPEP1	Xaa-Pro aminopeptidase 1	Q5T6H7;Q9NQW7	4	4	30.5294
HNRNPK	Heterogeneous nuclear ribonucleoprotein K (Fragment)	Q5T6W2	1	1	41.2832
CARNMT1	Carnosine N-methyltransferase (Fragment);Carnosine N-methyltransferase	Q5T8V1;Q8N4J0	1	1	18.0346
MED4	Mediator of RNA polymerase II transcription subunit 4 (Fragment);Mediator of RNA polymerase II transcription subunit 4	Q5T911;Q9NPJ6	1	1	1.48342
TM9SF3	Transmembrane 9 superfamily member (Fragment);Transmembrane 9 superfamily member 3	Q5TB53;Q9HD45	1	1	28.7537
DDI2	Protein DDI1 homolog 2	Q5TDH0	1	1	31.3492
H3-2	Histone HIST2H3PS2	Q5TEC6	2	2	91.6973
BROX	BRO1 domain-containing protein BROX	Q5VW32	2	2	52.8539
LYPLAL1	Lysophospholipase-like protein 1	Q5VWZ2	1	1	92.4385
RCL1	RNA 3'-terminal phosphate cyclase-like protein (Fragment);RNA 3'-terminal phosphate cyclase-like protein;RNA 3'-terminal phosphate cyclase-like protein	Q5VZU2;Q5VZU3;Q9Y2P8	1	1	18.5089
ERICH6B	Glutamate-rich protein 6B	Q5W0A0	1	1	108.03
METRNL	Meteorin-like protein	Q641Q3	3	3	46.0097
MAP1S	Microtubule-associated protein 1S	Q66K74	2	2	16.0643
CWF19L1	CWF19-like protein 1	Q69YN2	2	2	43.0972
VIRMA	Protein virilizer homolog	Q69YN4	1	1	7.91304
NXN	Nucleoredoxin	Q6DKJ4	3	3	34.367
CIAPIN1	Anamorsin	Q6FI81	5	5	78.4469
RADX	RPA-related protein RADX	Q6NSI4	1	1	29.7654
CAVIN1	Caveolae-associated protein 1	Q6NZI2	1	1	5.68988
PRPF8	Pre-mRNA-processing-splicing factor 8	Q6P2Q9	17	17	87.2412
FAHD1	Acylpyruvase FAHD1, mitochondrial	Q6P587	1	1	34.1132
ALKBH5	RNA demethylase ALKBH5	Q6P6C2	1	1	25.4933
TTC37	Tetratricopeptide repeat protein 37	Q6PGP7	3	3	18.3657
BLOC1S2	Biogenesis of lysosome-related organelles complex 1 subunit 2	Q6QNY1	1	1	88.7805
GASK1B	Golgi-associated kinase 1B	Q6UWH4	7	7	111.715
WDR82	WD repeat-containing protein 82	Q6UXN9	2	2	40.3987
CD109	CD109 antigen	Q6YHK3	1	1	7.44278
QSOX2	Sulfhydryl oxidase 2	Q6ZRP7	2	2	16.8014
CFAP47	Cilia- and flagella-associated protein 47	Q6ZTR5	1	1	237.017
TUBA1A	Tubulin alpha-1A chain	Q71U36	25	25	2827.88
CCDC80	Coiled-coil domain-containing protein 80	Q76M96	9	9	89.6251
SUPT6H	Transcription elongation factor SPT6	Q7KZ85	11	11	58.1773
SND1	Staphylococcal nuclease domain-containing protein 1	Q7KZF4	31	31	219.105
BZW1	Basic leucine zipper and W2 domain-containing protein 1	Q7L1Q6	15	15	151.072
EIF3M	Eukaryotic translation initiation factor 3 subunit M	Q7L2H7	7	7	161.821
CYFIP1	Cytoplasmic FMR1-interacting protein 1	Q7L576	7	7	75.4219
MOB1B;MOB1A	MOB kinase activator 1B;MOB kinase activator 1A	Q7L9L4;Q9H8S9	2	2	180.413
CHST3	Carbohydrate sulfotransferase 3	Q7LGC8	1	1	19.5618
PHF5A	PHD finger-like domain-containing protein 5A	Q7RTV0	3	3	60.0382
EFL1	Elongation factor-like GTPase 1	Q7Z2Z2	1	1	28.4482
NUP54	Nucleoporin p54	Q7Z3B4	3	3	18.2686
MYH14	Myosin-14	Q7Z406	2	2	68.7891
SZRD1	SUZ domain-containing protein 1	Q7Z422	1	1	5.14198
HEATR3	HEAT repeat-containing protein 3	Q7Z4Q2	1	1	37.0908
HDGFL2	Hepatoma-derived growth factor-related protein 2	Q7Z4V5	2	2	8.59885
HUWE1	E3 ubiquitin-protein ligase HUWE1	Q7Z6Z7	3	3	28.6249
ADGRG6	Adhesion G-protein coupled receptor G6	Q86SQ4	3	3	30.21
METTL3	N6-adenosine-methyltransferase catalytic subunit	Q86U44	1	1	29.2118
YRDC	YrdC domain-containing protein, mitochondrial	Q86U90	1	1	8.11188
OAF	Out at first protein homolog	Q86UD1	2	2	21.1955
RTN4RL1	Reticulon-4 receptor-like 1	Q86UN2	2	2	22.955
KTN1	Kinectin	Q86UP2	12	12	44.7357
CAND1	Cullin-associated NEDD8-dissociated protein 1	Q86VP6	29	29	225.909
FJX1	Four-jointed box protein 1	Q86VR8	3	3	30.9884
HOOK3	Protein Hook homolog 3	Q86VS8	5	5	30.0484
THOC6	THO complex subunit 6 homolog	Q86W42	3	3	33.6838
PARG	Poly(ADP-ribose) glycohydrolase	Q86W56	2	2	28.1396
VRK2	Serine/threonine-protein kinase VRK2	Q86Y07	1	1	3.29298
KRT73	Keratin, type II cytoskeletal 73	Q86Y46	1	1	139.921
DNAAF5	Dynein axonemal assembly factor 5	Q86Y56	4	4	26.3464
IFNL1	Interferon lambda-1	Q8IU54	1	1	54.7995
H2AC21	Histone H2A type 2-B	Q8IUE6	1	1	105.422
PLD3	5'-3' exonuclease PLD3	Q8IV08	1	1	16.6485
AHNAK2	Protein AHNAK2	Q8IVF2	1	1	16.0066
SUGP1	SURP and G-patch domain-containing protein 1	Q8IWZ8	1	1	12.6882
FTSJ3	pre-rRNA 2'-O-ribose RNA methyltransferase FTSJ3	Q8IY81	1	1	7.72566
DIS3L2	DIS3-like exonuclease 2	Q8IYB7	1	1	14.813
HACE1	E3 ubiquitin-protein ligase HACE1	Q8IYU2	1	1	10.7863
PHACTR4	Phosphatase and actin regulator 4	Q8IZ21	2	2	15.1582
CHPF	Chondroitin sulfate synthase 2	Q8IZ52	1	1	5.13871
PELP1	Proline-, glutamic acid- and leucine-rich protein 1	Q8IZL8	1	1	36.7756
CCAR2	Cell cycle and apoptosis regulator protein 2	Q8N163	9	9	86.6614
NUP93	Nuclear pore complex protein Nup93	Q8N1F7	9	9	64.6282
LRRC47	Leucine-rich repeat-containing protein 47	Q8N1G4	11	11	84.2916
STAG2	Cohesin subunit SA-2	Q8N3U4	3	3	22.3506
GALNT16	Polypeptide N-acetylgalactosaminyltransferase 16	Q8N428	1	1	12.2698
FSTL5	Follistatin-related protein 5	Q8N475	2	2	9.54347
KIF2B;KIF2C	Kinesin-like protein KIF2B;Kinesin-like protein KIF2C	Q8N4N8;Q99661	1	1	15.2223
OXR1	Oxidation resistance protein 1	Q8N573	3	3	21.0364
PAF1	RNA polymerase II-associated factor 1 homolog	Q8N7H5	3	3	17.2217
PRPF38A	Pre-mRNA-splicing factor 38A	Q8NAV1	1	1	28.07
UBAC2	Ubiquitin-associated domain-containing protein 2;Ubiquitin-associated domain-containing protein 2 (Fragment)	Q8NBM4;X6R5E5	1	1	182.921
TXNDC5	Thioredoxin domain-containing protein 5	Q8NBS9	3	3	24.3338
SERBP1	Plasminogen activator inhibitor 1 RNA-binding protein	Q8NC51	8	8	134.026
NFATC2IP	NFATC2-interacting protein	Q8NCF5	1	1	11.9636
CHST14	Carbohydrate sulfotransferase 14	Q8NCH0	10	10	155.959
CMAS	N-acylneuraminate cytidylyltransferase	Q8NFW8	1	1	13.9768
THOC2	THO complex subunit 2	Q8NI27	2	2	41.6594
WDR48	WD repeat-containing protein 48	Q8TAF3	2	2	17.9952
NPLOC4	Nuclear protein localization protein 4 homolog	Q8TAT6	3	3	32.1643
UBA3	NEDD8-activating enzyme E1 catalytic subunit	Q8TBC4	9	9	78.7792
LRRC20	Leucine-rich repeat-containing protein 20;Leucine-rich repeat-containing protein 20 (Fragment)	Q8TCA0;X6RK58	1	1	17.1179
MICAL1	[F-actin]-monooxygenase MICAL1	Q8TDZ2	1	1	14.2913
PANK1;PANK3	Pantothenate kinase 1;Pantothenate kinase 3	Q8TE04;Q9H999	1	1	4.31853
GEMIN5	Gem-associated protein 5	Q8TEQ6	9	9	90.6872
IPO4	Importin-4	Q8TEX9	11	11	108.154
PPIL4	Peptidyl-prolyl cis-trans isomerase-like 4	Q8WUA2	2	2	34.5599
TSKU	Tsukushi	Q8WUA8	1	1	37.7974
PDCD6IP	Programmed cell death 6-interacting protein	Q8WUM4	31	31	379.595
BRK1	Protein BRICK1	Q8WUW1	1	1	14.3434
UBLCP1	Ubiquitin-like domain-containing CTD phosphatase 1	Q8WVY7	6	6	89.8179
PCNP	PEST proteolytic signal-containing nuclear protein	Q8WW12	4	4	95.0063
TEKT4	Tektin-4	Q8WW24	1	1	114.46
ATXN2L	Ataxin-2-like protein	Q8WWM7	2	2	28.1431
IGFBPL1	Insulin-like growth factor-binding protein-like 1	Q8WX77	5	5	287.871
PALLD	Palladin	Q8WX93	4	4	23.8629
PSPC1	Paraspeckle component 1	Q8WXF1	6	6	321.642
DNAJC9	DnaJ homolog subfamily C member 9	Q8WXX5	4	4	48.5997
PPM1E	Protein phosphatase 1E	Q8WY54	1	1	13.2397
OVCA2	Esterase OVCA2	Q8WZ82	1	1	22.9414
IRGQ	Immunity-related GTPase family Q protein	Q8WZA9	2	2	80.4191
FAM3C	Protein FAM3C	Q92520	3	3	23.5827
H1-10	Histone H1.10	Q92522	2	2	14.5483
CCT6B	T-complex protein 1 subunit zeta-2	Q92526	1	1	610.163
RTF1	RNA polymerase-associated protein RTF1 homolog	Q92541	2	2	32.1223
AP3S1	AP-3 complex subunit sigma-1	Q92572	2	2	17.26
HSPH1	Heat shock protein 105 kDa	Q92598	19	19	190.438
CNOT9	CCR4-NOT transcription complex subunit 9	Q92600	3	3	12.5829
GCN1	eIF-2-alpha kinase activator GCN1	Q92616	11	11	38.7213
RABGGTA	Geranylgeranyl transferase type-2 subunit alpha	Q92696	5	5	15.1142
PRCC	Proline-rich protein PRCC	Q92733	2	2	7.77353
HDAC2	Histone deacetylase 2	Q92769	1	1	25.347
STAM	Signal transducing adapter molecule 1	Q92783	3	3	22.765
GGH	Gamma-glutamyl hydrolase	Q92820	11	11	252.931
KIFAP3	Kinesin-associated protein 3	Q92845	1	1	18.0564
UFD1	Ubiquitin recognition factor in ER-associated degradation protein 1	Q92890	6	6	71.2062
GLG1	Golgi apparatus protein 1	Q92896	8	8	35.3308
UPF1	Regulator of nonsense transcripts 1	Q92900	13	13	51.6007
SMARCC1	SWI/SNF complex subunit SMARCC1	Q92922	13	13	112.665
TNPO1	Transportin-1	Q92973	13	13	111.27
GLMN	Glomulin	Q92990	4	4	23.2631
KAT5	Histone acetyltransferase KAT5	Q92993	1	1	16.8736
USP9X	Probable ubiquitin carboxyl-terminal hydrolase FAF-X	Q93008	15	15	53.4735
CUL5	Cullin-5	Q93034	6	6	37.6776
EXOC4	Exocyst complex component 4	Q96A65	1	1	14.424
MAGOHB	Protein mago nashi homolog 2	Q96A72	7	7	142.239
FUBP1	Far upstream element-binding protein 1	Q96AE4	19	19	509.024
LRRC59	Leucine-rich repeat-containing protein 59	Q96AG4	7	7	231.117
EXOSC8	Exosome complex component RRP43	Q96B26	2	2	14.8584
AKT1S1	Proline-rich AKT1 substrate 1	Q96B36	2	2	21.0943
AIDA	Axin interactor, dorsalization-associated protein	Q96BJ3	3	3	35.3802
ALKBH8	Alkylated DNA repair protein alkB homolog 8	Q96BT7	1	1	8.87689
EFHD2	EF-hand domain-containing protein D2	Q96C19	8	8	47.7015
DCPS	m7GpppX diphosphatase	Q96C86	3	3	26.0636
PPP1R14B	Protein phosphatase 1 regulatory subunit 14B	Q96C90	1	1	37.8824
RMDN1	Regulator of microtubule dynamics protein 1	Q96DB5	3	3	23.205
NUDT16	U8 snoRNA-decapping enzyme	Q96DE0	2	2	32.2464
SNRNP40	U5 small nuclear ribonucleoprotein 40 kDa protein	Q96DI7;Q9NSS8	1	1	24.6315
GNPNAT1	Glucosamine 6-phosphate N-acetyltransferase	Q96EK6	7	7	50.5309
L3HYPDH	Trans-3-hydroxy-L-proline dehydratase	Q96EM0	1	1	23.4704
C1GALT1C1	C1GALT1-specific chaperone 1	Q96EU7	2	2	16.897
TRMT61A	tRNA (adenine(58)-N(1))-methyltransferase catalytic subunit TRMT61A	Q96FX7	2	2	11.2181
APIP	Methylthioribulose-1-phosphate dehydratase	Q96GX9	4	4	26.84
ZC3HAV1L	Zinc finger CCCH-type antiviral protein 1-like	Q96H79	1	1	26.4676
PDLIM5	PDZ and LIM domain protein 5	Q96HC4	5	5	42.7102
FUBP3	Far upstream element-binding protein 3	Q96I24	1	1	6.58218
CNDP2	Cytosolic non-specific dipeptidase	Q96KP4	7	7	79.6797
ZFR	Zinc finger RNA-binding protein	Q96KR1	3	3	10.018
TRIM47	E3 ubiquitin-protein ligase TRIM47	Q96LD4	1	1	25.9092
DNAAF10	Dynein axonemal assembly factor 10	Q96MX6	3	3	13.9435
IPO9	Importin-9	Q96P70	9	9	162.839
DCBLD2	Discoidin, CUB and LCCL domain-containing protein 2	Q96PD2	2	2	15.6011
IL17F	Interleukin-17F	Q96PD4	1	1	13.6186
RBM14	RNA-binding protein 14	Q96PK6	1	1	10.2893
PNMA5	Paraneoplastic antigen-like protein 5	Q96PV4	1	1	32.4345
PUS7	Pseudouridylate synthase 7 homolog	Q96PZ0	4	4	49.4729
PPP1R10	Serine/threonine-protein phosphatase 1 regulatory subunit 10	Q96QC0	1	1	9.48569
VPS35	Vacuolar protein sorting-associated protein 35	Q96QK1	11	11	206.587
HMCN1	Hemicentin-1	Q96RW7	44	44	113.367
STRBP	Spermatid perinuclear RNA-binding protein	Q96SI9	1	1	3.2606
OSBPL9	Oxysterol-binding protein-related protein 9	Q96SU4	1	1	43.1734
NIBAN2	Protein Niban 2	Q96TA1	4	4	32.3428
PSMD1	26S proteasome non-ATPase regulatory subunit 1	Q99460	17	17	142.696
PFDN5	Prefoldin subunit 5	Q99471	5	5	48.0179
RNF2	E3 ubiquitin-protein ligase RING2;E3 ubiquitin-protein ligase RING2 (Fragment)	Q99496;X6RFN3	2	2	28.189
VAT1	Synaptic vesicle membrane protein VAT-1 homolog	Q99536	13	13	869.94
EIF3C	Eukaryotic translation initiation factor 3 subunit C	Q99613	21	21	234.377
NAPG	Gamma-soluble NSF attachment protein	Q99747	1	1	13.2098
CCT7	T-complex protein 1 subunit eta	Q99832	28	28	323.288
ATF6B	Cyclic AMP-dependent transcription factor ATF-6 beta	Q99941	7	7	68.7363
SH3GL1	Endophilin-A2	Q99961	7	7	58.1097
SEMA3C	Semaphorin-3C	Q99985	22	22	326.694
GDF15	Growth/differentiation factor 15	Q99988	3	3	176.083
NCAPG	Condensin complex subunit 3	Q9BPX3	1	1	3.45208
ARPC5L	Actin-related protein 2/3 complex subunit 5-like protein	Q9BPX5	1	1	100.272
GRWD1	Glutamate-rich WD repeat-containing protein 1	Q9BQ67	1	1	12.8163
WDR77	Methylosome protein 50	Q9BQA1	5	5	82.666
CORO1B	Coronin-1B	Q9BR76	6	6	132.157
TXNDC17	Thioredoxin domain-containing protein 17	Q9BRA2	2	2	15.354
PYM1	Partner of Y14 and mago	Q9BRP8	2	2	21.7903
GINS3	DNA replication complex GINS protein PSF3	Q9BRX5	1	1	31.8634
TUBGCP2	Gamma-tubulin complex component 2	Q9BSJ2	3	3	23.7808
ESYT1	Extended synaptotagmin-1	Q9BSJ8	8	8	43.5931
PSMG3	Proteasome assembly chaperone 3	Q9BT73	1	1	9.61487
COPS4	COP9 signalosome complex subunit 4	Q9BT78	10	10	54.9899
DIDO1	Death-inducer obliterator 1	Q9BTC0	2	2	21.4538
MCMBP	Mini-chromosome maintenance complex-binding protein	Q9BTE3	1	1	3.18564
HGH1	Protein HGH1 homolog	Q9BTY7	1	1	11.3388
TUBB6	Tubulin beta-6 chain	Q9BUF5	9	9	63.4753
PAXX	Protein PAXX	Q9BUH6	2	2	28.619
PDCD10	Programmed cell death protein 10	Q9BUL8	5	5	52.854
EFHD1	EF-hand domain-containing protein D1	Q9BUP0	1	1	12.9944
DDX23	Probable ATP-dependent RNA helicase DDX23	Q9BUQ8	11	11	72.787
MRI1	Methylthioribose-1-phosphate isomerase	Q9BV20	3	3	15.7208
TUBB2B	Tubulin beta-2B chain	Q9BVA1	2	2	64.712
PBDC1	Protein PBDC1	Q9BVG4	2	2	31.119
ACAT2	Acetyl-CoA acetyltransferase, cytosolic	Q9BWD1	2	2	15.9038
CHID1	Chitinase domain-containing protein 1	Q9BWS9	5	5	63.3388
NAA15	N-alpha-acetyltransferase 15, NatA auxiliary subunit	Q9BXJ9	21	21	193.108
OSBPL1A	Oxysterol-binding protein-related protein 1	Q9BXW6	2	2	5.17932
ITPA	Inosine triphosphate pyrophosphatase	Q9BY32	2	2	35.3106
EIF2A	Eukaryotic translation initiation factor 2A	Q9BY44	11	11	151.095
ANGPTL4	Angiopoietin-related protein 4	Q9BY76	11	11	377.716
UPF3B	Regulator of nonsense transcripts 3B	Q9BZI7	1	1	5.54493
UBE2O	(E3-independent) E2 ubiquitin-conjugating enzyme	Q9C0C9	5	5	23.9399
TTYH3	Protein tweety homolog 3	Q9C0H2	1	1	18.3768
C20orf27	UPF0687 protein C20orf27	Q9GZN8	2	2	50.7293
PITHD1	PITH domain-containing protein 1	Q9GZP4	1	1	25.553
PAIP1	Polyadenylate-binding protein-interacting protein 1	Q9H074	4	4	106.39
KLC2	Kinesin light chain 2	Q9H0B6	5	5	70.5335
ILKAP	Integrin-linked kinase-associated serine/threonine phosphatase 2C	Q9H0C8	2	2	51.9751
XRN2	5'-3' exoribonuclease 2	Q9H0D6	14	14	80.4667
DDX47	Probable ATP-dependent RNA helicase DDX47	Q9H0S4	1	1	10.8931
RAB1B	Ras-related protein Rab-1B	Q9H0U4	5	5	159.467
XYLT2	Xylosyltransferase 2	Q9H1B5	1	1	12.2631
IRF2BPL	Probable E3 ubiquitin-protein ligase IRF2BPL	Q9H1B7	2	2	28.317
POLR3F	DNA-directed RNA polymerase III subunit RPC6	Q9H1D9	2	2	12.5007
NUCKS1	Nuclear ubiquitous casein and cyclin-dependent kinase substrate 1	Q9H1E3	3	3	21.2405
EHD4	EH domain-containing protein 4	Q9H223	4	4	20.5231
VPS16	Vacuolar protein sorting-associated protein 16 homolog	Q9H269	3	3	12.5071
SLK	STE20-like serine/threonine-protein kinase	Q9H2G2	7	7	42.2689
PNN	Pinin	Q9H307	1	1	39.3366
C11orf68	UPF0696 protein C11orf68	Q9H3H3	2	2	49.6516
PTPN23	Tyrosine-protein phosphatase non-receptor type 23	Q9H3S7	3	3	25.5428
GOLPH3	Golgi phosphoprotein 3	Q9H4A6	2	2	33.2303
STEEP1	STING ER exit protein	Q9H5V9	1	1	65.2607
PHAX	Phosphorylated adapter RNA export protein	Q9H814	1	1	18.2447
UBE2Z	Ubiquitin-conjugating enzyme E2 Z	Q9H832	3	3	36.6743
MMRN2	Multimerin-2;Multimerin-2 (Fragment);Multimerin-2 (Fragment)	Q9H8L6;R4GMY6;V9GYS9	1	1	10.2414
ZWILCH	Protein zwilch homolog	Q9H900	2	2	11.6731
QTRT2	Queuine tRNA-ribosyltransferase accessory subunit 2	Q9H974	2	2	11.2465
LRRC40	Leucine-rich repeat-containing protein 40	Q9H9A6	17	17	129.734
POLR1B	DNA-directed RNA polymerase I subunit RPA2	Q9H9Y6	1	1	8.25539
XPO5	Exportin-5	Q9HAV4	4	4	44.9557
GRPEL1	GrpE protein homolog 1, mitochondrial	Q9HAV7	2	2	15.4729
CACYBP	Calcyclin-binding protein	Q9HB71	12	12	292.466
SPC25	Kinetochore protein Spc25	Q9HBM1	1	1	8.82367
EML4	Echinoderm microtubule-associated protein-like 4	Q9HC35	25	25	180.19
NCOA5	Nuclear receptor coactivator 5	Q9HCD5	1	1	20.48
SRA1	Steroid receptor RNA activator 1	Q9HD15	1	1	22.6687
FGF20	Fibroblast growth factor 20	Q9NP95	8	8	191.663
DYNLRB1	Dynein light chain roadblock-type 1	Q9NP97	3	3	35.9723
ENY2	Transcription and mRNA export factor ENY2	Q9NPA8	2	2	34.4155
EXOSC4	Exosome complex component RRP41	Q9NPD3	4	4	30.1862
UBE2T	Ubiquitin-conjugating enzyme E2 T	Q9NPD8	4	4	28.2983
OSGEP	Probable tRNA N6-adenosine threonylcarbamoyltransferase	Q9NPF4	3	3	18.9562
ISYNA1	Inositol-3-phosphate synthase 1	Q9NPH2	4	4	26.8767
ACOT13	Acyl-coenzyme A thioesterase 13	Q9NPJ3	2	2	55.2261
RIC8A	Synembryn-A	Q9NPQ8	2	2	24.4499
RPRD1B	Regulation of nuclear pre-mRNA domain-containing protein 1B	Q9NQG5	5	5	55.521
EXOSC5	Exosome complex component RRP46	Q9NQT4	3	3	38.6742
MYO5C	Unconventional myosin-Vc	Q9NQX4	1	1	11.7496
ACSS2	Acetyl-coenzyme A synthetase, cytoplasmic	Q9NR19	1	1	10.9792
DDX21	Nucleolar RNA helicase 2	Q9NR30	12	12	130.253
NANS	Sialic acid synthase	Q9NR45	9	9	88.6096
PDGFC	Platelet-derived growth factor C	Q9NRA1	6	6	305.988
CTPS2	CTP synthase 2	Q9NRF8	4	4	29.1854
POLE3	DNA polymerase epsilon subunit 3	Q9NRF9	1	1	76.7255
CHRAC1	Chromatin accessibility complex protein 1	Q9NRG0	2	2	54.5463
AASDHPPT	L-aminoadipate-semialdehyde dehydrogenase-phosphopantetheinyl transferase	Q9NRN7	3	3	51.1281
UBQLN4	Ubiquilin-4	Q9NRR5	1	1	4.37442
SERINC1	Serine incorporator 1	Q9NRX5	1	1	14.4545
FARSB	Phenylalanine--tRNA ligase beta subunit	Q9NSD9	14	14	116.185
FAM207A	Protein FAM207A	Q9NSI2	1	1	32.5572
CUTC	Copper homeostasis protein cutC homolog	Q9NTM9	3	3	29.7659
ECHDC1	Ethylmalonyl-CoA decarboxylase	Q9NTX5	7	7	71.3714
RBM12	RNA-binding protein 12	Q9NTZ6	10	10	57.3109
ZCCHC3	Zinc finger CCHC domain-containing protein 3	Q9NUD5	1	1	13.4687
ABCF3	ATP-binding cassette sub-family F member 3	Q9NUQ8	1	1	8.06855
CYRIB	CYFIP-related Rac1 interactor B	Q9NUQ9	13	13	71.3902
TMEM74B	Transmembrane protein 74B	Q9NUR3	1	1	44.8042
IMP3	U3 small nucleolar ribonucleoprotein protein IMP3	Q9NV31	1	1	24.7867
MRGBP	MRG/MORF4L-binding protein	Q9NV56	1	1	6.84499
PARVA	Alpha-parvin	Q9NVD7	3	3	14.8882
TBC1D13	TBC1 domain family member 13	Q9NVG8	1	1	10.9655
DNAJC17	DnaJ homolog subfamily C member 17	Q9NVM6	2	2	15.1749
NECAP2	Adaptin ear-binding coat-associated protein 2	Q9NVZ3	2	2	63.4019
WDR70	WD repeat-containing protein 70	Q9NW82	1	1	26.854
HPF1	Histone PARylation factor 1	Q9NWY4	1	1	14.0037
COMMD8	COMM domain-containing protein 8	Q9NX08	1	1	33.8149
HYPK	Huntingtin-interacting protein K	Q9NX55	1	1	1.87825
LYAR	Cell growth-regulating nucleolar protein	Q9NX58	1	1	18.2829
THUMPD1	THUMP domain-containing protein 1	Q9NXG2	2	2	30.0641
TRMT1	tRNA (guanine(26)-N(2))-dimethyltransferase	Q9NXH9	4	4	32.3847
NSMCE4A	Non-structural maintenance of chromosomes element 4 homolog A	Q9NXX6	1	1	19.4674
GAR1	H/ACA ribonucleoprotein complex subunit 1	Q9NY12	1	1	16.1142
ERAP1	Endoplasmic reticulum aminopeptidase 1	Q9NZ08	1	1	13.6894
ACTR10	Actin-related protein 10;Actin-related protein 10 (Fragment)	Q9NZ32;V9GYX7	3	3	19.0904
IGF2BP1	Insulin-like growth factor 2 mRNA-binding protein 1	Q9NZI8	3	3	32.3606
SACS	Sacsin	Q9NZJ4	5	5	125.351
[truncated: 105 more rows]

## Sheet: Label-free_R2
Supplemental Data S5. Comparison of label-free DIA and mDIA using 200 ng EV peptides (label-free, Replicate 2)
PG.Genes	PG.ProteinDescriptions	PG.UniProtIds	PG.NrOfModifiedSequencesIdentified	PG.NrOfModifiedSequencesUsedForQuantification	PG.Quantity
PDCD6	HCG1985580, isoform CRA_c;Programmed cell death protein 6	A0A024QZ42;O75340	4	4	51.4724
CDK1	Cell division cycle 2, G1 to S and G2 to M, isoform CRA_a;Cyclin-dependent kinase 1	A0A024QZP7;P06493	9	9	218.481
SERPINB6	Serpin B6	A0A024QZX5;A0A087X1N8;A0A2R8YD12;P35237	4	4	40.1375
hCG_2014768;TMA7	Coiled-coil domain-containing protein 72;Translation machinery-associated protein 7	A0A024R1R8;Q9Y2S6	2	2	69.831
HDLBP	High density lipoprotein binding protein (Vigilin), isoform CRA_a;Vigilin	A0A024R4E5;Q00341	8	8	28.5967
EHD1	EH domain-containing protein 1;EH domain-containing protein 1 (Fragment);EH domain-containing protein 1 (Fragment);EH domain-containing protein 1	A0A024R571;C9J2Z4;C9JC03;Q9H4M9	3	3	31.3976
PSMA2;;PSMA2	Proteasome subunit alpha type;Proteasome subunit alpha type;Proteasome subunit alpha type-2	A0A024RA52;A0A7I2V2H3;P25787	4	4	24.8325
NUDT4B;NUDT4	Diphosphoinositol polyphosphate phosphohydrolase NUDT4B;Diphosphoinositol polyphosphate phosphohydrolase 2	A0A024RBG1;Q9NZJ9	1	1	19.4267
BAG6	BCL2-associated athanogene 6;BCL2-associated athanogene 6;BCL2-associated athanogene 6;BCL2-associated athanogene 6;Large proline-rich protein BAG6;Large proline-rich protein BAG6	A0A024RCR6;A0A0G2JK23;A0A0G2JL47;A0A7I2V508;A0A7P0MQS5;P46379	6	6	92.3845
FNBP1L	Formin-binding protein 1-like (Fragment);Formin-binding protein 1-like	A0A075B6Q2;Q5T0N5	1	1	25.8634
RPS17;RPS17;;RPS17	40S ribosomal protein S17	A0A075B716;H0YN88;H3BNC9;P08708	3	3	17.6569
TNPO2	Transportin-2	A0A075B780;O14787	1	1	16.0458
CAPNS1	Calcium-activated neutral proteinase small subunit (Fragment);Calcium-activated neutral proteinase small subunit;Calcium-activated neutral proteinase small subunit (Fragment);Calpain small subunit 1;Calcium-activated neutral proteinase small subunit (Fragment)	A0A075B7C0;A0A0C4DGQ5;K7EIV0;P04632;U3KQE2	4	4	49.858
TAF15	TATA-binding protein-associated factor 2N	A0A075B7D9;Q92804	4	4	60.494
TXNRD1	Thioredoxin-disulfide reductase;Thioredoxin reductase 1, cytoplasmic;Thioredoxin-disulfide reductase;Thioredoxin-disulfide reductase;Thioredoxin-disulfide reductase;Thioredoxin reductase 1, cytoplasmic	A0A087WSW9;A0A087WSY9;A0A182DWI3;E9PIR7;F8W809;Q16881	14	14	101.422
HSP90B1	Endoplasmin	A0A087WT78;A0A7P0TAE1;A0A7P0TAT8;H0YIV0;P14625	9	9	422.841
EIF2B4	Translation initiation factor eIF-2B subunit delta	A0A087WTA5;E7ERK9;Q9UI10	3	3	36.3924
COL1A2	Collagen alpha-2(I) chain	A0A087WTA8;P08123	61	61	8587.05
CUL3	Cullin-3;Cullin-3 (Fragment);Cullin-3	A0A087WTG3;H7C399;Q13618	2	2	14.6723
ROBO1	Roundabout homolog 1	A0A087WTM1;Q9Y6N7	9	9	65.2657
KHSRP	Far upstream element-binding protein 2	A0A087WTP3;M0R0C6;Q92945	14	14	181.769
FKBP1A;;FKBP1A;FKBP1A;FKBP1A;FKBP1A;FKBP1A	Peptidyl-prolyl cis-trans isomerase FKBP1A;Uncharacterized protein;Peptidylprolyl isomerase;Peptidylprolyl isomerase;Peptidyl-prolyl cis-trans isomerase FKBP1A;FK506 binding protein12;FK506 binding protein12	A0A087WTS4;A0A087WV48;A0A087WZM5;A0A7I2V3S6;P62942;Q1JUQ3;Q5W0X3	1	1	47.1773
CD9	Tetraspanin;Tetraspanin;Tetraspanin;Tetraspanin;Tetraspanin;Tetraspanin;Tetraspanin;CD9 antigen	A0A087WU13;A0A2R8Y478;A0A7I2V3T0;A0A7I2V3T7;A6NNI4;F5GXT1;G8JLH6;P21926	1	1	170.618
RNPEP	Aminopeptidase B (Fragment);Aminopeptidase B (Fragment);Aminopeptidase B;Aminopeptidase B (Fragment);Aminopeptidase B	A0A087WU27;A0A087WUS4;A6NKB8;C9JMZ3;Q9H4A4	1	1	30.8229
CTNNBL1	Beta-catenin-like protein 1	A0A087WUB9;Q8WYA6	1	1	127.042
SYMPK	Symplekin;Symplekin (Fragment);Symplekin (Fragment);Symplekin (Fragment);Symplekin;Symplekin	A0A087WUE9;M0QXP5;M0R180;M0R1C2;M0R3C7;Q92797	1	1	25.232
ASRGL1	Isoaspartyl peptidase/L-asparaginase;Isoaspartyl peptidase/L-asparaginase (Fragment);Isoaspartyl peptidase/L-asparaginase;Isoaspartyl peptidase/L-asparaginase	A0A087WUG3;A0A087WZI5;E9PJK6;Q7L266	1	1	18.1366
HNRNPDL	Heterogeneous nuclear ribonucleoprotein D-like	A0A087WUK2;O14979	8	8	130.268
PSMB3	Proteasome chain 13 (Fragment);Proteasome subunit beta type-3	A0A087WUL2;P49720	4	4	25.3289
MYEF2	Myelin expression factor 2	A0A087WUT0;A0A0A0MQW0;A0A0A0MR39;Q9P2K5	2	2	14.5534
EIF5B	Eukaryotic translation initiation factor 5B	A0A087WUT6;O60841	12	12	62.1178
BSG	Basigin	A0A087WUV8;A0A7P0T8A7;A0A7P0TA85;A0A7P0TB04;P35613	3	3	49.5446
SPTBN1	Spectrin beta chain;Spectrin beta chain, non-erythrocytic 1	A0A087WUZ3;Q01082	32	32	139.72
SUCO	SUN domain-containing ossification factor	A0A087WV04;Q9UBS9	1	1	503.086
COG1	Conserved oligomeric Golgi complex subunit 1;Conserved oligomeric Golgi complex subunit 1 (Fragment);Conserved oligomeric Golgi complex subunit 1	A0A087WVI0;E9PBL8;Q8WTW3	1	1	3.98712
POLR2E	DNA-directed RNA polymerases I, II, and III subunit RPABC1 (Fragment);DNA-directed RNA polymerase II subunit E;DNA-directed RNA polymerases I, II, and III subunit RPABC1 (Fragment);DNA-directed RNA polymerase II subunit E;DNA-directed RNA polymerases I, II, and III subunit RPABC1	A0A087WVN5;A0A087WVZ9;A0A087WWX0;A0A0A0MQR7;P19388	1	1	15.4068
FAT1	Protocadherin Fat 1	A0A087WVP1;Q14517	17	17	54.7765
CLTC	Clathrin heavy chain;Clathrin heavy chain 1	A0A087WVQ6;Q00610	58	58	478.448
EEF1A1	Elongation factor 1-alpha;Elongation factor 1-alpha;Elongation factor 1-alpha 1	A0A087WVQ9;A0A7I2V659;P68104	22	22	5868.47
PSMB2	Proteasome subunit beta type-2	A0A087WVV1;P49721	1	1	22.2627
UBE2D1;UBE2D4;UBE2D1;UBE2D4	Ubiquitin-conjugating enzyme E2 D1;Ubiquitin-conjugating enzyme E2 D4;Ubiquitin-conjugating enzyme E2 D1;Ubiquitin-conjugating enzyme E2 D4	A0A087WW00;C9J9H9;P51668;Q9Y2X8	1	1	56.7172
ITIH3	Inter-alpha-trypsin inhibitor heavy chain H3	A0A087WW43;E7ET33;Q06033	1	1	140.32
RPL17;RPL17;RPL17-C18orf32;RPL17;RPL17;RPL17;RPL17;RPL17	60S ribosomal protein L17 (Fragment);60S ribosomal protein L17 (Fragment);60S ribosomal protein L17;60S ribosomal protein L17 (Fragment);60S ribosomal protein L17 (Fragment);60S ribosomal protein L17 (Fragment);60S ribosomal protein L17 (Fragment);60S ribosomal protein L17	A0A087WWH0;A0A087WXM6;A0A0A6YYL6;J3KRB3;J3KRX5;J3QQT2;J3QS96;P18621	3	3	27.8337
HYOU1	Hypoxia up-regulated protein 1;Hypoxia up-regulated protein 1;Hypoxia up-regulated protein 1;Hypoxia up-regulated protein 1 (Fragment);Hypoxia up-regulated protein 1;Hypoxia up-regulated protein 1	A0A087WWI4;A0A087X054;A0A494C039;E9PJ21;K7EQK2;Q9Y4L1	1	1	12.3526
GMPR2	GMP reductase;GMP reductase;GMP reductase;GMP reductase;GMP reductase;GMP reductase 2	A0A087WWM4;F8WAN9;H0YLV5;H0YMB3;H0YNJ6;Q9P2T1	2	2	32.1169
EMG1	Ribosomal RNA small subunit methyltransferase NEP1 (Fragment);Ribosomal RNA small subunit methyltransferase NEP1;Ribosomal RNA small subunit methyltransferase NEP1 (Fragment)	A0A087WWQ2;Q92979;V9GYP5	2	2	47.7274
THOC1	THO complex subunit 1;THO complex subunit 1;THO complex subunit 1 (Fragment)	A0A087WWS1;Q96FV9;R4GMN4	2	2	13.9804
TPM3;TPM1;TPM3;TPM4;TPM4;TPM4;TPM4;TPM4;TPM4;TPM1;TPM3;TPM3;TPM2;TPM1;TPM3;TPM1;TPM1;TPM1;TPM1;TPM1;TPM1;TPM1;TPM3;TPM4;TPM3;TPM2;TPM1;TPM4;TPM2;TPM1	Tropomyosin alpha-3 chain;Tropomyosin 1 (Alpha), isoform CRA_o (Fragment);Tropomyosin 3 nu;Tropomyosin alpha-4 chain;Tropomyosin alpha-4 chain;Tropomyosin alpha-4 chain (Fragment);Tropomyosin alpha-4 chain;Tropomyosin alpha-4 chain (Fragment);Tropomyosin alpha-4 chain (Fragment);Tropomyosin alpha-1 chain;Tropomyosin alpha-3 chain (Fragment);Tropomyosin alpha-3 chain;Beta tropomyosin isoform;Tropo…	A0A087WWU8;A0A0S2Z4G6;A0A2R2Y2Q3;A0A2R8Y5V9;A0A2R8YE05;A0A2R8YEU4;A0A2R8YGX3;A0A2R8YH90;A0A2R8YHD2;A0A494BZZ2;A0A494C0G0;A0A494C0P6;A7XZE4;B7Z596;D6R904;F5H7S3;H0YK48;H0YKJ4;H0YKP3;H0YKX5;H0YL80;H7BYY1;J3KN67;K7ENT6;P06753;P07951;P09493;P67936;Q5TCU3;Q6ZN40	1	1	47.3408
ADRM1	Proteasomal ubiquitin receptor ADRM1	A0A087WX59;Q16186	2	2	9.85328
RPUSD2	RNA pseudouridylate synthase domain-containing protein 2 (Fragment);RNA pseudouridylate synthase domain-containing protein 2	A0A087WXE2;Q8IZ73	1	1	165.615
CNTNAP3B;CNTNAP3B;CNTNAP3;CNTNAP3;CNTNAP3;CNTNAP3B;CNTNAP3	Contactin-associated protein-like 3B;Contactin-associated protein-like 3B;Contactin-associated protein-like 3;Contactin-associated protein-like 3;Contactin-associated protein-like 3;Contactin-associated protein-like 3B;Contactin-associated protein-like 3	A0A087WXL9;A0A087X119;A6NC89;B1AM99;B1AMA2;Q96NU0;Q9BZ76	2	2	20.3723
ESYT2	Extended synaptotagmin-2	A0A087WXU3;A0A499FIX8;A0FGR8;H7BXI1	2	2	31.1291
VTA1	Chromosome 6 open reading frame 55, isoform CRA_b;Vacuolar protein sorting-associated protein VTA1 homolog	A0A087WY55;Q9NP79	6	6	304.829
NUMA1	Nuclear mitotic apparatus protein 1	A0A087WY61;Q14980	5	5	56.5612
AP2M1	AP-2 complex subunit mu	A0A087WY71;E9PFW3;Q96CW1	4	4	55.5695
UBE2D3;UBE2D2;UBE2D3;UBE2D3;UBE2D2;UBE2D3;UBE2D3;UBE2D2	Ubiquitin-conjugating enzyme E2 D3;Ubiquitin-conjugating enzyme E2 D2;Ubiquitin-conjugating enzyme E2 D3;Ubiquitin-conjugating enzyme E2 D3 (Fragment);Ubiquitin-conjugating enzyme E2 D2 (Fragment);Ubiquitin-conjugating enzyme E2 D3;Ubiquitin-conjugating enzyme E2 D3;Ubiquitin-conjugating enzyme E2 D2	A0A087WY85;A0A0A0MQU3;D6RAH7;D6RAW0;D6RFM0;H9KV45;P61077;P62837	1	1	196.763
DHX29	ATP-dependent RNA helicase DHX29	A0A087WYN9;Q7Z478	2	2	8.48284
TPD52L2	Tumor protein D54	A0A087WYR3;O43399	4	4	72.248
UGP2	UTP--glucose-1-phosphate uridylyltransferase	A0A087WYS1;A0A7I2YQ74;E7EUC7;Q16851	5	5	31.7668
PTGES3	Prostaglandin E synthase 3	A0A087WYT3;Q15185	3	3	108.667
PARVB;PARVB;PARVA	Beta-parvin;Beta-parvin;Alpha-parvin	A0A087WZB5;Q9HBI1;Q9NVD7	1	1	43.8417
BOLA2B;BOLA2	BolA-like protein 2	A0A087WZT3;Q9H3K6	1	1	80.6616
SBDS	Ribosome maturation protein SBDS	A0A087X020;Q9Y3A5	6	6	65.5005
WDR13	WD repeat-containing protein 13 (Fragment);WD repeat-containing protein 13	A0A087X091;Q9H1Z4	2	2	31.0307
CAB39	Calcium-binding protein 39	A0A087X0K1;Q9Y376	3	3	12.8806
TJP1	Tight junction protein 1 (Zona occludens 1), isoform CRA_a;Tight junction protein ZO-1;Tight junction protein ZO-1;Tight junction protein ZO-1;Tight junction protein 1 (Zona occludens 1), isoform CRA_e;Tight junction protein ZO-1	A0A087X0K9;A0A0G2JNH2;A0A7I2V5U5;G3V1L9;G5E9E7;Q07157	8	8	30.8055
SNX12	Sorting nexin-12	A0A087X0R6;Q9UMY4	2	2	88.2861
COL6A1	Collagen alpha-1(VI) chain	A0A087X0S5;P12109	6	6	134.151
RELA	Transcription factor p65;Transcription factor p65 (Fragment);Transcription factor p65;RELA protein	A0A087X0W8;E9PKH5;Q04206;Q2TAM5	2	2	15.2617
SEPTIN8	Septin;Septin;Septin;Septin;Septin-8	A0A087X142;A6NFQ9;A6NMH6;F8W8I8;Q92599	2	2	9.33639
RAB18	Ras-related protein Rab-18	A0A087X163;Q5W0J0;Q9NP72	1	1	40.7091
LYPLA1	Acyl-protein thioesterase 1;Acyl-protein thioesterase 1 (Fragment);Acyl-protein thioesterase 1	A0A087X1K9;E5RGR0;O75608	3	3	65.4376
SMAP1	Stromal membrane-associated protein 1	A0A087X1X9;Q8IYB5	1	1	46.2713
PSME2	Proteasome activator complex subunit 2	A0A087X1Z3;Q9UL46	4	4	44.2213
AGRN	Agrin	A0A087X208;A0A494C0G5;A0A494C1I6;O00468	21	21	196.565
MID1	E3 ubiquitin-protein ligase Midline-1;E3 ubiquitin-protein ligase Midline-1;E3 ubiquitin-protein ligase Midline-1 (Fragment);E3 ubiquitin-protein ligase Midline-1	A0A087X255;A0A6Q8PF94;C9J453;O15344	2	2	31.0043
SRSF3	Serine/arginine-rich-splicing factor 3;Serine/arginine-rich splicing factor 3	A0A087X2D0;P84103	3	3	175.181
PSMC6	26S proteasome regulatory subunit 10B	A0A087X2I1;P62333	13	13	87.1404
LSM7	U6 snRNA-associated Sm-like protein LSm7	A0A087X2I5;Q9UK45	1	1	135.972
ADSL	Adenylosuccinate lyase	A0A096LNY5;A0A096LNY6;A0A1B0GTJ7;A0A1B0GWJ0;A0A7P0T9A7;A0A7P0Z472;P30566	5	5	55.4528
GPS1	COP9 signalosome complex subunit 1	A0A096LP07;A0A096LPJ3;A8K070;C9JFE4;Q13098	3	3	33.5517
AAK1	AP2-associated protein kinase 1	A0A096LP25;E9PG46;Q2M2I8	2	2	25.7593
RPL13A	60S ribosomal protein L13a	A0A096LPE0;A0A7I2V2L9;A0A7I2V5L3;M0QZU1;P40429	1	1	33.5141
PYCR3	Pyrroline-5-carboxylate reductase;Pyrroline-5-carboxylate reductase 3	A0A0A0MQS1;Q53H96	3	3	18.6922
SCLY	Selenocysteine lyase;Selenocysteine lyase (Fragment);Selenocysteine lyase (Fragment);Selenocysteine lyase (Fragment);Selenocysteine lyase	A0A0A0MQU4;C9JNL5;H7C277;H7C3V9;Q96I15	1	1	24.3945
HNRNPUL1	Heterogeneous nuclear ribonucleoprotein U-like protein 1;Heterogeneous nuclear ribonucleoprotein U-like protein 1;Heterogeneous nuclear ribonucleoprotein U-like protein 1 (Fragment);Heterogeneous nuclear ribonucleoprotein U-like protein 1	A0A0A0MRA5;B7Z4B8;M0R3F1;Q9BUJ2	6	6	27.6569
EXOC7	Exocyst complex component 7 (Fragment);Exocyst complex component 7;Exocyst complex component 7;Exocyst complex component 7	A0A0A0MRE1;A0A0A0MSB8;B4DJ07;Q9UPT5	1	1	40.9146
WDR47	WD repeat-containing protein 47;WD repeat-containing protein 47 (Fragment);WD repeat-containing protein 47 (Fragment);WD repeat-containing protein 47 (Fragment);WD repeat-containing protein 47	A0A0A0MRE6;E9PN15;E9PNF6;E9PR96;O94967	1	1	9.4169
NLE1	Notchless protein homolog 1	A0A0A0MRH0;Q9NVX2	3	3	13.6521
SNX6	Sorting nexin;Sorting nexin-6	A0A0A0MRI2;Q9UNH7	6	6	41.1223
PCMT1	Protein-L-isoaspartate O-methyltransferase;Protein-L-isoaspartate O-methyltransferase;Protein-L-isoaspartate(D-aspartate) O-methyltransferase	A0A0A0MRJ6;A0A3F2YNX8;P22061	3	3	37.3092
ZNF326	DBIRD complex subunit ZNF326	A0A0A0MRN4;Q5BKZ1	1	1	27.3841
SMARCA1	Probable global transcription activator SNF2L1	A0A0A0MRP6;B7ZLQ5;P28370	1	1	32.6073
ABI1	Abl interactor 1	A0A0A0MRT6;B6VEX4;Q8IZP0	4	4	39.7001
DCTN3	Dynactin subunit 3 (Fragment);Dynactin subunit 3;Dynactin subunit 3;Dynactin subunit 3	A0A0A0MRV8;O75935;X6RA56;X6RLR1	2	2	51.1875
GSN	Actin-depolymerizing factor;Actin-depolymerizing factor;Gelsolin	A0A0A0MS51;A0A0A0MT01;P06396	6	6	85.054
HADH	Hydroxyacyl-coenzyme A dehydrogenase, mitochondrial;Hydroxyacyl-coenzyme A dehydrogenase, mitochondrial;Hydroxyacyl-coenzyme A dehydrogenase, mitochondrial (Fragment);Hydroxyacyl-coenzyme A dehydrogenase, mitochondrial;Hydroxyacyl-coenzyme A dehydrogenase, mitochondrial;Hydroxyacyl-coenzyme A dehydrogenase, mitochondrial;Hydroxyacyl-coenzyme A dehydrogenase, mitochondrial	A0A0A0MSE2;A0A0D9SFP2;A0A1W2PNM1;A0A1W2PQ78;A0A1W2PQV5;E9PF18;Q16836	2	2	15.0317
DDX42	RNA helicase;ATP-dependent RNA helicase DDX42	A0A0A0MSJ0;Q86XP3	13	13	161.845
TOR1AIP1	Torsin-1A-interacting protein 1;Torsin-1A-interacting protein 1 (Fragment);Torsin-1A-interacting protein 1 (Fragment);Torsin-1A-interacting protein 1	A0A0A0MSK5;H0YD16;H0YDU3;Q5JTV8	1	1	13.8055
PLS3	Plastin-3	A0A0A0MSQ0;P13797	2	2	23.6863
PITPNB	Phosphatidylinositol transfer protein beta isoform	A0A0A0MSW4;P48739	11	11	88.1954
NFYC	Nuclear transcription factor Y subunit gamma (Fragment);Nuclear transcription factor Y subunit gamma (Fragment);Nuclear transcription factor Y subunit gamma;Nuclear transcription factor Y subunit gamma (Fragment);Nuclear transcription factor Y subunit gamma (Fragment)	A0A0A0MT00;E9PI99;Q13952;Q5T6K5;Q5T6K7	2	2	32.7258
ATP1A3;;ATP1A3;ATP1A1;ATP1A3	Sodium/potassium-transporting ATPase subunit alpha-3;Sodium/potassium-transporting ATPase subunit alpha;Sodium/potassium-transporting ATPase subunit alpha;Sodium/potassium-transporting ATPase subunit alpha-1;Sodium/potassium-transporting ATPase subunit alpha-3	A0A0A0MT26;A0A2R8YEY8;M0R116;P05023;P13637	1	1	31.1639
NAV2	Neuron navigator 2;Neuron navigator 2;Neuron navigator 2 (Fragment);Neuron navigator 2	A0A0A0MTE8;A0A0A0MTL4;E9PNV5;Q8IVL1	1	1	32.0814
ILK	59 kDa serine/threonine-protein kinase;Integrin-linked protein kinase	A0A0A0MTH3;Q13418	2	2	11.063
CUL2	Cullin-2	A0A0A0MTN0;Q13617;Q5T2B5	5	5	19.8861
INPPL1	Phosphatidylinositol 3,4,5-trisphosphate 5-phosphatase 2;Phosphatidylinositol 3,4,5-trisphosphate 5-phosphatase 2	A0A0A0MTP6;O15357	5	5	36.2447
LUC7L2	Putative RNA-binding protein Luc7-like 2	A0A0A6YYJ8;Q9Y383	3	3	29.7244
HERC6	Probable E3 ubiquitin-protein ligase HERC6;Probable E3 ubiquitin-protein ligase HERC6 (Fragment);Probable E3 ubiquitin-protein ligase HERC6	A0A0B4J1R3;H0Y9U0;Q8IVU3	1	1	50.1931
MED24	Mediator complex subunit 24;Mediator complex subunit 24 (Fragment);Mediator complex subunit 24;Mediator of RNA polymerase II transcription subunit 24	A0A0B4J1W0;B9TX62;F5GY88;O75448	1	1	3.15612
SRSF7	Serine/arginine-rich-splicing factor 7;Serine/arginine-rich-splicing factor 7;Serine/arginine-rich splicing factor 7	A0A0B4J1Z1;C9JAB2;Q16629	3	3	91.6154
COMMD4	COMM domain-containing protein 4;COMM domain-containing protein 4 (Fragment);COMM domain-containing protein 4 (Fragment);COMM domain-containing protein 4;COMM domain-containing protein 4	A0A0B4J287;H3BM91;H3BPG2;H3BQF2;Q9H0A8	1	1	5.20081
DLG1	Disks large homolog 1;Disks large homolog 1;Disks large homolog 1;Disks large homolog 1;Disks large homolog 1;Disks large homolog 1 (Fragment);Disks large homolog 1;Disks large homolog 1;Disks large homolog 1;Disks large homolog 1;Disks large homolog 1;Disks large homolog 1;Disks large homolog 1;Disks large homolog 1;Disks large homolog 1;Disks large homolog 1;Disks large homolog 1;Disks large ho…	A0A0C4DFT3;A0A590UJ08;A0A590UJ18;A0A590UJ25;A0A590UJ29;A0A590UJ64;A0A590UJ68;A0A590UJ81;A0A590UJC5;A0A590UJD9;A0A590UJL2;A0A590UJR4;A0A590UJR5;A0A590UJS9;A0A590UJX2;A0A590UK02;A0A590UK48;A0A590UK70;A0A590UK81;A0A590UKA8;E7EQD7;Q12959	1	1	42.3921
SET;SETSIP;SET	Protein SET;Protein SETSIP;Protein SET	A0A0C4DFV9;P0DME0;Q01105	1	1	42.8295
RPSA	40S ribosomal protein SA;40S ribosomal protein SA (Fragment);40S ribosomal protein SA	A0A0C4DG17;C9J9K3;P08865	10	10	349.455
ABI2	Abl interactor 2;Abl interactor 2;Abl interactor 2 (Fragment);Abl interactor 2;Abl interactor 2;Abl interactor 2 (Fragment);Abl interactor 2 (Fragment);Abl interactor 2	A0A0C4DG21;A0A7D9NKC8;E7EP65;E7EW77;F8WAL6;H0Y6B5;H7C3Q7;Q9NYB9	1	1	20.9996
ARL6IP4	ADP-ribosylation factor-like protein 6-interacting protein 4;ADP-ribosylation factor-like protein 6-interacting protein 4;ADP-ribosylation factor-like protein 6-interacting protein 4 (Fragment);ADP-ribosylation factor-like protein 6-interacting protein 4;ADP-ribosylation factor-like protein 6-interacting protein 4;ADP-ribosylation factor-like protein 6-interacting protein 4 (Fragment);ADP-ribosyl…	A0A0C4DG62;A0A0C4DH18;F5GYV5;F8WCT1;F8WEP2;H7BZV4;Q66PJ3	1	1	9.84728
FAM120A	Constitutive coactivator of PPAR-gamma-like protein 1 (Fragment);Constitutive coactivator of PPAR-gamma-like protein 1	A0A0C4DG79;Q9NZB2	1	1	32.0687
DDX46	RNA helicase;Probable ATP-dependent RNA helicase DDX46	A0A0C4DG89;Q7L014	4	4	32.5323
CAST	Calpain inhibitor;Calpain inhibitor;Calpain inhibitor;Calpain inhibitor;Calpain inhibitor;Calpain inhibitor;Calpain inhibitor;Calpain inhibitor;Calpain inhibitor (Fragment);Calpain inhibitor;Calpain inhibitor;Calpain inhibitor;Calpain inhibitor (Fragment);Calpain inhibitor (Fragment);Calpain inhibitor;Calpastatin	A0A0C4DGB5;A0A6Q8PG72;A0A6Q8PGG5;A0A6Q8PGN6;A0A6Q8PH20;B7Z574;E7EQ12;E7EQA0;E7ES10;E7EVY3;E9PCH5;E9PDE4;H0Y7F0;H0Y9H6;H0YD33;P20810	5	5	67.9608
ALB	Albumin;Albumin (Fragment);Albumin	A0A0C4DGB6;H0YA55;P02768	5	5	468.099
CCAR1	Cell division cycle and apoptosis regulator protein 1 (Fragment);Cell division cycle and apoptosis regulator protein 1	A0A0C4DGG8;Q8IX12	3	3	46.3153
CHD4	DNA helicase;DNA helicase;DNA helicase (Fragment);DNA helicase;DNA helicase;DNA helicase;DNA helicase;DNA helicase;DNA helicase;Chromodomain-helicase-DNA-binding protein 4	A0A0C4DGG9;A0A2R8Y212;A0A2R8Y425;A0A2R8Y521;A0A2R8Y5J0;A0A2R8YFD8;A0A2R8YFK9;A0A2U3TZM0;F5GWX5;Q14839	9	9	53.9685
CS	Citrate synthase;Citrate synthase;Citrate synthase, mitochondrial	A0A0C4DGI3;B4DJV2;O75390	2	2	37.7809
RPRD1A	Regulation of nuclear pre-mRNA domain-containing protein 1A	A0A0C4DGQ6;Q96P16	3	3	20.832
CUL1	Cullin-1	A0A0C4DGX4;A0A590UJ50;A0A590UJC4;A0A590UJR3;Q13616	5	5	33.2462
LTBP4	Latent-transforming growth factor beta-binding protein 4	A0A0C4DH07;Q8N2S1	17	17	116.801
DDX3X	RNA helicase;RNA helicase;RNA helicase;RNA helicase;RNA helicase;RNA helicase;RNA helicase;RNA helicase;RNA helicase;RNA helicase;RNA helicase;RNA helicase;RNA helicase;ATP-dependent RNA helicase DDX3X	A0A0D9SF53;A0A0D9SFB3;A0A0D9SG12;A0A2R8Y4A4;A0A2R8Y5G6;A0A2R8Y645;A0A2R8Y7T2;A0A2R8YCW1;A0A2R8YDT5;A0A2R8YF78;A0A2R8YFR4;A0A2R8YFS5;A0A2U3TZJ9;O00571	9	9	178.164
LMNB1	Lamin B1, isoform CRA_a;Lamin-B1 (Fragment);Lamin-B1;Lamin-B1	A0A0D9SFE5;A0A0D9SFY5;E9PBF6;P20700	3	3	34.8735
EWSR1	RNA-binding protein EWS;RNA-binding protein EWS;EWS RNA-binding protein variant 6;RNA-binding protein EWS	A0A0D9SFL3;B0QYK0;C9JGE3;Q01844	4	4	179.375
TBC1D24;TBC1D24;;TBC1D24;TBC1D24	TBC1 domain family member 24;TBC1 domain family member 24 (Fragment);Rab-GAP TBC domain-containing protein;TBC1 domain family member 24 (Fragment);TBC1 domain family member 24	A0A0D9SFR5;A0A2R8Y518;H3BQ06;H3BV07;Q9ULP9	1	1	24.3508
STXBP1	Syntaxin-binding protein 1;Syntaxin-binding protein 1;Syntaxin-binding protein 1;Syntaxin-binding protein 1;Syntaxin-binding protein 1;Syntaxin-binding protein 1 (Fragment);Syntaxin-binding protein 1	A0A0D9SG72;A0A1B0GTP9;A0A1B0GVQ5;A0A1B0GW76;A0A1B0GWF2;A0A2R8Y5D4;P61764	3	3	43.3296
TATDN1	Putative deoxyribonuclease TATDN1;Putative deoxyribonuclease TATDN1 (Fragment);Putative deoxyribonuclease TATDN1;Putative deoxyribonuclease TATDN1	A0A0D9SGD3;E5RG17;E5RGF2;Q6P1N9	2	2	9.37152
PHF6	PHD finger protein 6	A0A0D9SGE8;Q5JRC6;Q8IWS0	3	3	70.1204
DIAPH1	Protein diaphanous homolog 1	A0A0G2JH68;A0A140T8Z0;H9KV28;O60610	9	9	57.0327
HSPA1B;HSPA1A;HSPA1B	Heat shock 70 kDa protein 1B;Heat shock 70 kDa protein 1A;Heat shock 70 kDa protein 1B	A0A0G2JIW1;P0DMV8;P0DMV9	22	22	697.913
GBA	Glucosylceramidase;Glucosylceramidase;Lysosomal acid glucosylceramidase	A0A0G2JLB3;A0A0G2JNZ5;P04062	5	5	38.1304
SERPINF2	Alpha-2-antiplasmin;Alpha-2-antiplasmin (Fragment);Alpha-2-antiplasmin (Fragment);Alpha-2-antiplasmin	A0A0G2JPA8;A0A0J9YY65;C9JMH6;P08697	1	1	46.8419
C4A	C4a anaphylatoxin;C4a anaphylatoxin;C4a anaphylatoxin;C4a anaphylatoxin;Complement C4-A	A0A0G2JPR0;A0A140TA32;A0A140TA44;A0A140TA49;P0C0L4	5	5	36.2817
ABR;ABR;ABR;BCR;ABR;ABR;BCR;ABR	Active breakpoint cluster region-related protein (Fragment);Active breakpoint cluster region-related protein;Active breakpoint cluster region-related protein;Breakpoint cluster region protein (Fragment);Active breakpoint cluster region-related protein (Fragment);Active breakpoint cluster region-related protein (Fragment);Breakpoint cluster region protein;Active breakpoint cluster region-related p…	A0A0G2JQ41;A0A1C7CYZ0;B7Z683;H0Y554;I3L1U8;I3L2P5;P11274;Q12979	1	1	1.46678
SMARCB1	SWI/SNF-related matrix-associated actin-dependent regulator of chromatin subfamily B member 1 (Fragment);SWI/SNF-related matrix-associated actin-dependent regulator of chromatin subfamily B member 1 (Fragment);SWI/SNF-related matrix-associated actin-dependent regulator of chromatin subfamily B member 1 (Fragment);SWI/SNF-related matrix-associated actin-dependent regulator of chromatin subfamily B…	A0A0G2JSE9;A0A0U1RQQ2;A0A0U1RRB8;A0A2R8Y5N5;A0A2R8YEE8;C9JTA6;G5E975;Q12824	1	1	28.7404
PUF60	60 kDa poly(U)-binding-splicing factor (Fragment);60 kDa poly(U)-binding-splicing factor (Fragment);60 kDa poly(U)-binding-splicing factor (Fragment);60 kDa poly(U)-binding-splicing factor (Fragment);60 kDa poly(U)-binding-splicing factor (Fragment);60 kDa poly(U)-binding-splicing factor (Fragment);60 kDa poly(U)-binding-splicing factor (Fragment);60 kDa poly(U)-binding-splicing factor (Fragment)…	A0A0J9YVP6;A0A0J9YVR6;A0A0J9YWM1;A0A0J9YXJ8;A0A0J9YXX5;A0A0J9YYL3;E9PQ56;H0YEM1;Q9UHX1	6	6	49.7781
CTDP1	RNA polymerase II subunit A C-terminal domain phosphatase (Fragment);RNA polymerase II subunit A C-terminal domain phosphatase (Fragment);RNA polymerase II subunit A C-terminal domain phosphatase (Fragment);RNA polymerase II subunit A C-terminal domain phosphatase	A0A0J9YWB6;A0A0J9YWJ4;K7EJD2;Q9Y5B0	2	2	12.8857
CELF2;CELF2;CELF2;CELF2;CELF2;CELF1;CELF1;CELF1;CELF1;CELF1;CELF1;CELF2;CELF2;CELF1;CELF2	CUGBP Elav-like family member 2;CUGBP Elav-like family member 2;CUGBP Elav-like family member 2;CUGBP Elav-like family member 2;CUGBP Elav-like family member 2;CUGBP Elav-like family member 1 (Fragment);CUGBP Elav-like family member 1 (Fragment);CUGBP Elav-like family member 1 (Fragment);CUGBP Elav-like family member 1 (Fragment);CUGBP Elav-like family member 1 (Fragment);CUG triplet repeat, RNA …	A0A0J9YX66;A0A0J9YXJ0;A0A1B0GU44;A0A1B0GUN8;E9PC62;E9PKU1;E9PQK4;E9PSH0;F5H0D8;F5H4Y5;G5EA30;O95319;Q5VZZ6;Q92879;V9GYD9	1	1	16.8534
LIMS4;LIMS1;LIMS1	LIM and senescent cell antigen-like-containing domain protein;LIM and senescent cell antigen-like-containing domain protein 1 (Fragment);LIM and senescent cell antigen-like-containing domain protein 1	A0A0J9YXC7;A0A0M3HER1;P48059	1	1	51.058
MATR3	Matrin-3	A0A0R4J2E8;A8MXP9;B3KM87;P43243	3	3	162.262
POLR1D	DNA-directed RNA polymerase I subunit D;DNA-directed RNA polymerases I and III subunit RPAC2	A0A0R4J2F3;P0DPB6	1	1	64.288
PROS1	Vitamin K-dependent protein S (Fragment);Vitamin K-dependent protein S;Vitamin K-dependent protein S;Vitamin K-dependent protein S	A0A0S2Z4L3;A0A3B3ISJ1;G5E9F8;P07225	4	4	48.0907
ST3GAL5	Lactosylceramide alpha-2,3-sialyltransferase (Fragment);Lactosylceramide alpha-2,3-sialyltransferase (Fragment);Lactosylceramide alpha-2,3-sialyltransferase;Lactosylceramide alpha-2,3-sialyltransferase;Lactosylceramide alpha-2,3-sialyltransferase (Fragment);Lactosylceramide alpha-2,3-sialyltransferase (Fragment);Lactosylceramide alpha-2,3-sialyltransferase (Fragment);Lactosylceramide alpha-2,3-si…	A0A0S2Z4Q7;A0A1W2PQQ6;A0A1W2PQR0;A0A1W2PR45;A0A1W2PRC6;A0A1W2PRD9;A0A1W2PRY1;C9JYS9;Q9UNP4	1	1	15.8342
FASN	3-hydroxyacyl-[acyl-carrier-protein] dehydratase;Fatty acid synthase	A0A0U1RQF0;P49327	52	52	258.29
RBM39	RNA-binding protein 39 (Fragment);RNA-binding protein 39;RNA-binding protein 39 (Fragment);RNA-binding protein 39	A0A0U1RQH7;G3XAC6;H0Y4X3;Q14498	4	4	55.3933
CLASP2	CLIP-associating protein 2;CLIP-associating protein 2;CLIP-associating protein 2 (Fragment);CLIP-associating protein 2;CLIP-associating protein 2;CLIP-associating protein 2;CLIP-associating protein 2;CLIP-associating protein 2;CLIP-associating protein 2	A0A0U1RQI6;B3KR06;D6RBU8;E3W994;E7ENG2;E7ERI8;E7EW49;J3KR49;O75122	2	2	14.2339
ROCK1	Non-specific serine/threonine protein kinase;Rho-associated protein kinase 1	A0A0U1RQV4;Q13464	3	3	24.8674
CBL	E3 ubiquitin-protein ligase CBL;E3 ubiquitin-protein ligase CBL (Fragment);E3 ubiquitin-protein ligase CBL	A0A0U1RQX8;A0A1B0GW38;P22681	2	2	50.6359
PACSIN2	Protein kinase C and casein kinase substrate in neurons protein 2 (Fragment);Protein kinase C and casein kinase substrate in neurons protein 2	A0A0U1RR22;Q9UNF0	10	10	86.9377
hCG_2039566;;H2AC11;H2AC7;H2AC20;H2AC18;H2AC12;H2AC14;H2AJ	Histone H2A;Histone H2A;Histone H2A type 1;Histone H2A type 1-D;Histone H2A type 2-C;Histone H2A type 2-A;Histone H2A type 1-H;Histone H2A type 1-J;Histone H2A.J	A0A0U1RR32;A0A0U1RRH7;P0C0S8;P20671;Q16777;Q6FI13;Q96KK5;Q99878;Q9BTM1	1	1	89.908
PTBP1	Polypyrimidine tract-binding protein 1	A0A0U1RRM4;P26599	11	11	277.574
ENAH	Protein enabled homolog	A0A0U1RRM6;Q8N8S7	4	4	97.026
FERMT2	Fermitin family homolog 2 (Fragment);Fermitin family homolog 2 (Fragment);Fermitin family homolog 2	A0A0U1RRM8;H0YJ34;Q96AC1	6	6	19.9933
DHX16	RNA helicase;Pre-mRNA-splicing factor ATP-dependent RNA helicase DHX16;RNA helicase	A0A140T8Y5;O60231;Q5SQH5	1	1	1.5168
HLA-A	HLA class I histocompatibility antigen, A alpha chain;HLA class I histocompatibility antigen, A alpha chain (Fragment);HLA class I histocompatibility antigen, A alpha chain;HLA class I histocompatibility antigen, A alpha chain (Fragment);HLA class I histocompatibility antigen, A alpha chain (Fragment);HLA class I histocompatibility antigen, A alpha chain;HLA class I histocompatibility antigen, A …	A0A140T913;A0A140T933;A0A140T955;A0A140T9I0;A0A140T9X5;A0A1W2PPQ2;A0A1W2PRT9;Q53Z42	3	3	31.2938
SNTB2	Beta-2-syntrophin (Fragment);Beta-2-syntrophin	A0A140TA73;Q13425	1	1	14.1785
ATP6AP2	ATPase H(+)-transporting lysosomal accessory protein 2 (Fragment);ATPase H(+)-transporting lysosomal accessory protein 2;ATPase H(+)-transporting lysosomal accessory protein 2;ATPase H(+)-transporting lysosomal accessory protein 2;ATPase H(+)-transporting lysosomal accessory protein 2;ATPase H(+)-transporting lysosomal accessory protein 2;ATPase H(+)-transporting lysosomal accessory protein 2;ATP…	A0A1B0GTB0;A0A1B0GTU8;A0A1B0GU12;A0A1B0GUT7;A0A1B0GVB9;A0A1B0GVC7;A0A1B0GVW0;A0A1B0GWJ8;A0A1C7CYW4;B7Z413;H7C3E1;O75787	3	3	80.267
FTO	Alpha-ketoglutarate-dependent dioxygenase FTO	A0A1B0GTC3;A0A1B0GTC5;A0A1B0GTY1;A0A1B0GU26;A0A1B0GUC3;A0A1B0GV98;A0A1B0GVH5;Q9C0B1	3	3	11.4168
ALDH7A1	Alpha-aminoadipic semialdehyde dehydrogenase;Aldehyde dehydrogenase (NAD(+));Aldehyde dehydrogenase (NAD(+));Aldehyde dehydrogenase (NAD(+)) (Fragment);Alpha-aminoadipic semialdehyde dehydrogenase	A0A1B0GTG2;A0A1B0GUA1;A0A1B0GW77;A0A1B0GW82;P49419	6	6	48.8958
;;CTSD;CTSD;CTSD;CTSD;CTSD;CTSD;;CTSD	Peptidase A1 domain-containing protein;Peptidase A1 domain-containing protein;Cathepsin D;Cathepsin D;Cathepsin D;Cathepsin D;Cathepsin D;Cathepsin D;Peptidase A1 domain-containing protein (Fragment);Cathepsin D	A0A1B0GU03;A0A1B0GU92;A0A1B0GV23;A0A1B0GVD5;A0A1B0GW44;A0A1B0GWE8;C9JH19;F8W787;H7C469;P07339	1	1	29.5497
CDC73	Parafibromin	A0A1B0GUB2;A0A2R8Y640;A0A2R8YHB3;A0A3B3IRP5;Q6P1J9	3	3	37.7945
DOCK7	Dedicator of cytokinesis protein 7	A0A1B0GUE9;Q96N67	2	2	18.3561
SH3PXD2B	SH3 and PX domain-containing protein 2B (Fragment);SH3 and PX domain-containing protein 2B;SH3 and PX domain-containing protein 2B	A0A1B0GUF2;A1X283;G3V144	2	2	33.593
KRT10	Keratin, type I cytoskeletal 10;Keratin, type I cytoskeletal 10	A0A1B0GVI3;P13645	24	24	532.536
IWS1	Protein IWS1 homolog (Fragment);Protein IWS1 homolog	A0A1B0GW95;Q96ST2	2	2	70.3967
UBE2E3;UBE2E3;UBE2E2;UBE2E3	Ubiquitin-conjugating enzyme E2 E3 (Fragment);Ubiquitin-conjugating enzyme E2 E3;Ubiquitin-conjugating enzyme E2 E2;Ubiquitin-conjugating enzyme E2 E3	A0A1B0GX65;Q969T4;Q96LR5;R4GND1	3	3	78.545
BNC2	Zinc finger protein basonuclin-2 (Fragment);Zinc finger protein basonuclin-2;Zinc finger protein basonuclin-2;Zinc finger protein basonuclin-2 (Fragment);Basonuclin 2 (Fragment);Zinc finger protein basonuclin-2	A0A1B0GX98;B1APH0;F5H586;H0Y6W5;Q06HB9;Q6ZN30	1	1	58.6308
DPYSL2	Dihydropyrimidinase-related protein 2	A0A1C7CYX9;Q16555	13	13	214.322
MAPK15	Mitogen-activated protein kinase 15 (Fragment);Mitogen-activated protein kinase 15	A0A1C7CYZ1;Q8TD08	1	1	158.25
MAPK10;MAPK10;MAPK10;MAPK10;MAPK10;MAPK10;MAPK10;MAPK10;MAPK10;MAPK10;MAPK10;MAPK10;MAPK10;MAPK10;MAPK10;MAPK10;MAPK10;MAPK10;MAPK10;MAPK10;MAPK10;MAPK10;MAPK10;MAPK10;MAPK10;MAPK10;MAPK10;MAPK10;MAPK10;MAPK10;MAPK14;MAPK12;MAPK10;MAPK10;MAPK9;MAPK14;MAPK10;MAPK9;MAPK13;MAPK8;MAPK9;MAPK12;MAPK10;MAPK11;MAPK14;MAPK13	Mitogen-activated protein kinase;Mitogen-activated protein kinase 10 (Fragment);Mitogen-activated protein kinase 10 (Fragment);Mitogen-activated protein kinase;Mitogen-activated protein kinase;Mitogen-activated protein kinase;Mitogen-activated protein kinase 10;Mitogen-activated protein kinase;Mitogen-activated protein kinase (Fragment);Mitogen-activated protein kinase 10 (Fragment);Mitogen-activ…	A0A1P0B7D2;A0A1W2PPZ3;A0A1W2PRF2;A0A286YEN5;A0A286YEQ0;A0A286YEQ7;A0A286YES0;A0A286YES9;A0A286YEV3;A0A286YEV8;A0A286YEW9;A0A286YEX7;A0A286YEY0;A0A286YF02;A0A286YF19;A0A286YF35;A0A286YF62;A0A286YF83;A0A286YF85;A0A286YF97;A0A286YFA6;A0A286YFB6;A0A286YFC0;A0A286YFD7;A0A286YFE2;A0A286YFI3;A0A286YFJ4;A0A286YFJ6;A0A286YFM6;A0A286YFN2;B4E0K5;B5MDL5;D6RCB1;D6RJF9;D7R525;E7EX54;F8W9R5;J3KNK1;O15264;P45983…	1	1	65.0626
UNC45A	Protein unc-45 homolog A	A0A1W2PNX8;Q9H3U1	6	6	63.4342
HNRNPU	Heterogeneous nuclear ribonucleoprotein U (Fragment);Heterogeneous nuclear ribonucleoprotein U;Heterogeneous nuclear ribonucleoprotein U	A0A1W2PP35;A0A1W2PPS1;Q00839	14	14	282.225
ME2	Malic enzyme;Malic enzyme;Malic enzyme;Malic enzyme;Malic enzyme;NAD-dependent malic enzyme, mitochondrial	A0A1W2PPH1;A0A1W2PQH3;A0A1W2PQT3;A0A1W2PQY8;A0A1W2PR68;P23368	1	1	12.5269
TCEA1	Transcription elongation factor A protein 1	A0A1W2PPZ5;A0A1W2PRL9;P23193	5	5	81.0128
;RAD50	Zinc-hook domain-containing protein;DNA repair protein RAD50	A0A1W2PQ90;Q92878	2	2	30.2604
PIK3C3	Phosphatidylinositol 3-kinase catalytic subunit type 3;Phosphatidylinositol 3-kinase catalytic subunit type 3;Phosphatidylinositol 3-kinase catalytic subunit type 3 (Fragment);Phosphatidylinositol 3-kinase catalytic subunit type 3;Phosphatidylinositol 3-kinase catalytic subunit type 3 (Fragment);Phosphatidylinositol 3-kinase catalytic subunit type 3	A0A1W2PS05;A8MYT4;K7EIV6;K7EKH3;K7ENH3;Q8NEB9	1	1	23.8599
CSTB	Cystatin-B	A0A1W2PS52;P04080	1	1	59.1295
DDX17	RNA helicase;RNA helicase;Probable ATP-dependent RNA helicase DDX17	A0A1X7SBZ2;A0A5H1ZRQ2;Q92841	16	16	167.36
OR5H15	Olfactory receptor;Olfactory receptor 5H15	A0A1X7SC13;A6NDH6	1	1	76.548
PHGDH	D-3-phosphoglycerate dehydrogenase	A0A286YF22;A0A2C9F2M7;O43175	15	15	239.555
FBXO2	F-box only protein 2 (Fragment);F-box only protein 2	A0A286YF37;Q9UK22	1	1	6.58925
RRM2	Ribonucleoside-diphosphate reductase subunit M2	A0A286YFD6;A0A7P0SBL1;P31350	3	3	24.7298
PPT1	Palmitoyl-protein hydrolase 1;Palmitoyl-protein hydrolase 1;Palmitoyl-protein thioesterase 1	A0A286YFF7;A0A2C9F2P4;P50897	4	4	80.9229
MON2	Protein MON2 homolog	A0A286YFF8;Q7Z3U7	5	5	20.482
CNOT3	CCR4-NOT transcription complex subunit 3	A0A2H2FJL5;B7Z6J7;H7C3F5;O75175	3	3	9.9924
;CFI;CFI;CFI	Uncharacterized protein;Complement factor I;Complement factor I;Complement factor I	A0A2R8Y3M9;E7ETH0;G3XAM2;P05156	1	1	24.7508
GSS	Glutathione synthetase	A0A2R8Y430;P48637	3	3	21.8458
CSNK2A1;CSNK2A1;CSNK2A1;CSNK2A1;CSNK2A1;CSNK2A1;CSNK2A1;CSNK2A3;CSNK2A1	Casein kinase II subunit alpha (Fragment);Casein kinase II subunit alpha;Casein kinase II subunit alpha;Casein kinase II subunit alpha;Casein kinase II subunit alpha;Casein kinase II subunit alpha;Casein kinase II subunit alpha;Casein kinase II subunit alpha 3;Casein kinase II subunit alpha (Fragment)	A0A2R8Y4D6;A0A2R8Y4H0;A0A2R8Y5A0;A0A2R8YD58;A0A2R8YF43;E7EU96;P68400;Q8NEV1;V9GYA2	3	3	28.1894
SEPTIN3	Neuronal-specific septin-3	A0A2R8Y4H2;B1AHR1;Q9UH03	1	1	33.6665
CRYL1	Crystallin, lambda 1, isoform CRA_c;Lambda-crystallin homolog;Lambda-crystallin homolog;Lambda-crystallin homolog;Lambda-crystallin homolog;Lambda-crystallin homolog	A0A2R8Y4K2;A0A2R8Y5S5;A0A2R8Y7B4;A0A2R8YCZ4;A0A2R8YFQ7;Q9Y2S2	1	1	15.8504
SMARCE1	SWI/SNF-related matrix-associated actin-dependent regulator of chromatin subfamily E member 1;SWI/SNF-related matrix-associated actin-dependent regulator of chromatin subfamily E member 1;SWI/SNF-related matrix-associated actin-dependent regulator of chromatin subfamily E member 1;SWI/SNF-related matrix-associated actin-dependent regulator of chromatin subfamily E member 1;SWI/SNF-related matrix-…	A0A2R8Y4T4;A0A2R8Y765;A0A2R8Y7I9;A0A2R8Y7U4;A0A2R8Y855;A0A2R8YES3;A0A2U3TZQ7;B4DGM3;J3QKS7;Q969G3	2	2	32.8191
PRKG1	cGMP-dependent protein kinase 1	A0A2R8Y507;A0A2R8YE50;A0A2R8YH74;B1ALS0;Q13976	1	1	48.502
CTNNB1	Catenin beta-1;Catenin beta-1;Catenin beta-1;Catenin beta-1;Catenin beta-1;Catenin beta-1;Catenin beta-1 (Fragment);Catenin beta-1;Catenin beta-1	A0A2R8Y543;A0A2R8Y5A3;A0A2R8Y5C3;A0A2R8Y750;A0A2R8Y7Z0;A0A2R8Y804;A0A2R8YCH5;B4DGU4;P35222	13	13	114.192
EPB41L2	Band 4.1-like protein 2 (Fragment);Band 4.1-like protein 2;Band 4.1-like protein 2;Band 4.1-like protein 2;Band 4.1-like protein 2	A0A2R8Y5B3;E9PHY5;E9PII3;E9PK52;O43491	2	2	6.30892
POLR1C	DNA-directed RNA polymerases I and III subunit RPAC1	A0A2R8Y5D3;A0A2R8YEY5;A0A2R8YEZ4;O15160	4	4	27.3317
CERT1	Ceramide transfer protein (Fragment);Ceramide transfer protein;Ceramide transfer protein (Fragment);Ceramide transfer protein;Ceramide transfer protein;Ceramide transfer protein;Ceramide transfer protein (Fragment);Ceramide transfer protein;Ceramide transfer protein (Fragment);Ceramide transfer protein (Fragment);Ceramide transfer protein (Fragment);Ceramide transfer protein	A0A2R8Y5H3;A0A2R8Y5S9;A0A2R8Y773;A0A2R8Y7C5;A0A2R8Y7Q9;A0A2R8YE18;A0A2R8YE59;A0A2R8YEK8;A0A2R8YFA1;A0A2U3TZL3;H0Y9J1;Q9Y5P4	1	1	11.5082
TBCE	Tubulin-folding cofactor E;Tubulin-specific chaperone E;Tubulin-folding cofactor E;Tubulin-folding cofactor E;Tubulin-folding cofactor E;Tubulin-specific chaperone E	A0A2R8Y5Q8;A0A2R8Y6Q1;A0A2R8Y7E7;A0A2R8YHI9;A0A2U3TZJ6;Q15813	3	3	21.2968
AP3D1	AP-3 complex subunit delta (Fragment);AP-3 complex subunit delta-1	A0A2R8Y611;O14617	4	4	19.7776
RPS7	40S ribosomal protein S7 (Fragment);40S ribosomal protein S7;40S ribosomal protein S7	A0A2R8Y623;B5MCP9;P62081	1	1	41.3073
UCK2	Uridine/cytidine kinase;Uridine-cytidine kinase 2	A0A2R8Y653;Q9BZX2	1	1	19.4033
RPL5	60S ribosomal protein L5 (Fragment);60S ribosomal protein L5	A0A2R8Y6J3;P46777	12	12	70.1657
DTD1	D-aminoacyl-tRNA deacylase;D-aminoacyl-tRNA deacylase;D-aminoacyl-tRNA deacylase 1	A0A2R8Y6X2;A0A2R8YCT7;Q8TEA8	1	1	59.7924
DYNC1H1	Cytoplasmic dynein 1 heavy chain 1	A0A2R8Y706;Q14204	97	97	211.517
RPL15	Ribosomal protein L15 (Fragment);Ribosomal protein L15 (Fragment);Ribosomal protein L15 (Fragment);Ribosomal protein L15 (Fragment);60S ribosomal protein L15	A0A2R8Y738;A0A2R8YEM3;E7EQV9;E7EX53;P61313	2	2	45.2683
HBA2;HBA1	Hemoglobin subunit alpha (Fragment);Hemoglobin subunit alpha	A0A2R8Y7C0;P69905	6	6	292.79
PRPS1	Ribose-phosphate diphosphokinase;Ribose-phosphate pyrophosphokinase 1;Ribose-phosphate pyrophosphokinase 1	A0A2R8Y7H4;B1ALA9;P60891	2	2	59.1138
HBB;HBD;HBD;HBB	Hemoglobin subunit beta;Hemoglobin subunit delta;Hemoglobin subunit delta;Hemoglobin subunit beta	A0A2R8Y7R2;E9PFT6;P02042;P68871	2	2	1281.99
RPS14	40S ribosomal protein S14 (Fragment);40S ribosomal protein S14	A0A2R8Y811;P62263	4	4	27.4352
RPS24	40S ribosomal protein S24;40S ribosomal protein S24 (Fragment);40S ribosomal protein S24;40S ribosomal protein S24;40S ribosomal protein S24	A0A2R8Y849;A0A2R8Y8A0;A0A2R8YD14;E7ETK0;P62847	2	2	21.2181
PFKM	ATP-dependent 6-phosphofructokinase;ATP-dependent 6-phosphofructokinase, muscle type	A0A2R8Y891;P08237	3	3	13.4135
SNX27	Sorting nexin-27;Sorting nexin-27 (Fragment);Sorting nexin-27	A0A2R8Y8A7;A0A5H1ZRP6;Q96L92	2	2	18.3325
HSD17B4	Peroxisomal multifunctional enzyme type 2	A0A2R8YD50;E7ER27;P51659	3	3	10.8989
CASK	Calcium/calmodulin-dependent serine protein kinase (MAGUK family), isoform CRA_c;Peripheral plasma membrane protein CASK;Peripheral plasma membrane protein CASK;Peripheral plasma membrane protein CASK;Peripheral plasma membrane protein CASK;Peripheral plasma membrane protein CASK;Peripheral plasma membrane protein CASK;Peripheral plasma membrane protein CASK;Peripheral plasma membrane protein CASK	A0A2R8YE77;A0A2R8YEK3;A0A2R8YFN5;A0A2U3TZM1;A0A2U3TZM4;A0A2U3TZN6;A0A7I2RJN6;O14936;Q5JS79	3	3	21.4359
RAB15	Ras-related protein Rab-15	A0A2R8YFB8;G3V196;P59190	1	1	156.865
ARHGEF7	Rho guanine nucleotide exchange factor 7;Rho guanine nucleotide exchange factor 7;Rho guanine nucleotide exchange factor 7 (Fragment);Rho guanine nucleotide exchange factor 7;Rho guanine nucleotide exchange factor 7	A0A2R8YG42;B1ALK7;E7EUY6;E9PDQ5;Q14155	4	4	19.2633
AP1S1	AP complex subunit sigma;AP-1 complex subunit sigma-1A (Fragment);AP-1 complex subunit sigma-1A	A0A2R8YGH5;H7C1E4;P61966	1	1	25.2998
COCH	Cochlin	A0A2U3TZE7;O43405	7	7	82.9722
EEF1A2	Elongation factor 1-alpha;Elongation factor 1-alpha 2	A0A2U3TZH3;Q05639	6	6	55.0647
GPI	Glucose-6-phosphate isomerase	A0A2U3TZU2;P06744	3	3	31.2693
DENND10;DENND10P1;DENND10	DENN domain-containing protein 10;Putative DENN domain-containing protein 10 B;DENN domain-containing protein 10	A0A3B3IRE4;Q6NSW5;Q8TCE6	1	1	15.8249
CTPS1	CTP synthase;CTP synthase 1	A0A3B3IRI2;P17812	16	16	181.923
ADAR	Double-stranded RNA-specific adenosine deaminase (Fragment);Double-stranded RNA-specific adenosine deaminase;Double-stranded RNA-specific adenosine deaminase;Double-stranded RNA-specific adenosine deaminase;Double-stranded RNA-specific adenosine deaminase	A0A3B3IRQ9;A0A3B3ISU1;A0A7P0Z4F9;A0A7P0Z4K3;P55265	2	2	15.9424
FGFR1	Fibroblast growth factor receptor;Fibroblast growth factor receptor 1 (Fragment);Fibroblast growth factor receptor 1;Fibroblast growth factor receptor 1;Fibroblast growth factor receptor;Fibroblast growth factor receptor 1	A0A3B3ISD1;A0A6I8PRY1;B5A958;C1KBH7;E7EU09;P11362	1	1	35.1475
IDE	Insulin-degrading enzyme	A0A3B3ISG5;A0A7I2V2P6;A0A7I2V2S1;A0A7I2V3E3;A0A7I2V4Q3;A0A7I2V610;A0A7I2YQV5;P14735	4	4	22.8316
PPP1R12A	Protein phosphatase 1 regulatory subunit 12A (Fragment);Protein phosphatase 1 regulatory subunit 12A (Fragment);Protein phosphatase 1 regulatory subunit 12A (Fragment);Protein phosphatase 1 regulatory subunit 12A	A0A3B3ISH4;F8VZN8;H0YHI8;O14974	5	5	54.9066
;LRRC57;LRRC57	Uncharacterized protein;Leucine-rich repeat-containing protein 57 (Fragment);Leucine-rich repeat-containing protein 57	A0A3B3ISV5;H3BSW0;Q8N9N7	3	3	34.3202
VPS36	Vacuolar protein-sorting-associated protein 36	A0A3B3ISW7;Q86VN1	2	2	20.6894
KIF1A	Kinesin-like protein KIF1A	A0A3B3IT28;A0A3B3ITE5;A0A3B3ITF7;A0A3B3ITW6;A0A3B3IU40;A0A3B3IUA1;A0A3F2YNW9;Q12756	3	3	31.1706
ZC3H14	Zinc finger CCCH domain-containing protein 14;Zinc finger CCCH domain-containing protein 14 (Fragment);Zinc finger CCCH domain-containing protein 14;Zinc finger CCCH domain-containing protein 14 (Fragment);Zinc finger CCCH domain-containing protein 14 (Fragment);Zinc finger CCCH domain-containing protein 14 (Fragment);Zinc finger CCCH domain-containing protein 14 (Fragment);Zinc finger CCCH domai…	A0A3B3IT62;G3V240;G3V256;G3V3R9;G3V3Y4;G3V473;G3V572;Q6PJT7	1	1	24.1793
DCPS	DCS-1;m7GpppX diphosphatase	A0A3B3ITF0;Q96C86	3	3	25.3182
HNRNPL	Heterogeneous nuclear ribonucleoprotein L (Fragment);Heterogeneous nuclear ribonucleoprotein L (Fragment);Heterogeneous nuclear ribonucleoprotein L	A0A3B3ITJ4;M0QXS5;P14866	12	12	144.032
PGM1	Phosphoglucomutase-1	A0A3B3ITK7;P36871	3	3	21.386
RPL29	60S ribosomal protein L29	A0A3B3ITT5;P47914	2	2	72.471
GSK3B	Glycogen synthase kinase-3 beta;Glycogen synthase kinase-3 beta (Fragment);Glycogen synthase kinase-3 beta (Fragment);Glycogen synthase kinase-3 beta (Fragment);Glycogen synthase kinase-3 beta (Fragment);Glycogen synthase kinase-3 beta (Fragment);Glycogen synthase kinase-3 beta (Fragment);Glycogen synthase kinase-3 beta (Fragment);Glycogen synthase kinase-3 beta (Fragment);Glycogen synthase kinas…	A0A3B3ITW1;A0A7I2V2I5;A0A7I2V2K7;A0A7I2V3J4;A0A7I2V3Z5;A0A7I2V4X2;A0A7I2V4X3;A0A7I2V606;A0A7I2YQB0;A0A7I2YQK0;A0A7I2YQU1;P49841	1	1	11.6887
CLSTN1	Calsyntenin-1 (Fragment)	A0A3B3ITY6	1	1	358.623
THRAP3	Thyroid hormone receptor-associated protein 3	A0A3B3ITZ9;Q9Y2W1	2	2	117.22
;DHPS;DHPS;DHPS;DHPS;DHPS	Uncharacterized protein;Deoxyhypusine synthase;Deoxyhypusine synthase;Deoxyhypusine synthase;Deoxyhypusine synthase;Deoxyhypusine synthase	A0A3B3IU31;B4E3M2;M0QX43;M0R253;P49366;Q5J8M5	1	1	11.8744
MCM4	DNA helicase;DNA replication licensing factor MCM4	A0A3B3IU45;P33991	17	17	81.5082
STON2	Stonin-2	A0A3B3IU55;Q8WXE9	1	1	46.5078
SNU13	Ribonucloprotein;Ribonucloprotein;NHP2-like protein 1	A0A3B3IUA2;B1AHD1;P55769	6	6	60.6438
TRIM25	E3 ubiquitin/ISG15 ligase TRIM25	A0A3B3IUA7;Q14258	6	6	37.4961
EIF2B5	eIF-2B GDP-GTP exchange factor subunit epsilon;Translation initiation factor eIF-2B subunit epsilon	A0A3B3IUB1;Q13144	2	2	23.8067
ITM2B	Integral membrane protein 2;Integral membrane protein 2B	A0A3B3IUC0;Q9Y287	1	1	12.0976
GLA	Alpha-galactosidase;Alpha-galactosidase;Alpha-galactosidase A	A0A3B3IUC4;A0A6Q8PFA9;P06280	5	5	30.6879
NRG1	Pro-neuregulin-1, membrane-bound isoform;Pro-neuregulin-1, membrane-bound isoform;Pro-neuregulin-1, membrane-bound isoform (Fragment);Pro-neuregulin-1, membrane-bound isoform;Pro-neuregulin-1, membrane-bound isoform;Pro-neuregulin-1, membrane-bound isoform (Fragment);Pro-neuregulin-1, membrane-bound isoform;Pro-neuregulin-1, membrane-bound isoform (Fragment);Pro-neuregulin-1, membrane-bound isofo…	A0A494BZT4;A0A494C043;A0A494C054;A0A494C0K4;A0A494C114;A0A494C1F5;A0A494C1F8;A0A494C1G2;H0YBA3;Q02297	1	1	33.4536
MPRIP	Myosin phosphatase Rho-interacting protein;Myosin phosphatase Rho-interacting protein (Fragment);Myosin phosphatase Rho-interacting protein (Fragment);Myosin phosphatase Rho-interacting protein (Fragment);Myosin phosphatase Rho-interacting protein (Fragment);Myosin phosphatase Rho-interacting protein	A0A494BZV2;H0Y2S9;H0Y7E2;J3KSW8;J3QRL2;Q6WCQ1	1	1	10.5314
DEK	Protein DEK;DEK oncogene (DNA binding), isoform CRA_b;Protein DEK	A0A494C028;H0Y993;P35659	10	10	101.035
;WDFY1;WDFY1	WD_REPEATS_REGION domain-containing protein;WD repeat and FYVE domain-containing protein 1 (Fragment);WD repeat and FYVE domain-containing protein 1	A0A494C0A6;C9JJ54;Q8IWB7	1	1	15.1832
CBFB	Core-binding factor subunit beta;Core-binding factor subunit beta (Fragment);Core-binding factor subunit beta;Core-binding factor subunit beta	A0A494C0A9;H3BSC0;J3KS23;Q13951	1	1	79.1371
CLUH	Clustered mitochondria protein homolog;Clustered mitochondria protein homolog;Clustered mitochondria protein homolog (Fragment);Clustered mitochondria protein homolog	A0A494C0R8;I3L2B0;K7EIG1;O75153	6	6	56.0414
LRBA	Lipopolysaccharide-responsive and beige-like anchor protein	A0A494C0R9;A0A494C1L5;E9PEM5;P50851	1	1	11.9932
TPP2	Tripeptidyl-peptidase 2 (Fragment);Tripeptidyl-peptidase 2;Tripeptidyl-peptidase 2;Tripeptidyl-peptidase 2	A0A494C0U1;A0A494C1B8;P29144;Q5VZU9	3	3	26.5761
TBCB	Tubulin-folding cofactor B	A0A494C0X0;K7EK42;Q99426	4	4	77.3975
NOP56	Nucleolar protein 56;Nucleolar protein 56 (Fragment);Nucleolar protein 56 (Fragment);Nucleolar protein 56	A0A494C128;H0Y653;H0YDU4;O00567	6	6	29.9747
ACTN2	Alpha-actinin-2 (Fragment);Alpha-actinin-2	A0A494C1A0;P35609	1	1	56.3298
SART3	Squamous cell carcinoma antigen recognized by T-cells 3	A0A499FI31;Q15020	6	6	112.469
PDIA4	Protein disulfide-isomerase;Protein disulfide-isomerase A4	A0A499FI48;P13667	11	11	79.9537
TGFB1	Transforming growth factor beta;Transforming growth factor beta-1 proprotein	A0A499FJK2;P01137	11	11	221.712
CSNK1A1	Casein kinase I isoform alpha	A0A590UJ43;D6REM4;P48729;U3KPX3	2	2	44.5334
SRSF6;SRSF6;SRSF6;;SRSF6	Serine/arginine-rich-splicing factor 6;Serine/arginine-rich-splicing factor 6;Serine/arginine-rich-splicing factor 6;Uncharacterized protein (Fragment);Serine/arginine-rich splicing factor 6	A0A590UJK4;A0A590UJP7;A0A590UK01;A0A590UK80;Q13247	3	3	71.1303
AMPD2	AMP deaminase 2;AMP deaminase;AMP deaminase 2;AMP deaminase;AMP deaminase (Fragment);AMP deaminase 2	A0A590UK85;A0A5F9UK94;A0A7P0Z4H6;H0Y360;H0YF16;Q01433	3	3	22.0773
ANK2	Ankyrin-2;Ankyrin-2;Ankyrin-2;Ankyrin-2;Ankyrin-2;Ankyrin-2;Ankyrin-2;Ankyrin-2;Ankyrin-2 (Fragment);Ankyrin-2;Ankyrin-2;Ankyrin-2;Ankyrin-2;Ankyrin-2;Ankyrin-2;Ankyrin-2;Ankyrin-2;Ankyrin-2;Ankyrin-2;Ankyrin 2, neuronal, isoform CRA_b;Ankyrin-2;Ankyrin-2;Ankyrin-2;Ankyrin 2, neuronal, isoform CRA_a;Ankyrin-2;Ankyrin-2;Ankyrin-2;Ankyrin-2;Ankyrin-2;Ankyrin-2;Ankyrin-2;Ankyrin-2;Ankyrin-2;Ankyrin-…	A0A5F9ZGS5;A0A5F9ZGS7;A0A5F9ZGX3;A0A5F9ZGX8;A0A5F9ZGY1;A0A5F9ZGY3;A0A5F9ZGY4;A0A5F9ZGZ1;A0A5F9ZGZ5;A0A5F9ZH19;A0A5F9ZH30;A0A5F9ZH34;A0A5F9ZH35;A0A5F9ZH38;A0A5F9ZH39;A0A5F9ZH58;A0A5F9ZH70;A0A5F9ZHA1;A0A5F9ZHC9;A0A5F9ZHD2;A0A5F9ZHE4;A0A5F9ZHG3;A0A5F9ZHJ4;A0A5F9ZHJ6;A0A5F9ZHL5;A0A5F9ZHL9;A0A5F9ZHN5;A0A5F9ZHQ5;A0A5F9ZHR2;A0A5F9ZHR8;A0A5F9ZHS1;A0A5F9ZHY6;A0A5F9ZI15;A0A5F9ZI18;A0A5F9ZI30;A0A5F9ZI40;A0A…	5	5	42.1612
ADK	Adenosine kinase (Fragment);Adenosine kinase;Adenosine kinase;Adenosine kinase;Adenosine kinase;Adenosine kinase;Adenosine kinase	A0A5F9ZGZ8;A0A5F9ZH31;A0A5F9ZH72;A0A5F9ZHJ1;A0A5K1VW54;A0A5K1VW94;P55263	2	2	14.9841
OSBPL10;OSBPL10;OSBPL11;OSBPL10	Oxysterol-binding protein (Fragment);Oxysterol-binding protein (Fragment);Oxysterol-binding protein-related protein 11;Oxysterol-binding protein-related protein 10	A0A5F9ZH75;H7C487;Q9BXB4;Q9BXB5	1	1	9.82647
PRIM1	DNA primase;DNA primase (Fragment);DNA primase small subunit	A0A5F9ZHB6;F8VNY2;P49642	1	1	25.5791
ACAT1	Acetyl-CoA acetyltransferase, mitochondrial;Acetyl-CoA acetyltransferase, mitochondrial;Acetyl-CoA acetyltransferase, mitochondrial	A0A5F9ZHJ7;A0A5F9ZHL1;P24752	4	4	26.6074
LDHB	L-lactate dehydrogenase;L-lactate dehydrogenase B chain	A0A5F9ZHM4;P07195	5	5	77.5609
PRIM2	DNA primase large subunit	A0A5F9ZHU7;P49643	4	4	23.71
NELFB	Negative elongation factor B	A0A5H1ZRP4;Q8WX92	2	2	30.4104
STAT1	Signal transducer and activator of transcription;Signal transducer and activator of transcription;Signal transducer and activator of transcription;Signal transducer and activator of transcription;Signal transducer and activator of transcription;Signal transducer and activator of transcription;Signal transducer and activator of transcription 1-alpha/beta	A0A669KB53;A0A669KB56;A0A669KB68;A0A669KBA4;A0A669KBI6;J3KPM9;P42224	11	11	49.5107
MAP2	Microtubule-associated protein;Microtubule-associated protein 2	A0A669KB77;P11137	1	1	7.5083
USP7	Ubiquitin carboxyl-terminal hydrolase 7	A0A669KBL1;Q93009	16	16	90.544
FRYL	Protein furry homolog-like	A0A6E1XQM6;F2Z2S2;O94915	1	1	23.3022
DNAJC7	DnaJ homolog subfamily C member 7;DnaJ homolog subfamily C member 7 (Fragment);DnaJ homolog subfamily C member 7 (Fragment);DnaJ homolog subfamily C member 7;DnaJ homolog subfamily C member 7;DnaJ homolog subfamily C member 7;DnaJ homolog subfamily C member 7	A0A6I8PIK4;A0A6I8PRZ0;A0A6I8PS32;A0A6I8PU73;A0A6I8PUD4;K7ER44;Q99615	8	8	55.6753
LARS1	Leucyl-tRNA synthetase;Leucyl-tRNA synthetase;Leucyl-tRNA synthetase;Leucyl-tRNA synthetase;Leucine--tRNA ligase, cytoplasmic	A0A6I8PIT3;A0A6I8PIV1;A0A6I8PL42;B4DER1;Q9P2J5	23	23	93.6427
ADGRL2	Adhesion G protein-coupled receptor L2	A0A6I8PIV6;A0A6I8PLG0;A0A6I8PRJ0;A0A6I8PRM6;A0A6I8PRQ0;A0A6I8PTT2;A0A6I8PUE4;B1ALU1;B1ALU3;O95490	7	7	56.9411
GFPT1	Glutamine--fructose-6-phosphate transaminase (isomerizing);Glutamine--fructose-6-phosphate transaminase (isomerizing);Glutamine--fructose-6-phosphate aminotransferase [isomerizing] 1	A0A6I8PRN4;A0A6I8PTT9;Q06210	13	13	46.2068
AGO1	Protein argonaute-1	A0A6I8PTZ8;Q9UL18	10	10	36.5854
DPH1	2-(3-amino-3-carboxypropyl)histidine synthase	A0A6Q8JGF9;I3L1H5	1	1	28.4396
FAT4	Protocadherin Fat 4	A0A6Q8JR05;A0A7P0T1I0;Q6V0I7	1	1	1.58108
ELP1	Elongator complex protein 1;IkappaB kinase complex-associated protein;Elongator complex protein 1;Elongator complex protein 1;IkappaB kinase complex-associated protein;Elongator complex protein 1;IkappaB kinase complex-associated protein;IkappaB kinase complex-associated protein;IkappaB kinase complex-associated protein;Elongator complex protein 1;Elongator complex protein 1;Elongator complex pro…	A0A6Q8PEX6;A0A6Q8PF69;A0A6Q8PFB7;A0A6Q8PFH9;A0A6Q8PFN8;A0A6Q8PG86;A0A6Q8PGR0;A0A6Q8PH48;A0A6Q8PHA0;A0A6Q8PHC9;A0A6Q8PHF4;A0A6Q8PHI5;O95163	2	2	14.747
AARS1	Alanine--tRNA ligase;Alanine--tRNA ligase;Alanine--tRNA ligase;Alanine--tRNA ligase;Alanine--tRNA ligase, cytoplasmic	A0A6Q8PF33;A0A6Q8PGE8;A0A6Q8PGN5;H3BPK7;P49588	17	17	82.6949
CHMP1A	Charged multivesicular body protein 1a	A0A6Q8PF35;A0A6Q8PG85;F5H875;F8VUA2;F8VVT7;Q9HD42	2	2	70.8175
TFG	Protein TFG;Protein TFG;Protein TFG;Protein TFG;Protein TFG;Protein TFG;Protein TFG;Protein TFG;Protein TFG;Protein TFG (Fragment);Protein TFG;Protein TFG (Fragment);Protein TFG	A0A6Q8PF40;A0A6Q8PF51;A0A6Q8PFC4;A0A6Q8PFY7;A0A6Q8PG00;A0A6Q8PG04;A0A6Q8PGS4;A0A6Q8PH27;A0A6Q8PH89;C9JJP5;C9JTY3;C9JUE0;Q92734	2	2	69.2243
AIFM1	Apoptosis-inducing factor 1, mitochondrial;Apoptosis-inducing factor 1, mitochondrial;Apoptosis-inducing factor 1, mitochondrial;Apoptosis-inducing factor 1, mitochondrial;Apoptosis-inducing factor 1, mitochondrial;Apoptosis-inducing factor 1, mitochondrial	A0A6Q8PFE1;A0A6Q8PG15;A0A6Q8PHC0;A0A6Q8PHJ9;A0A7I2PK44;O95831	8	8	33.2245
NEDD4L;NEDD4L;NEDD4L;NEDD4L;NEDD4;NEDD4L	E3 ubiquitin-protein ligase;E3 ubiquitin-protein ligase;E3 ubiquitin-protein ligase;E3 ubiquitin-protein ligase;E3 ubiquitin-protein ligase NEDD4 (Fragment);E3 ubiquitin-protein ligase NEDD4-like	A0A6Q8PFI7;A0A6Q8PG51;A0A6Q8PGP5;A0A6Q8PHJ5;H0Y8H4;Q96PU5	1	1	26.2406
LMNA	Prelamin-A/C	A0A6Q8PFJ0;P02545	38	38	299.048
HSPB1	Heat shock protein beta-1;Heat shock 27 kDa protein;Heat shock protein beta-1	A0A6Q8PFK8;A0A6Q8PGK1;P04792	4	4	133.601
PAFAH1B1	Platelet-activating factor acetylhydrolase IB subunit alpha;Platelet-activating factor acetylhydrolase IB subunit beta	A0A6Q8PFU3;P43034	15	15	143.435
YARS1	Tyrosine--tRNA ligase;Tyrosine--tRNA ligase, cytoplasmic	A0A6Q8PFX2;P54577	19	19	109.876
RAB7A	Ras-related protein Rab-7a	A0A6Q8PG52;A0A6Q8PH84;P51149	6	6	114.88
GARS1	Diadenosine tetraphosphate synthetase;Diadenosine tetraphosphate synthetase;Glycine--tRNA ligase	A0A6Q8PGA8;A0A6Q8PGI6;P41250	18	18	180.442
POLR2A	DNA-directed RNA polymerase subunit;DNA-directed RNA polymerase II subunit RPB1	A0A6Q8PGB0;P24928	2	2	24.5773
TRIP12	E3 ubiquitin-protein ligase TRIP12	A0A6Q8PGG9;A0A6Q8PHK0;Q14669	5	5	24.6031
HINT1	Histidine triad nucleotide-binding protein 1	A0A6Q8PGQ8;D6RC06;D6RD60;D6RE99;D6REP8;H0YC49;P49773	2	2	37.8091
HARS1	Histidine--tRNA ligase, cytoplasmic;Histidine--tRNA ligase, cytoplasmic;Histidine--tRNA ligase, cytoplasmic	A0A6Q8PHA5;E7ETE2;P12081	17	17	329.607
UBE3A	Ubiquitin-protein ligase E3A	A0A6Q8PHE5;Q05086	6	6	34.4513
GNE	Bifunctional UDP-N-acetylglucosamine 2-epimerase/N-acetylmannosamine kinase	A0A7I2SU25;Q9Y223	4	4	22.045
HGS	Hepatocyte growth factor-regulated tyrosine kinase substrate;Hepatocyte growth factor-regulated tyrosine kinase substrate;Hepatocyte growth factor-regulated tyrosine kinase substrate;Hepatocyte growth factor-regulated tyrosine kinase substrate;Hepatocyte growth factor-regulated tyrosine kinase substrate;Hepatocyte growth factor-regulated tyrosine kinase substrate;Hepatocyte growth factor-regulate…	A0A7I2V2D8;A0A7I2V2K2;A0A7I2V2R9;A0A7I2V2W5;A0A7I2V3F9;A0A7I2V3I8;A0A7I2V3J3;A0A7I2V3Z1;A0A7I2V5A2;A0A7I2V5A3;A0A7I2V637;A0A7I2V6E0;A0A7I2YQD1;O14964	5	5	62.5011
ITGB1	Integrin beta;Integrin beta;Integrin beta;Integrin beta;Integrin beta;Integrin beta;Integrin beta;Integrin beta-1	A0A7I2V2F9;A0A7I2V348;A0A7I2V5T3;A0A7I2V5Z8;C9JPK5;E7EUI6;H7C4K3;P05556	2	2	29.2259
STAT3	Signal transducer and activator of transcription;Signal transducer and activator of transcription;Signal transducer and activator of transcription;Signal transducer and activator of transcription;Signal transducer and activator of transcription;Signal transducer and activator of transcription;Signal transducer and activator of transcription;Signal transducer and activator of transcription;Signal …	A0A7I2V2G1;A0A7I2V395;A0A7I2V3V0;A0A7I2V444;A0A7I2V4C8;A0A7I2V4R2;A0A7I2V4R3;A0A7I2V5N9;A0A7I2YQD2;A0A7I2YQI1;A0A7I2YQR5;P40763	4	4	22.8576
HSPA9	75 kDa glucose-regulated protein;75 kDa glucose-regulated protein;Stress-70 protein, mitochondrial	A0A7I2V2G2;D6RCD7;P38646	10	10	223.168
EIF3E	Eukaryotic translation initiation factor 3 subunit E	A0A7I2V2H9;A0A7I2V2W0;A0A7I2V3I0;A0A7I2V3S3;A0A7I2V4B4;B3KW56;P60228	15	15	132.405
NACA	Nascent polypeptide-associated complex subunit alpha;Nascent polypeptide-associated complex subunit alpha;Nascent polypeptide-associated complex subunit alpha, muscle-specific form;Nascent polypeptide-associated complex subunit alpha;Nascent polypeptide-associated complex subunit alpha (Fragment);Nascent polypeptide-associated complex subunit alpha;Nascent polypeptide-associated complex subunit a…	A0A7I2V2K5;A0A7I2V473;E9PAV3;F8VZJ2;F8W0W4;H0YHX9;Q13765	5	5	259.896
GSK3A	Glycogen synthase kinase-3 alpha (Fragment);Glycogen synthase kinase-3 alpha (Fragment);[Tau protein] kinase;Glycogen synthase kinase-3 alpha	A0A7I2V2P9;A0A7I2YQJ1;A8MT37;P49840	2	2	16.0673
CTSC	Cathepsin C;Cathepsin C;Cathepsin C;Cathepsin C;Dipeptidyl peptidase 1;Cathepsin C;Dipeptidyl peptidase 1	A0A7I2V2Q8;A0A7I2V466;A0A7I2V5C5;A0A7I2V6E3;A0A7I2YQT5;H0YCY8;P53634	1	1	14.4955
HNRNPA3	Heterogeneous nuclear ribonucleoprotein A3	A0A7I2V2R3;A0A7I2V4G0;A0A7I2V5D8;P51991	9	9	104.772
IMPDH2	Inosine-5'-monophosphate dehydrogenase;Inosine-5'-monophosphate dehydrogenase;Inosine-5'-monophosphate dehydrogenase;Inosine-5'-monophosphate dehydrogenase;Inosine-5'-monophosphate dehydrogenase 2	A0A7I2V2T3;A0A7I2YQK5;E7ETK5;H0Y4R1;P12268	10	10	166.863
SGTA	Small glutamine-rich tetratricopeptide repeat-containing protein alpha	A0A7I2V2U2;A0A7I2V4T9;A0A7I2V588;A0A7I2V5Z3;A0A7I2V697;O43765	4	4	63.6976
TWF2	Twinfilin-2	A0A7I2V2U8;A0A7I2V5D3;Q6IBS0	6	6	47.5878
HSPD1	60 kDa chaperonin;60 kDa chaperonin;60 kDa chaperonin;60 kDa heat shock protein, mitochondrial	A0A7I2V2X6;A0A7I2V599;A0A7I2YQK6;P10809	2	2	14.8687
KPNA2	Importin subunit alpha;Importin subunit alpha;Importin subunit alpha;Importin subunit alpha-1	A0A7I2V351;A0A7I2V487;A0A7I2YQE1;P52292	15	15	599.379
YKT6	Synaptobrevin homolog YKT6	A0A7I2V3A1;A0A7I2V3V7;A0A7I2V4L6;O15498	2	2	25.9783
SCFD1	Sec1 family domain-containing protein 1	A0A7I2V3B4;A0A7I2V3G4;A0A7I2V4B8;A0A7I2V4R0;A0A7I2V4U2;A0A7I2V590;A0A7I2V5I2;A0A7I2V5Z4;Q8WVM8	3	3	25.0123
ACO2	Aconitate hydratase, mitochondrial;Aconitate hydratase, mitochondrial;Aconitate hydratase, mitochondrial;Aconitate hydratase, mitochondrial;Aconitate hydratase, mitochondrial;Aconitate hydratase, mitochondrial;Aconitate hydratase, mitochondrial	A0A7I2V3F1;A0A7I2V3U0;A0A7I2V586;A0A7I2V5T4;A0A7I2V614;A2A274;Q99798	2	2	15.0616
HMOX1	Heme oxygenase;Heme oxygenase 1	A0A7I2V3I1;P09601	8	8	55.8136
HNRNPA1	Helix-destabilizing protein;Helix-destabilizing protein;Helix-destabilizing protein;Heterogeneous nuclear ribonucleoprotein A1	A0A7I2V3R8;A0A7I2V3W0;F8W6I7;P09651	16	16	742.706
BTF3	Transcription factor BTF3;Transcription factor BTF3;Transcription factor BTF3;Transcription factor BTF3 (Fragment);Transcription factor BTF3 (Fragment);Transcription factor BTF3	A0A7I2V3T6;A0A7I2V5Y3;A0A7I2YQL2;D6RDG3;H0Y9Y1;P20290	2	2	23.3011
EIF3I	Eukaryotic translation initiation factor 3 subunit I	A0A7I2V3U3;A0A7I2YQC8;A0A7I2YQF8;A0A7I2YQT9;Q13347	5	5	41.0099
NCL	Nucleolin	A0A7I2V428;C9JLB1;P19338	28	28	1365.4
DDX1	ATP-dependent RNA helicase DDX1	A0A7I2V430;A0A7I2V4F0;Q92499	19	19	182.741
CTSB	Cathepsin B	A0A7I2V440;A0A7P0NGZ6;E9PHZ5;P07858	7	7	99.5167
NEK9	Serine/threonine-protein kinase Nek9	A0A7I2V454;A0A7I2V5R1;Q8TD19	2	2	18.1016
NONO	Non-POU domain-containing octamer-binding protein	A0A7I2V464;A0A7I2V4J2;A0A7I2V4N2;A0A7I2V535;A0A7I2V5Y7;A0A7P0MRW0;Q15233	10	10	150.654
CTSL	Procathepsin L	A0A7I2V484;A0A7I2V5M3;P07711	1	1	16.9264
DNMT1	DNA (cytosine-5)-methyltransferase;DNA (cytosine-5)-methyltransferase;DNA (cytosine-5)-methyltransferase;DNA (cytosine-5)-methyltransferase;DNA (cytosine-5)-methyltransferase;DNA (cytosine-5)-methyltransferase 1	A0A7I2V490;A0A7I2V5D0;A0A7I2V5F1;A0A7I2YQA8;A0A7I2YQQ0;P26358	9	9	33.279
HNRNPA2B1	Heterogeneous nuclear ribonucleoproteins A2/B1	A0A7I2V4I6;P22626	20	20	1590.36
CTSA	Carboxypeptidase;Lysosomal protective protein;Carboxypeptidase;Carboxypeptidase	A0A7I2V4K5;P10619;X6R5C5;X6R8A1	1	1	5.16046
PABPC4	Polyadenylate-binding protein;Polyadenylate-binding protein;Polyadenylate-binding protein 4	A0A7I2V4L7;B1ANR0;Q13310	3	3	31.4478
SYNCRIP	Heterogeneous nuclear ribonucleoprotein Q	A0A7I2V4Z0;A0A7I2YQN2;O60506	12	12	243.374
NMT1	Glycylpeptide N-tetradecanoyltransferase;Glycylpeptide N-tetradecanoyltransferase 1	A0A7I2V539;P30419	4	4	70.0687
PRKACA	cAMP-dependent protein kinase;cAMP-dependent protein kinase catalytic subunit alpha	A0A7I2V5J4;P17612	4	4	37.8698
SRP54	Signal recognition particle 54 kDa protein	A0A7I2V5K0;A0A7P0PJI2;G3V4F7;P61011	3	3	22.6949
NPM1	Nucleophosmin	A0A7I2V5S2;A0A7I2YQC0;P06748	9	9	166.136
EIF4G1	Eukaryotic translation initiation factor 4 gamma 1	A0A7I2Y1C3;E7EUU4;E7EX73;E9PGM1;Q04637	11	11	87.3021
PLAT	T-plasminogen activator;Tissue-type plasminogen activator	A0A7I2YQ93;P00750	8	8	101.509
RPL19	Ribosomal protein L19;Ribosomal protein L19;Ribosomal protein L19;60S ribosomal protein L19	A0A7I2YQG2;J3KTE4;J3QR09;P84098	3	3	38.3708
GMPPB	Mannose-1-phosphate guanyltransferase beta	A0A7I2YQI5;Q9Y5P6	2	2	14.4448
PRPF40A	Pre-mRNA-processing factor 40 homolog A	A0A7N4I394;O75400	2	2	43.8762
PRSS3	Trypsin-3	A0A7P0MNE9;P35030	1	1	13.3731
RPS20	40S ribosomal protein S20 (Fragment);40S ribosomal protein S20	A0A7P0S5H5;P60866	4	4	84.3202
DST	Dystonin	A0A7P0T890;E9PHM6;F6QMI7;F8W9J4;Q03001	13	13	54.9368
ZC3HAV1	Zinc finger CCCH-type antiviral protein 1	A0A7P0T8C6;C9J6P4;Q7Z2W4	1	1	9.18724
TCERG1	Transcription elongation regulator 1	A0A7P0T8N8;O14776	8	8	89.4793
CTSV	Cathepsin L2	A0A7P0T8X8;A0A7P0Z415;O60911	1	1	43.9301
DDB1	DNA damage-binding protein 1	A0A7P0T965;A0A7P0TAK7;A0A7P0Z3Z5;A0A7P0Z4B9;F5GY55;Q16531	2	2	21.295
ADAMTSL1	ADAMTS-like protein 1 (Fragment);ADAMTS-like protein 1	A0A7P0T9B9;Q8N6G6	24	24	537.958
TUBG1;TUBG1;TUBG1;TUBG1;TUBG2	Tubulin gamma-1 chain;Tubulin gamma chain (Fragment);Tubulin gamma-1 chain;Tubulin gamma-1 chain;Tubulin gamma-2 chain	A0A7P0T9G6;K7EIS0;K7EKE5;P23258;Q9NRH3	1	1	86.1948
NAMPT	Nicotinamide phosphoribosyltransferase	A0A7P0T9I9;P43490	13	13	213.849
SF1	Splicing factor 1	A0A7P0T9U7	6	6	113.66
EPHA7	Ephrin type-A receptor 7	A0A7P0TA58;A0A7P0TBL4;Q15375	4	4	31.0406
AKAP8L	A-kinase anchor protein 8-like	A0A7P0TAE3;Q9ULX6	3	3	19.7502
SLC3A2	4F2 cell-surface antigen heavy chain	A0A7P0TAN7;A0A7P0Z4A0;A0A7P0Z4P5;F5GZS6;J3KPF3;P08195	8	8	35.692
VCP	Transitional endoplasmic reticulum ATPase	A0A7P0TAW3;P55072	24	24	371.743
EIF2AK2	Interferon-induced, double-stranded RNA-activated protein kinase;Interferon-induced, double-stranded RNA-activated protein kinase	A0A7P0TBA9;P19525	2	2	31.1288
PPIB	Peptidyl-prolyl cis-trans isomerase B	A0A7P0Z497;P23284	14	14	332.563
DCTN1	Dynactin subunit 1	A0A7P0Z4C3;E7EX90;Q14203	12	12	74.9288
UBA6	Ubiquitin-like modifier-activating enzyme 6	A0AVT1	8	8	48.284
SHTN1	Shootin-1	A0MZ66	3	3	21.1366
STMN1	Stathmin (Fragment);Stathmin	A2A2D0;P16949	3	3	72.1226
PRNP	Major prion protein (Fragment);Major prion protein	A2A2V1;P04156	1	1	37.9369
MPG	3-methyladenine DNA glycosidase (Fragment);DNA-3-methyladenine glycosylase	A2IDA3;P29372	3	3	23.5833
SBNO1	Protein strawberry notch homolog 1	A3KN83	2	2	61.6043
POTEF	POTE ankyrin domain family member F	A5A3E0	1	1	408.15
CNOT1	CCR4-NOT transcription complex subunit 1	A5YKK6	6	6	28.3101
TSSC4	Protein TSSC4;Protein TSSC4 (Fragment);Protein TSSC4 (Fragment);Protein TSSC4 (Fragment);Protein TSSC4 (Fragment);Protein TSSC4 (Fragment);Protein TSSC4	A6NCC9;C9JDU0;C9JHT9;C9JJV1;E9PL88;E9PME3;Q9Y5U2	1	1	11.6154
MAP1LC3B2;MAP1LC3B;MAP1LC3B	Microtubule-associated proteins 1A/1B light chain 3 beta 2;Microtubule-associated protein 1 light chain 3 beta, isoform CRA_f;Microtubule-associated proteins 1A/1B light chain 3B	A6NCE7;H3BTL1;Q9GZQ8	3	3	95.4422
HCFC1	Host cell factor 1	A6NEM2;P51610	13	13	64.4193
JPT2	Jupiter microtubule-associated homolog 2;Jupiter microtubule-associated homolog 2 (Fragment);Jupiter microtubule-associated homolog 2 (Fragment);Jupiter microtubule-associated homolog 2 (Fragment);Jupiter microtubule-associated homolog 2 (Fragment);Jupiter microtubule associated homolog 2	A6NGP5;H3BMT0;H3BMV3;H3BTV5;H3BU16;Q9H910	3	3	97.1143
SMCHD1	Structural maintenance of chromosomes flexible hinge domain-containing protein 1;Structural maintenance of chromosomes flexible hinge domain-containing protein 1 (Fragment)	A6NHR9;J3KTL8	2	2	18.4475
CD81	Tetraspanin;Tetraspanin;Tetraspanin;Tetraspanin (Fragment);Tetraspanin (Fragment);Tetraspanin (Fragment);CD81 antigen	A6NMH8;E9PIF1;E9PJK1;E9PRJ8;H0YDJ9;H0YDL9;P60033	3	3	20.0068
POLA1	DNA polymerase;DNA polymerase alpha catalytic subunit	A6NMQ1;P09884	2	2	10.5695
ENSA	Alpha-endosulfine	A6NMQ3;O43768;Q5T5H1	4	4	29.6125
TP53BP1	TP53-binding protein 1	A6NNK5;Q12888	7	7	34.0976
CRYZ	Quinone oxidoreductase (Fragment);Quinone oxidoreductase (Fragment);Quinone oxidoreductase	A6NP24;C9JH92;Q08257	4	4	30.2143
PTPA	Serine/threonine-protein phosphatase 2A activator	A6PVN5;B7ZBQ0;F6WIT2;Q15257;Q68CR8	1	1	56.3305
PRSS1;PRSS1;PRSS1;TMPRSS13	Protease serine 1;Trypsin-1;Trypsin-1;Transmembrane protease serine 13	A6XGL3;E7EQ64;P07477;Q9BYE2	1	1	258.084
AFDN	Afadin	A8MQ02;J3KN01;P55196	7	7	22.761
FMR1	Synaptic functional regulator FMR1	A8MQB8;G3V0J0;Q06787;R9WNI0	1	1	6.01433
SUMO3;SUMO3;SUMO3;SUMO2;SUMO4	Small ubiquitin-related modifier 3;SMT3 suppressor of mif two 3 homolog 3 (Yeast), isoform CRA_d;Small ubiquitin-related modifier 3;Small ubiquitin-related modifier 2;Small ubiquitin-related modifier 4	A8MU27;A8MUA9;P55854;P61956;Q6EEV6	1	1	305.385
RPL7	60S ribosomal protein L7	A8MUD9;P18124	4	4	72.585
RPL23A	60S ribosomal protein L23a;60S ribosomal protein L23a (Fragment);60S ribosomal protein L23a (Fragment);60S ribosomal protein L23a (Fragment);60S ribosomal protein L23a	A8MUS3;H7BY10;K7EJV9;K7ERT8;P62750	4	4	168.288
ALDOC	Fructose-bisphosphate aldolase;Fructose-bisphosphate aldolase (Fragment);Fructose-bisphosphate aldolase (Fragment);Fructose-bisphosphate aldolase (Fragment);Fructose-bisphosphate aldolase (Fragment);Fructose-bisphosphate aldolase C	A8MVZ9;C9J8F3;J3KSV6;J3QKP5;K7EKH5;P09972	2	2	9.79179
SNRPGP15;SNRPG;SNRPG;SNRPG	Putative small nuclear ribonucleoprotein G-like protein 15;Small nuclear ribonucleoprotein G;Small nuclear ribonucleoprotein G;Small nuclear ribonucleoprotein G	A8MWD9;F5H013;P62308;Q49AN9	4	4	113.102
NAP1L4	Nucleosome assembly protein 1-like 4 (Fragment);Nucleosome assembly protein 1-like 4 (Fragment);Nucleosome assembly protein 1-like 4 (Fragment);Nucleosome assembly protein 1-like 4 (Fragment);Nucleosome assembly protein 1-like 4 (Fragment);Nucleosome assembly protein 1-like 4 (Fragment);Nucleosome assembly protein 1-like 4	A8MXH2;C9J6D1;E9PJJ2;E9PNJ7;E9PNW0;E9PS34;Q99733	4	4	68.3017
SEC13	GATOR complex protein SEC13;Protein SEC13 homolog	A8MXL6;P55735	1	1	73.1522
DRG2	Developmentally-regulated GTP-binding protein 2;Developmentally-regulated GTP-binding protein 2 (Fragment);Developmentally-regulated GTP-binding protein 2;Developmentally-regulated GTP-binding protein 2;Developmentally-regulated GTP-binding protein 2;Developmentally-regulated GTP-binding protein 2 (Fragment);Developmentally-regulated GTP-binding protein 2;Developmentally-regulated GTP-binding pro…	A8MZF9;J3KRL5;J3QKV7;J3QKW7;J3QL90;J3QR71;J3QRI9;P55039	1	1	40.0993
EIF3L	Eukaryotic translation initiation factor 3 subunit L	B0QY89;Q9Y262	17	17	119.275
UBE2I	SUMO-conjugating enzyme UBC9;SUMO-conjugating enzyme UBC9;SUMO-conjugating enzyme UBC9 (Fragment);SUMO-conjugating enzyme UBC9	B0QYN7;H3BPC4;H3BQQ9;P63279	8	8	227.726
CPNE1	Copine-1;Copine-1 (Fragment);Copine-1	B0QZ18;F2Z2V0;Q99829	2	2	30.7324
HP1BP3	Heterochromatin protein 1-binding protein 3 (Fragment);Heterochromatin protein 1-binding protein 3;Heterochromatin protein 1-binding protein 3 (Fragment)	B0QZK4;Q5SSJ5;Q5SWC8	6	6	43.6501
FAM50A	Protein FAM50A (Fragment);Protein FAM50A	B0S8I6;Q14320	1	1	34.2806
MCM5	DNA helicase;DNA replication licensing factor MCM5	B1AHB1;P33992	19	19	122.598
STX12	Syntaxin-12 (Fragment);Syntaxin-12	B1AJQ6;Q86Y82	1	1	27.4555
CAPZB	F-actin-capping protein subunit beta	B1AK87;P47756	14	14	294.909
CAPZB	F-actin-capping protein subunit beta	B1AK88	3	3	104.431
CROCC	Rootletin (Fragment);Rootletin	B1AKD8;Q5TZA2	1	1	683.965
MTOR	Non-specific serine/threonine protein kinase;Serine/threonine-protein kinase mTOR	B1AKP8;P42345	1	1	13.5903
POSTN	Periostin	B1ALD9;Q15063	1	1	70.3264
SEPTIN6	Septin;Septin-6	B1AMS2;Q14141	2	2	33.079
EXOSC1	Exosome complex component CSL4;Exosome complex component CSL4 (Fragment);Exosome complex component CSL4;Exosome complex component CSL4 (Fragment);Exosome complex component CSL4	B1AMU4;B1AMU7;Q9Y3B2;R4GMQ7;R4GNH9	1	1	22.7381
KIAA0319L	Dyslexia-associated protein KIAA0319-like protein (Fragment);Dyslexia-associated protein KIAA0319-like protein;Dyslexia-associated protein KIAA0319-like protein (Fragment);Dyslexia-associated protein KIAA0319-like protein (Fragment);Dyslexia-associated protein KIAA0319-like protein	B1AN15;B4DYG9;C9JVB2;E7EN73;Q8IZA0	2	2	54.4664
HNRNPC	Heterogeneous nuclear ribonucleoproteins C1/C2;Heterogeneous nuclear ribonucleoproteins C1/C2;Heterogeneous nuclear ribonucleoproteins C1/C2;Heterogeneous nuclear ribonucleoproteins C1/C2 (Fragment)	B2R5W2;B4DY08;G3V4C1;G3V4W0	13	13	1062.5
PSME3	Proteasome activator complex subunit 3	B3KQ25;K7ESG5;P61289	9	9	286.934
EIF3H	Eukaryotic translation initiation factor 3 subunit H	B3KS98;O15372	7	7	171.499
FAF1	FAS-associated factor 1	B3KT28;Q9UNN5	1	1	21.7357
MORF4L1	Mortality factor 4-like protein 1;Mortality factor 4-like protein 1;Mortality factor 4-like protein 1 (Fragment);Mortality factor 4-like protein 1	B3KTM8;H0YLJ3;H0YMJ0;Q9UBU8	1	1	16.0504
DBNL	Drebrin-like protein;Drebrin-like protein (Fragment);Drebrin-like protein	B4DDD6;H0Y5J4;Q9UJU6	5	5	11.2989
CNN2	Calponin;Calponin;Calponin-2	B4DDF4;B4DUT8;Q99439	12	12	187.131
PAF1	RNA polymerase II-associated factor 1 homolog	B4DGJ5;Q8N7H5	1	1	36.0934
VWA5A	cDNA FLJ55206, highly similar to Loss of heterozygosity 11 chromosomal region 2 gene A protein;von Willebrand factor A domain-containing protein 5A	B4DHS6;O00534	2	2	34.0999
COPS2	COP9 signalosome complex subunit 2	B4DIH5;P61201	7	7	39.638
ANKRD28	Serine/threonine-protein phosphatase 6 regulatory ankyrin repeat subunit A	B4DIW9;O15084	1	1	19.4722
PWP1	Periodic tryptophan protein 1 homolog	B4DJV5;Q13610	3	3	16.6504
ELP3	Elongator complex protein 3	B4DKA4;Q9H9T3	1	1	36.7521
CARS1	Cysteinyl-tRNA synthetase;Cysteine--tRNA ligase, cytoplasmic	B4DKY1;P49589	24	24	83.8186
MOB4	MOB-like protein phocein	B4DM50;Q9Y3A3	2	2	48.8473
MTAP	S-methyl-5'-thioadenosine phosphorylase	B4DUC8;Q13126	3	3	10.6492
PTK2	Focal adhesion kinase 1;Focal adhesion kinase 1;Non-specific protein-tyrosine kinase;Focal adhesion kinase 1;Focal adhesion kinase 1 (Fragment);Non-specific protein-tyrosine kinase (Fragment);Focal adhesion kinase 1 (Fragment);Focal adhesion kinase 1	B4DWJ1;E5RHD8;E7ESA6;E9PEI4;H0YB16;H0YBP1;H0YBZ1;Q05397	2	2	18.8715
FXR1	Fragile X mental retardation syndrome-related protein 1	B4DXZ6;E7EU85;E9PFF5;P51114	5	5	78.3797
ILF2	Interleukin enhancer-binding factor 2	B4DY09;Q12905	13	13	646.527
STK26	Serine/threonine-protein kinase 26	B4E0Y9;Q8NBY1;Q9P289	5	5	38.7624
CEMIP2	Cell surface hyaluronidase	B4E1B9;Q9UHN6	5	5	62.9882
EIF4E2	Eukaryotic translation initiation factor 4E type 2;Eukaryotic translation initiation factor 4E type 2;Eukaryotic translation initiation factor 4E type 2;Eukaryotic translation initiation factor 4E type 2;Eukaryotic translation initiation factor 4E type 2;Eukaryotic translation initiation factor 4E type 2 (Fragment);Eukaryotic translation initiation factor 4E type 2	B4E1E4;B8ZZ50;B8ZZL3;B9A023;B9A044;C9JEL3;O60573	1	1	38.4256
RPA3	Replication protein A 14 kDa subunit	B5MC59;P35244	2	2	17.2517
SEPTIN2	Septin-2	B5MCX3;Q15019	11	11	177.921
RAN	GTP-binding nuclear protein Ran	B5MDF5;P62826	10	10	941.668
SEPTIN10	Septin 10, isoform CRA_c;Septin;Septin;Septin-10	B5ME97;E7EW69;E7EX04;Q9P0V9	5	5	21.2424
UBE2E1	Ubiquitin-conjugating enzyme E2 E1;Ubiquitin-conjugating enzyme E2 E1 (Fragment);Ubiquitin-conjugating enzyme E2 E1 (Fragment);Ubiquitin-conjugating enzyme E2 E1	B7Z306;C9J2P0;H7C061;P51965	1	1	24.0833
RPL31	60S ribosomal protein L31;60S ribosomal protein L31;60S ribosomal protein L31 (Fragment);60S ribosomal protein L31 (Fragment);60S ribosomal protein L31	B7Z4C8;B7Z4E3;C9JU56;H7C2W9;P62899	1	1	21.7793
APLP1	Amyloid-like protein 1	B7Z4G8;F5GZ08;P51693	3	3	18.8141
FTSJ1	Putative tRNA (cytidine(32)/guanosine(34)-2'-O)-methyltransferase	B7Z4K4;Q9UET6	1	1	9.25103
SMAD2;SMAD3;SMAD9;SMAD3;SMAD2	Mothers against decapentaplegic homolog;Mothers against decapentaplegic homolog (Fragment);Mothers against decapentaplegic homolog 9;Mothers against decapentaplegic homolog 3;Mothers against decapentaplegic homolog 2	B7Z5N5;H3BVD1;O15198;P84022;Q15796	2	2	31.2857
ARMC8	Armadillo repeat-containing protein 8;Armadillo repeat-containing protein 8 (Fragment);Armadillo repeat-containing protein 8 (Fragment);Armadillo repeat-containing protein 8 (Fragment);Armadillo repeat-containing protein 8;Armadillo repeat-containing protein 8;Armadillo repeat-containing protein 8	B7Z637;C9J8P8;C9JAA7;C9JBY2;G5E9V6;G5E9V7;Q8IUR7	1	1	16.3837
DDX27	RNA helicase;Probable ATP-dependent RNA helicase DDX27	B7Z6D5;Q96GQ7	1	1	22.8112
ETF1	Eukaryotic peptide chain release factor subunit 1	B7Z7P8;P62495	8	8	336.294
EIF6	Eukaryotic translation initiation factor 6 (Fragment);Eukaryotic translation initiation factor 6	B7ZBH1;P56537	1	1	9.29789
CAB39L	Calcium-binding protein 39-like (Fragment);Calcium-binding protein 39-like (Fragment);Calcium-binding protein 39-like	B7ZBJ5;Q5TAW7;Q9H9S4	1	1	15.1217
SUMO1;SUMO1;SUMO1P1;SUMO1	SMT3 suppressor of mif two 3 homolog 1 (Yeast), isoform CRA_b;Small ubiquitin-related modifier 1;Small ubiquitin-related modifier 5;Small ubiquitin-related modifier 1	B8ZZ67;B8ZZN6;G2XKQ0;P63165	1	1	61.5423
PALS2	Membrane protein, palmitoylated 6 (MAGUK p55 subfamily member 6), isoform CRA_a;Protein PALS2	B8ZZG1;Q9NZW5	2	2	61.6715
AVL9	Late secretory pathway protein AVL9 homolog;Late secretory pathway protein AVL9 homolog (Fragment);Late secretory pathway protein AVL9 homolog	B8ZZW5;H7C0I1;Q8NBF6	1	1	17.5944
AGFG1	Arf-GAP domain and FG repeat-containing protein 1	B8ZZY2;P52594	2	2	14.2723
USP39	U4/U6.U5 tri-snRNP-associated protein 2	B9A018;Q53GS9	4	4	47.5888
MDH1	Malate dehydrogenase, cytoplasmic;Malate dehydrogenase, cytoplasmic	B9A041;P40925	7	7	73.8288
SMARCD2	SMARCD2 protein;SWI/SNF-related matrix-associated actin-dependent regulator of chromatin subfamily D member 2;SWI/SNF-related matrix-associated actin-dependent regulator of chromatin subfamily D member 2 (Fragment);SWI/SNF-related matrix-associated actin-dependent regulator of chromatin subfamily D member 2	B9EGA3;J3KMX2;J3QWB6;Q92925	1	1	72.9461
RPL23	60S ribosomal protein L23;60S ribosomal protein L23 (Fragment);60S ribosomal protein L23;60S ribosomal protein L23	B9ZVP7;C9JD32;J3KT29;P62829	3	3	32.2462
TSNAX-DISC1;TSNAX-DISC1;TSNAX;TSNAX	Disrupted in schizophrenia 1 isoform 49;Disrupted in schizophrenia 1 isoform 51;Translin-associated protein X (Fragment);Translin-associated protein X	C4P0D6;C4P0D8;Q5VVQ1;Q99598	3	3	38.6965
DKC1	H/ACA ribonucleoprotein complex subunit DKC1 (Fragment);H/ACA ribonucleoprotein complex subunit DKC1 (Fragment);H/ACA ribonucleoprotein complex subunit DKC1	C9IYT0;H7C0M1;O60832	2	2	30.1954
WDR43	WD repeat-containing protein 43 (Fragment);WD repeat-containing protein 43	C9IZK7;Q15061	1	1	17.9082
DCUN1D1	DCN1-like protein (Fragment);DCN1-like protein (Fragment);DCN1-like protein (Fragment);DCN1-like protein;DCN1-like protein 1	C9J0B2;C9J8R4;C9JRU6;C9JVE2;Q96GG9	2	2	15.421
RAB6B;RAB6A;RAB6A;RAB6A;RAB6B	Ras-related protein Rab-6B;Ras-related protein Rab-6A;Ras-related protein Rab-6A (Fragment);Ras-related protein Rab-6A;Ras-related protein Rab-6B	C9J0I2;F5GX61;F5H3K7;P20340;Q9NRW1	1	1	51.3809
PFN2	Profilin	C9J0J7;G5E9Q6	5	5	40.8693
NCK1	Cytoplasmic protein NCK1 (Fragment);Cytoplasmic protein NCK1 (Fragment);Cytoplasmic protein NCK1 (Fragment);Cytoplasmic protein NCK1 (Fragment);Cytoplasmic protein NCK1 (Fragment);Cytoplasmic protein NCK1	C9J0K5;C9J869;C9JVV5;C9K098;H7C5C7;P16333	2	2	34.1856
SRI	Sorcin	C9J0K6;P30626	4	4	76.837
LRRFIP2	Leucine-rich repeat flightless-interacting protein 2 (Fragment);Leucine-rich repeat flightless-interacting protein 2 (Fragment);Leucine-rich repeat flightless-interacting protein 2 (Fragment);Leucine-rich repeat flightless-interacting protein 2 (Fragment);Leucine-rich repeat flightless-interacting protein 2 (Fragment);Leucine-rich repeat flightless-interacting protein 2	C9J0U5;C9J321;C9JC17;C9JJC9;C9JSU1;Q9Y608	1	1	12.6284
GIGYF2	GRB10-interacting GYF protein 2 (Fragment);GRB10-interacting GYF protein 2 (Fragment);GRB10-interacting GYF protein 2 (Fragment);GRB10-interacting GYF protein 2 (Fragment);GRB10-interacting GYF protein 2 (Fragment);GRB10-interacting GYF protein 2 (Fragment);GRB10-interacting GYF protein 2 (Fragment);GRB10-interacting GYF protein 2 (Fragment);GRB10-interacting GYF protein 2;GRB10-interacting GYF p…	C9J0V6;C9JHT0;C9JHW1;C9JPV7;C9JRZ2;C9JW88;C9JXQ0;E7ESB6;F8WCD5;I1E4Y6;Q6Y7W6	2	2	10.9431
DAG1	Dystroglycan (Fragment);Dystroglycan (Fragment);Dystroglycan (Fragment);Dystroglycan (Fragment);Dystroglycan	C9J196;C9JEN1;C9JQL4;C9JYS1;Q14118	1	1	41.2967
RPS27L;RPS27L;RPS27;RPS27L	40S ribosomal protein S27;40S ribosomal protein S27;40S ribosomal protein S27;40S ribosomal protein S27-like	C9J1C5;H0YMV8;P42677;Q71UM5	1	1	45.0202
EEF1E1-BLOC1S5;EEF1E1;EEF1E1	EEF1E1-BLOC1S5 readthrough (NMD candidate);Eukaryotic translation elongation factor 1 epsilon-1;Eukaryotic translation elongation factor 1 epsilon-1	C9J1V9;D6RBD7;O43324	2	2	105.068
POLR2B	DNA-directed RNA polymerase subunit beta;DNA-directed RNA polymerase subunit beta;DNA-directed RNA polymerase II subunit RPB2	C9J2Y9;C9J4M6;P30876	4	4	25.2237
PDCD10	Programmed cell death 10, isoform CRA_b;Programmed cell death protein 10	C9J363;Q9BUL8	4	4	52.2603
IDH1	Isocitrate dehydrogenase [NADP] cytoplasmic (Fragment);Isocitrate dehydrogenase [NADP] cytoplasmic	C9J4N6;O75874	1	1	35.6798
NCDN	Neurochondrin (Fragment);Neurochondrin	C9J5H8;Q9UBB6	1	1	33.0358
TNPO3	Transportin-3	C9J7E5;Q9Y5L0	2	2	31.9701
MAPRE3	Microtubule-associated protein RP/EB family member 3 (Fragment);Microtubule-associated protein RP/EB family member 3	C9JB30;Q9UPY8	2	2	74.0211
UXS1	UDP-glucuronate decarboxylase (Fragment);UDP-glucuronic acid decarboxylase 1 (Fragment);UDP-glucuronate decarboxylase (Fragment);UDP-glucuronic acid decarboxylase 1	C9JCB7;C9JE50;C9JFU6;Q8NBZ7	1	1	54.3078
DRAP1	Dr1-associated corepressor;Dr1-associated corepressor (Fragment);Dr1-associated corepressor	C9JCC6;E9PNC7;Q14919	2	2	86.5374
METTL21A	Protein N-lysine methyltransferase METTL21A	C9JES0;C9JSX1;H7BXH9;Q8WXB1	1	1	4.32524
CYCS	Cytochrome c (Fragment);Cytochrome c	C9JFR7;P99999	5	5	137.69
NRBP1	Nuclear receptor-binding protein (Fragment);Nuclear receptor-binding protein;Nuclear receptor-binding protein	C9JHZ6;F8W6G1;Q9UHY1	1	1	13.1972
ATG4B	Cysteine protease (Fragment);Cysteine protease ATG4B	C9JIK8;Q9Y4P1	2	2	5.90785
GNB2	Guanine nucleotide-binding protein G(I)/G(S)/G(T) subunit beta-2 (Fragment);Guanine nucleotide-binding protein G(I)/G(S)/G(T) subunit beta-2 (Fragment);Guanine nucleotide-binding protein G(I)/G(S)/G(T) subunit beta-2	C9JIS1;C9JXA5;P62879	6	6	66.4451
PSAP	Prosaposin	C9JIZ6;P07602	24	24	2499.56
STAMBP	STAM-binding protein (Fragment);STAM-binding protein	C9JK83;O95630	2	2	24.2909
ATP6V1B1;ATP6V1B1;ATP6V1B2	Vacuolar proton pump subunit B;V-type proton ATPase subunit B, kidney isoform;V-type proton ATPase subunit B, brain isoform	C9JL73;P15313;P21281	1	1	40.035
NAB1	NGFI-A-binding protein 1 (Fragment)	C9JL92	1	1	91.8817
FARP1	FERM, ARHGEF and pleckstrin domain-containing protein 1;FERM, ARHGEF and pleckstrin domain-containing protein 1	C9JME2;Q9Y4F1	2	2	33.2093
LSM8	U6 snRNA-associated Sm-like protein LSm8 (Fragment);U6 snRNA-associated Sm-like protein LSm8;U6 snRNA-associated Sm-like protein LSm8	C9JNV3;F2Z2Y6;O95777	1	1	42.1007
RPL24	60S ribosomal protein L24	C9JNW5;C9JXB8;P83731	1	1	24.8766
MIX23	Coiled-coil domain-containing protein 58;Coiled-coil domain-containing protein 58 (Fragment);Protein MIX23	C9JQ41;H7C525;Q4VC31	3	3	19.5447
GYG1	Glycogenin-1 (Fragment);Glycogenin-1	C9JQ42;P46976	6	6	68.0687
SMC4	Structural maintenance of chromosomes protein 4 (Fragment);Structural maintenance of chromosomes protein;Structural maintenance of chromosomes protein 4	C9JR83;E9PD53;Q9NTJ3	1	1	30.3376
TIA1	Nucleolysin TIA-1 isoform p40	C9JTN7;F8W8I6;P31483	2	2	82.3873
PHB	Prohibitin (Fragment);Prohibitin;Prohibitin (Fragment);Prohibitin (Fragment);Prohibitin	C9JW96;C9JZ20;E7ESE2;E9PCW0;P35232	1	1	2.65018
PSMC2	26S proteasome AAA-ATPase subunit RPT1;26S proteasome regulatory subunit 7	C9JX88;P35998	18	18	132.766
POP7	Ribonuclease P (Fragment);Ribonuclease P protein subunit p20	C9JYM0;O75817	1	1	14.3151
EIF4G2	Eukaryotic translation initiation factor 4 gamma 2 (Fragment);Eukaryotic translation initiation factor 4 gamma 2;Eukaryotic translation initiation factor 4 gamma 2	D3DQV9;H0Y3P2;P78344	4	4	19.9573
GNPDA1;GNPDA1;GNPDA1;GNPDA1;GNPDA1;GNPDA2	Glucosamine-6-phosphate deaminase (Fragment);Glucosamine-6-phosphate isomerase;Glucosamine-6-phosphate isomerase (Fragment);Glucosamine-6-phosphate isomerase (Fragment);Glucosamine-6-phosphate isomerase 1;Glucosamine-6-phosphate isomerase 2	D6R917;D6R9P4;D6RAY7;D6RB13;P46926;Q8TDQ7	1	1	6.27117
CAMK2D	Calcium/calmodulin-dependent protein kinase;Calcium/calmodulin-dependent protein kinase;Calcium/calmodulin-dependent protein kinase;Calcium/calmodulin-dependent protein kinase type II subunit delta	D6R938;E9PBG7;E9PF82;Q13557	6	6	60.4192
CDK7	Cell division protein kinase 7;Cell division protein kinase 7;Cell division protein kinase 7 (Fragment);Cyclin-dependent kinase 7	D6R9G1;D6RAD4;D6REC6;P50613	1	1	27.3682
HNRNPAB	Heterogeneous nuclear ribonucleoprotein A/B	D6R9P3;D6RBZ0;D6RD18	11	11	714.962
DBN1	Drebrin (Fragment);Drebrin	D6R9W4;Q16643	1	1	7.82171
LARP7	La-related protein 7 (Fragment);La-related protein 7 (Fragment);La-related protein 7	D6R9Z6;H0YA82;Q4G0J3	1	1	39.7466
RPL9	60S ribosomal protein L9 (Fragment);60S ribosomal protein L9	D6RAN4;P32969	2	2	25.1468
NUDT9	ADP-ribose pyrophosphatase, mitochondrial (Fragment);ADP-ribose pyrophosphatase, mitochondrial (Fragment);ADP-ribose pyrophosphatase, mitochondrial	D6RAW2;H7C386;Q9BW91	1	1	17.9992
CTBP1	C-terminal-binding protein 1 (Fragment);C-terminal-binding protein 1	D6RAX2;Q13363	2	2	35.2514
COPS4	COP9 signalosome complex subunit 4	D6RAX7;Q9BT78	8	8	50.248
EIF4E	Eukaryotic translation initiation factor 4E	D6RBW1;P06730	5	5	135.499
LECT2	Leukocyte cell-derived chemotaxin-2	D6RD58;O14960	1	1	97.8231
LUC7L3	Luc7-like protein 3 (Fragment);Luc7-like protein 3 (Fragment);Cisplatin resistance-associated overexpressed protein, isoform CRA_b;Luc7-like protein 3;Luc7-like protein 3 (Fragment)	D6RDI2;D6RHH0;J3KPP4;O95232;U3KQT3	1	1	42.0786
SEPTIN11	Septin-11 (Fragment);Septin;Septin;Septin-11	D6RDU5;D6RER5;D6RGI3;Q9NVA2	9	9	213.383
SRP72	Signal recognition particle subunit SRP72 (Fragment);Signal recognition particle subunit SRP72	D6RDY6;O76094	1	1	9.76949
DACH2;DACH2;DACH2;DACH1	Dachshund homolog 2;Dachshund homolog 2;Dachshund homolog 2;Dachshund homolog 1	D6REJ4;D6RFG7;Q96NX9;Q9UI36	1	1	42.2127
CWC27	Spliceosome-associated protein CWC27 homolog	D6REK3;Q6UX04	1	1	8.12922
SEC31A	Protein transport protein Sec31A	D6REX3;O94979	10	10	80.3758
GC	Gc-globulin;Vitamin D-binding protein	D6RF35;P02774	3	3	17.7876
DCK	Deoxycytidine kinase	D6RFG8;P27707	1	1	10.3587
COL12A1	Collagen alpha-1(XII) chain	D6RGG3;Q99715	21	21	102.468
PPA2	Inorganic diphosphatase (Fragment);Inorganic diphosphatase (Fragment);Inorganic diphosphatase (Fragment);Inorganic diphosphatase (Fragment);Inorganic pyrophosphatase 2, mitochondrial	D6RGI1;D6RGV9;H0Y9D8;H0YAK2;Q9H2U2	1	1	327.507
MRPS27	28S ribosomal protein S27, mitochondrial (Fragment);28S ribosomal protein S27, mitochondrial;28S ribosomal protein S27, mitochondrial	D6RH20;G5EA06;Q92552	1	1	8.41726
EXOSC9	Exosome complex component RRP45	D6RIY6;Q06265	3	3	38.085
CLTB	Clathrin light chain (Fragment);Clathrin light chain B	D6RJD1;P09497	1	1	40.3394
CIRBP	Cold-inducible RNA-binding protein;Cold-inducible RNA-binding protein (Fragment);Cold-inducible RNA-binding protein (Fragment);Cold-inducible RNA-binding protein;Cold-inducible RNA-binding protein (Fragment);Cold-inducible RNA-binding protein;Cold-inducible RNA-binding protein (Fragment);Cold-inducible RNA-binding protein;Cold-inducible RNA-binding protein;Cold-inducible RNA-binding protein (Frag…	D6W5Y5;K7EJV1;K7EJV5;K7ELT6;K7ELV6;K7EMY9;K7ENX8;K7EPM4;K7EQR7;K7ER40;Q14011	1	1	49.7173
P3H1	Prolyl 3-hydroxylase 1 (Fragment);Prolyl 3-hydroxylase 1	E2QRI1;Q32P28	1	1	14.5588
PBK	Lymphokine-activated killer T-cell-originated protein kinase (Fragment);Lymphokine-activated killer T-cell-originated protein kinase	E5RFX4;Q96KB5	2	2	33.8218
ATP6V1H	V-type proton ATPase subunit H (Fragment);V-type proton ATPase subunit H (Fragment);V-type proton ATPase subunit H;V-type proton ATPase subunit H;V-type proton ATPase subunit H	E5RG49;E5RHH0;E5RJG1;E5RK31;Q9UI12	1	1	18.535
PLPBP	Pyridoxal phosphate homeostasis protein (Fragment);Pyridoxal phosphate homeostasis protein	E5RG77;O94903	3	3	78.7516
PFDN1	Prefoldin subunit 1	E5RGS4;O60925	2	2	61.8838
CHRAC1	Chromatin accessibility complex protein 1	E5RGS9;Q9NRG0	2	2	56.4408
STMN2	Stathmin;Stathmin-2	E5RGX5;Q93045	2	2	132.601
RMDN1	Regulator of microtubule dynamics protein 1;Regulator of microtubule dynamics protein 1 (Fragment);Regulator of microtubule dynamics protein 1 (Fragment);Regulator of microtubule dynamics protein 1	E5RH53;H0YB03;H0YB83;Q96DB5	1	1	10.7493
ARFGAP1	ADP-ribosylation factor GTPase-activating protein 1 (Fragment);ADP-ribosylation factor GTPase-activating protein 1 (Fragment);ADP-ribosylation factor GTPase-activating protein 1;ADP-ribosylation factor GTPase-activating protein 1 (Fragment);ADP-ribosylation factor GTPase-activating protein 1	E5RHC5;E5RHT6;F8VWH9;F8W1U7;Q8N6T3	1	1	8.3034
TBCA	Tubulin-specific chaperone A	E5RHG6;E5RIW3;E5RJD8;O75347	5	5	51.9928
DNM3	Dynamin GTPase;Dynamin-3	E5RHK8;Q9UQ16	1	1	30.8051
ZNF706	Zinc finger protein 706;Zinc finger protein 706;Zinc finger protein 706 (Fragment);Zinc finger protein 706	E5RHR6;E5RHV4;H0YAP1;Q9Y5V0	1	1	71.7692
RPL30	60S ribosomal protein L30 (Fragment);60S ribosomal protein L30	E5RI99;P62888	3	3	126.913
TRPS1	Zinc finger transcription factor Trps1	E5RJ97;Q9UHF7	1	1	5.99074
MAT2B	Methionine adenosyltransferase 2 subunit beta	E5RJR3;Q9NZL9	1	1	29.5778
MTDH	Protein LYRIC	E5RJU9;Q86UE4	1	1	88.2865
VAPB	Vesicle-associated membrane protein-associated protein B/C	E5RK64;O95292	2	2	30.1815
ANXA6	Annexin;Annexin;Annexin A6	E5RK69;E7EMC6;P08133	1	1	15.1819
COPS6	COP9 signalosome complex subunit 6	E7EM64;Q7L5N1	7	7	55.8269
RPL14	60S ribosomal protein L14	E7EPB3;P50914	3	3	71.4833
TRIO	Non-specific serine/threonine protein kinase (Fragment);Triple functional domain protein;Triple functional domain protein	E7EPJ7;E7EWP2;O75962	4	4	25.1644
SEPTIN7	Septin;Septin;Septin-7	E7EPK1;E7ES33;Q16181	6	6	259.814
GLB1	Acid beta-galactosidase;Beta-galactosidase	E7EQ29;P16278	4	4	19.5898
NAA50	N-alpha-acetyltransferase 50	E7EQ69;Q9GZZ1	9	9	40.8819
LTF	Lactotransferrin (Fragment);Lactotransferrin;Lactotransferrin	E7EQB2;E7ER44;P02788	2	2	55.9362
EIF4A2	RNA helicase;Eukaryotic initiation factor 4A-II	E7EQG2;Q14240	3	3	209.89
EZR	Ezrin	E7EQR4;P15311	17	17	191.609
ACIN1	Apoptotic chromatin condensation inducer in the nucleus	E7EQT4;G3V3B0;Q9UKV3;S4R3H4	3	3	36.3542
HMGB3	High mobility group protein B3 (Fragment);High mobility group protein B3 (Fragment);High mobility group protein B3 (Fragment);High mobility group protein B3	E7EQU1;E7ES08;E9PES6;O15347	5	5	122.295
ELAC2	Zinc phosphodiesterase ELAC protein 2 (Fragment);ElaC homolog protein 2;Zinc phosphodiesterase ELAC protein 2	E7ES68;G5E9D5;Q9BQ52	1	1	31.0812
KNTC1	Kinetochore-associated protein 1	E7ES84;P50748	2	2	20.4332
XPO7	Exportin-7	E7ESC6;Q9UIA9	4	4	47.2149
CDK2	Cyclin-dependent kinase 2	E7ESI2;G3V5T9;P24941	1	1	13.8146
MTA1	Metastasis-associated protein MTA1;Metastasis-associated protein MTA1 (Fragment);Metastasis-associated protein MTA1	E7ESY4;H0Y4T7;Q13330	2	2	28.1036
PLAU	Urokinase-type plasminogen activator	E7ET40;P00749	7	7	54.7769
GAPDH	Glyceraldehyde-3-phosphate dehydrogenase	E7EUT5;P04406	21	21	2404.02
MAP4	Microtubule-associated protein;Microtubule-associated protein 4	E7EVA0;P27816	12	12	86.2159
;KLC1;KLC1;KLC1;KLC1;KLC1;KLC1	Kinesin light chain;Kinesin light chain;Kinesin light chain;Kinesin light chain;Kinesin light chain;Kinesin light chain;Kinesin light chain 1	E7EVH7;F8W6L3;G3V2E7;G3V3H3;G3V5R9;G5E9S8;Q07866	8	8	58.9585
NDST1	[Heparan sulfate]-glucosamine N-sulfotransferase;Bifunctional heparan sulfate N-deacetylase/N-sulfotransferase 1	E7EVJ3;P52848	3	3	22.5368
ANGPT2	Angiopoietin-2	E7EVQ3;O15123	4	4	75.615
DHX36	ATP-dependent DNA/RNA helicase DHX36 (Fragment);ATP-dependent DNA/RNA helicase DHX36	E7EWK3;Q9H2U1	4	4	22.1138
CSTF2	Cleavage stimulation factor subunit 2	E7EWR4;E9PID8;P33240	4	4	106.252
EIF4B	Eukaryotic translation initiation factor 4B	E7EX17;P23588	3	3	146.425
ALYREF	THO complex subunit 4	E9PB61;Q86V81	2	2	103.952
EPN2	Epsin-2;Epsin-2 (Fragment);Epsin-2;Epsin-2	E9PBC1;F6PQP6;I3L2B2;O95208	1	1	68.8675
RBBP7	Histone-binding protein RBBP7	E9PC52;Q16576	1	1	26.9579
NLN	Neurolysin, mitochondrial;Neurolysin, mitochondrial (Fragment);Neurolysin, mitochondrial (Fragment);Neurolysin, mitochondrial	E9PCB6;H0YAF7;H0YAK4;Q9BYT8	1	1	11.0692
TOP2B;TOP2A;TOP2A;TOP2B	DNA topoisomerase 2 (Fragment);DNA topoisomerase 2-alpha (Fragment);DNA topoisomerase 2-alpha;DNA topoisomerase 2-beta	E9PCY5;J3KTB7;P11388;Q02880	1	1	36.4477
HNRNPH1	Heterogeneous nuclear ribonucleoprotein H	E9PCY7;G8JLB6;P31943	7	7	208.956
CRMP1	Dihydropyrimidinase-related protein 1	E9PD68;Q14194	12	12	239.496
HSPA4L	Heat shock 70 kDa protein 4L	E9PDE8;O95757	4	4	32.6277
CAP2	Adenylyl cyclase-associated protein;Adenylyl cyclase-associated protein 2	E9PDI2;P40123	3	3	59.5205
MMP11	Stromelysin-3;Stromelysin-3 (Fragment);Stromelysin-3	E9PED7;H7C3I7;P24347	3	3	25.9058
PPIE	Peptidyl-prolyl cis-trans isomerase;Peptidyl-prolyl cis-trans isomerase (Fragment);Peptidyl-prolyl cis-trans isomerase E	E9PEQ6;E9PKY5;Q9UNP9	3	3	29.4389
GSTK1	Glutathione S-transferase kappa;Glutathione S-transferase kappa 1	E9PFN5;Q9Y2Q3	2	2	16.3603
PPP2R5D	Serine/threonine-protein phosphatase 2A 56 kDa regulatory subunit;Serine/threonine-protein phosphatase 2A 56 kDa regulatory subunit delta isoform	E9PFR3;Q14738	9	9	52.3938
APP	Amyloid-beta A4 protein;Amyloid-beta precursor protein	E9PG40;P05067	24	24	506.369
TSN	Component 3 of promoter of RISC;Translin	E9PGT1;Q15631	3	3	26.3963
COPS8	COP9 signalosome complex subunit 8	E9PGT6;Q99627	4	4	26.0017
WNT16	Protein Wnt;Protein Wnt-16	E9PH60;Q9UBV4	1	1	36.0695
FAM98A	Protein FAM98A	E9PH82;Q8NCA5	1	1	19.6455
POLR3C	DNA-directed RNA polymerase III subunit RPC3	E9PHH9;Q9BUI4	2	2	16.0025
CLEC3B	Tetranectin	E9PHK0;P05452	2	2	24.8232
PICALM	Phosphatidylinositol-binding clathrin assembly protein (Fragment);Phosphatidylinositol-binding clathrin assembly protein (Fragment);Phosphatidylinositol-binding clathrin assembly protein (Fragment);Phosphatidylinositol-binding clathrin assembly protein	E9PI56;E9PKP6;E9PLJ8;Q13492	3	3	18.5508
NEU1	Exo-alpha-sialidase;Sialidase-1	E9PIF4;Q99519	3	3	39.1778
POLR2G	DNA-directed RNA polymerase II subunit RPB7;DNA-directed RNA polymerase II subunit RPB7;DNA-directed RNA polymerase II subunit RPB7 (Fragment);DNA-directed RNA polymerase II subunit RPB7	E9PIU7;E9PKH3;H0YEE4;P62487	1	1	11.3717
PTP4A2	Protein tyrosine phosphatase type IVA 2;Protein tyrosine phosphatase type IVA 2;Protein tyrosine phosphatase type IVA 2 (Fragment);Protein tyrosine phosphatase type IVA 2;Protein tyrosine phosphatase type IVA 2	E9PJC0;E9PML8;E9PMY3;E9PRR9;Q12974	1	1	89.6224
RPL27A	60S ribosomal protein L27a	E9PJD9;E9PLL6;P46776	3	3	44.3132
EEF1D	Elongation factor 1-delta (Fragment);Elongation factor 1-delta	E9PK01;P29692	6	6	425.246
PRMT1	Protein arginine N-methyltransferase 1	E9PKG1;Q99873	11	11	136.515
UBTF	Nucleolar transcription factor 1	E9PKP7;P17480	2	2	16.2329
RPL8	60S ribosomal protein L8 (Fragment);60S ribosomal protein L8;60S ribosomal protein L8	E9PKU4;E9PP36;P62917	2	2	289.743
LTBP3	Latent-transforming growth factor beta-binding protein 3 (Fragment);Latent-transforming growth factor beta-binding protein 3	E9PKW1;Q9NS15	2	2	40.7207
BTF3L4	Transcription factor BTF3;Transcription factor BTF3 homolog 4	E9PL10;Q96K17	2	2	119.536
SMPD1	Sphingomyelin phosphodiesterase (Fragment);Sphingomyelin phosphodiesterase;Sphingomyelin phosphodiesterase;Sphingomyelin phosphodiesterase (Fragment);Sphingomyelin phosphodiesterase	E9PL59;E9PQT3;G3V1E1;H0YEP5;P17405	1	1	9.6085
RRM1	Ribonucleoside-diphosphate reductase large subunit	E9PL69;P23921	7	7	35.0137
RAB1B	Ras-related protein Rab-1B	E9PLD0;Q9H0U4	1	1	13.7192
NPEPPS	Aminopeptidase;Puromycin-sensitive aminopeptidase	E9PLK3;P55786	22	22	149.76
MVB12A	Multivesicular body subunit 12A (Fragment);Multivesicular body subunit 12A;Multivesicular body subunit 12A	E9PLL0;E9PQA6;Q96EY5	1	1	64.6554
CARS1	Cysteine--tRNA ligase, cytoplasmic	E9PLP0	1	1	40.9617
CSTF3	Cleavage stimulation factor subunit 3	E9PLP8;Q12996	3	3	129.643
PSMC3	26S proteasome regulatory subunit 6A	E9PM69;P17980;R4GNH3	20	20	88.344
SAAL1	Protein SAAL1;Protein SAAL1;Protein SAAL1 (Fragment);Protein SAAL1 (Fragment);Protein SAAL1;Protein SAAL1	E9PMD2;E9PRZ1;H0YCN7;H0YEK5;J3KND1;Q96ER3	1	1	49.6273
REPS1	RalBP1-associated Eps domain-containing protein 1;RalBP1-associated Eps domain-containing protein 1 (Fragment);RalBP1-associated Eps domain-containing protein 1	E9PMG1;H0YDT0;Q96D71	2	2	9.76376
FAM118B	Protein FAM118B (Fragment);Protein FAM118B;Protein FAM118B;Protein FAM118B	E9PMJ2;G3V179;J3KP39;Q9BPY3	1	1	15.6751
DPF2	Zinc finger protein ubi-d4	E9PN04;J3KMZ8;Q92785	1	1	13.6801
RAE1	Rae1 protein homolog;Rae1 protein homolog;mRNA export factor	E9PPG9;E9PQ57;P78406	1	1	16.9896
CHMP4A;CHMP4A;;CHMP4A	Charged multivesicular body protein 4a (Fragment);Charged multivesicular body protein 4a;Transmembrane 9 superfamily member;Charged multivesicular body protein 4a	E9PQ80;E9PQI5;E9PSI1;Q9BY43	1	1	26.2052
FAU	40S ribosomal protein S30	E9PR30;P62861	1	1	35.4528
RPL35	60S ribosomal protein L35	F2Z388;P42766	1	1	7.85785
TALDO1	Transaldolase	F2Z393;P37837	7	7	120.861
PITPNA	Phosphatidylinositol transfer protein alpha isoform;Phosphatidylinositol transfer protein alpha isoform (Fragment);Phosphatidylinositol transfer protein alpha isoform (Fragment);Phosphatidylinositol transfer protein alpha isoform (Fragment);Phosphatidylinositol transfer protein alpha isoform	F5GWE5;I3L459;I3L4C0;I3L4H1;Q00169	1	1	9.12778
PSMA1	Proteasome subunit alpha type-1	F5GX11;P25786	4	4	85.7626
TRMT112	Multifunctional methyltransferase subunit TRM112-like protein	F5GX77;Q9UI30	1	1	63.9762
PUS1	tRNA pseudouridine synthase A (Fragment);tRNA pseudouridine synthase A (Fragment);tRNA pseudouridine synthase A;tRNA pseudouridine synthase A (Fragment);tRNA pseudouridine synthase A;tRNA pseudouridine synthase A (Fragment);tRNA pseudouridine synthase A (Fragment);tRNA pseudouridine synthase A	F5GXL3;F5GY32;F5H168;F5H1B2;F5H1S9;F8W9U5;G8JLB3;Q9Y606	1	1	24.7375
QKI	Protein quaking (Fragment);Protein quaking (Fragment);Protein quaking (Fragment);Protein quaking	F5GXS8;F5GYM3;H0YG47;Q96PU8	2	2	19.6986
COPS7A	COP9 signalosome complex subunit 7a (Fragment);COP9 signalosome complex subunit 7a;COP9 signalosome complex subunit 7a (Fragment);COP9 signalosome complex subunit 7a	F5GYF7;F5H248;F5H7C6;Q9UBW8	2	2	33.5884
REXO2	Oligoribonuclease, mitochondrial;Oligoribonuclease, mitochondrial;Oligoribonuclease, mitochondrial (Fragment);Oligoribonuclease, mitochondrial	F5GYG5;H0YG54;H0YGR4;Q9Y3B8	2	2	25.6759
OTUB1	Ubiquitinyl hydrolase 1;Ubiquitinyl hydrolase 1;Ubiquitin thioesterase;Ubiquitin thioesterase OTUB1	F5GYJ8;F5GYN4;J3KR44;Q96FW1	5	5	42.8144
CMAS	N-acylneuraminate cytidylyltransferase (Fragment);N-acylneuraminate cytidylyltransferase	F5GYM0;Q8NFW8	1	1	18.6439
GLTP	Glycolipid transfer protein	F5GZ49;F5H0U5;Q9NZD2	1	1	7.20199
PPFIBP1	Liprin-beta-1 (Fragment);Liprin-beta-1	F5GZP6;Q86W92	3	3	25.9057
PAAF1	Proteasomal ATPase-associated factor 1	F5H0C4;Q9BRP4	1	1	17.1928
VPS37B	Vacuolar protein sorting-associated protein 37B (Fragment);Vacuolar protein sorting-associated protein 37B (Fragment);Vacuolar protein sorting-associated protein 37B	F5H1F6;F5H4M0;Q9H9H4	1	1	7.66923
HMGA2	High mobility group protein HMGI-C	F5H2A4;F5H2U8;P52926	1	1	90.5244
MTHFD1	C-1-tetrahydrofolate synthase, cytoplasmic;C-1-tetrahydrofolate synthase, cytoplasmic;C-1-tetrahydrofolate synthase, cytoplasmic;C-1-tetrahydrofolate synthase, cytoplasmic	F5H2F4;P11586;V9GYY3;V9GZ78	22	22	206.264
SEC23A	Protein transport protein SEC23;Protein transport protein Sec23A	F5H365;Q15436	9	9	51.543
;ARF3;ARF1	Uncharacterized protein;ADP-ribosylation factor 3;ADP-ribosylation factor 1	F5H423;P61204;P84077	3	3	34.3598
TSG101	Tumor susceptibility gene 101 protein	F5H442;Q99816	5	5	35.1433
INTS13	Integrator complex subunit 13 (Fragment);Integrator complex subunit 13 (Fragment);Integrator complex subunit 13	F5H457;F5H5W1;Q9NVM9	1	1	10.2155
NAP1L1	Nucleosome assembly protein 1-like 1;Nucleosome assembly protein 1-like 1 (Fragment);Nucleosome assembly protein 1-like 1 (Fragment);Nucleosome assembly protein 1-like 1;Nucleosome assembly protein 1-like 1 (Fragment);Nucleosome assembly protein 1-like 1	F5H4R6;F8VY35;F8W020;F8W0J6;H0YIV4;P55209	10	10	297.992
THBS3	Thrombospondin-3	F5H4Z8;P49746	6	6	53.1259
TUBA1C	Tubulin alpha chain;Tubulin alpha-1C chain	F5H5D3;Q9BQE3	4	4	28.559
RFC5	Replication factor C subunit 5 (Fragment);Replication factor C subunit 5	F5H5S0;P40937	1	1	9.07283
MYO1C	Unconventional myosin-Ic	F5H6E2;O00159	2	2	6.02175
PPWD1	Peptidylprolyl isomerase domain and WD repeat-containing protein 1	F5H7P7;Q96BP3	2	2	27.9553
OLFM1	Noelin (Fragment);Noelin	F5H810;Q99784	1	1	26.7892
ASH2L	Set1/Ash2 histone methyltransferase complex subunit ASH2	F5H8F7;Q9UBL3	1	1	76.3205
hCG_2043426;DDX19B;DDX19A;DDX19A;DDX19B	RNA helicase;RNA helicase;ATP-dependent RNA helicase DDX19A;ATP-dependent RNA helicase DDX19A;ATP-dependent RNA helicase DDX19B	F6QDS0;H3BQK0;I3L0H8;Q9NUU7;Q9UMR2	3	3	46.974
CDC27	Cell division cycle protein 27 homolog;Cell division cycle 27, isoform CRA_c;Cell division cycle protein 27 homolog (Fragment);Cell division cycle protein 27 homolog (Fragment);Cell division cycle protein 27 homolog	F6QPS0;G5EA36;I3L2Z8;I3L3H6;P30260	1	1	25.3415
DSTN	Actin-depolymerizing factor;Destrin	F6RFD5;P60981	4	4	204.638
ACTR10	Actin-related protein 10;Actin-related protein 10;Actin-related protein 10;Actin-related protein 10;Actin-related protein 10 (Fragment)	F6S9Y6;G3V2Q5;G3V5Y4;Q9NZ32;V9GYX7	2	2	10.2896
HS1BP3	HCLS1-binding protein 3	F6TR53;Q53T59	4	4	31.6062
RANBP1	Ran-specific GTPase-activating protein	F6WQW2;P43487	5	5	63.2985
CAD	Aspartate carbamoyltransferase;CAD protein	F8VPD4;P27708	10	10	60.7176
OSBPL8	Oxysterol-binding protein (Fragment);Oxysterol-binding protein (Fragment);Oxysterol-binding protein-related protein 8	F8VQX7;F8VUA7;Q9BZF1	1	1	19.7801
METAP2	Methionine aminopeptidase 2	F8VQZ7;F8VRR3;P50579	2	2	11.9943
MYG1	MYG1 exonuclease	F8VR84;Q9HB07	5	5	32.9165
SMARCD1	SWI/SNF-related matrix-associated actin-dependent regulator of chromatin subfamily D member 1;SWI/SNF-related matrix-associated actin-dependent regulator of chromatin subfamily D member 1 (Fragment);SWI/SNF-related matrix-associated actin-dependent regulator of chromatin subfamily D member 1	F8VRQ4;H0YHV1;Q96GM5	1	1	18.3055
RPL18	60S ribosomal protein L18 (Fragment);60S ribosomal protein L18;60S ribosomal protein L18 (Fragment);60S ribosomal protein L18 (Fragment);60S ribosomal protein L18	F8VUA6;G3V203;H0YHA7;J3QQ67;Q07020	3	3	60.2047
COPZ1	Coatomer subunit zeta;Coatomer subunit zeta-1	F8VVA7;P61923	3	3	25.0434
DENR	Density-regulated protein	F8VVL1;O43583	3	3	86.0607
CSRP2	Cysteine and glycine-rich protein 2	F8VW96;Q16527	3	3	25.4463
TFCP2	Alpha-globin transcription factor CP2 (Fragment);Alpha-globin transcription factor CP2	F8VWL0;Q12800	1	1	12.2675
SMARCC2	SWI/SNF complex subunit SMARCC2	F8VXC8;Q8TAQ2	1	1	73.8987
CHST11	Carbohydrate sulfotransferase (Fragment);Carbohydrate sulfotransferase 11	F8VXK3;Q9NPF2	3	3	22.9853
VPS29	Vacuolar protein sorting-associated protein 29	F8VXU5;Q9UBQ0	4	4	52.6783
SDSL	Serine dehydratase-like (Fragment);Serine dehydratase-like (Fragment);Serine dehydratase-like (Fragment);Serine dehydratase-like	F8VYZ3;H0YIA2;H0YID3;Q96GA7	1	1	21.168
PCBP2	Poly(rC)-binding protein 2;Poly(rC)-binding protein 2 (Fragment);Poly(rC)-binding protein 2	F8VZX2;H3BRU6;Q15366	7	7	435.586
C17orf49;BAP18	Chromosome 17 open reading frame 49;Chromatin complexes subunit BAP18	F8W038;Q8IXM2	1	1	43.493
AK2	Adenylate kinase 2, mitochondrial;Adenylate kinase 2, mitochondrial	F8W1A4;P54819	4	4	64.8892
MYL6	Myosin light polypeptide 6	F8W1R7;G3V1V0;P60660	8	8	87.106
APOA1	Apolipoprotein A-I	F8W696;P02647	1	1	12.2713
UBAP2L	Ubiquitin-associated protein 2-like;Ubiquitin-associated protein 2-like;Ubiquitin-associated protein 2-like (Fragment)	F8W726;Q14157;Q5VU77	1	1	9.80652
TES	Testin (Fragment);Testin	F8W7T0;Q9UGI8	3	3	16.8502
MRE11	Double-strand break repair protein;Double-strand break repair protein MRE11	F8W7U8;P49959	6	6	37.0177
RTN4	Reticulon;Reticulon-4	F8W914;Q9NQC3	3	3	37.3124
GAPVD1	GTPase-activating protein and VPS9 domain-containing protein 1	F8W9S7;Q14C86	4	4	25.1557
CLASP1	CLIP-associating protein 1	F8WA11;Q7Z460	5	5	36.1606
NDRG3	N-myc downstream-regulated gene 3 protein;N-myc downstream-regulated gene 3 protein;Protein NDRG3	F8WBF9;Q5TH30;Q9UGV2	2	2	40.5555
PSME4	Proteasome activator complex subunit 4	F8WBH5;Q14997	1	1	12.6226
CALM2;CALM1;CALM1;CALM1;CALM2;CALM3	Calmodulin-2;Calmodulin-1;Calmodulin 3 (Phosphorylase kinase, delta), isoform CRA_d;Calmodulin-1;Calmodulin-2;Calmodulin-3	F8WBR5;G3V479;M0QZ52;P0DP23;P0DP24;P0DP25	1	1	11.5002
ARPC4-TTLL3;ARPC4	Actin-related protein 2/3 complex subunit 4	F8WCF6;P59998	5	5	310.683
CCZ1B;CCZ1B;CCZ1	Vacuolar fusion protein CCZ1 homolog;Vacuolar fusion protein CCZ1 homolog B;Vacuolar fusion protein CCZ1 homolog	F8WD66;P86790;P86791	1	1	6.50516
CPSF6	Cleavage and polyadenylation specificity factor subunit 6	F8WJN3;Q16630	4	4	47.1616
TFRC	Transferrin receptor protein 1	G3V0E5;P02786	9	9	104.376
B3GAT3	Galactosylgalactosylxylosylprotein 3-beta-glucuronosyltransferase;Galactosylgalactosylxylosylprotein 3-beta-glucuronosyltransferase 3	G3V150;O94766	1	1	47.1092
RPL21	60S ribosomal protein L21;60S ribosomal protein L21 (Fragment);60S ribosomal protein L21	G3V1B3;M0R181;P46778	2	2	15.0765
API5	Apoptosis inhibitor 5	G3V1C3;Q9BZZ5	7	7	108.51
LIN7C	Lin-7 homolog C (C. elegans), isoform CRA_b;Protein lin-7 homolog C	G3V1D4;Q9NUP9	2	2	64.1724
BORCS5	BLOC-1-related complex subunit 5	G3V1P3;Q969J3	1	1	9.22187
NRDC	Nardilysin	G3V1R5;O43847	4	4	28.4546
ERH	Enhancer of rudimentary homolog	G3V279;P84090	1	1	40.1537
PSMA6	Proteasome subunit alpha type;Proteasome subunit alpha type;Proteasome subunit alpha type-6	G3V295;G3V5Z7;P60900	7	7	91.8164
LGALS3	Galectin;Galectin-3	G3V3R6;P17931	1	1	19.9889
GMFB	Glia maturation factor beta;Glia maturation factor beta (Fragment);Glia maturation factor beta	G3V3X4;G3V4P8;P60983	1	1	12.03
PAPOLA	Poly(A) polymerase;Poly(A) polymerase alpha	G3XAH6;P51003	6	6	30.2066
COMP	Cartilage oligomeric matrix protein	G3XAP6;P49747	1	1	82.7271
USP11	Ubiquitin carboxyl-terminal hydrolase;Ubiquitin carboxyl-terminal hydrolase 11	G5E9A6;P51784	2	2	30.9013
SUV39H2	Histone-lysine N-methyltransferase SUV39H2	G5E9A8	1	1	60.2395
CPSF3	Cleavage and polyadenylation specific factor 3, 73kDa, isoform CRA_b;Cleavage and polyadenylation specificity factor subunit 3	G5E9W3;Q9UKF6	2	2	40.6384
SEC24C	Protein transport protein Sec24C	G5EA31;P53992	10	10	83.9614
NELFCD	Negative elongation factor C/D;Negative elongation factor C/D;Negative elongation factor C/D (Fragment)	H0UI80;Q8IXH7;X6RLT1	1	1	7.04976
TRMT61A	tRNA (adenine(58)-N(1))-methyltransferase (Fragment);tRNA (adenine(58)-N(1))-methyltransferase catalytic subunit TRMT61A	H0Y2Q1;Q96FX7	1	1	20.6718
COMMD3;COMMD3;COMMD3-BMI1;COMMD3;COMMD3-BMI1;COMMD3-BMI1;COMMD3;COMMD3-BMI1	COMM domain-containing protein 3 (Fragment);COMM domain-containing protein 3 (Fragment);COMMD3-BMI1 readthrough (Fragment);COMM domain-containing protein 3;COMMD3-BMI1 readthrough (Fragment);COMMD3-BMI1 readthrough;COMM domain-containing protein 3 (Fragment);COMMD3-BMI1 readthrough (Fragment)	H0Y4W0;H0Y6Z9;Q5T8Z1;Q9UBI1;R4GMW6;R4GMX3;R4GN06;R4GN54	1	1	16.3544
UFM1	Ubiquitin-fold modifier 1 (Fragment);Ubiquitin-fold modifier 1	H0Y614;P61960	1	1	29.5693
IPO5	Importin-5 (Fragment);Importin-5	H0Y8C6;O00410	28	28	221.811
HNRNPD	Heterogeneous nuclear ribonucleoprotein D0 (Fragment);Heterogeneous nuclear ribonucleoprotein D0 (Fragment);Heterogeneous nuclear ribonucleoprotein D0	H0Y8G5;H0YA96;Q14103	16	16	1214.58
DNPH1	2'-deoxynucleoside 5'-phosphate N-hydrolase 1 (Fragment);2'-deoxynucleoside 5'-phosphate N-hydrolase 1	H0Y8X4;O43598	1	1	22.2803
METAP1	Methionine aminopeptidase 1 (Fragment);Methionine aminopeptidase 1 (Fragment);Methionine aminopeptidase 1	H0Y903;H0Y955;P53582	1	1	9.14612
COPB2	Coatomer subunit beta'	H0Y938;H0YAC7;P35606	12	12	94.6006
KDM3B	Lysine-specific demethylase 3B (Fragment);Lysine-specific demethylase 3B	H0Y9V5;Q7LBC6	1	1	4.39093
RUFY1	RUN and FYVE domain-containing protein 1 (Fragment);RUN and FYVE domain-containing protein 1 (Fragment);RUN and FYVE domain-containing protein 1	H0Y9Y8;J3KPP6;Q96T51	2	2	9.69579
PABPC1	Polyadenylate-binding protein;Polyadenylate-binding protein 1	H0YAR2;P11940	22	22	339.767
TTC1	Tetratricopeptide repeat protein 1 (Fragment);Tetratricopeptide repeat protein 1	H0YB37;Q99614	1	1	57.9885
;TPD52	Uncharacterized protein;Tumor protein D52	H0YC42;P55327	1	1	41.1439
RSF1	Remodeling and spacing factor 1 (Fragment);Remodeling and spacing factor 1 (Fragment);Remodeling and spacing factor 1	H0YCN2;H0YER1;Q96T23	2	2	21.9792
RUFY2	RUN and FYVE domain-containing protein 2 (Fragment);RUN and FYVE domain-containing protein 2	H0YD93;Q8WXA3	1	1	89.1507
PRPF4B	PRP4 pre-mRNA-processing factor 4 homolog (Fragment);Serine/threonine-protein kinase PRP4 homolog	H0YDJ3;Q13523	2	2	52.7268
EIF3F	Eukaryotic translation initiation factor 3 subunit F	H0YDT6;O00303	12	12	133.34
PPP5C	Serine/threonine-protein phosphatase (Fragment);Serine/threonine-protein phosphatase 5	H0YDU8;P53041	8	8	57.0918
RPS2	40S ribosomal protein S2 (Fragment);40S ribosomal protein S2	H0YEN5;P15880	5	5	118.968
CRIP2	Cysteine-rich protein 2 (Fragment);Cysteine-rich protein 2	H0YFA4;P52943	4	4	43.4685
MAN1B1	alpha-1,2-Mannosidase;alpha-1,2-Mannosidase;Endoplasmic reticulum mannosyl-oligosaccharide 1,2-alpha-mannosidase	H0YG20;H0YGV7;Q9UKM7	1	1	31.5225
;SARNP	Uncharacterized protein (Fragment);SAP domain-containing ribonucleoprotein	H0YHG0;P82979	6	6	295.697
METTL1	tRNA (guanine-N(7)-)-methyltransferase (Fragment);tRNA (guanine-N(7)-)-methyltransferase	H0YIH0;Q9UBP6	2	2	25.4879
PPP2R5C	Serine/threonine-protein phosphatase 2A 56 kDa regulatory subunit gamma isoform (Fragment);Serine/threonine-protein phosphatase 2A 56 kDa regulatory subunit gamma isoform;Serine/threonine-protein phosphatase 2A 56 kDa regulatory subunit	H0YJ75;Q13362;Q96B13	2	2	11.9744
ETFA	Electron transfer flavoprotein subunit alpha;Electron transfer flavoprotein subunit alpha, mitochondrial (Fragment);Electron transfer flavoprotein subunit alpha, mitochondrial (Fragment);Electron transfer flavoprotein subunit alpha, mitochondrial (Fragment);Electron transfer flavoprotein subunit alpha, mitochondrial (Fragment);Electron transfer flavoprotein subunit alpha, mitochondrial	H0YK49;H0YKF0;H0YL12;H0YLU7;H0YNX6;P13804	1	1	21.617
DUT	Deoxyuridine 5'-triphosphate nucleotidohydrolase (Fragment);Deoxyuridine 5'-triphosphate nucleotidohydrolase;Deoxyuridine 5'-triphosphate nucleotidohydrolase, mitochondrial	H0YKC5;H0YNW5;P33316	6	6	116.624
TMOD3	Tropomodulin-3 (Fragment);Tropomodulin-3;Tropomodulin-3	H0YKU1;H0YNJ8;Q9NYL9	3	3	22.632
SLTM	SAFB-like transcription modulator (Fragment);SAFB-like transcription modulator (Fragment);SAFB-like transcription modulator;SAFB-like transcription modulator;SAFB-like transcription modulator;SAFB-like transcription modulator (Fragment);SAFB-like transcription modulator (Fragment);SAFB-like transcription modulator	H0YL55;H0YLE6;H0YLW7;H0YMR6;H0YMW8;H0YNF3;H7BXE3;Q9NWH9	1	1	17.4031
PSMA4	Proteasome subunit alpha type (Fragment);Proteasome subunit alpha type (Fragment);Proteasome subunit alpha type-4	H0YL69;H0YMZ1;P25789	4	4	85.5573
LDLR	Low-density lipoprotein receptor (Fragment);Low-density lipoprotein receptor;Low-density lipoprotein receptor (Fragment);Low-density lipoprotein receptor	H0YM92;H0YMD1;J3KMZ9;P01130	3	3	30.4391
NUSAP1	Nucleolar and spindle-associated protein 1 (Fragment);Nucleolar and spindle-associated protein 1	H0YMD2;Q9BXS6	1	1	44.3027
AKR7A2	Aflatoxin B1 aldehyde reductase member 2 (Fragment);Aflatoxin B1 aldehyde reductase member 2	H3BLU7;O43488	3	3	16.3405
SRPK1	SRSF protein kinase 1 (Fragment);SRSF protein kinase 1	H3BLV9;Q96SB4	1	1	13.1022
MEAK7	MTOR-associated protein MEAK7	H3BM75;Q6P9B6	1	1	6.42403
RAB11A;RAB11A;RAB11A;RAB11B	Ras-related protein Rab-11A (Fragment);Ras-related protein Rab-11A;Ras-related protein Rab-11A;Ras-related protein Rab-11B	H3BMH2;H3BSC1;P62491;Q15907	6	6	156.083
RNPS1	RNA-binding protein with serine-rich domain 1 (Fragment);RNA-binding protein with serine-rich domain 1;RNA-binding protein with serine-rich domain 1 (Fragment);RNA-binding protein with serine-rich domain 1;RNA-binding protein with serine-rich domain 1	H3BMM9;H3BMS0;H3BTC0;H3BV80;Q15287	3	3	36.7291
IST1	IST1 homolog (Fragment);IST1 homolog (Fragment);IST1 homolog	H3BMU1;H3BUI0;P53990	4	4	129.602
CALB2	Calretinin (Fragment);Calretinin	H3BN14;P22676	2	2	45.9977
ARIH1	RBR-type E3 ubiquitin transferase (Fragment);E3 ubiquitin-protein ligase ARIH1;E3 ubiquitin-protein ligase ARIH1	H3BNB9;H3BSK4;Q9Y4X5	1	1	23.2527
MVD	Diphosphomevalonate decarboxylase (Fragment);Diphosphomevalonate decarboxylase	H3BP35;P53602	1	1	17.5867
RNF40	E3 ubiquitin protein ligase;E3 ubiquitin-protein ligase BRE1B	H3BP71;O75150	1	1	18.476
MACF1	Microtubule-actin cross-linking factor 1, isoforms 1/2/3/5;Microtubule-actin cross-linking factor 1, isoforms 1/2/3/5	H3BPE1;H3BQK9	45	45	100.892
FUS	RNA-binding protein FUS	H3BPE7;P35637	7	7	70.9904
HAGH	Hydroxyacylglutathione hydrolase, mitochondrial (Fragment);Hydroxyacylglutathione hydrolase, mitochondrial;Hydroxyacylglutathione hydrolase, mitochondrial	H3BPK3;H3BPQ4;Q16775	2	2	38.4243
NME3	Nucleoside diphosphate kinase;Nucleoside diphosphate kinase 3	H3BPR2;Q13232	2	2	13.5595
C15orf40	UPF0235 protein C15orf40	H3BQZ5;Q8WUR7	1	1	19.7584
HNRNPUL2-BSCL2;HNRNPUL2	HCG2044799;Heterogeneous nuclear ribonucleoprotein U-like protein 2	H3BQZ7;Q1KMD3	5	5	31.046
GSPT1	Eukaryotic peptide chain release factor GTP-binding subunit ERF3A (Fragment);Eukaryotic peptide chain release factor GTP-binding subunit ERF3A	H3BR35;P15170	9	9	61.7687
PHAF1	Phagosome assembly factor 1 (Fragment);Phagosome assembly factor 1 (Fragment);Phagosome assembly factor 1 (Fragment);Phagosome assembly factor 1	H3BRA5;H3BS58;H3BSG0;Q9BSU1	1	1	39.5004
FBXO22	F-box only protein 22;F-box only protein 22 (Fragment);F-box only protein 22	H3BRE0;H3BTH6;Q8NEZ5	1	1	8.21809
UBFD1	Ubiquitin domain-containing protein UBFD1	H3BRL3;O14562	3	3	21.4799
NUTF2	Nuclear transport factor 2 (Fragment);Nuclear transport factor 2	H3BRV9;P61970	1	1	39.8191
KCTD5	BTB/POZ domain-containing protein KCTD5	H3BSS5;Q9NXV2	1	1	50.5779
RBMX	RNA-binding motif protein, X chromosome;RNA-binding motif protein, X chromosome	H3BT71;P38159	9	9	291.18
HAPLN3	Hyaluronan and proteoglycan link protein 3	H3BTH8;Q96S86	3	3	32.8996
ATXN2L	Ataxin-2-like protein	H3BUF6;Q8WWM7	3	3	57.3639
GCA	Grancalcin;Grancalcin (Fragment);Grancalcin	H7BXD5;H7C2Z6;P28676	1	1	32.3943
SORBS2	Sorbin and SH3 domain-containing protein 2 (Fragment);Sorbin and SH3 domain-containing protein 2	H7BXR3;O94875	3	3	34.8217
COL18A1	Collagen alpha-1(XVIII) chain (Fragment);Collagen alpha-1(XVIII) chain	H7BXV5;P39060	3	3	57.4393
BIN3	Bridging integrator 3	H7BYV6;Q9NQY0	1	1	5.12428
PDGFA	Platelet-derived growth factor subunit A (Fragment);Platelet-derived growth factor subunit A	H7BYW6;P04085	1	1	53.7004
PDIA3	Protein disulfide-isomerase A3 (Fragment)	H7BZJ3	1	1	90.8905
PDCL3	Phosducin-like protein 3 (Fragment);Phosducin-like protein 3	H7BZP2;Q9H2J4	2	2	19.4845
PPP1R7	Protein phosphatase 1 regulatory subunit 7 (Fragment);Protein phosphatase 1 regulatory subunit 7	H7C003;Q15435	4	4	41.0164
DIS3L2	DIS3-like exonuclease 2 (Fragment);DIS3-like exonuclease 2	H7C036;Q8IYB7	1	1	29.7619
PRKAR2A	cAMP-dependent protein kinase type II-alpha regulatory subunit (Fragment);cAMP-dependent protein kinase type II-alpha regulatory subunit	H7C1L0;P13861	3	3	37.6252
NOL7	Nucleolar protein 7 (Fragment);Nucleolar protein 7	H7C2B1;Q9UMY1	2	2	18.955
SRRT	Arsenite-resistance protein 2 (Fragment);Serrate RNA effector molecule homolog	H7C3A1;Q9BXP5	6	6	42.449
COPS3	COP9 signalosome complex subunit 3	H7C3P9;Q9UNS2	2	2	25.4691
NIT2	Omega-amidase NIT2 (Fragment);Omega-amidase NIT2	H7C579;Q9NQR4	4	4	31.5926
CSAG1	Putative chondrosarcoma-associated gene 1 protein	H9KV60	1	1	619.25
NSF	Vesicle-fusing ATPase	I3L0N3;P46459	7	7	34.5469
UBE2G1	Ubiquitin-conjugating enzyme E2 G1	I3L0Q0;I3L2Q4;P62253	1	1	51.4202
SPAG7	Sperm-associated antigen 7	I3L0X5;I3L4C3;O75391	1	1	34.9097
MYBBP1A	Myb-binding protein 1A (Fragment);Myb-binding protein 1A	I3L1L3;Q9BQG0	2	2	11.8246
PCYT2	CTP:phosphoethanolamine cytidylyltransferase (Fragment);CTP:phosphoethanolamine cytidylyltransferase;CTP:phosphoethanolamine cytidylyltransferase (Fragment);Ethanolamine-phosphate cytidylyltransferase	I3L1L9;I3L1R7;I3L3V9;Q99447	1	1	5.20229
METRN	Meteorin (Fragment);Meteorin (Fragment);Meteorin	I3L2T3;J3KMW6;Q9UJH8	1	1	43.715
TOM1L1	TOM1-like protein 1 (Fragment);TOM1-like protein 1;TOM1-like protein 1;TOM1-like protein 1;TOM1-like protein 1;TOM1-like protein 1	I3L367;I3L3T4;I3L4I4;I3NI44;J3KQU4;O75674	2	2	31.7725
EIF5A	Eukaryotic translation initiation factor 5A (Fragment);Eukaryotic translation initiation factor 5A-1;Eukaryotic translation initiation factor 5A-1	I3L397;I3L504;P63241	10	10	409.707
RPS15A	40S ribosomal protein S15a	I3L3P7;P62244	7	7	151.365
ACTG1	Actin, cytoplasmic 2;Actin, cytoplasmic 2	I3L4N8;P63261	43	43	8279
AFP	Alpha-fetoprotein	J3KMX3;P02771	2	2	137.819
ECPAS	Proteasome adapter and scaffold protein ECM29	J3KN16;Q5VYK3	22	22	64.7222
PSMD9	26S proteasome non-ATPase regulatory subunit 9	J3KN29;O00233	4	4	71.6811
RGMB	RGM domain family member B;Repulsive guidance molecule B	J3KNF6;Q6NW40	5	5	51.2113
SRSF2;SRSF2;SRSF2;SRSF8	Serine/arginine-rich splicing factor 2 (Fragment);Serine/arginine-rich splicing factor 2 (Fragment);Serine/arginine-rich splicing factor 2;Serine/arginine-rich splicing factor 8	J3KP15;J3QL05;Q01130;Q9BRL6	1	1	86.1888
ALDOA	Fructose-bisphosphate aldolase;Fructose-bisphosphate aldolase A	J3KPS3;P04075	12	12	129.851
OLA1	Obg-like ATPase 1	J3KQ32;Q9NTK5	11	11	403.735
COPS7B	COP9 signalosome complex subunit 7b	J3KQ34;Q9H9Q2	2	2	46.9872
TBCD	Tubulin-specific chaperone D	J3KR97;Q9BTW9	4	4	13.4958
DYNC1LI2	Dynein light intermediate chain (Fragment);Cytoplasmic dynein 1 light intermediate chain 2	J3KRI4;O43237	1	1	27.0248
PPP4R1	Serine/threonine-protein phosphatase 4 regulatory subunit 1 (Fragment);Serine/threonine-protein phosphatase 4 regulatory subunit 1 (Fragment);Serine/threonine-protein phosphatase 4 regulatory subunit 1 (Fragment);Serine/threonine-protein phosphatase 4 regulatory subunit 1 (Fragment);Serine/threonine-protein phosphatase 4 regulatory subunit 1 (Fragment);Serine/threonine-protein phosphatase 4 regul…	J3KRU1;J3KSB0;J3QL26;J3QLA6;J3QQV0;Q8TF05	1	1	14.7892
CBX1	Chromobox protein homolog 1 (Fragment);Chromobox protein homolog 1	J3KS05;P83916	6	6	118.62
APOH	Beta-2-glycoprotein 1 (Fragment);Beta-2-glycoprotein 1	J3KS17;P02749	2	2	30.2706
DDX5	DEAD box protein 5;Probable ATP-dependent RNA helicase DDX5	J3KTA4;P17844	21	21	387.025
ARHGDIA	Rho GDP-dissociation inhibitor 1 (Fragment);Rho GDP-dissociation inhibitor 1;Rho GDP-dissociation inhibitor 1	J3KTF8;J3QQX2;P52565	8	8	448.896
SRSF1	Serine/arginine-rich splicing factor 1	J3KTL2;Q07955	13	13	272.773
CHERP	Calcium homeostasis endoplasmic reticulum protein	J3QK89;Q8IWX8	4	4	45.8729
WIPF2	WAS/WASL-interacting protein family member 2 (Fragment);WAS/WASL-interacting protein family member 2	J3QKM5;Q8TF74	1	1	14.3052
SNRPN;SNRPB;SNRPN	Small nuclear ribonucleoprotein-associated protein N (Fragment);Small nuclear ribonucleoprotein-associated proteins B and B';Small nuclear ribonucleoprotein-associated protein N	J3QLE5;P14678;P63162	10	10	415.5
SNRPD1	Small nuclear ribonucleoprotein Sm D1	J3QLI9;P62314	2	2	103.947
VWA1	von Willebrand factor A domain-containing protein 1 (Fragment);von Willebrand factor A domain-containing protein 1	J3QLP3;Q6PCB0	3	3	11.1414
NOL11	Nucleolar protein 11 (Fragment);Nucleolar protein 11	J3QLQ6;Q9H8H0	1	1	4.47261
SAP30BP	SAP30-binding protein (Fragment);SAP30-binding protein	J3QQJ0;Q9UHR5	1	1	41.9784
CPD	Carboxypeptidase D (Fragment);Carboxypeptidase D	J3QQJ4;O75976	1	1	71.2841
MYL12A;MYL12B;MYL12A	Myosin regulatory light chain 12A;Myosin regulatory light chain 12B;Myosin regulatory light chain 12A	J3QRS3;O14950;P19105	3	3	81.1437
ZNF207	BUB3-interacting and GLEBS motif-containing protein ZNF207	J3QRS9;O43670;X6R4W8	2	2	98.8211
GIT1	ARF GTPase-activating protein GIT1	J3QRU8;Q9Y2X7	6	6	48.5536
RSL1D1	Ribosomal L1 domain-containing protein 1 (Fragment);Ribosomal L1 domain-containing protein 1	J3QSV6;O76021	4	4	20.0938
BUB3	Mitotic checkpoint protein BUB3 (Fragment);Mitotic checkpoint protein BUB3	J3QT28;O43684	12	12	127.558
KATNAL2	Katanin p60 ATPase-containing subunit A-like 2 (Fragment);Katanin p60 ATPase-containing subunit A-like 2 (Fragment);Katanin p60 ATPase-containing subunit A-like 2	K7EIJ8;K7EM02;Q8IYT4	1	1	705.033
ARID3A	AT-rich interactive domain-containing protein 3A (Fragment);AT-rich interactive domain-containing protein 3A	K7EJ04;Q99856	2	2	14.9249
LONP1	Lon protease homolog, mitochondrial;Lon protease homolog, mitochondrial;Lon protease homolog, mitochondrial	K7EJE8;K7EKE6;P36776	3	3	10.4123
AP1M1	AP-1 complex subunit mu-1	K7EJL1;Q9BXS5	4	4	34.8302
H3-3B;H3C1;H3-3A;H3-4;H3C15	Histone H3 (Fragment);Histone H3.1;Histone H3.3;Histone H3.1t;Histone H3.2	K7EK07;P68431;P84243;Q16695;Q71DI3	6	6	938.249
DAZAP1	DAZ-associated protein 1;DAZ-associated protein 1 (Fragment);DAZ-associated protein 1;DAZ-associated protein 1	K7EK33;K7EQ02;K7EQ55;Q96EP5	5	5	49.0914
ATP5F1A	ATP synthase subunit alpha, mitochondrial (Fragment);ATP synthase subunit alpha, mitochondrial (Fragment);ATP synthase subunit alpha, mitochondrial	K7EK77;K7ERX7;P25705	2	2	13.6907
ROGDI	Protein rogdi homolog;Protein rogdi homolog;Protein rogdi homolog (Fragment);Protein rogdi homolog;Protein rogdi homolog	K7EL91;K7EMJ5;K7EPN1;K7ERP1;Q9GZN7	1	1	27.2723
RPL27	60S ribosomal protein L27 (Fragment);60S ribosomal protein L27	K7ELC7;P61353	2	2	72.9771
LSM12	Protein LSM12 homolog	K7ELG9;Q3MHD2	2	2	14.7937
PRKCSH	Glucosidase 2 subunit beta	K7ELL7;P14314	1	1	87.0806
GIPC1	PDZ domain-containing protein GIPC1 (Fragment);PDZ domain-containing protein GIPC1	K7EM11;O14908	2	2	26.8981
DNM2	Dynamin-2 (Fragment)	K7EMQ3	1	1	50.5289
CANT1	Soluble calcium-activated nucleotidase 1	K7EN15;Q8WVQ1	1	1	7.4026
HSPBP1	Hsp70-binding protein 1 (Fragment);Hsp70-binding protein 1	K7EN20;Q9NZL4	3	3	30.1348
PIN1	Peptidyl-prolyl cis-trans isomerase (Fragment);Peptidyl-prolyl cis-trans isomerase NIMA-interacting 1	K7EN45;Q13526	3	3	21.8129
VPS25	ESCRT-II complex subunit VPS25 (Fragment);Vacuolar protein-sorting-associated protein 25	K7ENE3;Q9BRG1	2	2	37.9334
U2AF2	U2 snRNP auxiliary factor large subunit;Splicing factor U2AF 65 kDa subunit	K7ENG2;P26368	3	3	33.7344
PSMG2	Proteasome assembly chaperone 2;Proteasome assembly chaperone 2;Proteasome assembly chaperone 2 (Fragment)	K7ENR6;Q969U7;V9GZ55	2	2	46.2561
RNMT	RG7MT1;mRNA cap guanine-N7 methyltransferase	K7EP06;O43148	8	8	45.2603
THOP1	Thimet oligopeptidase	K7EP46;P52888	3	3	20.3269
PDCD5	Programmed cell death protein 5	K7EQA1;O14737	6	6	71.2976
TRMT1	tRNA (guanine(26)-N(2))-dimethyltransferase (Fragment);tRNA (guanine(26)-N(2))-dimethyltransferase	K7EQQ8;Q9NXH9	1	1	34.4303
EIF3K	Eukaryotic translation initiation factor 3 subunit K	K7ERF1;Q9UBQ5	5	5	134.129
RPL22	60S ribosomal protein L22	K7ERI7;P35268	2	2	49.1204
TK1	Thymidine kinase;Thymidine kinase, cytosolic	K7ERV3;P04183	3	3	22.1734
PLAUR	Urokinase plasminogen activator surface receptor (Fragment);Urokinase plasminogen activator surface receptor (Fragment);Urokinase plasminogen activator surface receptor (Fragment);Urokinase plasminogen activator surface receptor;Urokinase plasminogen activator surface receptor (Fragment);Urokinase plasminogen activator surface receptor	M0QX27;M0QYR6;M0R0H5;M0R1I2;M0R2E9;Q03405	1	1	27.3706
COPE	Coatomer subunit epsilon	M0QXB4;O14579	5	5	20.002
FBL	rRNA 2'-O-methyltransferase fibrillarin (Fragment);rRNA 2'-O-methyltransferase fibrillarin (Fragment);rRNA 2'-O-methyltransferase fibrillarin (Fragment);rRNA 2'-O-methyltransferase fibrillarin (Fragment);rRNA 2'-O-methyltransferase fibrillarin	M0QXL5;M0R0P1;M0R299;M0R2Q4;P22087	2	2	16.6762
SLC1A5	Amino acid transporter;Neutral amino acid transporter B(0)	M0QXM4;Q15758	2	2	13.3526
AP2S1	AP complex subunit sigma;AP complex subunit sigma;AP-2 complex subunit sigma;AP complex subunit sigma	M0QYZ2;M0R0N4;P53680;X6R390	1	1	107.596
SNRPA	U1 small nuclear ribonucleoprotein A (Fragment);U1 small nuclear ribonucleoprotein A (Fragment);U1 small nuclear ribonucleoprotein A (Fragment);U1 small nuclear ribonucleoprotein A	M0QZG7;M0R221;M0R2B8;P09012	5	5	85.5645
RPS5	40S ribosomal protein S5;40S ribosomal protein S5 (Fragment);40S ribosomal protein S5;40S ribosomal protein S5	M0QZN2;M0R0F0;M0R0R2;P46782	3	3	19.15
A1BG	Alpha-1B-glycoprotein (Fragment);Alpha-1B-glycoprotein	M0R009;P04217	1	1	41.4652
ZNF324B;ZNF324B;ZNF324B;ZNF324B;ZNF324;ZNF324B;ZNF324	Zinc finger protein 324B;Zinc finger protein 324B (Fragment);Zinc finger protein 324B (Fragment);Zinc finger protein 324B (Fragment);Zinc finger protein 324A;Zinc finger protein 324B;ZNF324 protein	M0R090;M0R0B1;M0R1X9;M0R3B5;O75467;Q6AW86;Q96I98	1	1	226.455
NAPA	Alpha-soluble NSF attachment protein;Alpha-soluble NSF attachment protein (Fragment);Alpha-soluble NSF attachment protein	M0R0Y2;M0R2M1;P54920	5	5	21.2415
RPL18A	60S ribosomal protein L18a;60S ribosomal protein L18a;60S ribosomal protein L18a (Fragment);60S ribosomal protein L18a	M0R117;M0R1A7;M0R3D6;Q02543	3	3	15.0397
EPS15L1	Epidermal growth factor receptor substrate 15-like 1	M0R165;Q9UBC2	5	5	20.8161
RPS16	40S ribosomal protein S16	M0R210;P62249	5	5	112.007
FSD1	Fibronectin type III and SPRY domain-containing protein 1	M0R366;Q9BTV5	4	4	30.2417
NOTCH3	Neurogenic locus notch homolog protein 3 (Fragment);Neurogenic locus notch homolog protein 3	M0R3C9;Q9UM47	1	1	38.1709
DDX39A	ATP-dependent RNA helicase DDX39A	O00148	1	1	10.3708
PDLIM1	PDZ and LIM domain protein 1	O00151	17	17	459.626
ACOT7	Cytosolic acyl coenzyme A thioester hydrolase	O00154	15	15	336.188
AIP	AH receptor-interacting protein	O00170	6	6	65.7937
STXBP3	Syntaxin-binding protein 3	O00186	1	1	24.895
AP3B1	AP-3 complex subunit beta-1	O00203	8	8	81.8899
PSMD11	26S proteasome non-ATPase regulatory subunit 11	O00231	15	15	171.549
PSMD12	26S proteasome non-ATPase regulatory subunit 12	O00232	8	8	48.6102
SUPT5H	Transcription elongation factor SPT5	O00267	4	4	19.2298
CLIC1	Chloride intracellular channel protein 1	O00299	9	9	260.191
QSOX1	Sulfhydryl oxidase 1	O00391	23	23	635.002
WASL	Neural Wiskott-Aldrich syndrome protein	O00401	2	2	36.8115
IGF2BP3	Insulin-like growth factor 2 mRNA-binding protein 3	O00425	1	1	15.9022
DNM1L	Dynamin-1-like protein	O00429	10	10	128.187
RTCA	RNA 3'-terminal phosphate cyclase	O00442	5	5	63.2765
PSMD14	26S proteasome non-ATPase regulatory subunit 14	O00487	9	9	212.756
KPNA3	Importin subunit alpha-4	O00505	4	4	49.9296
SDCBP	Syntenin-1	O00560	6	6	63.4642
PPP6C	Serine/threonine-protein phosphatase 6 catalytic subunit	O00743	3	3	15.0457
UBE2C	Ubiquitin-conjugating enzyme E2 C	O00762	1	1	8.61725
TXNDC9	Thioredoxin domain-containing protein 9	O14530	1	1	34.4601
TOR1B	Torsin-1B	O14657	4	4	33.8435
ADAM10	Disintegrin and metalloproteinase domain-containing protein 10	O14672	6	6	54.6377
PRMT5	Protein arginine N-methyltransferase 5	O14744	9	9	82.2177
SLC9A3R1	Na(+)/H(+) exchange regulatory cofactor NHE-RF1	O14745	4	4	92.3583
PSMA7	Proteasome subunit alpha type-7	O14818	6	6	63.0469
HAT1	Histone acetyltransferase type B catalytic subunit	O14929	6	6	50.5398
XPO1	Exportin-1	O14980	19	19	127.28
U2SURP	U2 snRNP-associated SURP motif-containing protein	O15042	3	3	22.4796
PFAS	Phosphoribosylformylglycinamidine synthase	O15067	4	4	16.9318
ARPC1B	Actin-related protein 2/3 complex subunit 1B	O15143	8	8	83.4208
ARPC2	Actin-related protein 2/3 complex subunit 2	O15144	15	15	157.548
ARPC3	Actin-related protein 2/3 complex subunit 3	O15145	6	6	188.32
PFDN6	Prefoldin subunit 6	O15212	4	4	61.974
OGT	UDP-N-acetylglucosamine--peptide N-acetylglucosaminyltransferase 110 kDa subunit	O15294	2	2	19.1039
PPM1G	Protein phosphatase 1G	O15355	2	2	28.1908
EIF3D	Eukaryotic translation initiation factor 3 subunit D	O15371	12	12	81.4391
IPO8	Importin-8	O15397	1	1	12.0362
POLR1G	DNA-directed RNA polymerase I subunit RPA34	O15446	1	1	12.336
ARPC5	Actin-related protein 2/3 complex subunit 5	O15511	4	4	225.313
DHX15	Pre-mRNA-splicing factor ATP-dependent RNA helicase DHX15	O43143	22	22	212.377
PRPF4	U4/U6 small nuclear ribonucleoprotein Prp4	O43172	4	4	25.1956
PSMD3	26S proteasome non-ATPase regulatory subunit 3	O43242	13	13	80.8812
PAPSS1	Bifunctional 3'-phosphoadenosine 5'-phosphosulfate synthase 1	O43252	2	2	26.2071
HNRNPR	Heterogeneous nuclear ribonucleoprotein R	O43390	24	24	718.113
TXNL1	Thioredoxin-like protein 1	O43396	4	4	46.0485
B4GAT1	Beta-1,4-glucuronyltransferase 1	O43505	1	1	41.9345
XPOT	Exportin-T	O43592	5	5	40.83
TRAPPC3	Trafficking protein particle complex subunit 3	O43617	4	4	82.6582
PLRG1	Pleiotropic regulator 1	O43660	2	2	43.1235
GET3	ATPase GET3	O43681	3	3	40.382
ACTN4	Alpha-actinin-4	O43707	16	16	40.7036
AP1G1	AP-1 complex subunit gamma-1	O43747	2	2	9.6017
NARS1	Asparagine--tRNA ligase, cytoplasmic	O43776	21	21	162.654
NUDT21	Cleavage and polyadenylation specificity factor subunit 5	O43809	3	3	51.8577
LANCL1	Glutathione S-transferase LANCL1	O43813	5	5	88.8729
STRN	Striatin	O43815	1	1	8.80187
RRP9	U3 small nucleolar RNA-interacting protein 2	O43818	4	4	67.6628
AHCYL1	S-adenosylhomocysteine hydrolase-like protein 1	O43865	1	1	225.198
RAD21	Double-strand-break repair protein rad21 homolog	O60216	6	6	27.5288
PRPSAP2	Phosphoribosyl pyrophosphate synthase-associated protein 2	O60256	5	5	56.1956
SMARCA5	SWI/SNF-related matrix-associated actin-dependent regulator of chromatin subfamily A member 5	O60264	11	11	28.352
SPAG9	C-Jun-amino-terminal kinase-interacting protein 4	O60271	9	9	58.0538
AQR	RNA helicase aquarius	O60306	3	3	21.302
KDM1A	Lysine-specific histone demethylase 1A;Lysine-specific histone demethylase	O60341;R4GMQ1	7	7	29.9653
TBC1D4	TBC1 domain family member 4	O60343	2	2	13.8825
SNX3	Sorting nexin-3	O60493	4	4	73.9458
GREM1;GREM2	Gremlin-1;Gremlin-2	O60565;Q9H772	1	1	14.3693
PLIN3	Perilipin-3	O60664	12	12	44.4323
PRMT3	Protein arginine N-methyltransferase 3	O60678	3	3	27.8497
KPNA6	Importin subunit alpha-7	O60684	6	6	40.1377
UGDH	UDP-glucose 6-dehydrogenase	O60701	6	6	33.6228
SNX2	Sorting nexin-2	O60749	7	7	54.7502
USO1	General vesicular transport factor p115	O60763	11	11	71.0751
H2BC12;H2BS1;H2BC5;H2BC4;H2BC18;H2BC9;H2BC15;H2BC14;H2BC13;H2BC15	Histone H2B type 1-K;Histone H2B type F-S;Histone H2B type 1-D;Histone H2B type 1-C/E/F/G/I;Histone H2B type 2-F;Histone H2B type 1-H;Histone H2B type 1-N;Histone H2B type 1-M;Histone H2B type 1-L;Histone H2B	O60814;P57053;P58876;P62807;Q5QNW6;Q93079;Q99877;Q99879;Q99880;U3KQK0	8	8	2432.68
CCDC22	Coiled-coil domain-containing protein 22	O60826	1	1	21.6243
EDF1	Endothelial differentiation-related factor 1	O60869	4	4	112.561
KIN	DNA/RNA-binding protein KIN17;DNA/RNA-binding protein KIN17 (Fragment)	O60870;S4R357	1	1	6.63022
WDR1	WD repeat-containing protein 1	O75083	11	11	204.343
ROCK2	Rho-associated protein kinase 2	O75116	15	15	59.8154
HIP1R	Huntingtin-interacting protein 1-related protein	O75146	2	2	15.8395
CAND2	Cullin-associated NEDD8-dissociated protein 2	O75155	1	1	18.7982
ATP6V1G1	V-type proton ATPase subunit G 1	O75348	2	2	20.2637
VPS4B	Vacuolar protein sorting-associated protein 4B	O75351	7	7	80.4569
MACROH2A1	Core histone macro-H2A.1	O75367	6	6	51.9661
FLNB	Filamin-B	O75369	45	45	114.284
SEC22B	Vesicle-trafficking protein SEC22b	O75396	2	2	19.8036
VPS26A	Vacuolar protein sorting-associated protein 26A	O75436	8	8	136.77
PSIP1	PC4 and SFRS1-interacting protein	O75475	1	1	60.6577
CA11	Carbonic anhydrase-related protein 11	O75493	1	1	63.5547
BANF1	Barrier-to-autointegration factor	O75531	1	1	65.2829
SF3B1	Splicing factor 3B subunit 1	O75533	14	14	151.105
CSDE1	Cold shock domain-containing protein E1	O75534	7	7	63.9614
NPM3	Nucleoplasmin-3	O75607	2	2	77.5182
SNRNP200	U5 small nuclear ribonucleoprotein 200 kDa helicase	O75643	20	20	47.7192
TIPRL	TIP41-like protein	O75663	1	1	15.7536
RP2	Protein XRP2	O75695	1	1	9.97196
WDHD1	WD repeat and HMG-box DNA-binding protein 1	O75717	3	3	97.7685
EIF3G	Eukaryotic translation initiation factor 3 subunit G	O75821	3	3	43.6661
EIF3J	Eukaryotic translation initiation factor 3 subunit J	O75822	4	4	87.8319
STAM2	Signal transducing adapter molecule 2	O75886	2	2	21.7882
CCNK	Cyclin-K	O75909	3	3	40.7039
DNAJC8	DnaJ homolog subfamily C member 8	O75937	5	5	205.585
GLRX3	Glutaredoxin-3	O76003	4	4	40.8804
URI1	Unconventional prefoldin RPB5 interactor 1	O94763	1	1	7.65219
MTA2	Metastasis-associated protein MTA2	O94776	10	10	71.2164
UFL1	E3 UFM1-protein ligase 1	O94874	4	4	25.6726
DKK1	Dickkopf-related protein 1	O94907	8	8	646.31
AP2A2	AP-2 complex subunit alpha-2	O94973	13	13	78.2375
CLSTN1	Calsyntenin-1	O94985	19	19	527.736
SEMA3D	Semaphorin-3D	O95025	4	4	45.4948
SCAF4	SR-related and CTD-associated factor 4	O95104	1	1	5.63331
UBE4B	Ubiquitin conjugation factor E4 B	O95155	1	1	14.7689
ZRANB2	Zinc finger Ran-binding domain-containing protein 2	O95218	2	2	59.5882
SNAPIN	SNARE-associated protein Snapin	O95295	2	2	22.9895
PGLS	6-phosphogluconolactonase	O95336	6	6	64.3262
SMC2	Structural maintenance of chromosomes protein 2	O95347	9	9	35.639
LYPLA2	Acyl-protein thioesterase 2	O95372	2	2	83.5272
IPO7	Importin-7	O95373	20	20	325.751
ARIH2	E3 ubiquitin-protein ligase ARIH2	O95376	1	1	18.543
AHSA1	Activator of 90 kDa heat shock protein ATPase homolog 1	O95433	12	12	139.592
APOM	Apolipoprotein M	O95445;Q5SRP5	1	1	38.366
PSMG1	Proteasome assembly chaperone 1	O95456	2	2	37.1792
SEC24B	Protein transport protein Sec24B	O95487	2	2	9.06794
OXSR1	Serine/threonine-protein kinase OSR1	O95747	3	3	11.5518
GGPS1	Geranylgeranyl pyrophosphate synthase	O95749	1	1	22.6852
AP2A1	AP-2 complex subunit alpha-1	O95782	12	12	44.2158
CAVIN2	Caveolae-associated protein 2	O95810	1	1	13.8153
BAG2	BAG family molecular chaperone regulator 2	O95816	4	4	19.0652
BAG3	BAG family molecular chaperone regulator 3	O95817	3	3	32.4062
NUDT3	Diphosphoinositol polyphosphate phosphohydrolase 1	O95989	1	1	46.4878
PAK4	Serine/threonine-protein kinase PAK 4	O96013	2	2	37.6697
ACTL6A	Actin-like protein 6A	O96019	1	1	24.5211
LDHA	L-lactate dehydrogenase A chain	P00338	8	8	505.891
ALDH1A1	Retinal dehydrogenase 1	P00352	35	35	2365.39
GSR	Glutathione reductase, mitochondrial	P00390	2	2	21.2351
GOT2	Aspartate aminotransferase, mitochondrial	P00505	2	2	37.1929
PGK1	Phosphoglycerate kinase 1	P00558	19	19	323.245
AK1	Adenylate kinase isoenzyme 1	P00568;Q5T9B7	4	4	77.9244
PLG	Plasminogen	P00747	1	1	51.7386
A2M	Alpha-2-macroglobulin	P01023	6	6	114.419
C3	Complement C3	P01024	10	10	169.691
TIMP1	Metalloproteinase inhibitor 1	P01033;Q5H9A7	7	7	614.055
CST3	Cystatin-C	P01034	4	4	135.693
IGF2	Insulin-like growth factor II	P01344	1	1	66.7815
COL1A1	Collagen alpha-1(I) chain	P02452	4	4	46.324
COL3A1	Collagen alpha-1(III) chain	P02461	20	20	325.365
KRT14;KRT16	Keratin, type I cytoskeletal 14;Keratin, type I cytoskeletal 16	P02533;P08779	2	2	87.9208
APOE	Apolipoprotein E	P02649	11	11	89.9721
FGB	Fibrinogen beta chain	P02675	1	1	49.5332
C9	Complement component C9	P02748	1	1	11.9187
FN1	Fibronectin	P02751	28	28	110.301
AHSG	Alpha-2-HS-glycoprotein	P02765	3	3	66.2014
VTN	Vitronectin	P04004	1	1	290.288
ANXA1	Annexin A1	P04083	33	33	3565.54
APOB	Apolipoprotein B-100	P04114	1	1	91.8842
KRT6B	Keratin, type II cytoskeletal 6B	P04259	2	2	205.926
KRT1	Keratin, type II cytoskeletal 1	P04264	27	27	669.66
TUBB4A	Tubulin beta-4A chain	P04350	1	1	79.6741
GNAI2	Guanine nucleotide-binding protein G(i) subunit alpha-2	P04899	1	1	50.4484
H2AC4;H2AW;H2AC6	Histone H2A type 1-B/E;Histone H2A type 3;Histone H2A type 1-C	P04908;Q7L7L0;Q93077	5	5	2517.69
S100A8	Protein S100-A8	P05109	1	1	35.8907
SERPINE1	Plasminogen activator inhibitor 1	P05121	22	22	428.685
EIF2S1	Eukaryotic translation initiation factor 2 subunit 1	P05198	12	12	266.156
RPLP1	60S acidic ribosomal protein P1	P05386	1	1	22.5503
RPLP2	60S acidic ribosomal protein P2	P05387	3	3	115.013
RPLP0	60S acidic ribosomal protein P0	P05388	11	11	332.165
SSB	Lupus La protein	P05455	12	12	112.34
SERPINA7	Thyroxine-binding globulin	P05543	1	1	9.44009
COL5A2	Collagen alpha-2(V) chain	P05997	50	50	1435.74
ATP5F1B	ATP synthase subunit beta, mitochondrial	P06576	4	4	25.9164
ENO1	Alpha-enolase	P06733	36	36	3406.06
PYGL	Glycogen phosphorylase, liver form	P06737	24	24	146.776
H2BC11;H2BC17;H2BC3;H2BC21	Histone H2B type 1-J;Histone H2B type 1-O;Histone H2B type 1-B;Histone H2B type 2-E	P06899;P23527;P33778;Q16778	2	2	86.5678
H1-0	Histone H1.0	P07305	4	4	72.9659
ACYP1	Acylphosphatase-1	P07311	5	5	35.129
ANXA2	Annexin A2	P07355	34	34	1146.22
CAPN1	Calpain-1 catalytic subunit	P07384	13	13	121.007
TUBB	Tubulin beta chain	P07437	4	4	562.273
HEXB	Beta-hexosaminidase subunit beta	P07686	12	12	129.748
PFN1	Profilin-1	P07737	10	10	257.808
APRT	Adenine phosphoribosyltransferase	P07741	5	5	85.9949
EPRS1	Bifunctional glutamate/proline--tRNA ligase	P07814	37	37	164.956
HSP90AA1	Heat shock protein HSP 90-alpha	P07900	48	48	3930.09
THBS1	Thrombospondin-1	P07996	17	17	141.243
RHOC	Rho-related GTP-binding protein RhoC;Rho-related GTP-binding protein RhoC (Fragment)	P08134;Q5JR08	1	1	37.7221
CHRM2	Muscarinic acetylcholine receptor M2	P08172	1	1	52.598
HSP90AB1	Heat shock protein HSP 90-beta	P08238	30	30	3251.14
ASNS	Asparagine synthetase [glutamine-hydrolyzing]	P08243	11	11	230.885
SNRPB2	U2 small nuclear ribonucleoprotein B''	P08579	4	4	35.0306
MET	Hepatocyte growth factor receptor	P08581	17	17	82.6615
SNRNP70	U1 small nuclear ribonucleoprotein 70 kDa	P08621	11	11	197.535
VIM	Vimentin	P08670	35	35	335.16
GNAI3	Guanine nucleotide-binding protein G(i) subunit alpha-3	P08754	1	1	15.3909
ENO2	Gamma-enolase	P09104	1	1	22.5338
GSTP1	Glutathione S-transferase P	P09211	4	4	76.2775
MMP10	Stromelysin-2	P09238	22	22	725.383
LGALS1	Galectin-1	P09382	8	8	87.865
HMGB1	High mobility group protein B1	P09429	13	13	1330.12
CLTA	Clathrin light chain A	P09496	4	4	79.7447
CNP	2',3'-cyclic-nucleotide 3'-phosphodiesterase	P09543	2	2	28.3412
SNRPA1	U2 small nuclear ribonucleoprotein A'	P09661	9	9	118.951
PARP1	Poly [ADP-ribose] polymerase 1	P09874	27	27	352.287
LTA4H	Leukotriene A-4 hydrolase	P09960	2	2	22.6932
H2AZ1;H2AZ2	Histone H2A.Z;Histone H2A.V	P0C0S5;Q71UI9	2	2	36.0901
U2AF1L5;U2AF1	Splicing factor U2AF 35 kDa subunit-like protein;Splicing factor U2AF 35 kDa subunit	P0DN76;Q01081	1	1	69.6234
RO60	60 kDa SS-A/Ro ribonucleoprotein	P10155	3	3	20.8613
GAA	Lysosomal alpha-glucosidase	P10253	1	1	28.7157
RRAS	Ras-related protein R-Ras	P10301	2	2	28.8292
H1-4	Histone H1.4	P10412	1	1	131.82
PTPRF	Receptor-type tyrosine-protein phosphatase F	P10586	20	20	69.3808
C7	Complement component C7	P10643	2	2	35.1405
PRKAR1A	cAMP-dependent protein kinase type I-alpha regulatory subunit	P10644	4	4	26.0101
TFPI	Tissue factor pathway inhibitor	P10646	3	3	54.2349
ESD	S-formylglutathione hydrolase	P10768;U3KQT1	4	4	99.4916
CLU	Clusterin	P10909	22	22	6312.51
HSPA5	Endoplasmic reticulum chaperone BiP	P11021	21	21	171.487
LAMC1	Laminin subunit gamma-1	P11047	3	3	15.0859
HSPA8	Heat shock cognate 71 kDa protein	P11142	39	39	2910.89
UMPS	Uridine 5'-monophosphate synthase	P11172	2	2	25.1973
PYGB	Glycogen phosphorylase, brain form	P11216	11	11	56.6882
TOP1	DNA topoisomerase 1	P11387	10	10	80.4007
G6PD	Glucose-6-phosphate 1-dehydrogenase	P11413	8	8	74.1271
UBL4A	Ubiquitin-like protein 4A	P11441;Q5HY81	5	5	44.9281
IGF2R	Cation-independent mannose-6-phosphate receptor	P11717	18	18	81.1769
ADH5	Alcohol dehydrogenase class-3	P11766	9	9	91.8502
PRPS2	Ribose-phosphate pyrophosphokinase 2	P11908	6	6	136.195
PCNA	Proliferating cell nuclear antigen	P12004	7	7	72.4079
COL11A1	Collagen alpha-1(XI) chain	P12107	36	36	1141.58
COL6A2	Collagen alpha-2(VI) chain	P12110	10	10	142.622
COL6A3	Collagen alpha-3(VI) chain	P12111	120	120	858.383
TPR	Nucleoprotein TPR	P12270	28	28	89.8276
PIP	Prolactin-inducible protein	P12273	1	1	4.30799
CKB	Creatine kinase B-type	P12277	8	8	163.294
CKMT1A	Creatine kinase U-type, mitochondrial	P12532	3	3	16.0695
BMP4	Bone morphogenetic protein 4	P12644	2	2	24.0483
ACTN1	Alpha-actinin-1	P12814	22	22	117.696
SRC	Proto-oncogene tyrosine-protein kinase Src	P12931	2	2	25.0186
XRCC6	X-ray repair cross-complementing protein 6	P12956	25	25	282.298
XRCC5	X-ray repair cross-complementing protein 5	P13010	22	22	202.023
RNH1	Ribonuclease inhibitor	P13489	7	7	92.132
BMP1	Bone morphogenetic protein 1	P13497	1	1	38.9339
EEF2	Elongation factor 2	P13639	61	61	3431.8
KRT5	Keratin, type II cytoskeletal 5	P13647	11	11	427.478
TPT1	Translationally-controlled tumor protein	P13693	10	10	94.1058
MIF	Macrophage migration inhibitory factor	P14174	3	3	244.329
FDPS	Farnesyl pyrophosphate synthase	P14324	3	3	33.4415
AKR1A1	Aldo-keto reductase family 1 member A1	P14550	3	3	26.1533
PKM	Pyruvate kinase PKM	P14618	44	44	2928.09
CCNB1	G2/mitotic-specific cyclin-B1	P14635	1	1	13.6487
COX6B1	Cytochrome c oxidase subunit 6B1	P14854	1	1	22.9985
DARS1	Aspartate--tRNA ligase, cytoplasmic	P14868	21	21	154.045
B4GALT1	Beta-1,4-galactosyltransferase 1	P15291	2	2	29.9091
NME1	Nucleoside diphosphate kinase A	P15531	1	1	4.03163
RPA2	Replication protein A 32 kDa subunit	P15927	2	2	63.3658
TIMP2	Metalloproteinase inhibitor 2	P16035	6	6	129.108
GCFC2	Intron Large complex component GCFC2	P16383	1	1	17.2461
H1-5	Histone H1.5	P16401	5	5	103.363
H1-3	Histone H1.3	P16402	8	8	428.566
HSPA6	Heat shock 70 kDa protein 6	P17066	2	2	301.026
HMGA1	High mobility group protein HMG-I/HMG-Y	P17096	2	2	201.388
CAPN2	Calpain-2 catalytic subunit	P17655	9	9	87.1792
PFKL	ATP-dependent 6-phosphofructokinase, liver type	P17858	3	3	17.248
TCP1	T-complex protein 1 subunit alpha	P17987	28	28	435.989
IGFBP2	Insulin-like growth factor-binding protein 2	P18065	12	12	2200.47
RPL35A	60S ribosomal protein L35a	P18077	2	2	64.5422
VCL	Vinculin	P18206	54	54	274.767
SON	Protein SON	P18583	1	1	5.17511
PGAM1	Phosphoglycerate mutase 1	P18669	8	8	119.714
RCC1	Regulator of chromosome condensation	P18754	9	9	190.866
PAM	Peptidyl-glycine alpha-amidating monooxygenase	P19021	18	18	291.803
PLCG1	1-phosphatidylinositol 4,5-bisphosphate phosphodiesterase gamma-1	P19174	8	8	45.7983
HK1	Hexokinase-1	P19367	3	3	84.1797
SRM	Spermidine synthase	P19623	4	4	51.7038
ITIH2	Inter-alpha-trypsin inhibitor heavy chain H2	P19823;Q5T985	3	3	324.26
EIF2S2	Eukaryotic translation initiation factor 2 subunit 2	P20042	5	5	49.4782
PSMB1	Proteasome subunit beta type-1	P20618	3	3	19.1325
GSTM3	Glutathione S-transferase Mu 3	P21266	6	6	36.8296
ATP6V1C1	V-type proton ATPase subunit C 1	P21283	8	8	67.5271
CSRP1	Cysteine and glycine-rich protein 1	P21291	4	4	67.3076
FLNA	Filamin-A	P21333;Q60FE5	70	70	336.865
ACO1	Cytoplasmic aconitate hydratase	P21399	1	1	23.2318
NT5E	5'-nucleotidase;Ecto-5'-nucleotidase	P21589;Q96B60	2	2	54.1819
TGM2	Protein-glutamine gamma-glutamyltransferase 2	P21980	10	10	108.026
OSBP	Oxysterol-binding protein 1	P22059	7	7	52.8868
GART	Trifunctional purine biosynthetic protein adenosine-3	P22102	10	10	84.1834
PAICS	Multifunctional protein ADE2	P22234	25	25	310.06
UBA1	Ubiquitin-like modifier-activating enzyme 1	P22314	33	33	733.399
IGFBP4	Insulin-like growth factor-binding protein 4	P22692	2	2	43.6629
FBLN1	Fibulin-1	P23142	4	4	64.5847
ITGA6	Integrin alpha-6	P23229	2	2	31.4008
SFPQ	Splicing factor, proline- and glutamine-rich	P23246	15	15	294.871
WARS1	Tryptophan--tRNA ligase, cytoplasmic	P23381	6	6	44.138
RPS3	40S ribosomal protein S3	P23396	18	18	250.174
AHCY	Adenosylhomocysteinase	P23526	18	18	496.223
CFL1	Cofilin-1	P23528	12	12	3138.68
BDNF	Brain-derived neurotrophic factor	P23560	2	2	25.3607
DTYMK	Thymidylate kinase	P23919	10	10	106.133
EEF1B2	Elongation factor 1-beta	P24534	3	3	90.7875
ACP1	Low molecular weight phosphotyrosine protein phosphatase	P24666	4	4	103.777
MCM3	DNA replication licensing factor MCM3	P25205	16	16	143.945
RPS12	40S ribosomal protein S12	P25398	9	9	233.964
FAS	Tumor necrosis factor receptor superfamily member 6	P25445	2	2	13.0745
DNAJB1	DnaJ homolog subfamily B member 1	P25685	7	7	64.8588
PSMA3	Proteasome subunit alpha type-3	P25788	4	4	36.0311
MSN	Moesin	P26038	33	33	255.625
DDX6	Probable ATP-dependent RNA helicase DDX6	P26196	9	9	109.545
RPL13	60S ribosomal protein L13	P26373	6	6	58.6272
MGAT1	Alpha-1,3-mannosyl-glycoprotein 2-beta-N-acetylglucosaminyltransferase	P26572	4	4	47.0873
HMGB2	High mobility group protein B2	P26583	6	6	104.578
TARS1	Threonine--tRNA ligase 1, cytoplasmic	P26639	30	30	412.869
VARS1	Valine--tRNA ligase	P26640	15	15	52.4521
EEF1G	Elongation factor 1-gamma	P26641	15	15	565.133
YWHAQ	14-3-3 protein theta	P27348	3	3	17.2349
RPA1	Replication protein A 70 kDa DNA-binding subunit	P27694	9	9	153.484
APEX1	DNA-(apurinic or apyrimidinic site) endonuclease	P27695	8	8	277.235
PSMA5	Proteasome subunit alpha type-5	P28066	4	4	56.2913
PSMB4	Proteasome subunit beta type-4	P28070	2	2	13.2285
PSMB6	Proteasome subunit beta type-6	P28072	2	2	52.1925
PSMB5	Proteasome subunit beta type-5	P28074	3	3	15.9639
MAPK1	Mitogen-activated protein kinase 1	P28482	7	7	114.813
GRN	Progranulin	P28799	7	7	192.744
LAP3	Cytosol aminopeptidase	P28838	5	5	33.6097
CCN2	CCN family member 2	P29279	27	27	2331.38
EPHA2	Ephrin type-A receptor 2	P29317	4	4	27.6379
TKT	Transketolase	P29401	24	24	480.588
GNA11	Guanine nucleotide-binding protein subunit alpha-11	P29992	2	2	34.6542
ERP29	Endoplasmic reticulum resident protein 29	P30040	3	3	52.4677
PRDX6	Peroxiredoxin-6	P30041	14	14	416.664
PRDX5	Peroxiredoxin-5, mitochondrial	P30044	1	1	99.1725
PRDX3	Thioredoxin-dependent peroxide reductase, mitochondrial	P30048	4	4	82.9521
RPL12	60S ribosomal protein L12	P30050	7	7	292.795
ECHS1	Enoyl-CoA hydratase, mitochondrial	P30084	1	1	17.0253
CMPK1	UMP-CMP kinase;Nucleoside-diphosphate kinase	P30085;Q5T0D2	3	3	53.0169
PEBP1	Phosphatidylethanolamine-binding protein 1	P30086	2	2	11.6559
PDIA3	Protein disulfide-isomerase A3	P30101	12	12	105.988
PPP2R1A	Serine/threonine-protein phosphatase 2A 65 kDa regulatory subunit A alpha isoform	P30153	29	29	129.517
PPP2R1B	Serine/threonine-protein phosphatase 2A 65 kDa regulatory subunit A beta isoform	P30154	1	1	10.5595
ADSS2	Adenylosuccinate synthetase isozyme 2	P30520	5	5	69.2826
CORO1A	Coronin-1A	P31146	1	1	46.5084
S100A7;S100A7A	Protein S100-A7;Protein S100-A7A	P31151;Q86SG5	1	1	18.6868
MAT2A	S-adenosylmethionine synthase isoform type-2	P31153	5	5	28.7013
FGF9	Fibroblast growth factor 9	P31371	1	1	20.442
DNAJA1	DnaJ homolog subfamily A member 1	P31689	2	2	39.2035
ATIC	Bifunctional purine biosynthesis protein ATIC	P31939	34	34	277.632
HNRNPH3	Heterogeneous nuclear ribonucleoprotein H3	P31942	1	1	48.5255
STIP1	Stress-induced-phosphoprotein 1	P31948	30	30	598.89
S100A11	Protein S100-A11	P31949	7	7	552.324
DCTD	Deoxycytidylate deaminase	P32321	4	4	69.7482
KIF5B	Kinesin-1 heavy chain	P33176	24	24	196.358
MCM7	DNA replication licensing factor MCM7	P33993	17	17	128.482
RNASE4	Ribonuclease 4	P34096	2	2	12.3953
SHMT1	Serine hydroxymethyltransferase, cytosolic	P34896	6	6	52.8575
HSPA4	Heat shock 70 kDa protein 4	P34932	24	24	99.794
GPC1	Glypican-1	P35052	4	4	33.5139
CTNNA1	Catenin alpha-1	P35221	18	18	74.0185
RDX	Radixin	P35241	35	35	968.956
GTF2F1	General transcription factor IIF subunit 1	P35269	5	5	62.8559
SPR	Sepiapterin reductase	P35270	2	2	26.5287
KRT9	Keratin, type I cytoskeletal 9	P35527	14	14	347.557
AGL	Glycogen debranching enzyme	P35573	4	4	17.7819
MYH9	Myosin-9	P35579	52	52	168.436
MYH10	Myosin-10	P35580	16	16	59.8289
KRT2	Keratin, type II cytoskeletal 2 epidermal	P35908	22	22	466.111
ARL2	ADP-ribosylation factor-like protein 2	P36404	2	2	52.291
ARL3	ADP-ribosylation factor-like protein 3	P36405	2	2	40.9097
MAP2K2;MAP2K1	Dual specificity mitogen-activated protein kinase kinase 2;Dual specificity mitogen-activated protein kinase kinase 1	P36507;Q02750	2	2	29.4741
CPOX	Oxygen-dependent coproporphyrinogen-III oxidase, mitochondrial	P36551	8	8	68.8592
RPL4	60S ribosomal protein L4	P36578	5	5	71.1054
SERPINF1	Pigment epithelium-derived factor	P36955	9	9	85.8946
SRP14	Signal recognition particle 14 kDa protein	P37108	6	6	63.6669
TAGLN2	Transgelin-2	P37802	16	16	197.06
ETFB	Electron transfer flavoprotein subunit beta	P38117	1	1	22.9963
ATP6V1A	V-type proton ATPase catalytic subunit A	P38606	9	9	61.4112
EIF4A3	Eukaryotic initiation factor 4A-III	P38919	9	9	142.656
RPL3	60S ribosomal protein L3	P39023	2	2	85.7461
FEN1	Flap endonuclease 1	P39748	6	6	103.352
TXLNA	Alpha-taxilin	P40222	3	3	29.5697
CCT6A	T-complex protein 1 subunit zeta	P40227	20	20	428.391
USP8	Ubiquitin carboxyl-terminal hydrolase 8	P40818	3	3	20.2766
MDH2	Malate dehydrogenase, mitochondrial	P40926	16	16	334.184
EIF2S3	Eukaryotic translation initiation factor 2 subunit 3	P41091	14	14	151.61
BUD31	Protein BUD31 homolog	P41223	2	2	22.4538
NAA10	N-alpha-acetyltransferase 10	P41227	2	2	15.9297
CSK	Tyrosine-protein kinase CSK	P41240	5	5	45.8262
IARS1	Isoleucine--tRNA ligase, cytoplasmic	P41252	26	26	1187.66
TMPO	Lamina-associated polypeptide 2, isoform alpha	P42166	1	1	45.1321
TMPO	Lamina-associated polypeptide 2, isoforms beta/gamma	P42167	8	8	200.303
MTREX	Exosome RNA helicase MTR4	P42285	16	16	99.2575
CASP3	Caspase-3	P42574	1	1	90.2943
MAGEA4	Melanoma-associated antigen 4	P43358	8	8	317.424
PSMC4	26S proteasome regulatory subunit 6B	P43686	8	8	89.7533
PPIC	Peptidyl-prolyl cis-trans isomerase C	P45877	1	1	39.1726
USP5	Ubiquitin carboxyl-terminal hydrolase 5	P45974	11	11	88.6483
RANGAP1	Ran GTPase-activating protein 1	P46060	16	16	78.8613
RECQL	ATP-dependent DNA helicase Q1	P46063	9	9	69.8488
NOP2	Probable 28S rRNA (cytosine(4447)-C(5))-methyltransferase	P46087	4	4	33.7887
CRKL	Crk-like protein	P46109	2	2	26.0456
RPS9	40S ribosomal protein S9	P46781	7	7	130.563
RPS10	40S ribosomal protein S10	P46783	3	3	21.6599
MAP1B	Microtubule-associated protein 1B	P46821	12	12	109.588
IQGAP1	Ras GTPase-activating-like protein IQGAP1	P46940	51	51	276.263
CAPZA2	F-actin-capping protein subunit alpha-2	P47755	7	7	216.125
EIF1AX	Eukaryotic translation initiation factor 1A, X-chromosomal	P47813	6	6	85.9796
QARS1	Glutamine--tRNA ligase	P47897	16	16	142.451
PREP	Prolyl endopeptidase	P48147	7	7	63.7224
IREB2	Iron-responsive element-binding protein 2	P48200	2	2	32.1659
ARCN1	Coatomer subunit delta	P48444	15	15	161.66
GCLM	Glutamate--cysteine ligase regulatory subunit	P48507	2	2	15.0045
PSMD8	26S proteasome non-ATPase regulatory subunit 8	P48556;R4GMR5	6	6	130.211
CCT5	T-complex protein 1 subunit epsilon	P48643	24	24	270.88
HSPA13	Heat shock 70 kDa protein 13	P48723	5	5	39.4775
MARCKSL1	MARCKS-related protein	P49006	3	3	47.4029
ALDH9A1	4-trimethylaminobutyraldehyde dehydrogenase	P49189	9	9	59.2822
RPL34	60S ribosomal protein L34	P49207	1	1	60.5861
NASP	Nuclear autoantigenic sperm protein	P49321	9	9	126.272
CCT3	T-complex protein 1 subunit gamma	P49368	28	28	622.711
SRP9	Signal recognition particle 9 kDa protein	P49458	4	4	71.106
SARS1	Serine--tRNA ligase, cytoplasmic;Seryl-tRNA synthetase	P49591;Q5T5C7	13	13	169.998
PPM1F	Protein phosphatase 1F	P49593	3	3	27.2513
MCM2	DNA replication licensing factor MCM2	P49736	32	32	157.343
RBM25	RNA-binding protein 25	P49756	2	2	62.9655
RANBP2	E3 SUMO-protein ligase RanBP2	P49792	3	3	18.6445
SEPHS1	Selenide, water dikinase 1	P49903	6	6	45.6914
GMPS	GMP synthase [glutamine-hydrolyzing]	P49915	12	12	194.915
GDI2	Rab GDP dissociation inhibitor beta	P50395	18	18	166.589
SERPINH1	Serpin H1	P50454	4	4	23.0682
ST13	Hsc70-interacting protein	P50502	9	9	431.439
VASP	Vasodilator-stimulated phosphoprotein	P50552	10	10	80.6699
DNM2	Dynamin-2	P50570	12	12	108.578
CCT8	T-complex protein 1 subunit theta	P50990	33	33	850.004
CCT4	T-complex protein 1 subunit delta	P50991	24	24	328.022
RAB5C	Ras-related protein Rab-5C	P51148	4	4	97.4092
DUSP3	Dual specificity protein phosphatase 3	P51452	5	5	33.9971
MMP15	Matrix metalloproteinase-15	P51511	1	1	95.0774
GALK1	Galactokinase	P51570	1	1	30.9458
PSMD7	26S proteasome non-ATPase regulatory subunit 7	P51665	8	8	112.965
HDGF	Hepatoma-derived growth factor	P51858	12	12	157.078
LUM	Lumican	P51884	2	2	72.6508
PGD	6-phosphogluconate dehydrogenase, decarboxylating	P52209	16	16	166.671
HNRNPM	Heterogeneous nuclear ribonucleoprotein M	P52272	8	8	113.207
RAP1GDS1	Rap1 GTPase-GDP dissociation stimulator 1	P52306	2	2	16.1629
HNRNPF	Heterogeneous nuclear ribonucleoprotein F	P52597	4	4	25.0592
SMS	Spermine synthase	P52788	9	9	229.027
CAPZA1	F-actin-capping protein subunit alpha-1	P52907	9	9	299.389
BLVRA	Biliverdin reductase A	P53004	5	5	69.2621
ARFIP1	Arfaptin-1	P53367	3	3	20.4916
NUBP1	Cytosolic Fe-S cluster assembly factor NUBP1	P53384	1	1	27.2126
ACLY	ATP-citrate synthase	P53396	44	44	295.131
COPB1	Coatomer subunit beta	P53618	17	17	74.9063
COPA	Coatomer subunit alpha	P53621	24	24	192.185
SUB1	Activated RNA polymerase II transcriptional coactivator p15	P53999	5	5	396.395
RARS1	Arginine--tRNA ligase, cytoplasmic	P54136	25	25	110.128
USP14	Ubiquitin carboxyl-terminal hydrolase 14	P54578	17	17	201.164
HSPA2	Heat shock-related 70 kDa protein 2	P54652	3	3	23.7579
EIF5	Eukaryotic translation initiation factor 5	P55010	10	10	183.999
PSMD4	26S proteasome non-ATPase regulatory subunit 4	P55036	5	5	50.2605
CSE1L	Exportin-2	P55060	26	26	384.63
MANF	Mesencephalic astrocyte-derived neurotrophic factor	P55145	2	2	27.2195
CASP6	Caspase-6	P55212	2	2	29.9071
LAMB2	Laminin subunit beta-2	P55268	8	8	39.9193
EIF3B	Eukaryotic translation initiation factor 3 subunit B	P55884	23	23	206.622
MARS1	Methionine--tRNA ligase, cytoplasmic	P56192	12	12	119.172
AP1S2	AP-1 complex subunit sigma-2	P56377	1	1	20.1764
CTBP2	C-terminal-binding protein 2	P56545	1	1	28.2449
WDR4	tRNA (guanine-N(7)-)-methyltransferase non-catalytic subunit WDR4	P57081	2	2	16.1305
TPI1	Triosephosphate isomerase	P60174	3	3	31.1824
ACTB	Actin, cytoplasmic 1	P60709	2	2	136.926
EIF4A1	Eukaryotic initiation factor 4A-I	P60842	27	27	758.189
S100A10	Protein S100-A10	P60903	2	2	68.5534
CDC42	Cell division control protein 42 homolog	P60953	4	4	23.9739
RAB8A	Ras-related protein Rab-8A	P61006	1	1	10.4881
RAB2A	Ras-related protein Rab-2A	P61019	2	2	24.5217
RAB10	Ras-related protein Rab-10	P61026	1	1	48.9953
UBE2M	NEDD8-conjugating enzyme Ubc12	P61081	5	5	168.3
UBE2K	Ubiquitin-conjugating enzyme E2 K	P61086	2	2	53.8304
UBE2N	Ubiquitin-conjugating enzyme E2 N	P61088	7	7	158.666
RAB14	Ras-related protein Rab-14;Ras-related protein Rab-14 (Fragment)	P61106;X6RFL8	1	1	8.05791
ACTR3	Actin-related protein 3	P61158	19	19	202.259
ACTR2	Actin-related protein 2	P61160	14	14	147.056
ACTR1A	Alpha-centractin	P61163;R4GMT0	7	7	94.4845
ABCE1	ATP-binding cassette sub-family E member 1	P61221	12	12	142.573
RAP1B	Ras-related protein Rap-1b	P61224	8	8	337.669
RAP2B	Ras-related protein Rap-2b	P61225	2	2	15.3282
RPS3A	40S ribosomal protein S3a	P61247	11	11	123.659
RHOA	Transforming protein RhoA	P61586	6	6	68.7358
NAA20	N-alpha-acetyltransferase 20	P61599	2	2	23.0782
HSPE1	10 kDa heat shock protein, mitochondrial	P61604	9	9	195.158
VBP1	Prefoldin subunit 3	P61758	4	4	124.952
TGFB2	Transforming growth factor beta-2 proprotein	P61812	15	15	1257.07
DCAF7	DDB1- and CUL4-associated factor 7	P61962	1	1	25.8546
WDR5	WD repeat-containing protein 5	P61964	8	8	69.4252
HNRNPK	Heterogeneous nuclear ribonucleoprotein K	P61978	18	18	816.524
YWHAG	14-3-3 protein gamma	P61981	1	1	11.6292
PPP1CA	Serine/threonine-protein phosphatase PP1-alpha catalytic subunit	P62136	11	11	72.9886
PSMC1	26S proteasome regulatory subunit 4	P62191	7	7	158.489
PSMC5	26S proteasome regulatory subunit 8	P62195	15	15	100.752
RPS8	40S ribosomal protein S8	P62241;Q5JR95	6	6	62.4951
YWHAE	14-3-3 protein epsilon	P62258	5	5	100.483
RPS23	40S ribosomal protein S23	P62266	2	2	26.6618
RPS18	40S ribosomal protein S18	P62269	4	4	68.2042
RPS13	40S ribosomal protein S13	P62277	5	5	80.8216
RPS11	40S ribosomal protein S11	P62280	4	4	62.089
SNRPE	Small nuclear ribonucleoprotein E	P62304	7	7	161.916
SNRPF	Small nuclear ribonucleoprotein F	P62306	2	2	73.3066
LSM3	U6 snRNA-associated Sm-like protein LSm3	P62310	3	3	59.6566
LSM6	U6 snRNA-associated Sm-like protein LSm6	P62312	4	4	48.6212
SNRPD2	Small nuclear ribonucleoprotein Sm D2	P62316	10	10	192.347
SNRPD3	Small nuclear ribonucleoprotein Sm D3	P62318	4	4	486.507
RPL7A	60S ribosomal protein L7a	P62424	6	6	71.6299
CNBP	Cellular nucleic acid-binding protein	P62633	4	4	93.7632
RPS4X	40S ribosomal protein S4, X isoform	P62701	8	8	62.5702
RPS6	40S ribosomal protein S6	P62753	7	7	67.781
H4C1	Histone H4	P62805	15	15	3408.13
RAB1A	Ras-related protein Rab-1A	P62820	4	4	192.895
RPS25	40S ribosomal protein S25	P62851	2	2	133.458
RPS26	40S ribosomal protein S26	P62854	2	2	78.4267
GNB1	Guanine nucleotide-binding protein G(I)/G(S)/G(T) subunit beta-1	P62873	2	2	53.1447
POLR2L	DNA-directed RNA polymerases I, II, and III subunit RPABC5	P62875	1	1	47.4553
RBX1	E3 ubiquitin-protein ligase RBX1	P62877	1	1	55.7029
RPL10A	60S ribosomal protein L10a	P62906	3	3	69.6401
RPL11	60S ribosomal protein L11	P62913;Q5VVC8	2	2	107.009
PPIA	Peptidyl-prolyl cis-trans isomerase A	P62937	15	15	613.244
RPS27A	Ubiquitin-40S ribosomal protein S27a	P62979	8	8	712.413
TRA2B	Transformer-2 protein homolog beta	P62995	3	3	39.6827
RAC1	Ras-related C3 botulinum toxin substrate 1	P63000	5	5	116.971
AP2B1	AP-2 complex subunit beta	P63010	11	11	110.15
GNAS	Guanine nucleotide-binding protein G(s) subunit alpha isoforms short;Guanine nucleotide-binding protein G(s) subunit alpha isoforms XLas	P63092;Q5JWF2	1	1	37.1739
GNAI1	Guanine nucleotide-binding protein G(i) subunit alpha-1	P63096	6	6	110.722
YWHAZ	14-3-3 protein zeta/delta	P63104	2	2	36.9138
PPP2R2A	Serine/threonine-protein phosphatase 2A 55 kDa regulatory subunit B alpha isoform	P63151	6	6	38.543
DYNLL1;DYNLL2	Dynein light chain 1, cytoplasmic;Dynein light chain 2, cytoplasmic	P63167;Q96FJ2	1	1	82.3402
RPS21	40S ribosomal protein S21	P63220;Q8WVC2;Q9BYK1	1	1	175.551
RACK1	Receptor of activated protein C kinase 1	P63244	18	18	326.854
SUPT4H1	Transcription elongation factor SPT4	P63272	2	2	43.073
PPP2CA	Serine/threonine-protein phosphatase 2A catalytic subunit alpha isoform	P67775	7	7	102.647
YBX1	Y-box-binding protein 1	P67809	7	7	53.3281
ACTC1;ACTA1	Actin, alpha cardiac muscle 1;Actin, alpha skeletal muscle	P68032;P68133	4	4	120.746
UBE2L3	Ubiquitin-conjugating enzyme E2 L3	P68036	6	6	89.9002
TUBA4A	Tubulin alpha-4A chain	P68366	4	4	218.843
TUBB4B	Tubulin beta-4B chain	P68371	34	34	1052.81
PAFAH1B2	Platelet-activating factor acetylhydrolase IB subunit alpha2	P68402	2	2	212.464
CXADR	Coxsackievirus and adenovirus receptor	P78310	2	2	15.9971
RPP30	Ribonuclease P protein subunit p30;Ribonuclease P protein subunit p30 (Fragment)	P78346;Q5VU11	4	4	26.639
GTF2I	General transcription factor II-I	P78347	5	5	76.7434
CCT2	T-complex protein 1 subunit beta	P78371	33	33	383.317
GSTO1	Glutathione S-transferase omega-1;Glutathione-dependent dehydroascorbate reductase (Fragment)	P78417;Q5TA02	1	1	66.3063
PRKDC	DNA-dependent protein kinase catalytic subunit	P78527	28	28	93.48
HSPG2	Basement membrane-specific heparan sulfate proteoglycan core protein	P98160	15	15	51.8792
RBM10	RNA-binding protein 10	P98175	3	3	31.9773
RBM3	RNA-binding protein 3	P98179	3	3	148.278
PURA	Transcriptional activator protein Pur-alpha	Q00577	1	1	33.6194
FKBP3	Peptidyl-prolyl cis-trans isomerase FKBP3	Q00688	10	10	129.205
SORD	Sorbitol dehydrogenase	Q00796	12	12	74.2126
B4GALNT1	Beta-1,4 N-acetylgalactosaminyltransferase 1	Q00973	2	2	24.5809
TIAL1	Nucleolysin TIAR	Q01085	6	6	151.977
CAP1	Adenylyl cyclase-associated protein 1	Q01518	24	24	1235.08
HMGCS1	Hydroxymethylglutaryl-CoA synthase, cytoplasmic	Q01581	3	3	16.0008
DR1	Protein Dr1	Q01658	1	1	146.861
EXOSC10	Exosome component 10	Q01780	4	4	15.9123
PFKP	ATP-dependent 6-phosphofructokinase, platelet type	Q01813	34	34	115.815
PLCB3	1-phosphatidylinositol 4,5-bisphosphate phosphodiesterase beta-3	Q01970	4	4	33.1458
DSC2	Desmocollin-2	Q02487	1	1	6.35383
FKBP4	Peptidyl-prolyl cis-trans isomerase FKBP4	Q02790	19	19	116.679
PLOD1	Procollagen-lysine,2-oxoglutarate 5-dioxygenase 1	Q02809	21	21	109.592
NUCB1	Nucleobindin-1	Q02818	9	9	82.8977
RPL6	60S ribosomal protein L6	Q02878	7	7	237.42
AKAP12	A-kinase anchor protein 12	Q02952	7	7	52.3335
LMNB2	Lamin-B2	Q03252	15	15	164.418
GLO1	Lactoylglutathione lyase	Q04760	7	7	128.823
YWHAH	14-3-3 protein eta	Q04917	1	0	NaN
PLP2	Proteolipid protein 2	Q04941	1	1	20.0596
SRSF11	Serine/arginine-rich splicing factor 11;Serine/arginine-rich-splicing factor 11 (Fragment)	Q05519;Q5T760	1	1	41.0806
PTPN11	Tyrosine-protein phosphatase non-receptor type 11	Q06124	8	8	72.2097
PPAT	Amidophosphoribosyltransferase	Q06203	10	10	78.4984
PSME1	Proteasome activator complex subunit 1	Q06323	8	8	120.421
APLP2	Amyloid-like protein 2	Q06481	5	5	62.2915
GABPA	GA-binding protein alpha chain	Q06546	1	1	21.1733
PRDX1	Peroxiredoxin-1	Q06830	25	25	4872.74
C1QBP	Complement component 1 Q subcomponent-binding protein, mitochondrial	Q07021	1	1	25.8158
KHDRBS1	KH domain-containing, RNA-binding, signal transduction-associated protein 1	Q07666	1	1	159.589
ARHGAP1	Rho GTPase-activating protein 1	Q07960	4	4	57.024
DHX9	ATP-dependent RNA helicase A	Q08211	26	26	178.144
MFGE8	Lactadherin	Q08431	15	15	313.234
PPID	Peptidyl-prolyl cis-trans isomerase D	Q08752	4	4	24.6378
SSRP1	FACT complex subunit SSRP1	Q08945	16	16	160.81
VAC14	Protein VAC14 homolog	Q08AM6	1	1	15.8853
NSUN2	RNA cytosine C(5)-methyltransferase NSUN2	Q08J23	5	5	55.1521
RBBP4	Histone-binding protein RBBP4	Q09028	8	8	83.9355
NCBP1	Nuclear cap-binding protein subunit 1	Q09161	5	5	27.575
MGAT5	Alpha-1,6-mannosylglycoprotein 6-beta-N-acetylglucosaminyltransferase A	Q09328	8	8	113.666
AHNAK	Neuroblast differentiation-associated protein AHNAK	Q09666	18	18	83.33
HSPA14	Heat shock 70 kDa protein 14	Q0VDF9	1	1	18.9054
MGAT2	Alpha-1,6-mannosyl-glycoprotein 2-beta-N-acetylglucosaminyltransferase	Q10469	1	1	103.96
GALNT2	Polypeptide N-acetylgalactosaminyltransferase 2	Q10471	3	3	16.3745
AP1B1	AP-1 complex subunit beta-1	Q10567	5	5	69.9374
TBL3	Transducin beta-like protein 3	Q12788	1	1	12.3818
TWF1	Twinfilin-1	Q12792	6	6	82.1074
SF3A3	Splicing factor 3A subunit 3	Q12874	9	9	60.0603
AIMP1	Aminoacyl tRNA synthase complex-interacting multifunctional protein 1	Q12904	6	6	96.9913
ILF3	Interleukin enhancer-binding factor 3	Q12906	25	25	501.833
TRAP1	Heat shock protein 75 kDa, mitochondrial	Q12931	8	8	2016.07
PPP1R8	Nuclear inhibitor of protein phosphatase 1	Q12972	2	2	9.99844
STRN3	Striatin-3	Q13033	2	2	12.9048
FLII	Protein flightless-1 homolog	Q13045	10	10	50.3074
ACACA	Acetyl-CoA carboxylase 1	Q13085	9	9	42.5095
CHAF1B	Chromatin assembly factor 1 subunit B	Q13112	1	1	24.0397
PRKAA1	5'-AMP-activated protein kinase catalytic subunit alpha-1	Q13131	2	2	28.209
AIMP2	Aminoacyl tRNA synthase complex-interacting multifunctional protein 2	Q13155	5	5	101.735
PAK2	Serine/threonine-protein kinase PAK 2	Q13177	5	5	31.1811
CBX3	Chromobox protein homolog 3	Q13185	6	6	64.1984
PSMD2	26S proteasome non-ATPase regulatory subunit 2	Q13200	20	20	102.188
SRSF9	Serine/arginine-rich splicing factor 9;Serine/arginine-rich-splicing factor 9	Q13242;S4R3G0	2	2	31.0397
SRSF5	Serine/arginine-rich splicing factor 5	Q13243	1	1	8.17618
NOG	Noggin	Q13253	1	1	32.2675
TRIM28	Transcription intermediary factor 1-beta	Q13263	21	21	143.16
G3BP1	Ras GTPase-activating protein-binding protein 1	Q13283	14	14	183.47
PTK7	Inactive tyrosine-protein kinase 7	Q13308	2	2	62.5509
PTPRS	Receptor-type tyrosine-protein phosphatase S	Q13332	12	12	107.403
UBE2V1	Ubiquitin-conjugating enzyme E2 variant 1	Q13404	9	9	127.467
DYNC1I2	Cytoplasmic dynein 1 intermediate chain 2	Q13409	5	5	87.0026
ORC1	Origin recognition complex subunit 1	Q13415	1	1	137.265
XRCC4	DNA repair protein XRCC4	Q13426	3	3	24.0553
TCOF1	Treacle protein	Q13428	8	8	84.9729
SF3B2	Splicing factor 3B subunit 2	Q13435	17	17	124.471
PDAP1	28 kDa heat- and acid-stable phosphoprotein	Q13442	6	6	144.978
TUBB3	Tubulin beta-3 chain	Q13509	16	16	1040.33
HDAC1	Histone deacetylase 1;Histone deacetylase (Fragment)	Q13547;Q5TEE2	4	4	112.093
DCTN2	Dynactin subunit 2	Q13561	14	14	118.877
NAE1	NEDD8-activating enzyme E1 regulatory subunit	Q13564	6	6	62.1485
TRA2A	Transformer-2 protein homolog alpha	Q13595	2	2	26.4182
SNX1	Sorting nexin-1	Q13596	6	6	50.8325
CUL4A	Cullin-4A	Q13619	9	9	75.2959
SPTAN1	Spectrin alpha chain, non-erythrocytic 1	Q13813	13	13	69.7186
DDX39B	Spliceosome RNA helicase DDX39B	Q13838	21	21	818.867
EXOSC2	Exosome complex component RRP4	Q13868	3	3	50.8962
TUBB2A	Tubulin beta-2A chain	Q13885	5	5	493.562
BYSL	Bystin	Q13895	3	3	11.0708
CKAP5	Cytoskeleton-associated protein 5	Q14008	35	35	150.753
UBE4A	Ubiquitin conjugation factor E4 A	Q14139	2	2	22.7461
SAFB2	Scaffold attachment factor B2	Q14151	1	1	33.5987
EIF3A	Eukaryotic translation initiation factor 3 subunit A	Q14152	41	41	215.894
TTLL12	Tubulin--tyrosine ligase-like protein 12	Q14166	3	3	24.5493
FHL2	Four and a half LIM domains protein 2	Q14192	2	2	25.9731
EIF2B1	Translation initiation factor eIF-2B subunit alpha	Q14232	2	2	6.77034
FLNC	Filamin-C	Q14315	62	62	376.899
GNA13	Guanine nucleotide-binding protein subunit alpha-13	Q14344	3	3	24.7811
GAMT	Guanidinoacetate N-methyltransferase	Q14353	1	1	17.0908
CAPRIN1	Caprin-1	Q14444	8	8	145.986
HABP2	Hyaluronan-binding protein 2	Q14520	2	2	49.5573
PRPSAP1	Phosphoribosyl pyrophosphate synthase-associated protein 1	Q14558	2	2	15.5739
SEMA3A	Semaphorin-3A	Q14563	11	11	230.777
MCM6	DNA replication licensing factor MCM6	Q14566	19	19	102.674
PLS1	Plastin-1	Q14651	4	4	26.1561
MDC1	Mediator of DNA damage checkpoint protein 1	Q14676	1	1	52.6455
CLINT1	Clathrin interactor 1	Q14677	4	4	29.3472
SMC1A	Structural maintenance of chromosomes protein 1A	Q14683	11	11	88.4198
USP10	Ubiquitin carboxyl-terminal hydrolase 10	Q14694	5	5	44.0306
GANAB	Neutral alpha-glucosidase AB	Q14697	5	5	45.8324
MBTPS1	Membrane-bound transcription factor site-1 protease	Q14703	3	3	30.6409
MVP	Major vault protein	Q14764	5	5	44.4788
LTBP1	Latent-transforming growth factor beta-binding protein 1	Q14766	7	7	32.8022
LASP1	LIM and SH3 domain protein 1	Q14847	9	9	190.954
KPNB1	Importin subunit beta-1	Q14974	26	26	654.346
NAA25	N-alpha-acetyltransferase 25, NatB auxiliary subunit	Q14CX7	8	8	52.8529
PSMD6	26S proteasome non-ATPase regulatory subunit 6	Q15008	13	13	117.234
ABRAXAS2	BRISC complex subunit Abraxas 2	Q15018	1	1	18.5742
NCAPD2	Condensin complex subunit 1	Q15021	3	3	11.0749
EXOSC7	Exosome complex component RRP42	Q15024	1	1	50.8645
EFTUD2	116 kDa U5 small nuclear ribonucleoprotein component	Q15029	22	22	1298.52
KARS1	Lysine--tRNA ligase	Q15046	22	22	107.79
BRD3	Bromodomain-containing protein 3	Q15059	2	2	15.9822
EEA1	Early endosome antigen 1	Q15075	12	12	37.9574
PDIA6	Protein disulfide-isomerase A6	Q15084	4	4	38.3072
PAFAH1B3	Platelet-activating factor acetylhydrolase IB subunit alpha1	Q15102	6	6	369.734
PCOLCE	Procollagen C-endopeptidase enhancer 1	Q15113	4	4	45.2901
PLEC	Plectin	Q15149	77	77	170.502
PPA1	Inorganic pyrophosphatase	Q15181	5	5	144.595
PCBP1	Poly(rC)-binding protein 1	Q15365	9	9	804.3
SF3B3	Splicing factor 3B subunit 3	Q15393	18	18	193.286
RSU1	Ras suppressor protein 1	Q15404	7	7	93.0584
CNN3	Calponin-3	Q15417	9	9	180.65
SAFB	Scaffold attachment factor B1	Q15424	5	5	53.727
SF3B4	Splicing factor 3B subunit 4	Q15427	1	1	24.5895
SF3A2	Splicing factor 3A subunit 2	Q15428	4	4	56.7634
SF3A1	Splicing factor 3A subunit 1	Q15459	21	21	191.815
TRIP13	Pachytene checkpoint protein 2 homolog	Q15645	5	5	39.3364
MED1	Mediator of RNA polymerase II transcription subunit 1	Q15648	2	2	7.57652
MAPRE1	Microtubule-associated protein RP/EB family member 1	Q15691	9	9	413.057
ELAVL1	ELAV-like protein 1	Q15717	5	5	133.256
TOMM34	Mitochondrial import receptor subunit TOM34	Q15785	4	4	8.11201
UBE2V2	Ubiquitin-conjugating enzyme E2 variant 2	Q15819	2	2	9.18295
ZYX	Zyxin	Q15942	5	5	49.1789
UAP1	UDP-N-acetylhexosamine pyrophosphorylase	Q16222	2	2	10.0652
EXT1	Exostosin-1	Q16394	1	1	51.8389
PSMD5	26S proteasome non-ATPase regulatory subunit 5	Q16401	12	12	75.9016
PPP2R5E	Serine/threonine-protein phosphatase 2A 56 kDa regulatory subunit epsilon isoform	Q16537	3	3	29.5754
CDC37	Hsp90 co-chaperone Cdc37	Q16543	9	9	90.4381
ECM1	Extracellular matrix protein 1	Q16610	3	3	15.9224
FSCN1	Fascin	Q16658	23	23	673.099
UBE2S	Ubiquitin-conjugating enzyme E2 S	Q16763	3	3	29.8832
ARHGAP12	ARHGAP12 protein;Rho GTPase-activating protein 12	Q1RLN5;Q8IWW6	1	1	67.3092
TMEM132A	Transmembrane protein 132A	Q24JP5	13	13	73.0365
PDS5A	Sister chromatid cohesion protein PDS5 homolog A	Q29RF7	1	1	5.82546
QRICH1	Transcriptional regulator QRICH1	Q2TAL8	1	1	11.7882
SMU1	WD40 repeat-containing protein SMU1	Q2TAY7	7	7	39.5067
LRRFIP1	Leucine-rich repeat flightless-interacting protein 1	Q32MZ4	1	1	18.9911
NME1-NME2	Nucleoside diphosphate kinase	Q32Q12	18	18	1231.14
TKFC	Triokinase/FMN cyclase	Q3LXA3	5	5	51.7116
RABL6	Rab-like protein 6	Q3YEC7	2	2	20.269
TUBB8	Tubulin beta-8 chain	Q3ZCM7	1	1	2.24082
FAM98B	Protein FAM98B	Q52LJ0	1	1	10.4536
TP53I3	Quinone oxidoreductase PIG3	Q53FA7	9	9	99.0781
LACTB2	Endoribonuclease LACTB2	Q53H82	1	1	8.54451
ACTBL2	Beta-actin-like protein 2	Q562R1	2	2	31.3777
HSP90AB4P	Putative heat shock protein HSP 90-beta 4	Q58FF6	1	1	12.2311
HSP90AB2P	Putative heat shock protein HSP 90-beta 2	Q58FF8	1	1	333.522
FLG2	Filaggrin-2	Q5D862	1	1	27.43
HERC4	Probable E3 ubiquitin-protein ligase HERC4	Q5GLZ8	2	2	14.0762
SH3KBP1	SH3 domain-containing kinase-binding protein 1 (Fragment);SH3 domain-containing kinase-binding protein 1	Q5JPT2;Q96B97	1	1	6.80773
MOV10	RNA helicase;Helicase MOV-10	Q5JR04;Q9HCE1	2	2	17.2756
SPIN3;SPIN1	Spindlin-3;Spindlin-1	Q5JUX0;Q9Y657	1	1	17.5596
UCHL5	Ubiquitin carboxyl-terminal hydrolase;Ubiquitin carboxyl-terminal hydrolase (Fragment);Ubiquitin carboxyl-terminal hydrolase isozyme L5	Q5LJA5;Q5LJA9;Q9Y5K5	6	6	47.859
SNX5	Sorting nexin-5 (Fragment);Sorting nexin-5	Q5QPE4;Q9Y5X3	2	2	16.5158
RALY	RNA-binding protein Raly (Fragment);RNA-binding protein Raly (Fragment);RNA-binding protein Raly	Q5QPL9;Q5QPM0;Q9UKM9	3	3	68.8643
EXOSC6	Exosome complex component MTR3	Q5RKV6	2	2	32.9124
ABCF1	ATP-binding cassette sub-family F member 1	Q5STZ8;Q8NE71	2	2	10.6913
NHSL1	NHS-like protein 1	Q5SYE7	1	1	40.9938
GSN	Macrophage-capping protein (Fragment)	Q5T0I0	1	1	23.2301
UBR4	E3 ubiquitin-protein ligase UBR4	Q5T4S7	14	14	70.7261
XPNPEP1	Xaa-Pro aminopeptidase 1	Q5T6H7;Q9NQW7	5	5	35.9236
HNRNPK	Heterogeneous nuclear ribonucleoprotein K (Fragment)	Q5T6W2	1	1	17.3331
TM9SF3	Transmembrane 9 superfamily member (Fragment);Transmembrane 9 superfamily member 3	Q5TB53;Q9HD45	1	1	18.3407
PSMB7	Proteasome subunit beta (Fragment);Proteasome subunit beta type-7	Q5TBG5;Q99436	2	2	73.2373
CUTC	Copper homeostasis protein cutC homolog (Fragment);Copper homeostasis protein cutC homolog	Q5TCZ7;Q9NTM9	3	3	17.2868
DDI2	Protein DDI1 homolog 2	Q5TDH0	1	1	25.2353
H3-2	Histone HIST2H3PS2	Q5TEC6	1	1	136.116
DHX35	RNA helicase;Probable ATP-dependent RNA helicase DHX35	Q5THR1;Q9H5Z1	1	1	30.2306
BROX	BRO1 domain-containing protein BROX	Q5VW32	2	2	50.2895
LYPLAL1	Lysophospholipase-like protein 1	Q5VWZ2	2	2	71.7709
RCL1	RNA 3'-terminal phosphate cyclase-like protein (Fragment);RNA 3'-terminal phosphate cyclase-like protein;RNA 3'-terminal phosphate cyclase-like protein	Q5VZU2;Q5VZU3;Q9Y2P8	1	1	13.8273
METRNL	Meteorin-like protein	Q641Q3	5	5	63.5493
ARHGAP17	Rho GTPase-activating protein 17	Q68EM7	2	2	40.572
CWF19L1	CWF19-like protein 1	Q69YN2	4	4	29.8811
NXN	Nucleoredoxin	Q6DKJ4	2	2	21.7205
CIAPIN1	Anamorsin	Q6FI81	4	4	61.5255
PTRHD1	Putative peptidyl-tRNA hydrolase PTRHD1	Q6GMV3	1	1	32.1467
PRPF8	Pre-mRNA-processing-splicing factor 8	Q6P2Q9	16	16	78.3522
FAHD1	Acylpyruvase FAHD1, mitochondrial	Q6P587	2	2	52.1124
ALKBH5	RNA demethylase ALKBH5	Q6P6C2	1	1	22.4246
AAGAB	Alpha- and gamma-adaptin-binding protein p34	Q6PD74	1	1	7.94137
TTC37	Tetratricopeptide repeat protein 37	Q6PGP7	4	4	15.3091
LARP1	La-related protein 1	Q6PKG0	3	3	22.9775
BLOC1S2	Biogenesis of lysosome-related organelles complex 1 subunit 2	Q6QNY1	1	1	55.5218
GASK1B	Golgi-associated kinase 1B	Q6UWH4	6	6	110.786
LCTL	Lactase-like protein	Q6UWM7	1	1	23.7259
WDR82	WD repeat-containing protein 82	Q6UXN9	2	2	53.8163
CD109	CD109 antigen	Q6YHK3	1	1	13.0706
QSOX2	Sulfhydryl oxidase 2	Q6ZRP7	1	1	19.2155
CFAP47	Cilia- and flagella-associated protein 47	Q6ZTR5	1	1	95.1175
VPS13C	Vacuolar protein sorting-associated protein 13C	Q709C8	1	1	11.3153
TUBA1A	Tubulin alpha-1A chain	Q71U36	25	25	3218.39
CCDC80	Coiled-coil domain-containing protein 80	Q76M96	12	12	104.174
SUPT6H	Transcription elongation factor SPT6	Q7KZ85	9	9	40.5693
SND1	Staphylococcal nuclease domain-containing protein 1	Q7KZF4	29	29	259.545
BZW1	Basic leucine zipper and W2 domain-containing protein 1	Q7L1Q6	15	15	163.265
EIF3M	Eukaryotic translation initiation factor 3 subunit M	Q7L2H7	8	8	144.685
CYFIP1	Cytoplasmic FMR1-interacting protein 1	Q7L576	6	6	107.206
TAOK1	Serine/threonine-protein kinase TAO1	Q7L7X3	2	2	21.953
MOB1B;MOB1A	MOB kinase activator 1B;MOB kinase activator 1A	Q7L9L4;Q9H8S9	2	2	218.438
CHMP1B	Charged multivesicular body protein 1b	Q7LBR1	1	1	60.597
PHF5A	PHD finger-like domain-containing protein 5A	Q7RTV0	3	3	60.5272
EFL1	Elongation factor-like GTPase 1	Q7Z2Z2	1	1	15.7433
NUP54	Nucleoporin p54	Q7Z3B4	4	4	22.3988
MYH14	Myosin-14	Q7Z406	2	2	24.792
SZRD1	SUZ domain-containing protein 1	Q7Z422	1	1	33.9699
HDDC2	5'-deoxynucleotidase HDDC2	Q7Z4H3;V9GYS5;V9GZ04	1	1	9.61358
HEATR3	HEAT repeat-containing protein 3	Q7Z4Q2	2	2	23.3143
HUWE1	E3 ubiquitin-protein ligase HUWE1	Q7Z6Z7	3	3	13.7417
GALNT5	Polypeptide N-acetylgalactosaminyltransferase 5	Q7Z7M9	1	1	1782.6
ADGRG6	Adhesion G-protein coupled receptor G6	Q86SQ4	3	3	47.0271
SETD3	Actin-histidine N-methyltransferase	Q86TU7	4	4	7.01495
OAF	Out at first protein homolog	Q86UD1	2	2	27.0929
RTN4RL1	Reticulon-4 receptor-like 1	Q86UN2	1	1	17.8704
KTN1	Kinectin	Q86UP2	14	14	51.532
LUZP1	Leucine zipper protein 1	Q86V48	2	2	15.4796
CAND1	Cullin-associated NEDD8-dissociated protein 1	Q86VP6	23	23	200.35
FJX1	Four-jointed box protein 1	Q86VR8	5	5	29.9213
HOOK3	Protein Hook homolog 3	Q86VS8	1	1	14.5697
CCDC25	Coiled-coil domain-containing protein 25	Q86WR0	2	2	25.6777
DNAAF5	Dynein axonemal assembly factor 5	Q86Y56	4	4	36.0137
IFNL1	Interferon lambda-1	Q8IU54	1	1	74.5985
PLD3	5'-3' exonuclease PLD3	Q8IV08	1	1	13.2677
MCAT	Malonyl-CoA-acyl carrier protein transacylase, mitochondrial	Q8IVS2	1	1	6.97801
MAP7D3	MAP7 domain-containing protein 3	Q8IWC1	1	1	154.99
FAM20C	Extracellular serine/threonine protein kinase FAM20C	Q8IXL6	1	1	4.44678
EFCAB13	EF-hand calcium-binding domain-containing protein 13	Q8IY85	1	1	62.4424
CHPF	Chondroitin sulfate synthase 2	Q8IZ52	2	2	12.0896
PELP1	Proline-, glutamic acid- and leucine-rich protein 1	Q8IZL8	1	1	23.6046
CCAR2	Cell cycle and apoptosis regulator protein 2	Q8N163	8	8	81.3297
NUP93	Nuclear pore complex protein Nup93	Q8N1F7	9	9	64.0341
LRRC47	Leucine-rich repeat-containing protein 47	Q8N1G4	13	13	115.184
	Putative uncharacterized protein FLJ37218	Q8N1Y9	1	1	13.6813
STAG2	Cohesin subunit SA-2	Q8N3U4	1	1	25.6097
GALNT16	Polypeptide N-acetylgalactosaminyltransferase 16	Q8N428	1	1	5.99903
FSTL5	Follistatin-related protein 5	Q8N475	1	1	28.4982
OXR1	Oxidation resistance protein 1	Q8N573	2	2	16.2332
TXNDC5	Thioredoxin domain-containing protein 5	Q8NBS9	2	2	21.8324
SERBP1	Plasminogen activator inhibitor 1 RNA-binding protein	Q8NC51	8	8	111.989
NFATC2IP	NFATC2-interacting protein	Q8NCF5	1	1	13.9619
CHST14	Carbohydrate sulfotransferase 14	Q8NCH0	9	9	124.494
THOC2	THO complex subunit 2	Q8NI27	3	3	26.1559
WDR48	WD repeat-containing protein 48	Q8TAF3	1	1	53.9673
NPLOC4	Nuclear protein localization protein 4 homolog	Q8TAT6	3	3	35.996
UBA3	NEDD8-activating enzyme E1 catalytic subunit	Q8TBC4	8	8	78.805
LRRC20	Leucine-rich repeat-containing protein 20;Leucine-rich repeat-containing protein 20 (Fragment)	Q8TCA0;X6RK58	1	1	3.8869
MICAL1	[F-actin]-monooxygenase MICAL1	Q8TDZ2	2	2	94.2862
GEMIN5	Gem-associated protein 5	Q8TEQ6	7	7	39.2677
IPO4	Importin-4	Q8TEX9	14	14	88.2576
TSKU	Tsukushi	Q8WUA8	1	1	42.9927
NUP133	Nuclear pore complex protein Nup133	Q8WUM0	2	2	10.1517
PDCD6IP	Programmed cell death 6-interacting protein	Q8WUM4	30	30	286.155
BRK1	Protein BRICK1	Q8WUW1	2	2	7.344
UBLCP1	Ubiquitin-like domain-containing CTD phosphatase 1	Q8WVY7	5	5	96.7474
PCNP	PEST proteolytic signal-containing nuclear protein	Q8WW12	3	3	67.64
SLC44A1	Choline transporter-like protein 1	Q8WWI5	1	1	12.3691
IGFBPL1	Insulin-like growth factor-binding protein-like 1	Q8WX77	8	8	381.85
PALLD	Palladin	Q8WX93	2	2	47.1312
PSPC1	Paraspeckle component 1	Q8WXF1	5	5	289.456
DNAJC9	DnaJ homolog subfamily C member 9	Q8WXX5	4	4	44.4058
OVCA2	Esterase OVCA2	Q8WZ82	1	1	14.9073
IRGQ	Immunity-related GTPase family Q protein	Q8WZA9	2	2	57.4553
FAM3C	Protein FAM3C	Q92520	2	2	11.3395
RTF1	RNA polymerase-associated protein RTF1 homolog	Q92541	4	4	32.8732
AP3S1	AP-3 complex subunit sigma-1	Q92572	2	2	23.3761
HSPH1	Heat shock protein 105 kDa	Q92598	18	18	121.321
CNOT9	CCR4-NOT transcription complex subunit 9	Q92600	1	1	8.33597
GCN1	eIF-2-alpha kinase activator GCN1	Q92616	13	13	43.7688
ANP32B	Acidic leucine-rich nuclear phosphoprotein 32 family member B	Q92688	2	2	18.6435
RABGGTA	Geranylgeranyl transferase type-2 subunit alpha	Q92696	2	2	8.35654
ARPC1A	Actin-related protein 2/3 complex subunit 1A	Q92747	1	1	99.8975
STAM	Signal transducing adapter molecule 1	Q92783	2	2	16.3604
GGH	Gamma-glutamyl hydrolase	Q92820	11	11	235.059
OSTF1	Osteoclast-stimulating factor 1	Q92882	1	1	34.4097
UFD1	Ubiquitin recognition factor in ER-associated degradation protein 1	Q92890	6	6	60.7353
GLG1	Golgi apparatus protein 1	Q92896	7	7	23.0135
UPF1	Regulator of nonsense transcripts 1	Q92900	14	14	77.345
COPS5	COP9 signalosome complex subunit 5	Q92905	2	2	16.2572
SMARCC1	SWI/SNF complex subunit SMARCC1	Q92922	13	13	81.2345
TNPO1	Transportin-1	Q92973	11	11	92.7257
GLMN	Glomulin	Q92990	3	3	15.9591
USP9X	Probable ubiquitin carboxyl-terminal hydrolase FAF-X	Q93008	12	12	33.7891
CUL5	Cullin-5	Q93034	3	3	32.0484
MAGOHB	Protein mago nashi homolog 2	Q96A72	6	6	129.73
FUBP1	Far upstream element-binding protein 1	Q96AE4	19	19	460.47
LRRC59	Leucine-rich repeat-containing protein 59	Q96AG4	7	7	275.267
EXOSC8	Exosome complex component RRP43	Q96B26	1	1	17.5443
AKT1S1	Proline-rich AKT1 substrate 1	Q96B36	2	2	17.9539
ARRDC3	Arrestin domain-containing protein 3	Q96B67	1	1	82.5438
AIDA	Axin interactor, dorsalization-associated protein	Q96BJ3	3	3	38.8303
OTULIN	Ubiquitin thioesterase otulin	Q96BN8	1	1	36.9766
EFHD2	EF-hand domain-containing protein D2	Q96C19	8	8	44.7121
PPP1R14B	Protein phosphatase 1 regulatory subunit 14B	Q96C90	1	1	39.5109
ISOC1	Isochorismatase domain-containing protein 1	Q96CN7	4	4	42.4829
NUDT16	U8 snoRNA-decapping enzyme	Q96DE0	2	2	19.5554
SNRNP40	U5 small nuclear ribonucleoprotein 40 kDa protein	Q96DI7;Q9NSS8	3	3	20.3352
GNPNAT1	Glucosamine 6-phosphate N-acetyltransferase	Q96EK6	7	7	45.1719
L3HYPDH	Trans-3-hydroxy-L-proline dehydratase	Q96EM0	2	2	15.4392
APIP	Methylthioribulose-1-phosphate dehydratase	Q96GX9	3	3	25.7239
ZC3HAV1L	Zinc finger CCCH-type antiviral protein 1-like	Q96H79	1	1	41.637
PDLIM5	PDZ and LIM domain protein 5	Q96HC4	5	5	39.3755
REEP6	Receptor expression-enhancing protein 6	Q96HR9	1	1	7.41688
RBM17	Splicing factor 45	Q96I25	1	1	6.29424
CNDP2	Cytosolic non-specific dipeptidase	Q96KP4	7	7	108.926
B3GALT6	Beta-1,3-galactosyltransferase 6	Q96L58	1	1	41.8367
DNAAF10	Dynein axonemal assembly factor 10	Q96MX6	1	1	8.54169
IPO9	Importin-9	Q96P70	8	8	139.805
DCBLD2	Discoidin, CUB and LCCL domain-containing protein 2	Q96PD2	2	2	98.1708
RBM14	RNA-binding protein 14	Q96PK6	1	1	4.05189
PUS7	Pseudouridylate synthase 7 homolog	Q96PZ0	4	4	28.2558
TRNT1	CCA tRNA nucleotidyltransferase 1, mitochondrial	Q96Q11	1	1	13.7087
VPS35	Vacuolar protein sorting-associated protein 35	Q96QK1	14	14	249.892
HMCN1	Hemicentin-1	Q96RW7	43	43	100.447
RANBP9	Ran-binding protein 9	Q96S59	1	1	3.03059
STRBP	Spermatid perinuclear RNA-binding protein	Q96SI9	2	2	114.77
OSBPL9	Oxysterol-binding protein-related protein 9	Q96SU4	1	1	45.9957
NIBAN2	Protein Niban 2	Q96TA1	3	3	33.5886
PSMD1	26S proteasome non-ATPase regulatory subunit 1	Q99460	16	16	98.2661
PFDN5	Prefoldin subunit 5	Q99471	5	5	61.292
RNF2	E3 ubiquitin-protein ligase RING2;E3 ubiquitin-protein ligase RING2 (Fragment)	Q99496;X6RFN3	3	3	17.1411
VAT1	Synaptic vesicle membrane protein VAT-1 homolog	Q99536	16	16	553.644
SERPINI1	Neuroserpin	Q99574	1	1	23.0104
POP1	Ribonucleases P/MRP protein subunit POP1	Q99575	3	3	18.6006
EIF3C	Eukaryotic translation initiation factor 3 subunit C	Q99613	20	20	222.279
CCT7	T-complex protein 1 subunit eta	Q99832	28	28	341.309
ATF6B	Cyclic AMP-dependent transcription factor ATF-6 beta	Q99941	5	5	89.2463
SH3GL1	Endophilin-A2	Q99961	5	5	42.5177
SEMA3C	Semaphorin-3C	Q99985	22	22	295.086
GDF15	Growth/differentiation factor 15	Q99988	3	3	185.1
ARPC5L	Actin-related protein 2/3 complex subunit 5-like protein	Q9BPX5	1	1	66.7059
WDR77	Methylosome protein 50	Q9BQA1	5	5	74.635
CORO1B	Coronin-1B	Q9BR76	4	4	105.487
GINS3	DNA replication complex GINS protein PSF3	Q9BRX5	1	1	18.5591
ESYT1	Extended synaptotagmin-1	Q9BSJ8	7	7	37.87
PSMG3	Proteasome assembly chaperone 3	Q9BT73	1	1	7.11137
DIDO1	Death-inducer obliterator 1	Q9BTC0	3	3	15.4443
DCTN5	Dynactin subunit 5	Q9BTE1	1	1	28.9732
MCMBP	Mini-chromosome maintenance complex-binding protein	Q9BTE3	1	1	14.6911
TUBB6	Tubulin beta-6 chain	Q9BUF5	6	6	37.5042
PAXX	Protein PAXX	Q9BUH6	1	1	21.4992
EFHD1	EF-hand domain-containing protein D1	Q9BUP0	1	1	22.3412
DDX23	Probable ATP-dependent RNA helicase DDX23	Q9BUQ8	11	11	84.3696
MRI1	Methylthioribose-1-phosphate isomerase	Q9BV20	3	3	34.4465
TUBB2B	Tubulin beta-2B chain	Q9BVA1	2	2	95.6245
PBDC1	Protein PBDC1	Q9BVG4	1	1	20.8904
ACAT2	Acetyl-CoA acetyltransferase, cytosolic	Q9BWD1	1	1	26.7054
RBM4	RNA-binding protein 4	Q9BWF3	1	1	8.72728
SF3B5	Splicing factor 3B subunit 5	Q9BWJ5	1	1	10.2021
CHID1	Chitinase domain-containing protein 1	Q9BWS9	5	5	56.3927
NAA15	N-alpha-acetyltransferase 15, NatA auxiliary subunit	Q9BXJ9	20	20	205.923
ITPA	Inosine triphosphate pyrophosphatase	Q9BY32	1	1	26.6055
EIF2A	Eukaryotic translation initiation factor 2A	Q9BY44	14	14	121.965
ANGPTL4	Angiopoietin-related protein 4	Q9BY76	11	11	425.441
NIBAN1	Protein Niban 1	Q9BZQ8	1	1	10.0264
UBE2O	(E3-independent) E2 ubiquitin-conjugating enzyme	Q9C0C9	3	3	12.5237
XPO4	Exportin-4	Q9C0E2	1	1	26.0787
TTYH3	Protein tweety homolog 3	Q9C0H2	1	1	8.36285
MTMR12	Myotubularin-related protein 12	Q9C0I1	1	1	5.26576
C20orf27	UPF0687 protein C20orf27	Q9GZN8	2	2	91.6299
PITHD1	PITH domain-containing protein 1	Q9GZP4	1	1	18.5289
PAIP1	Polyadenylate-binding protein-interacting protein 1	Q9H074	4	4	95.2379
KLC2	Kinesin light chain 2	Q9H0B6	1	1	18.762
ILKAP	Integrin-linked kinase-associated serine/threonine phosphatase 2C	Q9H0C8	2	2	51.8202
XRN2	5'-3' exoribonuclease 2	Q9H0D6	14	14	93.0891
TOLLIP	Toll-interacting protein	Q9H0E2	2	2	26.4867
IRF2BPL	Probable E3 ubiquitin-protein ligase IRF2BPL	Q9H1B7	2	2	34.2433
POLR3F	DNA-directed RNA polymerase III subunit RPC6	Q9H1D9	1	1	8.38342
ATG5	Autophagy protein 5	Q9H1Y0	2	2	13.7523
EHD4	EH domain-containing protein 4	Q9H223	4	4	20.3135
VPS16	Vacuolar protein sorting-associated protein 16 homolog	Q9H269	1	1	10.3248
SLK	STE20-like serine/threonine-protein kinase	Q9H2G2	5	5	58.3451
TAOK3	Serine/threonine-protein kinase TAO3	Q9H2K8	1	1	11.0453
PNN	Pinin	Q9H307	1	1	39.0281
C11orf68	UPF0696 protein C11orf68	Q9H3H3	2	2	46.5044
GOLPH3	Golgi phosphoprotein 3	Q9H4A6	2	2	37.1585
STEEP1	STING ER exit protein	Q9H5V9	1	1	49.3343
PHAX	Phosphorylated adapter RNA export protein	Q9H814	1	1	8.99849
UBE2Z	Ubiquitin-conjugating enzyme E2 Z	Q9H832	3	3	65.1869
ZWILCH	Protein zwilch homolog	Q9H900	3	3	22.8546
LRRC40	Leucine-rich repeat-containing protein 40	Q9H9A6	15	15	130.336
RNPEPL1	Aminopeptidase RNPEPL1	Q9HAU8	1	1	22.1649
XPO5	Exportin-5	Q9HAV4	6	6	34.0838
GRPEL1	GrpE protein homolog 1, mitochondrial	Q9HAV7	2	2	9.58492
CACYBP	Calcyclin-binding protein	Q9HB71	10	10	176.392
EML4	Echinoderm microtubule-associated protein-like 4	Q9HC35	24	24	147.762
FGF20	Fibroblast growth factor 20	Q9NP95	9	9	226.551
DYNLRB1	Dynein light chain roadblock-type 1	Q9NP97	3	3	32.7507
ENY2	Transcription and mRNA export factor ENY2	Q9NPA8	2	2	36.6078
EXOSC4	Exosome complex component RRP41	Q9NPD3	3	3	16.0767
UBE2T	Ubiquitin-conjugating enzyme E2 T	Q9NPD8	3	3	27.8439
OSGEP	Probable tRNA N6-adenosine threonylcarbamoyltransferase	Q9NPF4	1	1	25.4743
ISYNA1	Inositol-3-phosphate synthase 1	Q9NPH2	3	3	27.7022
ACOT13	Acyl-coenzyme A thioesterase 13	Q9NPJ3	2	2	45.1572
MED4	Mediator of RNA polymerase II transcription subunit 4	Q9NPJ6	2	2	8.75798
RIC8A	Synembryn-A	Q9NPQ8	2	2	25.1596
LZTFL1	Leucine zipper transcription factor-like protein 1	Q9NQ48	3	3	21.0411
RPRD1B	Regulation of nuclear pre-mRNA domain-containing protein 1B	Q9NQG5	5	5	63.476
EXOSC5	Exosome complex component RRP46	Q9NQT4	4	4	49.2372
PDLIM7	PDZ and LIM domain protein 7	Q9NR12	5	5	20.9303
DDX21	Nucleolar RNA helicase 2	Q9NR30	11	11	113.972
NANS	Sialic acid synthase	Q9NR45	9	9	68.2583
EIF2B3	Translation initiation factor eIF-2B subunit gamma	Q9NR50	4	4	53.3189
PDGFC	Platelet-derived growth factor C	Q9NRA1	8	8	426.491
CTPS2	CTP synthase 2	Q9NRF8	4	4	23.0044
POLE3	DNA polymerase epsilon subunit 3	Q9NRF9	1	1	101.286
AASDHPPT	L-aminoadipate-semialdehyde dehydrogenase-phosphopantetheinyl transferase	Q9NRN7	4	4	46.1504
UBQLN4	Ubiquilin-4	Q9NRR5	1	1	20.5233
SERINC1	Serine incorporator 1	Q9NRX5	1	1	17.2783
FARSB	Phenylalanine--tRNA ligase beta subunit	Q9NSD9	14	14	128.726
ATG3	Ubiquitin-like-conjugating enzyme ATG3	Q9NT62	1	1	10.6237
ECHDC1	Ethylmalonyl-CoA decarboxylase	Q9NTX5	7	7	67.5325
RBM12	RNA-binding protein 12	Q9NTZ6	11	11	56.2286
CYRIB	CYFIP-related Rac1 interactor B	Q9NUQ9	11	11	79.7967
MRGBP	MRG/MORF4L-binding protein	Q9NV56	1	1	12.648
TBC1D13	TBC1 domain family member 13	Q9NVG8	1	1	15.3286
DNAJC17	DnaJ homolog subfamily C member 17	Q9NVM6	3	3	23.7182
NECAP2	Adaptin ear-binding coat-associated protein 2	Q9NVZ3	3	3	42.2747
WDR70	WD repeat-containing protein 70	Q9NW82	1	1	31.4657
PAK1IP1	p21-activated protein kinase-interacting protein 1	Q9NWT1	1	1	19.8167
HPF1	Histone PARylation factor 1	Q9NWY4	3	3	19.4491
HYPK	Huntingtin-interacting protein K	Q9NX55	1	1	18.4979
LYAR	Cell growth-regulating nucleolar protein	Q9NX58	1	1	31.1372
DCAF16	DDB1- and CUL4-associated factor 16	Q9NXF7	1	1	11.4963
THUMPD1	THUMP domain-containing protein 1	Q9NXG2	5	5	33.8999
GAR1	H/ACA ribonucleoprotein complex subunit 1	Q9NY12	2	2	24.9175
GGA3	ADP-ribosylation factor-binding protein GGA3	Q9NZ52	2	2	7.84135
IGF2BP1	Insulin-like growth factor 2 mRNA-binding protein 1	Q9NZI8	7	7	55.6563
SACS	Sacsin	Q9NZJ4	3	3	9.80897
VAPA	Vesicle-associated membrane protein-associated protein A	Q9P0L0	3	3	74.9044
RCC2	Protein RCC2	Q9P258	19	19	261.327
TENM3	Teneurin-3	Q9P273	9	9	56.8742
BCCIP	BRCA2 and CDKN1A-interacting protein	Q9P287	6	6	41.0943
CPSF2	Cleavage and polyadenylation specificity factor subunit 2	Q9P2I0	2	2	29.2813
ANKFY1	Rabankyrin-5	Q9P2R3	3	3	12.7821
ATXN10	Ataxin-10	Q9UBB4	9	9	30.1313
SAE1	SUMO-activating enzyme subunit 1	Q9UBE0	8	8	76.8685
COPG2	Coatomer subunit gamma-2	Q9UBF2	7	7	78.8253
MRC2	C-type mannose receptor 2	Q9UBG0	2	2	13.3532
GNG12	Guanine nucleotide-binding protein G(I)/G(S)/G(O) subunit gamma-12	Q9UBI6	3	3	25.7363
EXTL2	Exostosin-like 2	Q9UBQ6	1	1	17.2513
GRHPR	Glyoxylate reductase/hydroxypyruvate reductase	Q9UBQ7;U3KQ56	1	1	14.3895
UBA2	SUMO-activating enzyme subunit 2	Q9UBT2	12	12	204.987
PEF1	Peflin	Q9UBV8	1	1	10.7688
DNAJB4	DnaJ homolog subfamily B member 4	Q9UDY4	5	5	88.4955
CFDP1	Craniofacial development protein 1	Q9UEE9	1	1	81.8111
SWAP70	Switch-associated protein 70	Q9UH65	6	6	72.89
SRP68	Signal recognition particle subunit SRP68	Q9UHB9	2	2	18.0891
CHORDC1	Cysteine and histidine-rich domain-containing protein 1	Q9UHD1	11	11	59.0058
SEPTIN9	Septin-9	Q9UHD8	6	6	116.969
UBQLN2	Ubiquilin-2	Q9UHD9	3	3	13.2095
BAIAP2L1	Brain-specific angiogenesis inhibitor 1-associated protein 2-like protein 1	Q9UHR4	1	1	89.0519
PFDN2	Prefoldin subunit 2	Q9UHV9	5	5	141.392
TEKT2	Tektin-2	Q9UIF3	1	1	27.2032
LNPEP	Leucyl-cystinyl aminopeptidase	Q9UIQ6	3	3	47.1823
GNPTG	N-acetylglucosamine-1-phosphotransferase subunit gamma	Q9UJJ9	2	2	35.9222
DCTN4	Dynactin subunit 4	Q9UJW0	4	4	30.5949
GGA1	ADP-ribosylation factor-binding protein GGA1	Q9UJY5	1	1	6.6904
DBR1	Lariat debranching enzyme	Q9UK59	3	3	28.8952
MRTO4	mRNA turnover protein 4 homolog	Q9UKD2	13	13	52.435
APPL1	DCC-interacting protein 13-alpha	Q9UKG1	1	1	22.5383
RCOR1	REST corepressor 1	Q9UKL0	3	3	29.0869
PRND	Prion-like protein doppel	Q9UKY0	1	1	82.3832
CDV3	Protein CDV3 homolog	Q9UKY7	4	4	100.615
RAB21	Ras-related protein Rab-21	Q9UL25	1	1	12.3636
MCTS1	Malignant T-cell-amplified sequence 1	Q9ULC4	4	4	88.1604
SLC39A10	Zinc transporter ZIP10	Q9ULF5	1	1	29.9613
CORO1C	Coronin-1C	Q9ULV4	13	13	228.476
ICAM5	Intercellular adhesion molecule 5	Q9UMF0	8	8	57.1563
PRPF19	Pre-mRNA-processing factor 19	Q9UMS4	14	14	215.336
UBQLN1	Ubiquilin-1	Q9UMX0	8	8	57.1698
G3BP2	Ras GTPase-activating protein-binding protein 2	Q9UN86	5	5	34.5612
STUB1	E3 ubiquitin-protein ligase CHIP	Q9UNE7	2	2	12.712
DUSP12	Dual specificity protein phosphatase 12	Q9UNI6	2	2	35.5594
PSMD13	26S proteasome non-ATPase regulatory subunit 13	Q9UNM6	13	13	113.09
MINPP1	Multiple inositol polyphosphate phosphatase 1	Q9UNW1	1	1	34.3015
NSFL1C	NSFL1 cofactor p47	Q9UNZ2	9	9	81.1327
USP24	Ubiquitin carboxyl-terminal hydrolase 24	Q9UPU5	2	2	12.648
SHOC2	Leucine-rich repeat protein SHOC-2;Leucine-rich repeat protein SHOC-2 (Fragment)	Q9UQ13;X6RI37	2	2	11.1594
SRRM2	Serine/arginine repetitive matrix protein 2	Q9UQ35	6	6	80.2909
PA2G4	Proliferation-associated protein 2G4	Q9UQ80	22	22	473.885
SMC3	Structural maintenance of chromosomes protein 3	Q9UQE7	13	13	38.7085
RTRAF	RNA transcription, translation and transport factor protein	Q9Y224	6	6	62.4863
RUVBL2	RuvB-like 2	Q9Y230	24	24	313.996
PIN4	Peptidyl-prolyl cis-trans isomerase NIMA-interacting 4	Q9Y237	6	6	43.1616
RUVBL1	RuvB-like 1	Q9Y265	18	18	334.121
NUDC	Nuclear migration protein nudC	Q9Y266	16	16	300.886
CFL2	Cofilin-2	Q9Y281	6	6	110.419
FARSA	Phenylalanine--tRNA ligase alpha subunit	Q9Y285	5	5	83.563
DRG1	Developmentally-regulated GTP-binding protein 1	Q9Y295	10	10	68.1722
DIS3	Exosome complex exonuclease RRP44	Q9Y2L1	6	6	46.0956
AP3M1	AP-3 complex subunit mu-1	Q9Y2T2	5	5	32.2837
CARHSP1	Calcium-regulated heat-stable protein 1	Q9Y2V2	1	1	10.8335
WBP11	WW domain-binding protein 11	Q9Y2W2	2	2	86.8632
NOP58	Nucleolar protein 58	Q9Y2X3	3	3	30.4411
SUGT1	Protein SGT1 homolog	Q9Y2Z0	3	3	36.8772
LSM2	U6 snRNA-associated Sm-like protein LSm2	Q9Y333	3	3	31.5087
SF3B6	Splicing factor 3B subunit 6	Q9Y3B4	4	4	46.2889
UFC1	Ubiquitin-fold modifier-conjugating enzyme 1	Q9Y3C8	1	1	13.6403
FIS1	Mitochondrial fission 1 protein	Q9Y3D6	1	1	9.32541
CHMP3	Charged multivesicular body protein 3	Q9Y3E7	4	4	37.668
STRAP	Serine-threonine kinase receptor-associated protein	Q9Y3F4	7	7	42.5895
RTCB	RNA-splicing ligase RtcB homolog	Q9Y3I0	12	12	81.6056
TLN1	Talin-1	Q9Y490	84	84	287.602
LOXL2	Lysyl oxidase homolog 2	Q9Y4K0	9	9	103.153
LSM4	U6 snRNA-associated Sm-like protein LSm4;U6 snRNA-associated Sm-like protein LSm4;U6 snRNA-associated Sm-like protein LSm4 (Fragment)	Q9Y4Z0;U3KQK1;V9GZ56	5	5	65.4597
PPME1	Protein phosphatase methylesterase 1	Q9Y570	6	6	95.8862
YTHDF2	YTH domain-containing family protein 2	Q9Y5A9	5	5	54.3987
SUPT16H	FACT complex subunit SPT16	Q9Y5B9	13	13	120.855
CD2AP	CD2-associated protein	Q9Y5K6	4	4	25.1779
TIMM13	Mitochondrial import inner membrane translocase subunit Tim13	Q9Y5L4	1	1	24.5174
RBM8A	RNA-binding protein 8A	Q9Y5S9	4	4	69.9179
COPG1	Coatomer subunit gamma-1	Q9Y678	15	15	75.8974
CLIC4	Chloride intracellular channel protein 4	Q9Y696	7	7	30.1132
CFAP20	Cilia- and flagella-associated protein 20	Q9Y6A4	2	2	196.731
BZW2	Basic leucine zipper and W2 domain-containing protein 2	Q9Y6E2	4	4	75.5553
DYNC1LI1	Cytoplasmic dynein 1 light intermediate chain 1	Q9Y6G9	6	6	58.8158
WASF2	Wiskott-Aldrich syndrome protein family member 2	Q9Y6W5	2	2	18.0107
SEC23IP	SEC23-interacting protein	Q9Y6Y8	3	3	35.5688

## Sheet: Label-free_R3
Supplemental Data S5. Comparison of label-free DIA and mDIA using 200 ng EV peptides (label-free, Replicate 3)
PG.Genes	PG.ProteinDescriptions	PG.UniProtIds	PG.NrOfModifiedSequencesIdentified	PG.NrOfModifiedSequencesUsedForQuantification	PG.Quantity
PDCD6	HCG1985580, isoform CRA_c;Programmed cell death protein 6	A0A024QZ42;O75340	4	4	73.5679
CDK1	Cell division cycle 2, G1 to S and G2 to M, isoform CRA_a;Cyclin-dependent kinase 1	A0A024QZP7;P06493	6	6	110.044
SERPINB6	Serpin B6	A0A024QZX5;A0A087X1N8;A0A2R8YD12;P35237	6	6	48.8809
hCG_2014768;TMA7	Coiled-coil domain-containing protein 72;Translation machinery-associated protein 7	A0A024R1R8;Q9Y2S6	2	2	82.1157
HDLBP	High density lipoprotein binding protein (Vigilin), isoform CRA_a;Vigilin	A0A024R4E5;Q00341	7	7	38.4054
EHD1	EH domain-containing protein 1	A0A024R571;Q9H4M9	6	6	31.6644
CTSF	Cathepsin F	A0A024R5G9;A0A7I2V2K3;A0A7I2V3M3;A0A7I2V3X1;A0A7I2V411;A0A7I2V4A8;A0A7I2V5B9;A0A7I2V5Q1;H0YD65;Q9UBX1	2	2	31.1003
PSMA2;;PSMA2	Proteasome subunit alpha type;Proteasome subunit alpha type;Proteasome subunit alpha type-2	A0A024RA52;A0A7I2V2H3;P25787	4	4	45.5361
BAG6	BCL2-associated athanogene 6;BCL2-associated athanogene 6;BCL2-associated athanogene 6;Large proline-rich protein BAG6;Large proline-rich protein BAG6	A0A024RCR6;A0A0G2JK23;A0A7I2V508;A0A7P0MQS5;P46379	7	7	78.6698
FNBP1L	Formin-binding protein 1-like (Fragment);Formin-binding protein 1-like	A0A075B6Q2;Q5T0N5	1	1	10.8781
RPS17;RPS17;;RPS17	40S ribosomal protein S17	A0A075B716;H0YN88;H3BNC9;P08708	3	3	14.0505
CAPNS1	Calcium-activated neutral proteinase small subunit (Fragment);Calcium-activated neutral proteinase small subunit;Calcium-activated neutral proteinase small subunit (Fragment);Calpain small subunit 1	A0A075B7C0;A0A0C4DGQ5;K7EIV0;P04632	5	5	69.5692
TAF15	TATA-binding protein-associated factor 2N	A0A075B7D9;Q92804	3	3	90.2084
TXNRD1	Thioredoxin-disulfide reductase;Thioredoxin reductase 1, cytoplasmic;Thioredoxin-disulfide reductase;Thioredoxin-disulfide reductase;Thioredoxin-disulfide reductase;Thioredoxin reductase 1, cytoplasmic	A0A087WSW9;A0A087WSY9;A0A182DWI3;E9PIR7;F8W809;Q16881	11	11	70.7731
GPX4	Glutathione peroxidase;Glutathione peroxidase;Glutathione peroxidase (Fragment);Glutathione peroxidase;Glutathione peroxidase (Fragment);Glutathione peroxidase;Glutathione peroxidase (Fragment);Phospholipid hydroperoxide glutathione peroxidase;Glutathione peroxidase (Fragment)	A0A087WT12;A0A087X2I2;A0A0A0MTT1;K7EJ20;K7EKX7;K7ENB4;K7ERP4;P36969;R4GNE4	1	1	22.3494
MAGI1	Membrane-associated guanylate kinase, WW and PDZ domain-containing protein 1;Membrane-associated guanylate kinase, WW and PDZ domain-containing protein 1;Membrane-associated guanylate kinase, WW and PDZ domain-containing protein 1 (Fragment);Membrane-associated guanylate kinase, WW and PDZ domain-containing protein 1 (Fragment);Membrane-associated guanylate kinase, WW and PDZ domain-containing pr…	A0A087WT53;A0A087WXD2;H7C4U7;H7C535;H7C5T8;Q96QZ7	1	1	44.3646
HSP90B1	Endoplasmin	A0A087WT78;A0A7P0T823;A0A7P0TAE1;A0A7P0TAT8;A0A7P0TAY2;A0A7P0TBC2;H0YIV0;P14625	9	9	474.115
EIF2B4	Translation initiation factor eIF-2B subunit delta	A0A087WTA5;E7ERK9;Q9UI10	6	6	50.7711
COL1A2	Collagen alpha-2(I) chain	A0A087WTA8;P08123	59	59	8857.36
CBWD1;CBWD3;CBWD3;CBWD1;CBWD1;CBWD3;CBWD5;CBWD6;CBWD2;CBWD5;CBWD1;CBWD2;CBWD2;CBWD6;CBWD6;CBWD3;CBWD3;CBWD5;CBWD5;CBWD5;CBWD5;CBWD2;CBWD1	COBW domain-containing protein 1;COBW domain-containing protein 3;COBW domain-containing protein 3;COBW domain-containing protein 1;COBW domain-containing protein 1;COBW domain-containing protein 3;COBW domain-containing protein 5;COBW domain-containing protein 3;COBW domain-containing protein 2;COBW domain-containing protein 5;COBW domain-containing protein 1;COBW domain-containing protein 2;COB…	A0A087WTC0;A0A087WWG3;A0A087WYD2;A0A087WZQ3;A0A087X140;A0A0A0MRU4;A0A0A6YYH9;A0A0B4J2E3;C9J3G2;E7EUZ7;F2Z2T4;F8WEG4;F8WEU0;H0Y5V3;Q4V339;Q5JTY2;Q5JTY5;Q5RIA9;Q5RIB0;Q5RIB5;Q6NVZ8;Q8IUF1;Q9BRT8	1	1	8.4224
CUL3	Cullin-3	A0A087WTG3;Q13618	2	2	24.2038
ROBO1	Roundabout homolog 1	A0A087WTM1;A0A087WZ85;A0A0A0MSX4;Q9Y6N7	8	8	62.6795
CHD1L	Chromodomain-helicase-DNA-binding protein 1-like;Chromodomain-helicase-DNA-binding protein 1-like;Chromodomain-helicase-DNA-binding protein 1-like;Chromodomain-helicase-DNA-binding protein 1-like;Chromodomain-helicase-DNA-binding protein 1-like;Chromodomain-helicase-DNA-binding protein 1-like (Fragment);Chromodomain-helicase-DNA-binding protein 1-like;Chromodomain-helicase-DNA-binding protein 1-l…	A0A087WTM4;A0A0A0MRH8;A0A0A0MSH9;A0A494C0F0;A0A494C0J6;A0A494C1F7;A0A494C1P7;Q86WJ1	1	1	24.1855
KHSRP	Far upstream element-binding protein 2	A0A087WTP3;M0R0C6;Q92945	12	12	174.243
UBXN1	UBX domain-containing protein 1;UBX domain-containing protein 1 (Fragment);UBX domain-containing protein 1;UBX domain-containing protein 1	A0A087WTZ5;E9PJ81;E9PRQ7;Q04323	1	1	66.738
HNRNPDL	Heterogeneous nuclear ribonucleoprotein D-like	A0A087WU03	1	1	14.2646
CD9	Tetraspanin;Tetraspanin;Tetraspanin;Tetraspanin;Tetraspanin;Tetraspanin;Tetraspanin;CD9 antigen	A0A087WU13;A0A2R8Y478;A0A7I2V3T0;A0A7I2V3T7;A6NNI4;F5GXT1;G8JLH6;P21926	1	1	155.336
RNPEP	Aminopeptidase B (Fragment);Aminopeptidase B (Fragment);Aminopeptidase B;Aminopeptidase B (Fragment);Aminopeptidase B	A0A087WU27;A0A087WUS4;A6NKB8;C9JMZ3;Q9H4A4	1	1	12.1439
CTNNBL1	Beta-catenin-like protein 1	A0A087WUB9;Q8WYA6	1	1	12.3839
CNTNAP3B;CNTNAP3B;CNTNAP3B;CNTNAP3B;CNTNAP3C;CNTNAP3B;CNTNAP3;CNTNAP3;CNTNAP3B;CNTNAP3;CNTNAP3B;CNTNAP3	Contactin-associated protein-like 3B;Contactin-associated protein-like 3B;Contactin-associated protein-like 3B;Contactin-associated protein-like 3B;Contactin-associated protein family member 3C (Fragment);Contactin-associated protein-like 3B;Contactin-associated protein-like 3;Contactin-associated protein-like 3;Contactin-associated protein-like 3B;Contactin-associated protein-like 3;Contactin-as…	A0A087WUG9;A0A087WXL9;A0A087WZ03;A0A087X119;A0A1B0GTE1;A0A2P0CT92;A6NC89;B1AM99;F2Z2X5;F2Z2X6;Q96NU0;Q9BZ76	2	2	15.2417
GMPPA	Mannose-1-phosphate guanyltransferase alpha;Mannose-1-phosphate guanyltransferase alpha (Fragment);Mannose-1-phosphate guanyltransferase alpha	A0A087WUI8;A0A0U1RRC2;Q96IJ6	1	1	11.4191
HNRNPDL	Heterogeneous nuclear ribonucleoprotein D-like	A0A087WUK2;O14979	9	9	126.626
PSMB3	Proteasome chain 13 (Fragment);Proteasome subunit beta type-3	A0A087WUL2;P49720	4	4	24.6633
MYEF2	Myelin expression factor 2	A0A087WUT0;A0A087WWC8;A0A0A0MQW0;A0A0A0MR39;Q9P2K5	1	1	49.0301
EIF5B	Eukaryotic translation initiation factor 5B	A0A087WUT6;O60841	12	12	89.6829
BSG	Basigin	A0A087WUV8;A0A7P0T8A7;A0A7P0TA85;A0A7P0TB04;P35613	3	3	43.3765
ADRM1	Proteasomal ubiquitin receptor ADRM1 (Fragment);Proteasomal ubiquitin receptor ADRM1;Proteasomal ubiquitin receptor ADRM1	A0A087WUX6;A0A087WX59;Q16186	1	1	25.0711
SPTBN1	Spectrin beta chain;Spectrin beta chain, non-erythrocytic 1	A0A087WUZ3;Q01082	39	39	150.528
[truncated: 1,994 more rows]

## Sheet: Label-free_MBR
Supplemental Data S5. Comparison of label-free DIA and mDIA using 200 ng EV peptides (label-free, MBR)
[truncated: 2,352 more rows]

[truncated: 4 more sheets: mDIA_R1, mDIA_R2, mDIA_R3, mDIA_MBR]
