# Supplementary material for: Multiplexed Data-Independent Acquisition (mDIA) to Profile Extracellular Vesicle Proteomes
Source: Mol Cell Proteomics. 2026 Jan 8;25(2):101507. doi: 10.1016/j.mcpro.2026.101507 (PMC12887797; doi:10.1016/j.mcpro.2026.101507)
Supplement: Supplemental Data S7 [file mmc7.xlsx]

## Sheet: LibraryDIA(2)_DIA-NN
Supplemental Data S7. iCCA cell proteomics (LibraryDIA_DIA-NN, MBR)
Genes	Protein.Group	Number of unique peptides_R1	Number of unique peptides_R2	Number of unique peptides_R3	CCLP_R1	CCLP_R2	CCLP_R3	RBE_R1	RBE_R2	RBE_R3	RBE+AG120_R1	RBE+AG120_R2	RBE+AG120_R3
NUDT4	A0A024RBG1;Q9NZJ9	9	9	6	26094.5	24613.1	18773.9	14521.9	12811.1	14661.9	9539.57		7323.29
GATD3	A0A0B4J2D5;P0DPI2	9	11	14	11120.1	11698.5	10734.1	23896.4	24957.5	21921.6	17427.7	18195.6	16242.6
RBM47	A0AV96	14	13	14			3133.18	9452.88	8460.12	7202.43	7166.4	7317.9	6092.25
UBA6	A0AVT1	23	24	27	16882.1	17011.5	18065.2	20418.2	19854.7	16410.2	12016.3	12333.9	11682.7
ESYT2	A0FGR8	27	33	30	30401.4	26444.1	26407.9	14153.2	12969.5	15942.4	22355.5	20653.2	24457.3
SHTN1	A0MZ66	29	30	30	16936.5	16405.6	20052.6	29042.6	27236.2	31966	16758.5	19040.1	19250.7
TMEM223	A0PJW6	3	3	3							9170.56	12377.1
ILVBL	A1L0T0	12	12	15	5334.81	6942.65	8064.22	6534.88	8187.24	7732.91	6193.09	6884.93	6328.35
GAGE12C	A1L429;A6NDE8;A6NER3;O76087;P0CL80;P0CL81;P0CL82;P0DSO3;P0DTW1;Q13069;Q13070;Q4V321;Q4V326	3	3	3	5679.53		4337.25
SH3PXD2B	A1X283	5	6	8	17051.7	18329.2	20347.8	6663.61
VWA8	A3KMH1	12	9	12	14419.3	12583.2	14557.7	13478	11360.9	14625	10143.4	12342.8	11214
SBNO1	A3KN83	6	6	6	7329.92	7273.81	8560.73	5493.36	6558.25	6646.83	7758.69	5210.38	5143.11
GTPBP10	A4D1E9	3	3	3			4647.92			4895.54
RAB19	A4D1S5	3	3	3	8489.28			16235.7		12805.8	12522.6		10085.8
EFCAB5	A4FU69	3	3	3	9844.65	10518.7	9060.51	13134.8	10378.1	11339.7	10251.3	11952.6	9881.19
POTEF	A5A3E0	3	3	3	178171	214936	196240	154153	152275	181950	139185	132837	145085
PEDS1-UBE2V1	A5PLL7	3	3	3	16362.3	15953.9	16320.6
CNOT1	A5YKK6	39	42	45	20925.7	26847.4	21604.6	21818.7	24425.9	24400	26463.3	26288.5	25458
MAP1LC3B2	A6NCE7;Q9GZQ8	3	3	3	15046.2	11201.2	12832	12107.8	14633.1	13220.9	9398.03	16780	10763.1
PALM3	A6NDB9	3	1	1	5432.01	6730.68	5798.42
PGP	A6NDG6	3	3	3	9336.12	9856.74	7155.42	12614.5	13566.9	9757.94	9617.41	10127.4	10376.4
GGT1	A6NGU5;P19440	6	6	6				32610	35915.7	32314.9	8606.85	10762.6
SMCHD1	A6NHR9	26	26	24	14609.1	13140	15165.7	10876.9	10237.3	10684.5	11364.6	10020.5	10629.9
UNC119B	A6NIH7	3	2	2	3261.2			2913.35	3665.52	5326.27	4640.65	3961.49	6188.91
METTL15	A6NJ78	3	0	3						4125.01			2291.01
RGPD3	A6NKT7;Q7Z3J3	3	3	3	38732.1		35702.6	39805.3	28029.5		22264.5
ABTB3	A6QL63	3	6	6				3306.57	2620.26	4436.03		5362.94	2340.91
POM121	A8CG34;Q96HA1	3	6	3			6366.28		5511.17			8253.38
SNRPG	A8MWD9;P62308	9	9	9	17544.7	16336.7	15251.1	12773.4	11747.2	11523.2	14706.1	16368.9	13623.3
KPNA7	A9QM74	3	3	3	9877.5	14924.3	10528.6
SMIM1	B2RUZ4	3	3	3				16486.6
EIF3CL	B5ME19;Q99613	45	45	45	35986.2	35778.7	34308	41982.6	46235.5	42104.6	55045.9	48558.5	50276.6
WASH3P	C4AMC7;Q6VEQ5;Q9NQA3	5	3	3			3796.42				3926.06
MCRIP1	C9JLW8	6	9	9	44766	35445.5	42341.2		4674.35			3706.33	4161.13
NACA	E9PAV3;Q13765	15	15	18	273307	230972	279278	217897	199687	223637	168009	154443	182561
NDUFC2-KCTD14	E9PQ53;O95298	3	3	3	6088.27	3843.89	3512.44	7532.34	6730.45	4734.42	10432.7		4616.72
C11orf98	E9PRG8	6	6	6	12983.6	10920.6	15818	25124.5	25555.7	23894.9	20446.8	23890	21099.9
SLC35A4	L0R6Q1	6	6	6	10739.2	9429.46	8694.18	5768.78	7789.48	8450.42		6198.55	3769.54
DNASE2	O00115	9	9	9	10687.4	12905.5	12050.3	9161.35	12613.1	7913.23	7050.57	10929.6	5199.4
AGPS	O00116	23	21	24	12671.3	14714.5	13214.7	14522	15054	16236.3	16613.4	16386.9	15291.9
KIF2A	O00139	21	21	21	13850.8	16840.8	12915.2	14358.1	14513.9	14656.2	21328.8	25502.9	19026.6
TK2	O00142	0	3	3									2366.74
DDX39A	O00148	6	6	6	13556.4	18164.5	9930.23	15432.9	18733.9	14012.6		17895.3
PDLIM1	O00151	27	30	30	124070	135101	118354	143692	149733	129756	90521.3	90763.2	85115.3
ACOT7	O00154	21	15	21	41952.5	43053.6	45970.2	24335.9	24860	26355.9	22748.2	27877.6	27957.6
MYO1C	O00159	48	51	48	39377.7	41515.7	39359.2	57195.9	58528.4	54385.5	50242.9	51553.8	47953.1
SNAP23	O00161	12	12	12	100956	95389.4	86085.3	31616.3	40264.1	31290.1	36084.3	47953.8	30687.7
AIP	O00170	9	9	9	16978.7	13264.2	14755.5	20857.3	20618	16923.6	18230.4	12310.6	12967
GTPBP1	O00178	6	6	3	6467.26	9889.89	9682.95	8019.79	10946.9	11139.7	9527.71	11158.8	10203.4
LGALS9	O00182	6	9	9	7820.14			11518.5	14968.8	17885.1	10955.3	8267.83	8113.53
STXBP3	O00186	9	9	9	9347.49	12613.3	9546.86	9759.6	10758.7	7953.96	7355.43	11249.9	7802.45
ARVCF	O00192	3	3	3							2563.57
C11orf58	O00193	3	3	3	8644.06	10005.6	11081.6	8030.57	10191	11312.9	6452.01		6690.6
AP3B1	O00203	39	39	36	50288.3	49642.8	47284.8	18558.3	21853	18453.9	27614.6	29540.1	26373.6
LGALS8	O00214	2	3	3				10105.7	11134.8	10852.1	9302.91	7374.01	8491.55
NDUFS8	O00217	3	3	3	9539.92	11356.3	12242.7	10737.6	8661.91	10484.5	11726.5	11235.4	9668.9
NFKBIE	O00221	0	3	3			2466.74		4191.9	2398.68
PSMD11	O00231	24	30	30	78261.5	68206.4	70549.9	58971.1	62902	59665.9	44894.1	41964.7	46428.7
PSMD12	O00232	27	24	24	37609.5	39788.8	44276.8	26560.9	27223.4	28470.4	20716.1	23281.7	26985.8
PSMD9	O00233	15	18	18	16479.7	20152.3	14746.7	21772.3	23573.3	24283.5	29472.5	32057.4	31223.7
ATOX1	O00244	6	6	3	7124.36		7575.75	12537.3	14603.6	19881.8	10138.4	9322.61	13205.4
MEN1	O00255	3	3	3	4051.44								6414.22
PGRMC1	O00264	12	12	12	8882.76	7974.82	7603.24	31993.7	23617.6	26345.7	51216.9	41909.2	32451.2
SUPT5H	O00267	12	9	12	6197.97	7012.88	7784.84	5839.08	8310.09	7709.67	8607	7651.44	8015.97
DFFA	O00273	24	27	18	90971.1	85516.9	100369	14736.5	14054.4	11972.1	40820.7	37043.5	37517
HIP1	O00291	3	3	3	7636.95	2499.22		3217.94	1624.4		3291.63	3585.87
CLIC1	O00299	25	30	35	109693	100755	98920.2	225556	228317	222735	203220	195046	198168
EIF3F	O00303	30	30	30	91235.4	83335.2	78651.3	66642.9	60163.1	61047.6	56472	53126	49003.6
PDHX	O00330	6	6	6	17098.2	12556.2	16079.3	30438.4	13417.4	9457.02		9142.06	10786
WASL	O00401	6	6	6	9067.48	11576.1	11411.1	5710.47	5491.31	5463.28	4642.41	6507.13	5268.24
IPO5	O00410	87	96	93	76385.8	75012.8	73021.9	58863.5	62551.8	59677.1	52435.1	51248.1	52554.1
POLRMT	O00411	3	6	6		3913.14	5147.42		3703.33	4757.07			3737.24
SAP18	O00422	9	9	9	12291.9	13639.7	11475.7	10614.5	9800.73	8021.46	11958.2	13193
IGF2BP3	O00425	33	38	39	82405.2	92470.3	81207.4	33409.3	41381.3	35790.3	36048	33725	31690.5
DNM1L	O00429	33	30	36	17032.4	18730.3	16706.9	21695.7	22194.5	23237.5	21601.9	21119	21647.5
RTCA	O00442	12	12	12	17020.7	15190.2	12419.4	5314.79	6750.23	5544.52	4946.75		7894.32
PIK3C2A	O00443	5	3	3				6769.69			5728.41		7292.53
IFRD1	O00458	3	3	3	679.615	806.681		1277.18	1507.44	979.117	946.177	1511.69	1749.34
PIK3R2	O00459	3	3	3				19417.4	11613.7
GOLIM4	O00461	9	9	9	18240.4	18504.8	19608.8	12135.6	13588	16748.7	11411.1	11827.4	11228.3
AGRN	O00468	42	42	39	6867.53	7567.75	6159.78	27191.6	23313	26297.3	17547.1	12995.7	15285.8
PLOD2	O00469	3	3	3	7780.23	10949.7	8890.66			12129.7	6270.46
EXOC5	O00471	6	6	6	3586.52		3870.71	4532.24	3884.06	6491.51	4547.69
HMGN4	O00479	3	6	6	13061.1	9416.48	10171.6	7248.22	6062.59	6462.07
NDUFA4	O00483	12	12	12	58520.8	42915	47012.6	86891.4	73273.2	80836.7	73950.6	67508.9	63533.2
PSMD14	O00487	5	5	5	37766.4	39054.4	31914.6	25607.3	25506.2	26976.8	23641	25541.7	24100.4
BIN1	O00499	6	6	6	4411.14			5788.25	5997.14	6299.32	6707	8022.31	8034.71
KPNA3	O00505	3	3	9		10989	13238.4	3397.62	3767.66	8856.48	5202.22		7955.69
LAD1	O00515	26	27	23				31306.9	30632.2	27956.9	29117.4	30817.7	24332.3
PES1	O00541	9	9	12	8346	7575.22	7943.5	12339.7	7668.87	8713.62	11272	10388.5	11678.5
SDCBP	O00560	9	6	9	18468.1	23129.8	20890.6	46008.6	47174.5	43901	37208.8	46605.2	41062.8
MPHOSPH10	O00566	6	5	6	11475.5	7433.91	8817.25	31107.6	23960.5	16226.5	5038.65	6280.37	4484.04
NOP56	O00567	45	51	48	53935.8	47708.5	46185.4	45879.6	47697.9	43991.1	67750.7	60943.4	62713.9
DDX3X	O00571	54	54	51	34693.4	34088.3	32359.6	41874.1	40412.3	43916.1	55880.8	60012.1	51277.2
RNASET2	O00584	3	0	0				6806.23			4949.13
PODXL	O00592	3	3	3				15921.4	16941.7	19471.8	17382.6	15038.4	13394.3
KPNA4	O00629	18	21	18	35205.9	44107.8	44142.5	15337.4	16826.5	18319.3	13492.1	11657.1	16555.7
NME4	O00746	3	3	3	8417.38	9698.93	9769.72
MAN2B1	O00754	0	3	3		806.46	957.437			806.973
PDXK	O00764	6	9	6		2849.74	2818.03	11946.9	11181	10430.8	10811.2	8359.89	6457.28
SCD	O00767	3	3	3	12743.9	14559.3	19991.6
CLDN4	O14493;O15551;O95484;P56747	3	0	0				13771.2			6033.14
ARID1A	O14497	10	9	9	10547.8	10274.3	10824.4	17881.1			15056.8		13204.6
CDK2AP1	O14519;O75956	3	3	3		5370.58	5597.81	8994.26		4946.76
NEMP1	O14524	3	3	3						4754.04			5715.73
TXNDC9	O14530	6	3	3	15643.3	12272.5	15256	10107.8	10364.9	9710.71	7708.88	8523.6	5044.96
COX7A2L	O14548	12	12	12	14340.9	10917	13127.6	10875.4	13095	10530.5	7557.02	9586.42	7471.69
NDUFAB1	O14561	6	6	6	19358.3	25099.6	21796.4	13951.4	17062.5	12127.5	9897.83	11047.4	13421.2
COPE	O14579	6	9	9	21180.6	15097.2	10997.3	12201.8	11758.3	9756.85	17402	13612.2	13223
AP3D1	O14617	9	9	9	6488.34	7283.67	10969.1	6272.44	6766.77	7509.01	8464.09	5810.02	8030.01
CCS	O14618	9	9	9	7544.98	9570.55	11303.2	7539.18	7649.07	6623.74		5445.54	5761.76
ABLIM1	O14639	6	6	3				6061.13	6091.41		12251.3		6061.7
DVL1	O14640;P54792	3	3	3	4502.06		5805.64
DVL2	O14641	3	3	3	6566.66	3275.38					6612.22
GOSR2	O14653	0	3	3			3503.33		4484.6	4455.25		4700.75	4571.94
TOR1A	O14656	3	3	3	4330.69		9511.83	8846.19	4569.98				13769.5
TOR1B	O14657	3	3	3				10934.3		8523.68		19304.2	11383.5
ADAM10	O14672	21	21	21	28361.6	29180.9	27861.4	28797.6	32206.6	30145.5	18568.8	19285.5	19095.9
APAF1	O14727	3	3	3	8606.83		8205.07	9448.92				2959.81	3221.94
CDIPT	O14735	3	3	3			7648.47	11192.2		8752.8	10118.6	10318.6
PDCD5	O14737	18	18	18	39019.5	39339.3	42652.6	22913.5	22940.3	25887.6	18086.2	16254.3	19457.8
PRMT5	O14744	27	30	30	39859.3	38165.9	38365	27592.3	29567	35428.4	23822.8	25601.1	26651.2
NHERF1	O14745	15	15	18	22954.8	21323.6	21760.4	64742.1	56930.3	56153.9	64876.8	57144.6	59659.5
TNFRSF10B	O14763	3	3	3	5453.67		7557.45	7669.95	9519.26	7932.65	7731.23	4774.09	6731.17
TPP1	O14773	0	6	6		8313.66	9074.11		14663.3	26707.3		9716.13	12353.6
TCERG1	O14776	24	21	24	14379.6	14716.2	14414.2	12886.5	12883.3	11746.8	15557.5	15797.2	14854.4
NDC80	O14777	0	3	0								12519.6
NRP1	O14786	2	2	1				3959.1	4509.26
TNPO2	O14787	6	9	6	5226.38	3763.59		4065.78	4231.04	3000.48	127269	97613.6	17161.8
PSMA7	O14818	24	26	27	140649	133427	143054	126496	124673	112936	96027.3	103172	101805
SCAMP3	O14828	9	9	9	40706.3	36942.3	29737.9	35585.7	37684.9	31020.3	36800.5	38406.5	42549.4
OPLAH	O14841	3	3	3							4450.56
BCKDK	O14874	3	3	3	8966.74			6873.14		3785.01			4816.5
MGST3	O14880	6	3	6	18262.5	13471	13983.8	15540.1	14735.9	14384.9	9543.98	9453.49	8930.9
TAX1BP3	O14907	3	3	3	24931.3	24393.4	12188	30832.9	28964.4	16376.1	20556.4	20797.6	17787.3
GIPC1	O14908	12	9	9	6588.15	4596.55	6355.36	10076.6	7048.06	7687.87	15324.8	15544.7	10642.8
LIN7A	O14910	3	0	3				8719.26			8493.36
TIMM23	O14925	6	3	6	16078.6	16282.5	9880.16	9822.81	9935.49	8771.97	11873.5	14756.9	14273.3
HAT1	O14929	15	15	15	19243.1	20522	21101.1	16555.7	16992.3	11195	12853.8	13610.6	10239
MYL12B	O14950;P19105	6	6	6	55458.8	47771.6	53575.7	153101	145936	151860	134489	137567	140117
HGS	O14964	18	18	18	29415.5	24040	20723.8	38139.4	27421.4	26586.7	24473.2	23624	19766.1
RAB29	O14966	3	0	3				3027.37		3658.5	3270.49		2738.15
VPS26C	O14972	6	6	6	4497.01	4750.55	4049.58		4792.16		5178.14	4761.82	5105.29
PPP1R12A	O14974	27	24	27	21622.7	20843.9	20297.5	22227.4	24400.6	24286.5	13680.9	12512.4	13232.2
GAK	O14976	6	8	6	5542.23	5515.66	4438.07		4398.56	13006.5			9815.27
HNRNPDL	O14979	21	19	17	336821	314706	357732	256550	244268	247217	228958	213898	233852
XPO1	O14980	39	42	39	26060.9	26457.8	30532.5	26363.3	25426	21992.2	21368.7	21016.3	19426.8
SPTBN2	O15020	0	3	6		5020.19	4657.83			9744.93			5822.42
SEC16A	O15027	42	39	36	12709.4	11057.3	10934.8	19974.9	21292.4	18637.4	12992.6	16975.7	16171.5
PLXNB2	O15031	27	27	27	13965	12544.2	14718	16897.4	14251.9	15966.3	13823.1	13106.5	13335.5
U2SURP	O15042	24	21	21	19217.8	20781.6	15846.9	11640.7	12850	13004.6	17955.2	18898.7	15160.7
SYNJ2	O15056	6	6	6				34141.9	37876.6	45072.9	52334.5	71908.3	80177.2
PFAS	O15067	42	39	39	18852.5	19549.6	19039.2	19832.9	20164.3	20379.3	21512.4	23644.9	20817.5
LSM1	O15116	3	3	3	7031.61	6475.18	6061.15	7647.49		7555.45	23761.4		11471.2
NPC1	O15118	3	3	3				3880.5			2519.15	4017.32	2276.04
SCAMP1	O15126	6	3	6		10482.7	7980.65	12797.8	8149.95	9762.94	6642.3	10054.1	10199.3
SCAMP2	O15127	3	3	3	11383.7	6812.53	6432.07	13144.9	16540.8	11557.9	16399.2	12571.7	12682.2
ARPC1B	O15143	18	20	18	110895	103153	112968	105941	106330	99656.4	159387	145278	129588
ARPC2	O15144	24	27	27	31250.7	30494.7	27567.9	59193.4	58724.9	62409.7	55256	54434.6	59882.2
ARPC3	O15145	18	21	21	20566.9	21369.2	21984.3	37698	39795.1	41906.1	38903.2	39812.5	39940.9
POLR1C	O15160	15	15	15	15739.2	17287	15909.3	17565.5	14381.2	14274.5	18224.8	17045.9	14021.3
PLSCR1	O15162	3	3	3	5487.03	5747.08			3873.68	4575.43	3486.99	3893.69	2904.6
TRIM24	O15164	3	3	0				5175.26			2069.1	2596.61
PGRMC2	O15173	9	9	9	23129.4	20185.1	21840.6	13859.7	17463.3	21332.8	17407.6	19632	20609.9
CETN3	O15182	3	6	5	4946.46	4839.46	5162.4
PFDN6	O15212	5	5	5	21492	16368.2	24882.8	29024.5	26257.7	36271.3	19442	22480.2	18572.6
WDR46	O15213	9	6	6	7864.39	10153.1	8916.33	8519.83	4716.69	4973.58	12335.7		8206.68
NKRF	O15226	3	3	3	4004	4058.33	3667.78		5283.95		8338.88
GNPAT	O15228	0	3	3						1605.49
LAMA5	O15230	18	18	21			5936.74	29295.6	34321.8	33421.1	13529	13390.8	13513.8
MRPS12	O15235	6	6	6	13141.5	16181.7	12331.1	13628.3	14492.1	12353	8985.52	5872.66	6177.64
RER1	O15258	1	1	2	7250.94		6409.27						3325.88
SURF4	O15260	12	12	6	7415.86	9975.12	3876.68	15738.7	16550.1	10597.1	15204.2	15502.6	8469.07
SPTLC1	O15269	15	15	15	20559.5	19952.6	22638	30958.1	24731.9	27431.4	17706.5	16122.5	17185.7
SPTLC2	O15270	9	9	9	9236.32	9783.35	13309.7	10232.3	9790.54	9965.02	6737	14365.5	18230.9
OGT	O15294	24	21	21	20452.8	19751.8	19284.2	12876.6	13702.2	12603	13332.5	9937.87	10607.2
PMM2	O15305	9	9	9	20515.2	23259.9	27568.9	25614.6	24517.7	22077.5	17187.3	30872.4	37041.6
MID1	O15344	1	1	4	20322.4	16421.1	17461.1
HMGB3	O15347	6	6	6	45227.5	49259	57730.7	17244.8	35880.6	34447.8	26040.6	19813.2	24257.9
PPM1G	O15355	15	18	18	24156.2	25868.6	24276.9	23820.7	29665.3	25503.2	21207.6	22543.2	23182.3
INPPL1	O15357	3	3	3	5686.92	8719.2
EIF3D	O15371	27	24	24	18810.5	18583.5	13671.1	18979.9	15543.4	15553.2	26078.6	27645	22011.6
EIF3H	O15372	24	22	22	76341	76653.2	70929.2	69170.8	58812.6	61041.5	65479.5	69594.2	60502.7
BCAT2	O15382	3	3	3	9003.92	8312.51	10450	13485.4	10317.4	11688.2		15878.5	15616.7
STX7	O15400	18	18	18	41914.7	44294.6	40830.4	25829.9	27057.2	27147.8	24355.7	22367.7	21481.6
SLC16A3	O15427	3	3	3	13304.2	15930.4	15688	4609.81	4906.23	5490.13	4812.89	4214.3	5029.43
ABCC3	O15438	3	2	6				5115.55		4722.01	2442.49	4988.06	3561.24
ABCC4	O15439	9	8	9			5355.61	7239.65	5694.96	7203.27	6170.03	5617.7	7554.25
POLR1G	O15446	6	6	6	11296.7	12235.9	14248.4	6942.95	4780.58	9843.95	7796.14	7369.14	8541.27
P4HA2	O15460	21	24	24	10805.2	10639.9	12057.1	17712.1	14868.7	15681.8	11512.8	11151.3	11759.7
YKT6	O15498	6	9	9	10570.1	15450.9	13122.1	10367.1	8599.71	11418.8	8564.9	7707.4	10733.9
ARPC5	O15511	9	9	9	35488.7	33120.4	33361.1	119609	110525	135493	64261.7	51475.5	37045.1
POLR2D	O15514	6	6	6	5241.96	3882.06	7261.1	5612.86	4738.13	5750.84	5181.12	5577.59
TAPBP	O15533	6	6	6	5017.63	1495.29	9947.16		9345.46				16983.3
DHX15	O43143	60	63	60	83425.2	81687.7	71655.6	75999.1	78398.1	70550.5	70453	72744.8	69723.7
RNMT	O43148	12	12	12	15297.8	17096.3	13427.8	16116	18193.6	16565.9	15576.3	16039.3	16866.2
TTI1	O43156	3	3	3				4886.19				152947	67802.9
RRP8	O43159	3	3	3				14721.3	8036.18	14902.5			13141.8
CYB5B	O43169	3	3	3	37586.9	35817.8	39643.5	15896.5	22074.9	19610.3	16773.6	17680.7	15403.8
PRPF4	O43172	18	18	18	17192.1	19899.2	16619.3	15090.3	18633	16491.7	41198.2	43005.4	43488.9
PHGDH	O43175	36	36	39	109515	109579	120911	71519.3	74895.9	77668.2	74655.1	71159.6	78896.2
PHF1	O43189	0	0	3									3566.52
DYNC1LI2	O43237	18	18	18	22429.3	25393.2	23439.2	34835.4	35821.1	35973	18951.1	21039	22730.7
PSMD3	O43242	45	48	45	28545.6	25238.1	25897.2	37356.4	31074.1	32752.6	26024.1	24828.6	21138.6
RBFOX2	O43251	3	3	3	6638.64	8478.42	8337.69		6430.06		4992.13	3817.71
PAPSS1	O43252	12	12	9	27359.7	29171.6	28627	18348.1	16864.6	23507	19142.1	15486.5	14742.5
ZW10	O43264	6	9	9	8585.96	7277.85	6452.15	3751.54	3317.7	3630.35	3260.4	2948.38	3603.09
SART1	O43290	24	26	26	16022.9	14647.1	15588.7	12674.4	13928.4	11849.7	15165.2	13138.3	12543.2
SRGAP3	O43295	3	0	0				10129.9
HSPA12A	O43301	6	9	9		5554.63	6367.85	6169.66	5750.88	6176.34	8386.45	7432.33	10027.4
PPIP5K2	O43314	6	3	6	2951.17			5233.13					6801.48
EEF1E1	O43324	9	9	9	13564.2	20156.1	17661.7	16490.3	24352.7	18661.1	13502.9	12793.5	14612.1
HNRNPR	O43390	48	51	51	108588	121529	123726	84636.4	87050	92381.1	84058.2	88568.4	88094.2
PRPF3	O43395	9	6	9	21165.4	24233.7	13672	14456.6	18223.3	14561.1	12186.7	13835.6	14065.2
TXNL1	O43396	18	18	18	18101.2	19207.2	18983.7	33770.5	32939.3	34903.2	33442.9	35683.3	35905.7
TPD52L2	O43399	15	15	15	45216.6	39437.4	40993	50455.3	47774.2	50047.5	43954.7	47072.8	47790.6
ERI3	O43414	3	3	3	20526.8	24093.9	14598.8	20179	16318.6	16889.6	9770.91	10737.1	12177.6
EIF4G3	O43432	15	9	18	18516.6	15671.3	40189.2	16616.7	20962.9	14915.9	72901.6	72396.5	79651.3
PPIH	O43447	6	6	6	22442.7	17577.2	17744.7	17869.1	21283.7	17604.7	13490	15728.2	13644
HTRA2	O43464	9	9	9	5826.46	11194.9	5706.66	6080.5	8519.7	6801.3	4166.12		8982.74
AKR7A2	O43488	9	9	9	24318.2	19929	17278.5	15414.3	11547.8	16546.5	17710.1	14237.6	20940.5
EPB41L2	O43491	41	38	38	37164.9	33785.4	33362.5	36726.5	31680.2	28308.8	201094	195044	173299
TGOLN2	O43493	3	3	5	7404.21		4569.32	4687.06	7987.46	5032.29	4880.36	3816.82	4249.7
B4GAT1	O43505	3	3	3	12411.6	11989			7935.36	9832.15		9768.99
DENR	O43583	9	9	9	18953.1	18974.4	11150	21056.4	18957.7	17262.9	24443	17398.8	13331.4
XPOT	O43592	18	21	18	9644.17	9138.68	11373	14922.1	14973.1	13962.6	12998	10081.2	10999.2
DNPH1	O43598	3	3	3	21052.9	18715.6	10068.1		33080.1	14671.9	51046.4	47498.8	27832.1
TIMM44	O43615	6	12	15	16653.8	20242	18281.8	12798	13148.7	13643.1		13016.7	13124.7
TRAPPC3	O43617	9	9	11	8965.26	12795.4	12060.8	7390.02	8505.59	8013.75	5695.86	7939.67	8785.1
CHMP2A	O43633	9	6	9	16855.8	14382.9	11755.5	10206.1	10646.7	9532.61	9671.84	9750.93	7543.79
NCK2	O43639	3	6	6	5618.46	4682.29	5717.94			2715.72	5374.89
PLRG1	O43660	9	9	12	26949.8	34994.7	25552.5	12105.4	11681.6	14183.1	10381.9	6620.31	7468.83
RGS10	O43665	5	3	6	5686.15		6353.37	4017.26	5174.16	5448.65			5477.1
ZNF207	O43670	6	6	6	46764.6	50663.4	49391.6	47488.4	44607.9	36549.9	36834.7	37366.3	38857.5
NDUFB5	O43674	3	3	3	10844.4	9781.43	7894.98	13385.2	10299.1	7678.15	11498.4	11770.9	8694.84
NDUFB3	O43676	6	6	6	16223.7	14067.3	15764.2	12948.7	12903.8	13030.4	11465.1	11522.6	12880.2
NDUFA2	O43678	6	6	6	16367.5	14916.8	7597.64	12615.9	12265	9800.93	7367.76	10086.8	15235.3
GET3	O43681	12	12	12	15845	13003.2	13166.2	13809.1	13851.6	15136.9	12090.9	10069.2	11138.3
BUB3	O43684	27	30	32	41509.5	45650.9	46535.7	33993.3	36986.6	35826.7	41259.6	37055.6	38809.8
PLPP2	O43688	6	6	6	6341.77	6308.04	5809.75	7191.58	7847.41				10002.1
ACTN4	O43707	117	141	138	117061	115533	109976	287888	282143	273286	262517	261090	239776
GSTZ1	O43708	3	3	3				3707.89		9413.48	4694.64		6741.73
BUD23	O43709	9	6	9	7591.97	5682.6	3789.25	7290.85	11076.2	10427.7	10609.8		6217.51
TRIAP1	O43715	3	3	3	2682.89	2381.59		3170.72				4151.82
GATC	O43716	3	3	3				601.539	1175.03				1457.8
HTATSF1	O43719	6	6	6	8887.27	9041.42	7910.84	7231.75	5835.74	5107.31			5360.5
AP1G1	O43747	12	15	15	7995.09	10657.7	10260.9	19473.6	24776.8	25959.7	8394.61	9549.76	9213.98
SYNGR2	O43760	9	9	9	6720.42	5066.48	3878.8	6566.25	7948.79	6258.98	7955.81	7409.89	5825.72
SYNGR3	O43761	3	0	0	3389.15
SGTA	O43765	21	21	18	100502	97867.4	101856	73353.8	66148.6	66531.8	73860.2	74690.7	85100.7
ENSA	O43768	6	9	9	19381.6	25186.9	24522.4	21273.6	22268.3	23768.9	19023.7	22874.6	15862.3
NARS1	O43776	33	30	30	34363.1	34165.7	25747.1	33706.5	30536.9	26487.2	27573.3	26249.3	18936.2
MYO1B	O43795	18	24	24	15272.1	13593.1	15247.6	24364.2	23658.7	23862	26241	27855.5	25605.7
SSNA1	O43805	3	3	3				13550.1	9867.04	13579.5	8978.71	15637.2	17308.6
NUDT21	O43809	9	9	9	31135.1	32415.8	31974.7	28776.4	34827.2	32120.5	22096.1	31554.6	26966.6
LANCL1	O43813	15	18	18	32711	29654.9	22546.7	15238.4	15539.6	17560.6	14118	18213.6	13942.2
STRN	O43815	9	9	9	19369.5	13088.5	14990.7	9464.13	7765.84	9184.22	15100.6	10205.6	11091.6
RRP9	O43818	21	24	24	24166.7	21703.2	17560.8	32557.5	30207	30425.9	19828.7	24954.6	15337.9
SCO2	O43819	3	3	3			8718.05				8784.4	9334.7
AKAP8	O43823	0	0	3						1644.59
IDH3B	O43837	9	9	9	7719.61	10130.9	8934	9517.5	12293.7	12795.8	5107.2	6846.73	6643.15
NRDC	O43847	6	9	6	17024.2	13515	12490.9	12071.2	10225.9	9388.24	16946.5	14907.3	9791.48
CALU	O43852	18	18	15	33133.3	33814.4	38121.6	34672.8	33789.9	33455.8	28718.8	32119.9	29708.5
NDUFS5	O43920	6	0	0				3019.39			2490.54
RAD21	O60216	6	6	6	7214.27	8820.43	8973.01	10070.7	14192.8	12991	8317.22	9153.33	12078.5
AKR1B10	O60218	9	9	10				16292.8	20124.5	17385	17888.9	20664.4	19810
TIMM8A	O60220	6	6	6	7478.32	8005.01	5969.79	9929.78	6294.2	3220.86	6307.8	4989	6393.62
DHX16	O60231	6	6	6	6345.62	7194.26	6364.08	3043.04		3992.65	2925.09		4001.71
BNIP3L	O60238	3	3	3				1782.42					2579.61
SMARCA5	O60264	36	33	39	27718.7	26182.7	26759.3	37025.8	40383.2	34999.2	27722.2	26310.8	26443.4
SPAG9	O60271	27	28	32	15870.1	22745.2	17893.5	10785.7	15080.6	14338.5	12787.3	9162.25	10451.7
AQR	O60306	6	14	12	27158	12965.8	12334.2		7322.9	8284.63		5880.65	5544.16
OPA1	O60313	33	33	27	27005	25367.3	29637.2	19067.6	18464.7	22144.8	13535.2	16770.6	15836.2
ZEB2	O60315	3	2	3	7199.43		9494.85
MCM3AP	O60318	3	3	3	5714.94				2122.54	3720.65
KDM1A	O60341	15	15	15	23175.6	26991.3	28994.2	10906	11561.9	9284.71	14228.1	16632.9	13669.2
TBC1D4	O60343	5	6	6				8802.81	7757.87	11965.6	10352.5	9043.48	12812.5
PPL	O60437	12	12	12	9548.47	9365.57	6720.37	5918.26	4447.65	5806.9	10903.5	10086.4	11533.1
MAN1A2	O60476	3	3	0	12718.8	9722.41		9364.11			7601.12
SNX3	O60493	9	9	9	20150.4	22866.4	23981	18767.6	19775.4	19749.1	22045.9	29673.3	14679.8
OGA	O60502	9	9	6	10552	9124.99	10216.1	23534.4	9930.15	8326.45	13934.3	11830.1	11335.2
ADCY9	O60503	2	3	3							118977	126616	113467
SYNCRIP	O60506	33	36	39	61180.1	64150.7	61167.1	53897.4	48230.8	47814.1	51167.3	45947.8	44390
NEMF	O60524	6	6	6	13069.3	10281.5	12764.6		5669.51	4692.04	4811.6		4442.09
GMDS	O60547	3	3	0				6506.01
NMT2	O60551	6	6	6	12959.9	12492.1		14257.1	18027.4	14782.9	17215.2	12151.8	17441.3
PLOD3	O60568	21	21	21	14074.3	15138.9	14268.7	16271.2	18584.6	16699.2	14211.2	13627	12063.5
DIAPH1	O60610	27	24	24	11726.6	12479.4	12128.7	11787	12160.6	12448.8	13382.3	12583.8	11273.5
SELENOF	O60613	3	2	3	4295.81	3059.65	3632.17	4886.28	3860.99	2593.5	5127.85		4877.29
EXOC3	O60645	6	6	6	7544.4	6281.06		10807.4	10619.5	8402.42	11667	8015	10456.8
PDE8A	O60658	3	3	3						4809.14
PLIN3	O60664	41	35	35	190721	194755	201030	116472	110470	112565	92279.3	93993.9	101028
KPNA6	O60684	18	18	18	22766.6	21614.5	24474.2	26276	22842	22308.6	42297.3	44182.9	47293
UGDH	O60701	50	50	52	19418.3	17387.9	17741.5	126416	136904	133792	127545	129991	127003
CTNND1	O60716	45	57	59	13188.1	12530.6	12956.2	21681.1	20489	19035.3	19017.2	19812.8	17737
EIF1B	O60739;P41567	6	6	6	11644.2	9784.4	14065	10978.6	11624.1	9513.34	9859.42	13163.5	8510.59
SNX2	O60749	21	21	21	33527.5	32244	33633.6	41660.1	39837.8	43256.6	32117.8	33816	36825
DPM1	O60762	6	9	6	5502.01	6674.64	4284.01	8509.35	8388.43	6776.47	7825.02	9377.69	5741.27
USO1	O60763	18	18	18	120114	98171.1	96556.9	36605.2	33409.2	29544.3	72837.3	54350	54061.1
MRPS14	O60783	6	3	3	3240.63	4484.12		3293.2	4086.42	2244.04
TOM1	O60784	0	3	3			8474.69
H2BC12	O60814;P58876;P62807;Q5QNW6;Q93079;Q99877;Q99879	14	20	20	1.10953e+06	1.03469e+06	969279	1.44036e+06	1.37616e+06	1.40516e+06	1.6507e+06	1.70713e+06	1.70368e+06
CCDC22	O60826	6	6	6	10622.7	8980.41	9407.62	7794.81	6572.84	7075.07	5710.53	6920.28	6462.79
TIMM17B	O60830	3	3	3	5127.79	4422.52	6473.7
PRAF2	O60831	6	6	6	19944.8	20628	18994.8	8381.84					29036.1
DKC1	O60832	27	27	24	17214	18424.1	18552.2	21373.5	20852.9	20626.3	17827.1	16605.2	20252.1
EIF5B	O60841	27	27	27	29956.5	35817.2	26141.3	27632	30402.2	30796.8	24706.7	25508.4	27617
EDF1	O60869	12	12	12	28559.2	22477.1	22734.5	42142.4	36102.3	42166	47514.6	34586.4	36515.4
DNAJA2	O60884	9	9	9	21422.6	22599.1	18901.7	22382.1	20963.1	18127.8	21584.6	19773.5	17296.2
BRD4	O60885	9	9	9	22045.3	23782.5	30101.5	17554.3	26457.4	23864.2	9471.01	15936.3	20014.4
CUTA	O60888	6	6	9	20815.9	23697.7	22271.7	32636.9	37954.6	37547.2	29940	32689.5	32232.7
PFDN1	O60925	9	11	12	30863	34768.8	28950.9	40624.6	37070.3	27620.1	30915.5	27752.1	25485.3
NBN	O60934	3	3	3							9160.3
NOL3	O60936	3	3	3									5331.92
SRGAP2	O75044	3	3	3	5437.64	4718.05	3304.77	8080.06	7203.92	6895.99	8986.42	10745.3	4376.27
WDR1	O75083	36	39	39	61502.3	63816.6	59196.1	96104.8	100788	99208.3	85651.1	96730.5	100523
ROCK2	O75116	23	21	24	12771.2	13991.1	12000.6	13690.5	14827.1	12020.8	35041.8	37220.6	40730.3
CLASP2	O75122	12	12	15	12512.1	9211.56	11947.6	9251.04	9660.29	8243.9	13675.2	13658.6	8430.27
CPNE3	O75131	12	12	15	11118.5	10358.9	9350.39	12367.4	11191.8	10477.6	18160.6	12282.5	13582.9
HIP1R	O75146	20	23	21	12229.5	9153.85	10363.3	12229.2	12533.7	15377.2	12435.3	15791.9	14215.9
RNF40	O75150	21	21	21	16583.8	15958	17227.8	5979.96	5398.18	5690.09	12242.4	11684	12411.1
ZC3H11A	O75152	12	15	15	10532	13296.7	11872.1	6161.85	8744.58	10456.1	8341.15	5767.53	7038.62
CLUH	O75153	21	18	21	49178.4	53164.9	48063.2	7875.52	8150.66	8880.04	62906.4	80043.7	65339.2
TSC22D2	O75157	12	12	12	16726.5	16012.4	16093.8	15593.1	14489.9	11070.4	16466.6	10135.9	10526.3
DNAJC13	O75165	3	9	12		23912	24791.6		12730.2	15409.2		11816.2	14574.2
ANKRD17	O75179	3	3	3	3326.08	3357.78	3651.89	2572.84					3584.37
DNAJB6	O75190;Q8WWF6	3	3	0	5458.66			1676.78			7422.99
COQ9	O75208	6	6	6	2376.05	4321.63	3039.15	3843.04	5013.19	3228.72	6396.31	5276.43	2972.93
GGCT	O75223	9	9	9	20104.3	19996.4	20614.2	25741.8	32670.2	29261.9	22177.8	23220.9	22347.7
NDUFS7	O75251	3	3	3	8542.38			9425.19		8964.86	6280.64		7157.21
NDUFS2	O75306	15	12	18	25854.5	29030.5	26453.7	27525.3	27264.4	25562.4	25466.1	23039.1	20118.6
ZPR1	O75312	6	6	6		10022.2	10805.8		11224.1	8912.48	15756.6	20485.5	10120.4
NIPSNAP2	O75323	6	6	6	27718.1	24861.7	23185	12576	15417.9	13863.9	62134.9	26347.2	32286.2
PDCD6	O75340	6	6	9	19309.4	20642	20581.3		36515.8	36362.1	44028.4		30395.8
TBCA	O75347	30	30	27	63179.2	59957	58246	57279.6	55368	58364.9	47259.6	46581.6	45778.2
ATP6V1G1	O75348	6	6	6	9720.2	7218.48	6966.07	8129.55	7442.29	7469.02	7118.26	8661.64	10201.1
VPS4B	O75351	6	6	6	4037.65	3134.44	3230.67	2825.17	3841.85	3300.91	3846.83	5075.25	3113.16
MPDU1	O75352	3	3	3	36950.6	40044.2	12521.9	31138.8	25331	15504.6	24090.7	13548.4	12362.1
ZNF217	O75362	2	6	3	3832.36	5913.85
MACROH2A1	O75367	27	23	24	75581.6	87809.4	68496.4	22952.8	23509.1	25132	18226	20498.6	20590.4
SH3BGRL	O75368	9	9	9	26084.5	28174.4	30062.4	26049.8	28546.2	22613.8	26486.3	25139.3	24074.5
FLNB	O75369	255	275	267	52904.7	52660.3	53612.4	207192	206770	204676	152925	156787	153394
NDUFS6	O75380	6	6	6	8069.53	8518.89	7960.99	11619.2	9865.35	11213	9168.24	7692.27	8271.92
PEX14	O75381	1	6	6	8820.85	5465.41	9117.56		4880.1	3579.92		2983.88	3366.55
TRIM3	O75382	3	3	3	4286.61	5229.98		3643.89			3860.3	3406.43
CS	O75390	27	27	27	138858	135283	124448	175792	164628	157291	145277	140161	134986
SPAG7	O75391	9	9	9	28400.4	22185	24559.5	10441	12667.3	7946.51			5553.75
SEC22B	O75396	18	18	18	28694.4	27173.8	26787	23749	21955.8	24521.8	22240.8	23629.6	23007.4
PRPF40A	O75400	6	12	9	30972.9	38710.7	34596.2	20150.4	21411.7	21226.8	12512.8	13953.7	14410.8
TACC1	O75410	14	15	14	41337.8	47620.8	50403.7	9457.33	7685.33	7685.32	6993.51	7490.03	6632.82
	O75420	3	0	3							1350.27
MTX2	O75431	9	9	9	8080.25	8054.27	8265.71	5790.04	5016.95	4766.13	5935.76	5922.73	5111.89
VPS26A	O75436	12	15	15	32864.9	30672.6	30558.2	35207.8	38500.7	39344.2	36258.8	34036.5	35980
NDUFB1	O75438	3	3	3	14948.1	14864	12937	16249	15681.9	18706.1	16281.5	12560.7	17235.1
PMPCB	O75439	24	24	24	29830.8	31594.5	27364.1	22286.1	23057.9	21446.8	26580.9	31668.6	28147.3
MED24	O75448	3	3	3	8367.28		8008.55	4688.26			3070.53
PSIP1	O75475	15	21	21	38560	38491	37214.6	27241.2	23599.1	22605.3	14888.7	14333.5	12326.9
ERLIN1	O75477	6	6	6	17132.7	15571.6	23190.1	23582	26047.9	29631	20436.4	21791.5	19505.3
NDUFS3	O75489	18	18	15	26850.5	21488.9	25878.4	24245.1	22375.5	17655.3	16254.7	15493	15801.5
SRSF10	O75494	18	18	18	18754.3	16257.1	14731.9	66005.7	76263.7	59872.1	10885.2	12260.9	11605.4
HSBP1	O75506	3	3	3	6109.57			5687.88	4731.1	5129.67
EED	O75530	6	6	6	4668.32	4291.96	4325.8	8191.52	4715.3	7153.38	5309.55		4611.35
BANF1	O75531	9	9	9	17191.1	15371.2	12662.5	35441.4	33169.3	23953.9	39389.6	40275.2	25680.8
SF3B1	O75533	54	60	65	43452.4	40616.6	40111	33855.8	35224.8	35503.5	25292.2	29829.5	28636.8
CSDE1	O75534	33	30	33	19298.8	19923.2	19293.8	13985.5	14946.5	14262.8	11938	12286.6	12939.9
PRKRA	O75569	6	6	6	11811.3	13157.6	13524.7	13774.6	11408.9	10520.4	9523.53	10101.3	7917.14
LRP6	O75581	3	3	3	5450.25	3971.85	4228.99
MYCBP2	O75592	0	0	3									3686.87
NPM3	O75607	0	0	3			2241.28
LYPLA1	O75608	12	9	9	45593.9	47453.6	44339.1	38272.5	39913.7	38454.9	32795.4	34813.4	40351.4
ERAL1	O75616	3	3	0	8025.6	7303.93		4360.58	4456.86		3846.39
SNRNP200	O75643	93	99	99	34685.4	32584.8	33997.3	26931.1	27855.8	26824.5	27633.8	25749.7	27698.4
TIPRL	O75663	9	9	9	10216.6	11112.4	13383.8	16019.6	13162.5	15590.1	13616	15571.7	15545.1
OFD1	O75665	3	3	3	5496.16				3686.86
TOM1L1	O75674	6	6	6	6883.61	9135.09	9675.52	9824.92	9826.29	9993.48	9216.3	10438.9	7681.03
SURF6	O75683	12	11	12	7249.21	9557.99	6938.8	36541.8	64323.1	46064.2	12523	10995.1	10205.4
PPM1B	O75688	9	9	9			12027.1	17319.6	16373.1	15096.2		11520.1
UTP20	O75691	10	15	12	6635.7	6727.14	9054.74	5727.66	7356.77	5879.36	13549.9	8664.68	14102.7
NUP155	O75694	33	30	30	51574.5	50788.8	45287.5	12237.3	13373.3	12806.1	11936.5	11440.6	14993.1
RP2	O75695	6	9	9	10441.4	10012.5	11141.6	4610.01	5280.61	3490.27		3080.28	4651.96
WDHD1	O75717	3	3	3	6266.93	4234.61	3850.22	1976.78	1084
CRTAP	O75718	12	12	15	7845.21	9221.62	9555.59	17374.2	16772.1	14759.8	6296.27
SLC25A12	O75746	0	0	3			17241.8			12673.4			8445.62
PALM	O75781	0	0	3			5037.94
ATP6AP2	O75787	3	3	3	13222.6	13201.6		11430.8	8801.04	9908.42
RNASEH2A	O75792	9	8	9	8272.96	8375.32	9868.44	8261.9	10280.7	9048.12	5008.46	8174.6	7393.46
CDC123	O75794	6	3	6	13477.6	12725.5	16683.6	11850	8170.78	10735.1	9011.86	7325.33	9497.87
POP7	O75817	3	3	3				7416.42	8410.19	5364.43	7214.84
EIF3G	O75821	15	15	15	39183.2	40050.2	42601.1	39029.2	46342.2	38799.9	27687.8	31662.9	33188.3
EIF3J	O75822	15	15	15	32228	31051.8	35095	31446.1	30278.1	29093.5	31387.1	28889	25667.2
CBR3	O75828	6	6	6	6399.53	7642.97	9309.54	8492.77	8012.74	7193.99	10523.2	3981.92	6511.11
PSMD10	O75832	6	6	6	4835.06		4444.05	9085.62	8709.85	8348.79	7586	8941.07	6835.58
AP1G2	O75843	3	3	3			1224.17	7029.78		4241.24	6893.57
ZMPSTE24	O75844	12	15	15	8760.57	9729.48	8191.12	8906.53	8354.98	9970.47	9311.06	11186.1	9036.26
TRAPPC6A	O75865	0	3	3		2113.5
IDH1	O75874	33	36	30	23473.7	24079.7	22981	37485.7	44338.4	34537.7	40190.2	39797	38972.2
GATB	O75879	6	6	6	4814.89		2310.06	10098.6		7846.86	8405.75		7390.77
SCO1	O75880	3	6	6	20125.5	16260	18282.9	21941	18296	19382.3	16370.3	21019.6	14348.9
STAM2	O75886	3	6	6		6398.36	10043.7	11267	7629.25	10707.3	6487.08	7440.11	7392.26
CCNK	O75909	6	6	6		2611.72	3668.65			2836.12	3308.78		3703.76
DHRS3	O75911	3	3	3	10751.6
ARL6IP5	O75915	9	9	9	4783.5	5599.4	4559.42	10048.7	10970.3	9522.16	9494.79	11573.9	8319.41
PIAS1	O75925;O75928	3	3	3		8239.18	6195.03	4774.75			6223.66
BCAS2	O75934	6	6	6	19274	19204.1	22519.7	10950.7	11868	13668.7	10318.4	12877.1	15463.1
DCTN3	O75935	9	9	9	23497.7	21419.6	22823.7	16877.9	14818.7	17796	16144.9	17799.7	13709.5
DNAJC8	O75937	11	9	9	38107.4	36736.2	31003.7	16322.3	16716	17589.5	15261.2	15408.9	12912.9
SMNDC1	O75940	6	6	6	22938.6	15963.6	20659.2	13267.7	16657.2	15559	7060.53	8215.73	7403.7
ATP5PD	O75947	18	12	18	179881	187309	177968	81001.8	86332	89373	73661.1	79239	92046.2
FLOT1	O75955	18	15	18	16014.9	14991.7	14714.8	15344.1	18004.2	17604.2	19798.5	21781.1	13309.4
TRIO	O75962	9	9	12	4159.81	8438.59	3959.03	4273.96		3213.5	3819.57		4944.25
ATP5MG	O75964	9	12	12	84597.5	77009.7	78607.9	96962.2	98186.1	92889	89327.6	92466.4	91378.9
CPD	O75976	33	36	36	20317	19362.9	23024.9	11114.6	10101.4	12158.4	11704.7	11568.2	10862.9
GLRX3	O76003	24	21	21	40572.6	42540.3	44929.3	46225.4	50484.4	45354.3	43677	48096.4	44005.4
RSL1D1	O76021	36	33	33	58726.9	54582.7	54728.1	51784.9	57625.5	57722.5	43590.7	47681	49559.8
WFS1	O76024	6	6	6	4315.33			10144.1	5593.17	9377.99	11535.4	8325.62	5040.77
CLPX	O76031	15	17	17	20602.8	17019.8	13282.2	24032	20088.5	17481.9	13429.1	12283.2	7868.31
NEBL	O76041	3	3	3	57843.6		105087
SEC14L2	O76054	3	3	3				9610.97			6940.31	5552.65
TM7SF2	O76062	0	0	3						19505.8
CIAO1	O76071	6	6	9	22716.2	27059.4	16674.6	40054.9	40445.7	32990.4	39992.1	47961.3	30314
ZFAND5	O76080	4	6	3				6271.4	8030.23		7177.24	5789.57
SRP72	O76094	21	23	24	18793.2	20464.4	20998.7	18054.5	17383.5	21099.3	21434.2	14071	20527
B3GAT3	O94766	6	6	6	3565.19	4240.61	3109.26	3287.42	2796.84		3241.61	4113.58
MTA2	O94776	18	24	24	21891.7	20500.5	24658.9	15268.5	23580	22740.4	30737.6	34386.9	34464
STK10	O94804	3	3	3	12576.6			6547.25	7419.33		6015.77	10824.1
KBTBD11	O94819	3	0	3			3585.18
TOMM70	O94826	15	18	18	22302.8	20757.1	19056.6	32844.6	29138.3	24210.5	23730.3	28513.7	21762.5
TOX4	O94842	12	12	9	12861.5	14000.1	9723.05	9022.18	8102.64	6580.82	6244.41	5682.25	7706.78
MICAL2	O94851	2	3	2				3368.59		3376.73	2419.1	2509.97	4523.9
SEC24D	O94855	3	0	3	6081.3
UFL1	O94874	9	9	9	6454.32	3960.38	5650.44	9765.31	6478.63	5341.52	7602.48	5704.68	6068.92
PHF14	O94880	3	3	3	1197.2	1768.26	2164.15		2757.2	3368.65		2032.59	3331.62
TMEM63A	O94886	3	3	3							7858.85
UBXN7	O94888	12	9	9	7098.94	11159	8678.48	6229.85	6961.12	6693.68	6765.67	6737.73	7105.22
SUN1	O94901	18	18	18	8246.71	8100.76	10436.9	9861.78	7653.11	10136.2	8666.21	6717.45	9202.4
ERLIN2	O94905	18	15	18	25276.2	25433.6	24094.1	40471.1	42106.5	38948.9	36546	32034.3	34401.2
PRPF6	O94906	41	39	42	25061.8	21260.3	20372.9	21823.4	23872.6	20945.5	18253.6	17402.5	17505
DKK1	O94907	3	3	3		1492.58
FRYL	O94915	9	9	9	7140.45	11177	10839.4	10623.6	9783.42	12143.8	15024.2	17825.5	23658.1
ENDOD1	O94919	15	15	15	7784.01	6746.02	5676.74	14705.4	13764.5	12065.6	15620.6	15171.3	13454
GLS	O94925	9	6	6	19380.2	28224.5	25598.6	15549.1	24111.8	19490.9	14963.9	20859.8	19549.6
ABLIM3	O94929	3	3	3						3136.03	1309.48
KDM4B	O94953	0	3	2			2568.28			2133.44
MTCL2	O94964	3	0	0	18224			34030.2			32270.7
AP2A2	O94973	24	24	24	12539.3	12415.6	13552.4	17549.4	17499.6	15784.3	20004.9	16551.1	12846.2
SEC31A	O94979	27	30	30	38612.1	28387.5	34585.6	21564.7	18974.2	24120.3	25318.3	23935.1	23537
HEXIM1	O94992	6	9	9	25068.2	18787.7	24017.5	22983.5	20441.5	32152.5	20806.9	15714.2	14637.7
UBR5	O95071	0	0	3			175341			3117.99
SCAF4	O95104	6	3	3	15877.2			13087.1			10471.4
UBE4B	O95155	3	3	3	5317.6	4247.99	5854.82	2836.09	4328.72		2744.73		4234.41
ELP1	O95163	5	6	6	3830.64	3795.86	3632.44	5935.26	9097.19	5891.32			5266.8
NDUFB4	O95168	9	12	12	22916.3	20452.3	20450.7	24766	21948.8	25069.1	24059.1	21580.6	22154.1
NDUFB8	O95169	3	3	6			3670.09			18697.1
NDUFB2	O95178	3	3	3	15808						18322.2
NDUFA7	O95182	6	6	6	3937.16	3052.2	3362.34		13145.5	12431.5	3169.27	3825.69	3429.98
RTN3	O95197	3	6	6	19189	8721.14	13253.2	19868.3	18494.4	17412.9	35720.9	12897.6	16550.8
LETM1	O95202	38	36	36	28367.3	25742.3	33085.7	32637.9	31275.9	36090	22801.5	21825.6	25727.6
PCDH8	O95206	0	3	3		9832.83
EPN2	O95208	3	6	6	9019.28	4282.74	9221.13		4682.61	8096.27		7812.48	8273.83
STBD1	O95210	3	3	3							2625.17		2191.3
ZRANB2	O95218	9	10	12	9425.44	7976.24	9591.87	5518.43	10610.3	8586.46		15852	14546.5
LUC7L3	O95232	12	12	12	19331.3	16398.4	19489.7	15138.5	11695.1	16986.4	11364.2	10596.3	12979.8
KIF4A	O95239	6	11	12		16056.9	17698.5		7359.47	7228.78	6278.52	8830.26	6501.38
GOSR1	O95249	0	3	3			1500.5					1505.01
KAT7	O95251	3	6	3		6628.31			5483.5			6016.1
ATE1	O95260	0	3	3			3154.19			4423.78
TNKS	O95271	3	3	0		1712.68		6027.18	4477.41
VAPB	O95292	15	15	15	30842.3	30218.8	35100.1	37305.6	34546.3	36771.1	35635	37285.5	34898.7
SNAPIN	O95295	6	9	9	9664.84	10228.2	12606.2	10040.6	10622.4	8374.89	8840.45	6117.55	7220.86
MPZL1	O95297	3	3	3	8815.59	7604.47	9832.23	5845.02	6747.43	8224.26	6396.42	4996.21	4982.06
NDUFA10	O95299	9	9	9	24100.5	21354.8	20012.2	13982.5	17261.4	17197.9	18993.5	17324.8	15503.5
FKBP9	O95302	12	12	9	17355.9	16262.6	14954.4	13925.4	13878.9	8011.95	13285.1
PGLS	O95336	21	26	27	40388.2	40390.7	40145.3	33317	36889.8	38399.4	30800.1	30041.4	32175.1
PAPSS2	O95340	9	9	9				11726.7	9634.8	8025.1	9050.73	8680.88	6268.46
SMC2	O95347	44	37	46	22711.9	22615.4	25495.2	15767.9	17016.9	13498.5	16036.2	14314.7	12620.6
ATG7	O95352	6	3	6	15705			4905.76	3991.53	4832.89			6316.17
TRIM16	O95361	3	3	3	3974.2					4890.93	6247.15	4135.17	4300.32
LYPLA2	O95372	0	6	6		4327.95	3035.18		3775.68	3813.32		3845.46	3753.54
IPO7	O95373	39	39	36	42308.5	38116.5	40446.3	290903	325513	321391	42979.5	44436.4	46996.6
ARIH2	O95376	6	6	6	20490.2	16799.3	19282.5	23279.3	25316.9	21632.3	5010.85	3078.24	5659.32
PGM3	O95394	6	6	8	8953.33	11436.5	10250.8	17126.9	16009.9	17536.3	15116.6
UTS2	O95399	3	3	3	146486	152764	127193	259955	265822	230604	205839	206319	177781
CD2BP2	O95400	9	9	9	23545.2	20303.8	19963.5	10109.2	9408.21	10858.5	22814.9	20977.8	24336.8
SVIL	O95425	33	41	42				19734.5	20366.1	19491.1	16737.6	15857.3	15924.1
AHSA1	O95433	27	27	30	19751.5	17146.4	16740.4	49799.3	44344.5	44557.7	27122	25493.3	26597
PARN	O95453	3	9	9		51157.9	54491.7	55256.3	52991.3	44351.9	23560.2	31612.3	40107.4
PSMG1	O95456	0	3	3		16408			8545.97			6430.98
FMNL1	O95466	3	3	3	9014.95							9581.42	9501.52
SGPL1	O95470	6	6	3	11229.9	17079.5	16291.1	12977.8	16991.4	19094.9	14489.4	16263	12695.6
ABCA1	O95477	3	3	3									4653.04
NSA2	O95478	6	6	6	4141.89	5348.39	4258.91	9570.08	9220.91	9212.84	6726.27	7363.96	8535.49
H6PD	O95479	3	3	3	4649.3	4471.97	3994.01			5700.94
SEC24B	O95487	6	6	6	7146.7	6109.48	4676.45	8141.21	6293.72	5729.67	4441.64	4666.9	6615.65
ADGRL2	O95490	8	10	11	13623.7	16359.7	19216.7
ETHE1	O95571	12	12	12	45986.8	39462.9	41016.1	9548.44	9900.55	8105.23	55553.8	38708.7	35858.4
ACSL3	O95573	15	15	12	20225	17475.5	20338.4	10915.3	15454.8	18997.7	9684.81	8464.13	8365.16
KLF8	O95600	3	3	3	17049.5	9619.42	13658.8	12744.6	7214.54	7743.37	5958.43	3840.57	4072.38
POLR1A	O95602	15	15	15	13662.3	15079.5	14573	13898.7	16664.3	13980.3	8355.09	12243.6	8824.34
PCNT	O95613	3	3	3			6029.17
ASMTL	O95671	9	12	12	7767.09	8294.92	7441.97	9673.56	10585.9	9277.5	8756.88	11547.9	10836.5
CDS2	O95674	3	3	3				13407.3
BRD1	O95696	0	3	3		3569.57	3103.85		1467.3	1247.51
SNAP29	O95721	9	8	9	8918.74	8131.76	7213.45	4095.17	4090.54	4345.28	4066.02	3995.22	4409.47
OXSR1	O95747	14	11	10	11178.5	14343.3	8311.56	7290.7	9580.8	11853.7	10594.4	7466.6	6750.2
GGPS1	O95749	5	3	3		3725.22	2069.78	2577.55	5519.69		2287.99	3544.83	3073.18
HSPA4L	O95757	36	36	36	41670.2	41539.9	30710.4	36695.4	31898.6	29530.5	29924.8	26519.4	29023.7
PTBP3	O95758	9	9	9	9274.1	7789.23	9178.9	11632.2	10555.3	13121.4	10143	11537.4	12455.4
LSM8	O95777	12	12	12	10237.5	13654.1	12179.6	21631.7	25748.3	20788.8	20115.5	19683	18219.2
AP2A1	O95782	45	48	48	29251.9	29369	31026	37201.9	41673.9	45136	31183.5	34087.4	35518.6
STAU1	O95793	18	18	18	27449.3	23866.5	22297.1	23127	25538.2	20556.2	25894.8	28732.3	26077.8
TTC4	O95801	2	3	0	9442.82	8114.59						2591.16
CAVIN2	O95810	11	12	12	9860.59	10086.5	10796.3	5788.37	5037.07	4085.32	8326.5		8563.51
BAG2	O95816	18	18	18	20845.5	18520.7	18740.7	25752.8	29960.4	28723.9	29664.5	31601.1	25573.8
BAG3	O95817	9	9	12	16990.2	14247.1	10914.5	32986.1	28198.3	33512.8	27970.2	25717	28623.7
MAP4K4	O95819	3	3	3	5980.67	7730.06	5488.04	5411.29	7896.44	8950.08	5438.98	4443.81	4627.8
AIFM1	O95831	30	33	33	49385	54941.6	51374.3	34695.8	37046.3	36723.5	44101.3	45651	39956.1
CLIC3	O95833	0	0	3			7266.92
BPNT1	O95861	21	21	21	11663.4	12886.4	10807.5	13320.7	13877.1	13774.3	12912.6	14326	13955.7
DDAH2	O95865	30	27	30	46306.4	42770	43074.8	57508.2	64027	45595.6	38597.4	35536.8	39105.6
TXNDC12	O95881	9	9	9	53288.5	55779	52637.7	28217.8	24819.1	25740.7	21468.6	22621.4	22487.3
SYF2	O95926	3	3	3	3352.04					1564.36
MBD3	O95983	3	3	3	4104.27	4494.58	3600.75
BCL10	O95999	6	3	6	4886.75		4902.54	5432.03			5300.67
NDUFB10	O96000	6	9	9	22321	26450.7	27638.7	25559.9	24378.9	22818.7	19267.5	23221.4	21109.2
CLPTM1	O96005	3	6	6		6273.67	6294.63	6346.69	10808	10834.1	7013.45	8259.29	9670.29
TOMM40	O96008	15	15	15	38235.2	37339.2	36237.6	32891.5	38929.3	39626.6	19695.5	17435.8	16036
PEX11B	O96011	9	9	6	4959.23	3005.06		12883.5	13036.4	11969.1	11921.5	13578.1	13533.2
PAK4	O96013	9	9	6	20782.1	20858.7	14189.3	10754.1	14953.2
ACTL6A	O96019	15	15	15	18554.9	21028	17269.9	20597.8	19371.7	15267.2	14380.1	14735.4	11719.3
MOCS2	O96033	3	3	3				7325.48		12859.7	7766.6	8973.55	5973.65
CYB5A	P00167	6	6	6	8313.44		6739.82	6702.89	4924.11	5486.57	7362.38	6685.84	4380.73
LDHA	P00338	33	36	36	342411	340430	351049	697022	705930	726847	708670	696321	726969
ALDH1A1	P00352	65	68	68	1.02225e+06	1.09108e+06	1.08325e+06	72031.7	69730.3	71878.3	55648.1	59048.4	57614.5
GLUD1	P00367	42	45	45	45077	42614.4	44508.9	66456	61598	68819.4	64004.7	57373.2	63818.9
CYB5R3	P00387	15	18	18	68942.5	63477	69520.5	43152.5	48089.3	45668.1	41330	45316.3	44104.5
GSR	P00390	18	18	18	40935.6	37283.1	38649	69762.8	62970.7	73408.1	50081	48841.2	53075.7
COX2	P00403	12	12	12	34550.7	35658.2	34025.2	54451.1	56511.3	56211.5	46110.8	51391.2	47607.3
SOD1	P00441	9	9	9	83978	88593.4	80476.1	111634	109980	110790	93888.7	92204.4	90565.8
PNP	P00491	15	15	18	8389.67	8443.38	8792.13	20073.2	27567.8	25553.6	14466.6	14616.8	14054.2
HPRT1	P00492	18	18	15	38647.6	32680.1	39933	38321.3	35280.6	42785.7	34550.7	32037.2	38167.8
GOT2	P00505	39	39	36	88789.2	83916.7	81282.2	147107	137109	142464	123298	129999	133467
EGFR	P00533	21	21	21	9358.96	10291.2	9047.82	12972.4	12826.7	11515.8	15766	17953.2	18939.8
PGK1	P00558	57	51	54	156498	145796	135020	329776	321170	300137	313330	301652	289883
AK1	P00568	21	21	21	10832.2	12944.2	11426.2	33591.8	33395.1	29344.9	22133.6	28637	25365.2
F9	P00740	3	0	3			2617.34						6134.17
ADA	P00813	6	6	6	18526.7	22621.3	18625.2	42988.9	49574.8	50968.5	37434.6	50791.3	40398.2
ATP6	P00846	3	3	3	9270.41		9062.02	10960.2	7736.33	11097.3	6296.84	7655.63	8712.31
NRAS	P01111	12	12	12	23062	23531.5	20091.3	29135.4	28834.1	27790.3	25768.5	29840.7	24096.4
HRAS	P01112	3	3	3	11700.1	9175.56	13015.8		12733.1	15079			10566.1
HLA-B	P01889	3	3	3			898.587	4563.92	4241.58	6217.76	5904.4	4511.47	5321.82
HBD	P02042;P68871	3	3	6			6383.7	14060.7		11252.5	19878.1	10338.3	8625.66
COL3A1	P02461	2	1	1	5163.41	2548.43	2970.58
LMNA	P02545	149	150	141	205796	209876	202103	466241	436804	435852	433865	441511	436672
AHSG	P02765	9	9	9	15880.8	16558.8	13758.8	43819.4	35144.1	35474.7	38316.3	33445.5	35068.7
ALB	P02768	8	9	9	59500.9	60647.7	62071.7	97327.3	93331.9	91966.6	89770.7	77762.1	66389.4
AFP	P02771	3	6	6		4074.89	5131.24	10873.8	16241.3	11337.9	9295.97	10491.7	9017.64
TFRC	P02786	42	27	33	71415.6	67178.8	65772.3	58274.2	61070.8	73494.8	30694.4	27448.7	32645.8
LTF	P02788	3	3	3	7274.72			4108.91
FTH1	P02794	3	3	3				6592.37				6681.94
MT2A	P02795;P13640;P80297	9	9	9	19889.8	16713.8	20411.8	7246.24	7945.27	7610.3	5112.32	5789.13	5078.99
ATP8	P03928	3	3	3			16484.2	29259.8		18729	21911.8	25179.3	18525.5
VTN	P04004	3	3	3		4339.13		5479.77	7781.36		7019.91		3080.35
CAT	P04040	27	27	27	16124.4	12698.4	13031.2	23897.1	23276.1	22020.8	23885.3	22233.1	21017.7
RAF1	P04049	3	3	3		4769.12	4716.08	5022.28
GBA1	P04062	3	3	3	15117.8	14555.5	16101.8	15041	13027.5	12634.4	10722.2	14022.4	13847.3
FUCA1	P04066	3	3	3	12357.5	10492.1		7703.86		10351.8
ALDOA	P04075	68	71	72	376346	369733	358005	1.04707e+06	1.0842e+06	1.05072e+06	1.03049e+06	1.0588e+06	1.01966e+06
CSTB	P04080	5	6	3	68490.9	72480.1	76549.7	34899.3	35253.2	37964.6	35343.3	38009.1	40096.6
ANXA1	P04083	49	54	60	823114	837905	866833	297386	304563	314884	287976	276345	294728
APOB	P04114	3	3	6	79486.1		82674	217824		235306	164033		167140
PRNP	P04156	9	9	9	16391	16805	25336.9	10848.9			3184.33
SOD2	P04179	14	18	15	17808	20159.1	18276	45571.7	50031.6	53107.7	41688.1	40131.8	33864.9
OAT	P04181	10	14	14	38456.9	36865.1	33167.3		8159.6
TK1	P04183	6	6	6	6102.31		4022.93	12589.5	13259	9608.24		7830.17	10368
THY1	P04216	3	3	3	22458	16877.5	19305.8
KRT1	P04264	21	21	21	22000.3	19540.3	19546.4	14562.5	15255.8	13459.4	10177.5	10555.3	7355.32
TUBB4A	P04350	9	15	12	340115	386128	385342	335439	368181	373423	290245	320541	320124
GAPDH	P04406	45	42	48	1.17461e+06	1.10531e+06	1.10248e+06	2.53487e+06	2.73593e+06	2.54469e+06	2.60778e+06	2.68234e+06	2.38386e+06
HLA-A	P04439	9	9	9	8003.41	8473.35		23726.7	29064.2	25460.9	19420.5	27208.4	21855
CAPNS1	P04632	15	15	15	19764.1	22668.7	20469.4	41935.6	39543.8	37523.9	37357	42241.5	40047.1
HSPB1	P04792	27	30	33	213137	201353	194880	232354	199864	203559	234136	233747	204630
TYMS	P04818	6	3	3	4971.64	3006.2	6904.27	3241.42	2408.83	2780.68		1798.59	1631.76
RPN1	P04843	55	56	59	65890.2	70551.8	69305.2	88806.1	89303.6	84603.8	82613.8	79474.4	80603.4
RPN2	P04844	12	15	12	25878.1	25925.7	28144	23365.8	23918.4	27909.6	20167.2	24186.4	24494.1
GNAI2	P04899	33	27	30	72766.2	85558.2	85061.6	47601.7	49794.8	47500.3	44673.7	42981.8	39547.3
ATP1A1	P05023	83	84	87	70278.5	73859.1	69932.3	92420.8	100674	98758.8	70178.8	67097.3	67333.3
ATP1B1	P05026	17	16	18	10811.1	10331.2	10141.8	40193.3	37495.7	39060.5	38583.5	32308.8	43717.2
APP	P05067	6	6	6		9821.41	8079.57	6223.39	9740.61	11383		8020.28	7225.39
ALDH2	P05091	38	34	41				50531	53064.4	53735.8	53657.4	51223.7	53463.7
ITGB3	P05106	0	6	6					2511.24	2593.96			2363.19
HMGN1	P05114	5	6	5	14994.3	17296.7	21320.6	18634.4	20881.3	15533.6	9884.79	15219.5	11575
SERPINE1	P05121	5	5	5			495.624	9722.41	10188.3	8701.07	9977.53	8302.43	8252.36
SLC25A5	P05141	36	36	36	252217	250799	265201	290533	290240	281720	265093	265338	258264
ISG15	P05161	3	4	5	45046.1	38727.9	28299.8
PCCA	P05165	12	12	12		11996.3	13558.6	13561.5	15482.8	14653.3	15333.4	16407.2	18172.7
PCCB	P05166	24	29	30	30621.2		27908.5	18099.9	21530.5	18501	15589.8	17859.8	14772.4
EIF2S1	P05198	30	24	30	101382	107512	102664	151006	156412	141137	90989.6	100167	91775.1
HMGN2	P05204	3	3	3	11164.1	12972.4	12544.8	5203.41		3957.83
RPLP1	P05386	3	3	3	39517.3	43461.6	44235.7	28866.9	45407.5	38619.4	22488.1	39040.3	41011.2
RPLP2	P05387	12	9	12	273082	246215	240378	236723	207123	214879	199326	171206	188817
RPLP0	P05388	30	33	30	144506	136675	142506	111695	111916	109487	101070	96127.9	97233.2
JUN	P05412	3	3	3	9970.85	11662.3	8708.25	6460.91				4956.69	5154.27
SSB	P05455	35	39	39	168757	160323	163361	134367	131518	133185	102461	104975	114553
ITGB1	P05556	57	57	57	70052.4	71252.9	66954.1	157672	153575	155320	137792	143053	139375
KRT18	P05783	69	69	70				829471	909854	901500	691254	773201	782747
KRT8	P05787	113	118	115				1.13571e+06	1.20996e+06	1.14578e+06	936692	991650	934302
COL5A2	P05997	5	7	6	25102	29002.2	29104.4
UROD	P06132	6	6	6	7361.05	9498.42	6502.78	11036.7	11277.4	9554.96	9040.36	8669.87	7314.62
INSR	P06213;P08069	3	3	0	1343.2			2263.72
GLA	P06280	3	3	3	11555.6	16537.6	12236.2			12178.6
GSN	P06396	30	33	33	28320.6	23554.9	23780.4	58181.4	52486	53921.9	48693.2	47556.3	47848.8
RB1	P06400	3	6	6		9885.79	5200.94		9744.21	12079.5			12176.9
PTMA	P06454	12	12	12	261029	374463	299075	161134	228885	209548	98498.7	136948	106861
CDK1	P06493	12	9	9	65815.2	71609.8	71570	25969	28044.6	25583.5	20694	22370.2	21992.5
ATP5F1B	P06576	75	84	90	166214	169535	172203	230324	223286	229224	191146	190916	204114
S100A6	P06703	9	7	8				136365	132617	142404	159847	147227	158216
EIF4E	P06730	15	15	15	52878.2	53371.2	36834.5	33899.3	34914.4	26029.3	29550.9	28819.3	26624.7
ENO1	P06733	90	90	90	832459	867622	830433	702049	729848	710266	637688	661255	632836
PYGL	P06737	6	6	9	22211.5	23020.3	25792.8		27035.2	21528.6		26383
GPI	P06744	38	44	47	77399.5	71504.7	66247.3	158501	146164	147311	121335	124094	116110
NPM1	P06748	38	33	39	577753	560071	559864	601286	607369	584179	517204	489231	482540
TPM3	P06753	12	15	15	137053	152242	135500	173536	174581	162913	159364	165931	158562
ITGAV	P06756	45	48	45	28827.8	31097.5	29450.5	28508.9	31224	28812.5	22317.5	22948.6	21662.5
HEXA	P06865	18	21	21	11653.7	10087.6	10180.7	8968.82	10147.9	9853.24	13584.3	9526.31	10487.2
EPHX1	P07099	9	12	12	11421.4	15278.1	13710.8	29659.3	32061.8	38387.4	27528.5	26613.4	27006.8
DBI	P07108	6	3	3	10083.5	11858.1	10882	21297.6	17537.5	21012.9	16869.4	21217.8	17597.1
LDHB	P07195	16	22	20	149907	158591	157656				139597	92679	37356.3
CENPB	P07199	3	9	9		6570.87	5845.39			5502.51		7271.07	6416.28
GPX1	P07203	9	9	9	3746.45	3366.95	3055.96	7914.13	11086.3	14791.2	9953.26	7108.81	13676.8
P4HB	P07237	69	66	72	106528	102693	103230	183879	184915	188874	137728	134124	134488
H1-0	P07305	14	14	14	113775	122813	114036	31920.4	26906.4	25457.7	21055.8	21527.2	18712.6
ACYP1	P07311	6	6	6	42914.9	39148.2	46239.5	20162.4			22594	23195
CTSD	P07339	50	47	48	42686.1	42586.6	33881	156248	166328	159641	149256	173577	140298
ANXA2	P07355	69	72	75	1.01794e+06	957508	920205	979874	962120	923460	895032	855814	814485
CAPN1	P07384	42	41	38	19721.8	21755.1	19032.2	28287.2	30628.4	27425.5	45009	49937.7	42362.9
TUBB	P07437	32	35	29	662057	633917	632445	1.02102e+06	912135	962119	904603	862012	848040
PSAP	P07602	30	30	33	164066	162893	160868	135764	123827	137479	94361.2	106509	104696
HEXB	P07686	24	33	30	20179.3	22990.2	21158.6	57523.6	77572.7	87296.6	25018	22553.6	23684.1
CTSL	P07711	3	3	3	9200.69	11317.9	12235.9	12725.6	9893.73	8066.04	34396.2
PFN1	P07737	36	39	39	641390	644023	632527	420440	405773	380031	377352	379470	353272
APRT	P07741	24	21	21	31916.5	28460.7	24848.1	61373.2	66108.5	58047.9	52992.4	57709.8	51027
EPRS1	P07814	78	86	87	44774.7	46239.4	40414.5	42584.2	42140.2	43155.4	34830.4	38198.2	36466.4
CTSB	P07858	12	18	15	45145.9	49582.6	47213	67155.2	83546.9	95858.8	42250.6	52408.6	52916.8
HSP90AA1	P07900	93	89	93	903325	944056	926194	1.01922e+06	1.02562e+06	1.0557e+06	960365	1.00851e+06	1.00374e+06
HNRNPC	P07910	34	40	43	142800	149515	144221	97318.3	99003.3	90940.2	79579.1	85179.2	80168
UQCRH	P07919	3	3	3	28088.9	23667.6	28779.3	22152.4	26194.9	17572.6	9543.26	12456.7	8155.99
LAMB1	P07942	12	15	8				22555.5	17522.4	14995.4	10394.4	7497.38	5593.06
YES1	P07947	6	6	6	39966.7	19156.8	11754.4		31934.9		26156.1
LYN	P07948;P08631	3	3	3	10865.5	10512.1	10573.5			10422.9
TPM2	P07951	6	7	8	41472.5	46760.4	48901.2		17077.1	14899.7			15734.7
FH	P07954	21	24	27	69499.1	60425.9	66662.6	135982	125267	142148	123646	122147	123475
THBS1	P07996	3	3	3				6324.47		7303.33
SP1	P08047	0	3	3		5386.84			3923.85	2886.56			3500.58
ANXA6	P08133	39	43	36	41411.5	43448.4	42863.7
RHOC	P08134	3	3	3	26215.2	22662.4	20358.9	32857.8	33964.4	28834.4	25603.8	28246.7	26026.2
CD55	P08174	3	3	3						3671.41	6719.76
SLC3A2	P08195	21	18	18	49024.6	57974.9	51865.9	11098.8	11860.2	10465.1	11645.7	13680.2	11469.4
GUSB	P08236	3	3	2	887.717	2870.71		2656.98		2856.5	2264.47	4209.24	3235.93
PFKM	P08237	20	21	24	22450.8	20681.4	26935.7	36115	40204.6	38807	41788	29070.6	33416.4
HSP90AB1	P08238	54	54	56	442806	431713	453068	489810	521027	510161	480003	486689	500580
SRPRA	P08240	9	9	6	14499.2		2921.56	6126.06	7614.42	6775.5		10694.4	4945.82
ASNS	P08243	33	33	33	80405.7	91096.5	72343.2	38921.5	44657.7	35907.2	33636.3	39709	37237.4
HMBS	P08397	9	9	9	17231.1	14831.4	14602.9	12398	13299.1	12478.8	8709.68	7506.22	9437.42
PDHA1	P08559	24	24	21	36965.4	47939.8	39613.8	29886.8	29595.2	27750.4	25838	26996.5	27493.6
COL4A2	P08572	3	3	3				6028.65	6685.14	8892.44	3611.1
CYC1	P08574	3	3	6	8476.29	11968.5	10117.8	18432.6	17936	12294.3	17988.2	15368.6	11132.3
SNRPB2	P08579	15	12	12	47995.9	45381.6	46733.4	30851.2	31635.8	31673.7	27736.1	30975.3	28767.3
MET	P08581	6	6	9	5808.08	6539.62	9585.21	6182.88	9470.76	8185.03	10605.4	7503.68	7669.68
MELTF	P08582	21	23	18	20397.8			37116.1	36066.9	30799.5	21706.8	26329.2	30636.1
MYL3	P08590;P05976	3	3	3	3220			6345.37
SNRNP70	P08621	27	30	30	69581.7	65911.3	69352.1	51294.1	44839.8	50326.2	35993.2	40047.6	42171.1
ITGA5	P08648	2	3	3		10235.3	16281		10296.6	12154.6		11633.2	12638.7
VIM	P08670	132	141	147	2.76925e+06	2.73401e+06	2.68144e+06	839856	832259	816291	773491	772767	734657
RPS17	P08708	12	12	12	106800	99574.7	104323	90405.4	91567.5	89832.5	73959	79337.9	86541.8
KRT19	P08727	92	97	95	47934.1	57707.1	50602.7	930186	987446	944042	921567	970521	947166
KRT7	P08729	80	86	86				719231	735608	721518	729491	730874	666885
GNAI3	P08754	12	12	12	28776	31942.8	29997.7	24363.1	24331.2	20889.8	15380.3	20180.5	22188.3
ANXA5	P08758	51	51	50	372572	374937	387749	200675	214955	206803	194659	208445	201434
RPSA	P08865	21	21	18	340817	314068	300230	284093	274973	260898	237361	234985	226834
CD63	P08962	6	6	6	5684.03		5936.62	16356.8	17428.6	15600.6	18170.8	14760.8	16122.4
SNRPA	P09012	6	6	6	72758.9	65402.7	63126.9	41995	38452.9	37391.1	30274.1	29505.5	33099.8
ENO2	P09104	15	18	15	22612.7	21144.2	17615.7	22171.5	22093.3	21197	23159.6	21344.9	19093.1
ACAA1	P09110	9	9	9	8749.54	6637.75	7248.54	6010.96	4825.36	5411.14	4711.45	5190.83	6214.63
SRP19	P09132	0	2	0		5168.25
GSTP1	P09211	21	21	18	262754	323770	252025	49408.7	58657.8	50082.3	40441.9	43911.9	39153.4
SNRPC	P09234	12	12	12	23071.2	22056.8	22412.2	11774.7	10635.1	12483.7	9598.01	6402.35	6872.37
LGALS1	P09382	27	24	27	316075	307151	319483	186198	224495	199212	179538	207261	172909
QDPR	P09417	9	9	9	21246.3			17323.1	14670.4	15097.3	13515.8	16245.5	15142.2
HMGB1	P09429	8	10	9	41978.2	45317.4	42989.1	29087.6	36901.9	38061.2	23586.8	34497.8	27852.8
TPM1	P09493	27	26	27	23225.8	21221.8	22095.6	75694.6	80477.7	81169.4	54688.7	60945.5	52277.7
CLTA	P09496	15	17	21	67805.9	60658	64935.7	73697.2	67319.1	69132.9	63882.1	60281.9	59035.6
CLTB	P09497	15	15	15	34301.5	36925.6	34411.3	44016.4	43059	42998.3	48675.4	47239	45205.5
ANXA4	P09525	52	57	57	11889.9	12057.8	12127.2	78488.6	78543.1	81059.3	85841	89444.3	91224.7
CNP	P09543	30	33	33	19325.1	16817.6	20367.7	22105.8	20070.3	22718.2	18996.2	18716.7	18202.7
HMOX1	P09601	21	24	24	44218.2	53038.8	48628.4	13488.6	13979.8	16076.9	13511.2	13254	14052.4
DLD	P09622	27	27	27	25802.9	25166	25479.1	37079.5	36789.7	36209.3	31430	32136.6	31262.6
HNRNPA1	P09651	36	39	39	332236	319365	313847	206251	209427	207307	178565	185856	178517
SNRPA1	P09661	24	24	24	62762.4	60403.2	62430.8	39131.8	40325.2	36640	39632.1	40647.5	38137.6
COX6C	P09669	4	6	6	11226.4	9162.27	18084.6	19730.8	14143	28549.4	20217.2	27837.5	25760.2
PARP1	P09874	48	48	48	65567.9	70486.5	69907.5	46461.5	48213.1	47477.6	40110.5	42725.9	41000.8
UCHL1	P09936	8	6	5	27583.1	26789.6	30261
LTA4H	P09960	39	39	39	43892.1	48290	48417.1	67479.7	65756.3	68160.7	54409.1	59173.9	55216
ALDOC	P09972	6	6	6	90313.9	96750.4	91868.5	253091	235056	263142	300236	188801	207089
H2AZ1	P0C0S5;Q71UI9	3	3	3	191344	199904	234548	197718	211987	228061	152625	172857	185605
H2AC11	P0C0S8;Q16777;Q6FI13;Q93077;Q96KK5;Q99878;Q9BTM1	6	6	6	323406	268562	269307	436946		308944	202926
TFPT	P0C1Z6	3	3	3		1981.05
	P0C7P4;P47985	18	18	20	26546.9	30111.2	24470.8	25807.2	25195.8	25097.1	26465.9	19905.9	16837.7
ATXN1L	P0C7T5	3	0	0				5432.23
SUPT20HL2	P0C7V6;Q3ZLR7	0	0	3						4271.41
POLR2M	P0CAP2	3	3	3				11300.8	11304	14439.3
	P0CG12	6	9	9	89836.1	152519	132576	22163.5	65660.8	47412.3			73444.4
HSPA1B	P0DMV8;P0DMV9	57	57	63	143825	164881	166192	662035	704054	700531	770737	846054	868895
CALM2	P0DP23;P0DP24;P0DP25	24	27	30	49673.6	54327.8	46817.2	78334.3	82645.1	78668.3	55898.9	61900.1	56998.8
POLR1D	P0DPB6	3	6	6		11549	14494.1	8282.12		19069.6	7341.95	10994.6	9053.35
RO60	P10155	27	21	24	17391.3	14548.5	17013.7	18925.8	15996.3	19919.3	17423.7	15927.5	17045
GAA	P10253	12	12	15	18495.1	17887.8	14046.2	30169	32625.9	31832	22629.2	28299.2	24269.2
RRAS	P10301	18	18	18	15907.4	18768.6	15387.4	12061.8	11372.8	13143.1	16079.6	16384.1	20250.4
HLA-C	P10321	9	9	9	5366.97	6606.11	6764.67	15711.1	21593.6	20277.1	17604.1	20745.5	20534.4
H1-4	P10412	21	21	21	717975	767038	804529	689131	816883	915584	638009	770088	740262
DLAT	P10515	18	15	15	28458.3	31165.7	24262.9	13074.6	10453.5	9942.77	14213.4	11256.2	10011.3
NR2F1	P10589;P24468	3	3	3	5491.47	6071.67	4272.54
TXN	P10599	18	15	18	161806	168999	181957	298615	320654	317626	240792	246544	248716
COX5B	P10606	18	15	18	42266.8	39083.1	41897.5	62861.2	60147.9	60738.4	51590.9	46984.2	43704.6
CTSA	P10619	9	9	9	23457.5	23909.1	22888.5	24135.3	22608	22435.4	15808.1	14233.5	17331.1
MGST1	P10620	3	3	3				22350.2	20349.1	24161.6	18290.2	17557.1	19766.7
PRKAR1A	P10644	6	9	9	11928.4	12994.7	12617.3	8733.94	11106	11725.7	9774.62	9295.03	10323.3
UROS	P10746	0	3	3		960.3			1404.2	3715.18			2671.49
ESD	P10768	12	12	12	24347.2	23810.3	22097.4	45777.3	40306.7	34177.5	20671.5	21959.3	25633.6
HSPD1	P10809	87	90	84	378014	379586	375921	321558	337972	327884	287818	324490	307501
CLU	P10909	9	6	9	13072.5	11910.9	11265.4	8713.95	7588.72	10291	11348.3		10391.5
HSPA5	P11021	84	96	95	377649	356796	344101	660223	640905	631816	591652	565286	556203
LAMC1	P11047	27	32	32	6931.11	6537.41	7216.39	14326.9	14837.1	12013.8	12483.6	14592.2	11474.9
MAP2	P11137	9	3	9	20151.7	16596.4	16888.2	12998		17261.7			8856.22
HSPA8	P11142	78	96	93	447937	430761	417808	686221	692846	667810	750202	736734	708036
SLC2A1	P11166	6	3	3	3092.91			15006	17543.7	14313.4	11847
UMPS	P11172	9	9	9	12714.7	11791.8	8354.64	14242.2	9392.01	10428.3	12918.7	10052.7	13360.3
PDHB	P11177	30	30	30	64852.8	72587.8	73452.4	57823.9	60031.5	61347.4	42644.5	47106.4	44858.1
ITGAM	P11215	0	0	2									9638.96
PYGB	P11216	51	42	48	23363.1	21950	21503.7	38313.9	39707	36225.5	36431.3	33168.1	33649.5
PYGM	P11217	3	0	3				12389.3		11941.5	8600.25		11047.8
RALA	P11233	12	12	12	24386.2	21497.5	19248.1	34163.7	27189.7	24243.5	38334.1	38620.3	45337.6
RALB	P11234	3	3	3			4283.65	6816.73	10497.3	8667.92	5958.28		7026.01
BCR	P11274	0	0	3			1030.13
LAMP1	P11279	12	9	12	54382.5	52201	40810.4	73665.5	61486.7	60637.9	61637.5	58702.5	58016.3
ACADM	P11310	15	15	15	35803.4	36793.3	40153.2	12115.6	12446.2	16137.6	44593	45591	42419.7
FGFR1	P11362;P22607	3	3	3	4749.48	6462.51	4116.48
TOP1	P11387	51	51	51	54924.2	54119.2	53489.1	62992.7	61671.4	62451.4	44478	45821.2	44988.1
TOP2A	P11388	33	36	33	19431.1	21013.5	22030.8	15232.4	14624.7	15884.2	12432.5	12831	11625
G6PD	P11413	68	66	68	17218.7	18043.6	17396.7	172318	170992	168893	178073	174945	178490
UBL4A	P11441	12	12	6	10218.1	10654.9	9383.26	11833.5	13527.8	13498.8	10516.4	11509	11430.7
PC	P11498	15	9	9	6321.38		5043.21	11538.7	11072	9754.14	10880.1	9864.28	12124.4
MTHFD1	P11586	66	63	69	67289.4	60693.2	63661.3	65484.3	64686.7	62571.1	87314.9	83887.7	85461.7
IGF2R	P11717	48	48	51	28949.7	26896.2	24716.3	30254.1	22066.6	22980.3	15022.3	15858.6	15030.7
ADH5	P11766	18	18	18	74485	68699.4	74849.2	28489.5	31501.1	28864.9	27672.4	25636.3	25452.1
PRPS2	P11908	4	6	5	11521.1	17173.6	18211.7
PABPC1	P11940	63	60	63	109196	117774	104709	73642.2	76682.1	68809	82055.7	80600.8	73258.9
PCNA	P12004	21	21	21	70009.7	62098.2	65657.8	66932.4	73750.2	66897.1	63600.4	62632.3	56092.9
HARS1	P12081	21	24	24	35685.9	36008.7	32263	33446.7	32231.5	30725.2	30496.9	28293.7	28343.5
COL11A1	P12107	32	24	36	110476	95778.9	110245
COL6A3	P12111	3	3	3			1559.89
SLC25A4	P12235	6	6	6	14572.6	17343.8	13583.4	10035.1	14298.8	14264.1	10042.6	11569
SLC25A6	P12236	15	15	15	113881	110292	100244	57560.4	54544.5	42090.3	50411	50964.1	45603.7
IMPDH2	P12268	21	27	33	50163.9	48866.2	45555.3	49675.9	49620.7	52029.9	40079.4	43628	41621.3
TPR	P12270	69	63	68	36585.6	37362.7	35635.5	26370.3	26211	24779.3	80753	80742	77137.9
CKB	P12277	24	24	22	165134	161786	160895
ANXA3	P12429	42	43	45				72180.5	72760.8	66921.8	75772.1	71382.8	68957.8
BCKDHA	P12694	6	6	6		10441.7		9870.69	10231.8	11165.5	9356.45	15142	12236.7
ACTN1	P12814	66	66	66	58479.6	57169.4	56720.2	53179.3	48559.8	50729.1	41574.9	44440.4	41404.8
CDH1	P12830	11	12	14				7083.01	10660.9	10162.6	8805.87	8472.24	6454.17
SRC	P12931	26	23	26	24549.8	24112	30011	22685.5	29403.9	30317.9	25838.6	22569	24933.6
PEPD	P12955	21	21	21	20158.6	18053.2	16165.5	10483.4	11239.8	10459.2	7606.19	9177.48	9967.61
XRCC6	P12956	57	61	63	130123	129943	131236	117226	120384	130749	98134.3	98673	108371
XRCC5	P13010	52	54	49	100612	101412	94958.8	93739	88584.9	68648.9	83715.7	72358.8	73385.2
COX4I1	P13073	21	24	24	100751	96405.6	102609	71410.2	67297.3	70341.5	95738.7	96441.2	84392.4
IFITM1	P13164;Q01628;Q01629	2	3	2				13990.7	12499.7	16282.2	17682.6	9009.2	16869.3
ALAS1	P13196	6	9	9			32930	12049.6	12994.9	11401.2	10108.4	8751.54	9433.56
LAMP2	P13473	3	3	3	11664.4	9212.86	8480.2	7814.99	11249.1	12442.6	11465.2	9611.19	8947.68
RNH1	P13489	33	36	36	33242.5	37751.3	36249.5	59682.5	60217.2	57338.2	47337.8	48930	52377.8
EEF2	P13639	105	117	116	380215	393288	379128	241833	247342	243331	209423	216020	209787
KRT10	P13645	21	21	21	31222.8	30579.4	36439.2	36150.2	30200.1	30895.5	12840.8	12137.1	13491.2
KRT5	P13647	3	3	3				13686.5		10885.2
PDIA4	P13667	87	81	78	134943	136718	141319	134027	129627	127677	99820.1	101861	103474
P4HA1	P13674	15	18	15	14034.9	15284.2	15054.9	12934.8	16381	15148.8	14981.1	15560	11067.1
TPT1	P13693	12	21	18	36166.7	35342.9	33212.4	30482.7	33766.1	28343.5	28906.7	26589.4	22936
LCP1	P13796	3	3	3						2275.57			1598.05
PLS3	P13797	35	38	41	11694.8		9072.38	54699.6	55853.9	53996.8	46701.3	47953	46179.7
APEH	P13798	27	30	30	29300.2	29303.8	25107.9	25902.1	27744.3	25090.5	26879	25714.4	25403.1
ETFA	P13804	39	42	42	119992	119202	118922	63798.7	60350.6	60185	56307	58266.8	56504.7
PRKAR2A	P13861	24	24	24	26777.7	31598.7	25644.5	17378.6	19941.7	17166.7	17116.1	17797	15887
ENO3	P13929	3	3	3	839553	499721	471528	736610	425438	379083	727652	373560	345268
GTF2F2	P13984	9	9	9	9378.69	7088.88	8192.25	10652.4	12841.4	11134.1	8149.36	10498.2	8351.25
CD59	P13987	9	12	11	17530.3			95314.4	88477.6	92964.3	85134.1	83487.8	72779.1
MTHFD2	P13995	8	7	6	20308.3	21807.3	21728.7
MIF	P14174	3	3	3	166224	154695	153901	213614	193554	229681	187900	175665	211748
CD99	P14209	6	6	6	13405.1	14595.5	15488.8	4669.29
PRKCSH	P14314	36	36	36	38787.7	37051	39581.6	65247.9	60808.4	65012.3	55424.2	53928.5	59530.9
FDPS	P14324	12	12	9	44567.9	48506.2	46190.2	31412.8	30271.2	32603.4	31986.3	35548.7	38337.6
COX7A2	P14406	3	3	3	19494.9		22752.6	27935.2		32361.5	29093.5	37425	38057.7
AKR1A1	P14550	30	30	30	24433.5	25933.8	26869.6	90139.2	91000.8	85523.1	70940.5	81398.7	70892.5
PKM	P14618	93	93	93	621537	605298	618600	1.00906e+06	1.00273e+06	1.03574e+06	969728	996789	1.04407e+06
HSP90B1	P14625	77	92	96	492493	502817	482510	524315	499349	460173	400036	403259	382793
SNRPB	P14678;P63162	18	15	15	45391.8	47291.7	49740.7	37751.7	43986.8	35808.8	18938	18273.5	18874
IDE	P14735	21	20	20	32087.1	31479	26008.4	12395.9	15156.3	13173.9	11346.6	12173	11963.7
COX6B1	P14854	6	6	6	9416.9	11494.3	12003.5	17795.7	19043	20134.2	19807.4	16084	13201.7
POU2F1	P14859	3	3	2		9532.21		5860.33	5622.96	5425.42	4367.56	5294.48	4648.21
HNRNPL	P14866	30	33	33	181205	166769	185521	128403	134288	130950	107152	116239	105937
DARS1	P14868	53	54	54	41007.8	36804.5	40636.7	30471.3	31423.4	31482.6	27381	27844.5	28370.9
JUP	P14923	44	44	38	30058.8	26595.5	22714	42199.4	40655.8	44110.3	39691.2	43151.5	44789.1
UQCRB	P14927	8	9	9	39637	39861	33876.8	42842.4	45721	35431.6	18826.6	16254.9	17803.4
CPB1	P15086	3	3	3	26344.6		24088.2	138785		152860	27650.8		44631
AKR1B1	P15121	23	27	27	38031.7	37570	41499	190997	183626	203010	158475	171061	157865
PVR	P15151	9	9	6		9854.8		11097.7	9499.33	8878.02	16339.3	9161.18	9000.08
GSPT1	P15170	18	18	18	9096.24	10126.7	7505.52	10080.1	13404.6	9894.85	9071.52	10359.4	9702.7
EZR	P15311	63	69	72	81329.7	74610.7	67175.6	86180.8	91081.7	84511.4	79855.1	78360	78565.2
UCHL3	P15374	15	15	15	11245.7	11050.9	11109.9	28098.3	33902.6	38186.7	25910.4	32333.3	33784.7
NME1	P15531	24	30	30	263636	283217	303233	287163	336580	341675	266785	296553	284906
GNS	P15586	18	18	18	18588.4	19411.3	17016.2	20269.7	20612.4	23450.5	28697.5	30620.8	34327
RPS2	P15880	27	30	29	297050	272363	253527	173246	164072	138410	222794	218172	216093
DSP	P15924	13	12	14				11093.2	13057.8	10509.9	6972.69	7655.58	6213.85
RPA2	P15927	6	6	6	8593.93	11398.5	8476.57	6279.66	4615.06	5477.4		6274.15	6270.7
COX7C	P15954	6	6	6	23112.6	21767	14459	37265.8	34776.9	29254.9	27215.7	29955.5	22679.3
CD44	P16070	15	12	12				37784	40775.5	43260.6	27299.8	26673.6	23554.4
H2AX	P16104	6	6	6	987391	1.07799e+06	790662	658657	614748	491853	880210	1.02089e+06	870206
ITGB4	P16144	44	43	40				27557.9	27430.1	26057.8	25334.7	24120.7	25299.1
CBR1	P16152	21	24	20				71392.5	74510.5	72815.9	64119.9	65364.6	58706.4
ACADS	P16219	5	9	9		21770.2	11143.6	10703.8	15396.7	13583.6	13059.6	12063.5	14902.6
CREB1	P16220	6	6	6	5531.76	4924.21	5204.92	3613.67	4440.51	5001.72	4527.08	4199.65	4981.01
GLB1	P16278	12	12	15	8151.4	9371.43	10490	9443.34	9711.65	11788.6	7544.41	8482.5	9975.65
NCK1	P16333	9	9	6	7567.14	7212.6		7257.52	8237.68	9098.49	11866.8	12760
H1-5	P16401	19	21	20	335617	397399	387755	419081	362131	297511	279666	292029	211691
H1-3	P16402	0	2	1		32284.9	26384.1
POR	P16435	21	21	21	52083.5	61940.7	48716.8	19768.1	19208.2	20162	27869.9	26498.6	28719.5
MGMT	P16455	6	6	6		6822.5	6247.35	10847.9	13174.8	11175.6	24142.3	14312.8	13084.6
ATP2A2	P16615	78	81	81	44443.4	45815.5	49615.6	71615.6	77287.7	73477.4	65468.2	65433.5	66741.6
FAH	P16930	12	10	11	11254.4			13522.2	13692.7	16238.3	12702.6	9861.59	13348.4
STMN1	P16949	18	26	24	549095	598924	596593	85717.7	93989.5	96261	67410.9	72016.5	70677.3
YBX3	P16989	18	21	18	75210.5	92684.8	98993.3	62131.8	84340	85171.4	55372.2	67231.7	70368.9
NAGA	P17050	6	6	6	11458.1	12495.3	12108.4	8659.64	8602.33	8703.83		9876.95
HSPA6	P17066	24	27	21	68300	82824.9	73161	391618	379217	328061	435531	435365	374455
HMGA1	P17096	3	6	6	23520.7	97342.3	114093	12722.4	68439	45831.5	11998.8	40472.2	37147.6
TMEM11	P17152	6	6	3	10424.6	10316.1	6741.81	9871.25	8616.29	9205.14	10451.7		10965.9
GOT1	P17174	24	24	24	28398.7	30539.5	31443.9	50545.2	42599.5	40671.3	40437.4	45126.7	40052.7
PRKCA	P17252	27	20	19	9148.19	8233.46	8868.73	15149.8	15491.5	13742.5	14545.9	13484.2	10194.7
ITGA2	P17301	33	33	35				29604	34307.9	32506.3	31036.5	26580.8	27691.5
UBTF	P17480	14	15	21	29390	26368	27567.9	18354	16744.7	19290.1	18785.5	17088.2	20620.7
HOXB9	P17482	1	1	1	2100.05		3529.45
HOXB6	P17509	3	3	3	5282.7		3456.83
NDUFB7	P17568	6	6	6	7559.24	4539.97	5038.17	6642.63	6356.6	9696.65	6083.16	5183.45	5754.3
PRKACA	P17612;P22694	3	0	3	11911.5
CAPN2	P17655	27	30	30	18771	23712.1	20663.5	39198.5	42912.3	36016.3	39001.7	34308	31615.3
CTPS1	P17812	36	33	36	54807.4	54905.4	47758.2	22835.1	23588.2	22592.2	20574.9	23679.6	20056.3
DDX5	P17844	72	72	72	110682	108210	101143	87936.8	84248.2	82255.1	78549.6	78040.6	73696.6
PFKL	P17858	15	12	12	16041.3	18644.5	14375.6	28882.7	27538.7	24005.7	24715.7	22599.9	25161.8
LGALS3	P17931	0	6	6		6468.57	4636.38		14284.5	15685.3		14453.2	16278.1
PSMC3	P17980	24	27	24	27801.2	24469.3	18962.6	19101.8	16011.3	17909.3	19462.5	18773.5	17885.7
TCP1	P17987	54	60	53	53307.2	59463.5	66705.6	65857.6	62223.7	62201.5	44843.8	49869.8	48926.1
PTPN1	P18031	9	9	9	11536.8	9610.04	10968	13384.8	12818.3	15246.8	12874.8	12003.7	10719.7
RPL35A	P18077	12	15	15	50198.3	45128.3	35675.7	38302.5	35198.1	21951.7	31962.8	33149.5	22928.2
ITGB5	P18084	6	6	6	8332.55	11190.9	12403.9	14071.9	12208.4	16765.1	7652.99	19078.4	18298.9
ARF4	P18085	15	15	12	78162.7	68429.7	69542.3	98011.7	90704.7	107232	89786.5	89440.9	95007.9
RPL7	P18124	30	36	34	181470	178115	187161	152312	150091	167345	126819	132909	154377
VCL	P18206	219	219	210	151220	156186	156732	246387	242101	232010	190472	190025	187803
SON	P18583	39	36	42	57332.5	57359.8	52139.7	24332.5	20874.8	25022.2	23811.7	23713.3	23754.2
NELFE	P18615	15	12	15	9931.2	10746.6	10070.6	16484	14693.6	16804.8	24583.4	26174.8	21938.8
RPL17	P18621	12	15	18	202533	195481	194914	160151	179227	161243	131666	139928	107424
PGAM1	P18669	30	30	33	82016.8	82983	90088.4	112116	120700	104666	105306	108584	106550
RCC1	P18754	24	24	21	28226.7	30285.1	31849	38543.2	36635.2	49305.8	14311.1	12257.6	13465.1
SDC1	P18827	3	3	3		4617.14	5022.69	5224	4856.5	5463.98	7805.26	5040.97	3138.81
LIG1	P18858	3	3	3				4922.41
ATP5PF	P18859	12	12	12	39884.8	39953.2	31740	48332.3	44416	37111.8	42274.5	36263.9	31907.6
XRCC1	P18887	6	6	6	11163.2	9741.12		7215.74	7944.61	9881.34			14383.7
CDH2	P19022	8	9	9				8394.4	8021.94	8576.2	15163.7	10942.1	9313.96
PLCG1	P19174	6	9	9	20321.3	19183.6	17868.9	9366.83		5513.23	6233.8		7769.2
CD58	P19256	3	3	3		3758.47	5275.53	7448.87		7183.81	7166.82
NCL	P19338	93	87	87	270659	285815	274413	282075	281134	276703	230089	218197	205082
HK1	P19367	33	30	33	28225.5	30369.8	25502.1	17898.1	22359.1	21514.1	22528.6	17264.1	19321.2
POLR2E	P19388	12	12	12	13503.8	12580.7	16174	11636	12260.6	8913.54	8907.64	10197.6	11803.3
NDUFV2	P19404	3	3	6		21144.7	13079.7	16403.3	18190	14226.2	8006.24	4305.44	9917.75
ERCC3	P19447	6	3	3				10485.2			4063.41
EIF2AK2	P19525	3	3	3	4471.63	7177.32	5224.46	4269.09		4628.54	4798.2	5066.29
SRM	P19623	9	9	9	7585.17	7108.89	5956.59	7380.56	6241.62	6691.08	6991.48	5955.48	6927.64
CSNK2A2	P19784	6	6	6	2395.45			3121.05	3323.04	2410.25	5451.4	3593.93	5381.76
NFKB1	P19838	3	3	3	1589.23	3267.88	2215.21			1730.41
ATP2B1	P20020	6	6	6	9478.31	8375.68	6419.8	8573.29	7489.08		11434	8723.11	6760.93
EIF2S2	P20042	24	27	24	33089.9	27584.5	29197.6	25869.1	25373.5	27232.1	26641.1	27473.6	25743.4
ANXA7	P20073	51	57	57	25796.6	28411.4	25766.3	49097.6	51015.7	48883.7	55170.7	52855.9	48050.3
BTF3	P20290	9	9	9	17400.8	10623.8	14825.5	13984.4	16511.4	10249.7	13251.4	13221.5	12861.1
RAB4A	P20338	6	6	6	8617.14	8575.6	10109.4	6771.44	13345.6	10486	10850.4	10322.3	10058.8
RAB5A	P20339	12	9	12	13776.9		17117.8	9212.96	11759	11811.2	16532.9	10996.3	14805.3
RAB6A	P20340	9	9	9	43905.9	43330	43764.8	36456.7	39423.9	34250.6	30834.9	31018.2	34393
PSMB1	P20618	18	27	27	55766.5	52194.2	48634.9	45033.8	46971.7	47967.2	42552.4	41638.3	37262.6
M6PR	P20645	3	6	6	8365.74	10160.8	8316.1	5968.45	13475.2	13089		11704.6	11758.2
COX5A	P20674	11	15	15	15528.9	23049.9	22012	69270.5	62946.1	63541.4	35894.4	40610.9	35991.1
LMNB1	P20700	75	84	84	87319.3	93208.5	94759.4	81196.6	85938.2	81277.6	78493.4	85048.6	85200
CAST	P20810	21	20	21	17203.3	17440.6	17652.2	41596.1	31900.2	46292.9	34544.2	34753.6	39333.1
AGA	P20933	3	3	3							1482.21
RASA1	P20936	22	26	26		45647.7	48652.8	16117.4	17376.7	19209.4	24695.7	27497.5	22903.8
PTMS	P20962	8	8	8	92317.6	122587	116973	50094.6	57311.9	77644.7	34202.5	49565	45127.5
CDK11B	P21127	9	9	9	16285.1	14387.6	15489		8009.21	9219.59	30418.4		31353.1
GSTM3	P21266	12	12	12	60574.9	67234.8	72316.2	21835.4	17667	21396.8		18098.1	14000.9
ATP6V1B2	P21281	18	12	18	17504.8	14224.6	15199.8	11480.3	9567.26	12787.4	10324.2	11525.2	11489.4
ATP6V1C1	P21283	12	9	9	17737.3	20603.1	23411.9	16103.9	16816.7	15669.8	10728.9	10102.5	10683.6
CSRP1	P21291	12	11	12	19143	23010.1	13211.9	48071.8	48279.3	47895.8	42584.2	46012.8	47488.8
FLNA	P21333	285	296	295	101502	96574.1	96169.3	402880	399297	410646	351673	360025	352903
ACO1	P21399	15	18	18	6599.08	7186.38	6889.26	11317.7	13345.3	12426.3	27268.4	20244.3	25330.1
NT5E	P21589	15	12	15	11016.8	12418.7	11120.6	45008.9	36051.1	38879.2	56410.2	42621.7	50282.3
TAF1	P21675	3	3	3	9687.12		8083.95	17894.7	13456.9	15776.7	9522.8	8810.3	9039.48
VDAC1	P21796	27	24	30	247442	274397	273382	269480	270665	280050	252209	258548	243812
SDHB	P21912	15	15	18	27706.7	30414.8	26143.4	14340.2	15275	13440.2	14150.7	14632.3	13432.2
CD9	P21926	3	3	3	6219.92	6373.93	7518.82	9794.77	11403.8	11305.1	7386.07	8008.99	7031.6
BCKDHB	P21953	3	0	3	4204.88			4480.1		4999.93			4030.62
COMT	P21964	15	12	15	14572.1	17258.8	20238.3	18409.4	20577.5	19449.1	14885.2	20172.5	19841.8
TGM2	P21980	45	50	51	32443.2	36284.3	32270.8	72969.1	61261.8	59944.1	74623.5	72708.8	70542.6
MMUT	P22033	3	3	3	8777.11	10513.8	7505.3	5802.85	5294.59	5962.66	5314.25		6119.56
OSBP	P22059	18	15	15	12973.1	11680.2	13408.3	14345.5	13805.1	14131.9	17037.7	17127.8	19198.2
PCMT1	P22061	9	9	9	15510.7	19102.4	15936.9	22982.9	16253.7	20431.8	9835.71	15032.4	21022.1
FBL	P22087	12	15	18	120810	115838	109151	102206	99512.1	93217.2	110622	100233	96865.6
GART	P22102	57	57	54	27289.9	27972.8	29315.4	22246.5	21794.3	21338.4	21225.1	22575.9	22785.6
PAICS	P22234	51	48	51	45362.9	45491.7	46678.2	51228.9	49932	52081.4	47842.7	45911.1	51975.2
SCP2	P22307	6	6	6	45799	44887	39207.1	27401	32490.5	32304.2	24330.4	27527.7	29977
UBA1	P22314	87	87	75	150470	144731	150178	67736.2	69705.7	64687.4	63217.1	63389.4	58030
NME1-NME2	P22392	21	18	15	53430.2	54882.9	61422.1	69147.5	65697.3	62715.6	63191.1	60121.3	58105.2
FDXR	P22570	29	29	32	20238.4	16682	20856.4	65309.3	70790.3	74702.6	71020.1	74782.1	71780.8
HNRNPA2B1	P22626	54	59	59	463400	470642	443573	334113	344523	342753	293450	291851	289723
CALB2	P22676	27	30	27	71034.6	75930.8	64922	48940.5	50955.9	46502.3	43324.2	43673.1	38667.5
CBL	P22681	6	6	9	15691.1	24154.5	21377.9	15235.5	16317.8	12858.3	13139.8		14063.1
UQCRC2	P22695	30	30	27	62478	62885.3	59376.1	59173.3	55563.2	61175.8	39645.6	44335	42021.4
FECH	P22830	3	3	0		5267.06		11854.6
TCEA1	P23193	21	21	21	19086.4	20444.6	19843.2	19258.5	18837.4	19799.7	21487.6	21786.2	20454.2
ITGA6	P23229	24	24	24	6990.35	7705.39	6983.01	16357.7	16590.1	19640.5	13827.4	14503.8	13141.4
SFPQ	P23246	75	79	81	102581	104039	107449	77882.3	80318.4	76714.9	81330.6	75693	76994.2
TUBG1	P23258	8	8	8	10980.2	9863.3	10150	9068.51	10189.5	10012.9	13801.7	11728.8	5936.75
PPIB	P23284	26	26	26	99782.6	91055.1	98102.8	207844	209928	210260	166175	173741	163273
ME2	P23368	33	33	33	88210.1	88955.2	86020.6	37290.4	35872.4	33750.1	41119.4	41661.6	40517.8
GLDC	P23378	6	6	6	16236.3	14907.3	13920.9				1908.84
WARS1	P23381	42	43	47	32223.1	31757.3	34801.4	70655.4	72511.4	74465.6	67173.7	67151.2	73087.5
RPS3	P23396	42	42	39	281442	286494	284980	252077	255613	259081	233750	234262	238865
PTPRZ1	P23471	3	3	3	21582
SP100	P23497	15	12	12	54172.7	49824.4	40003.8	42364.8	52158.7	47025.9	43396.7	32940.9	29590
AHCY	P23526	45	45	48	109337	110541	114350	87077	85678.9	89230.2	94222.4	93983.1	92413.3
CFL1	P23528	33	42	45	1.15762e+06	1.18123e+06	1.12033e+06	1.13164e+06	1.09306e+06	1.09126e+06	924930	1.0195e+06	915963
EIF4B	P23588	18	21	18	23682.1	25911.4	23918.4	31973.8	35660.9	33586	23967.7	27278.7	27980.4
F8A2	P23610	3	3	6	3343.12	2699.99	1300.72		3137.46	3412.29	3555.21	5180.49	5478.24
ATP2B4	P23634	12	18	18	10009.6	8161.45	10060.5	35839.8	34052	31588	16470.1	13416.1	13264.8
DGKA	P23743	3	3	3				15072.3	13399.6	15840.7	13720	15871.3	18230.6
CPT2	P23786	16	15	15	10569.3	12475.7	12768.4	11024.4	10085.1	8645.82	15977.3	24259.7	23190.8
DTYMK	P23919	18	18	18	65275.7	60063.6	65393.3	29245.8	32061	30169.4	28486.8	30413.6	27644
RRM1	P23921	9	9	9	22667.6	14388.2	12226.4	16840.6	13825.6	16060.9	17975.1	11881.2	13030.2
EEF1B2	P24534	9	9	9	153285	140352	141517	213883	219043	213183	177647	174038	161126
ATP5PB	P24539	12	18	18	59912.9	67454.1	51787.3	80628.3	68747.6	77168.3	72186.1	64659.5	73940
ACP1	P24666	18	18	18	40417.9	33187.4	36903.7	28815	27078.4	29178.5	30748.9	27100.3	28694.9
ACAT1	P24752	36	39	36	72768.9	72923	72361.1	42210.6	48117.7	43416.8	34277.1	36469.2	34211.1
TNC	P24821	45	36	43				44047	37685.9	41496.6	37126.9	40944.1	41480.9
MYL9	P24844	30	26	30	22733.9	21847.5	20852.4	62430.7	59847.4	57565.6	52816.5	56689.8	50380.2
POLR2A	P24928	18	18	18	7946.12	6331.91	7353.07	6229.82	4552.11	6085.17	9790.75	10551.5	11760.3
CDK2	P24941	3	3	3	9538.64	10282.5	2857.78					5662.51
GRK2	P25098	0	3	3		2480.01	2376.6			1937.99
MCM3	P25205	63	54	65	33943.4	33442.2	32329.6	22305.8	22090	22299.5	20592.2	21028.8	20443.5
MPST	P25325	12	12	9	35879.4	33616.1	34472.9	14746.6	14015.4	13693.8	15700.7	15455.6	16246.1
RPS12	P25398	15	21	21	144473	141162	135741	121666	131635	120907	103575	99121.4	104202
FAS	P25445	3	3	3		3549.77		3728.33
YY1	P25490	6	6	6		2775.78	1709.95	3789.84	3694.08	3946.2	3204.95	3310.81	3529.38
DNAJB1	P25685	18	21	21	40186.2	39029.8	32688.3	54924.7	50340.4	49486.1	49245.2	48366.9	46612.8
ATP5F1A	P25705	78	78	84	284286	297866	269303	377620	383227	338196	327672	357305	303910
PSMA1	P25786	24	30	30	120646	116762	97316.5	92188	108482	88089.5	93153.3	91323.9	86717.5
PSMA2	P25787	18	21	21	47100.5	39871.9	40842	37319.5	37440.8	40808.8	17913.9	15304.7	26837.5
PSMA3	P25788	21	24	26	52611.4	62810.8	60049.3	46413.3	53189.2	48704.1	43139	47620.8	47426.6
PSMA4	P25789	24	24	27	44998	44647.4	46563.9	34794	37029.6	33391.7	34501.5	38074.7	37411.8
ITGA3	P26006	33	38	37				58524.7	63202.3	56479.1	46575.5	48403.6	44286.1
MSN	P26038	24	27	27	39350.1	38450.9	38023.5	15860.3	15411.5	13799.4	20556.9	20053.7	19718.2
DDX6	P26196	24	26	27	79829.4	72805.7	89962.9	18235.5	18216	20438.2	51534.1	49094.8	58820.7
DNMT1	P26358	24	27	30	11883.5	11559.9	12240.7	58129.2	57405.6	49678	16214.4	11680.1	11841.2
U2AF2	P26368	27	30	30	30317.3	35102.1	36254.5	23837.2	24839.8	22737.3	19177.9	18786.6	21831.5
RPL13	P26373	27	27	27	144513	136949	143831	112579	112302	104522	112980	104037	109595
ELAVL4	P26378;Q12926;Q14576	2	3	3	6859.84	7046.24	5399.9
IVD	P26440	14	15	15	12784	12957.5	14861.7	16852.3	15411.2	14509.4	17800.8	16385.2	15789.7
S100A4	P26447	3	3	3	7547.77			22713.6	22052	17194.2	16451.1	15227.3	12930.3
HMGB2	P26583	18	18	21	89996.8	91768.5	83149.9	93852.3	96696.7	84661.1	85560.6	88697.5	89058.6
PTBP1	P26599	26	30	30	168019	159615	135676	93757.5	101723	87906.9	92665.3	100156	73346.4
TARS1	P26639	54	54	51	69899.9	63934.1	64784.1	46678.2	46796.5	51540.8	42418.4	43478.6	43278.5
VARS1	P26640	81	93	90	35573.1	38037	34249.3	92690	99389.7	94494.7	44845.6	44682.5	44179.5
EEF1G	P26641	30	33	33	222002	227789	218969	240888	246342	254750	199819	203494	203735
FKBP2	P26885	3	3	3	22365.5	16918.6	19369	20203.1	19078.5	26928.7	24616		19723
STOM	P27105	20	20	20	16921.4			30483.1	32319.7	30831.9	21407.2	21322.9	21618.7
YWHAQ	P27348	36	36	39	456234	488848	479721	663134	645137	675324	457566	503160	461726
MAPK3	P27361	12	9	12	9638.88	9444.01	9425.7	12607.8	11762.5	9907.73	10636.4	9537.03	9616.89
RPL10	P27635	18	21	21	74225	89492.8	75928.8	99666.1	87404	79823.6	98634.7	89322.7	82020.5
RPA1	P27694	27	21	24	19612.4	20144.8	19777.9	12310.2	14525.2	12815	8590.82	9568.01	9861.07
APEX1	P27695	36	36	36	39336.2	37913.7	35494.6	47017.2	48249.2	48171.4	40572	43669.7	39049
DCK	P27707	3	3	3	5439.26	5458.59	5050.6		2773.65
CAD	P27708	60	63	63	38459	37845.1	44181.4	49654.2	48795.5	52605.5	33978.6	32383.2	33862.4
CALR	P27797	24	21	24	246589	300986	282899	218941	246581	226687	195735	195138	200235
MAP4	P27816	108	105	111	81494.9	83803.9	81148.8	140961	146067	147002	94447.5	96453.2	95161
CANX	P27824	41	36	35	41928.2	43344	42004.9	107309	110296	111216	92178.6	90226.8	82780.5
PSMB8	P28062	8	8	8				3962.57	7191.2	5395.14	7990.45	5502.32	5128.98
PSMA5	P28066	21	21	21	131676	125342	130642	112506	106464	112764	98465.5	101701	102621
PSMB4	P28070	12	12	12	59518.9	55504.5	56718.6	54491.2	47594.5	45162.5	53615.6	39880.1	36318.8
PSMB6	P28072	9	9	9	57578	59997.6	51839.5	64069.4	64441.3	60414.8	33415.2	31768.3	31738.7
PSMB5	P28074	24	27	24	62272	61425.3	64896.1	35192	37569.9	37753.7	36856.4	37121.2	31373.3
ABCD3	P28288	6	12	12	17652	19673.5	18261.2	27618.4	30244.9	29998.3	27240.5	24123.8	21271.7
ITPRID2	P28290	9	9	9	10906.3	9984.44	8361.62	14291.5	10940.6	9187.98		13561.8	10756.5
NDUFS1	P28331	24	33	30	27135.7	27302.5	27087.3	32672.3	32301	28017	24159.9	21571.7	25962.4
POLD1	P28340	6	6	6	3625.67	3970.07		5167.7	3969.18	3292.47	5916.66	6630.94
MAPK1	P28482	6	6	6	13021.3		9675.59	22932.5	14551.3	6657.08	14868.8	12816.7	8201.15
GCA	P28676	3	0	2				6185.02		5006.53
RXRB	P28702	3	3	3		10389.2	12900.3				21895.1
GRN	P28799	6	9	12	2120.36	6179.76	4775.07	2500.84	3116.85	5493.4		3247.76	3552.04
LAP3	P28838	50	51	51	31162	32648.2	30625.4	38063.7	37907.5	37829.1	27258.7	33936.1	32658.7
TPP2	P29144	21	21	21	14622.6	18193.5	14726.2	12205.6	10608.1	10361.6	11003.7	12307.3	10150.3
IMPA1	P29218	9	9	9	19326.8	20820.1	20371.4	11078.2	13847.5	10879.4	8033.83	11109.8	8919.27
CCN2	P29279	3	5	6		16668.1			50629.9	32327.3
EPHA2	P29317	33	39	42	68242.6	73088.2	67953.5	46266.6	47970.5	43000.6	35569.7	38657.7	35045.8
EPHA3	P29320	3	3	3	4446.84		5104.39
EPHB2	P29323	2	3	2				5208.33	7213.77	5356.74	2494.51	4391.03	5440.72
PTPN6	P29350	4	5	2				7552.18	8468.15	6997.6	9448.9	11587.6	9735.28
SHC1	P29353	3	3	3	12255.6	10416.7	13889.1	13447.4	14768.6	16919.6	13919.4	13522.4	14211.4
MPG	P29372	9	11	12	12485	14139	12096.1	10513.4	12817.1	10889.5	15522.2	14563.1	23684.2
TKT	P29401	69	69	72	105208	111165	104399	689412	706871	715290	622000	604210	621752
RBMS1	P29558	0	3	3			38548.2
PML	P29590	24	24	24	25933.4	19035	18385.2	28167.1	21273.6	24614	21954.8	21421.3	20716.3
EEF1D	P29692	33	36	36	143248	135728	139444	215580	203682	197638	184244	179974	173463
MARCKS	P29966	12	11	12	7193.91	9020	10079.8	52584.7	59933.9	64184.8	29218.6	36009.8	41458.7
GNA11	P29992	12	9	12	29597.5	27089.8	38142.5	33662.1	30031	54391.1	28328.2	30095.4	31167.9
ALDH4A1	P30038	12	15	15	37216.5	36034.9	31441.3	31339.5	21744.2	21480.3	14089.3	12251.3	12162
ERP29	P30040	30	33	30	169076	164195	152780	247320	232115	240653	204037	191881	178868
PRDX6	P30041	30	36	36	68822.6	80135	75438.7	130678	135011	130849	124421	127511	127242
BLVRB	P30043	12	12	12	23036.7	22553	22335.1	25850.4	25955.8	24949.6	27669.6	31292.3	23452.3
PRDX5	P30044	18	20	15	171414	150363	148495	357821	337540	290328	282140	275442	267879
DDT	P30046	6	9	9	18024.9	16823.2	14645.7	33809.6	27815.8	28162.9	26167.5	22574.8	26624.5
PRDX3	P30048	9	15	15	84952.2	81143	91095.7	124955	121355	110082	103735	112103	105756
ATP5F1D	P30049	6	6	6	171143	165356	164239	152354	164407	166598	117012	119069	134555
RPL12	P30050	15	14	15	246121	246811	278880	225482	220594	239538	185775	192814	199461
ECHS1	P30084	36	35	33	36653.6	28686.8	31369.9	46860.7	46878.3	43681.4	49162.4	47712.2	43679.4
CMPK1	P30085	12	12	12	13387.8	18831.8	18773.2	24556.5	24864	28167.5	25977	36049.2	36525.7
PEBP1	P30086	21	21	21	125851	122770	118542	218204	202558	200599	180367	174526	167670
PDIA3	P30101	66	65	60	177066	170566	175888	193410	191032	200905	172036	168752	167985
PPP2R1A	P30153	72	69	72	70271.4	68819.2	66793.5	68665.5	73853.2	63093.4	60680.1	61528.2	55789.4
CDC27	P30260	3	3	6						4530.55
NMT1	P30419	14	14	16	19738.9	19298.5	20826.3	17324.3	20313.3	17303.3	38896.1	37814.4	37722.5
HMOX2	P30519	18	14	18	20351.9	19968.5	23346.2	57160.5	61035.2	55515.7	18959.5	18876.7	21563.6
ADSS2	P30520	12	12	12	22342.9	18741	20592.2	21681.9	23149.6	26998	20755.7	18624.2	23278.7
AXL	P30530	3	3	0				3953.69
LRPAP1	P30533	6	6	6	7545.55		6809.79	8617.62	8345.92	7109.98			3908.43
ADSL	P30566	18	21	18	48644.1	49900.4	33935.3	26275.8	26899.1	20312.1	24927.3	27500.2	21744.3
CLIP1	P30622	9	9	6	11145.7	15787.5	12230.6		33845.1			27256.1
SRI	P30626	18	15	20	102591	98868.4	89420.9	62691.2	64814	57586.8	44247.8	42942	46090.5
SERPINB1	P30740	23	23	24				42234.8	35528	35411.8	39231.5	34731.8	35686.4
SLC7A1	P30825	3	3	3					7735.57	9291.08			5899.1
ALDH1B1	P30837	0	6	6		7416.37	8046.89			4751.29		4701.63	3900.86
POLR2B	P30876	15	15	18	7465.3	9901.31	8769.37	9188.48	8195.5	8545.91	12963.3	14244.5	9818.97
SDHA	P31040	27	30	33	47137.1	49432.7	45879.9	29270.1	25516.9	31885.9	23529.2	21552.3	26800.5
CORO1A	P31146	9	12	9	13825.5	14602.1	12543.4
GDI1	P31150	21	21	21	31166.3	32864.2	29314.5	27121.1	27040.5	26532.4	29833.3	26885	25833
MAT2A	P31153	18	18	18	38135	30333	33683.9	37808.4	33605	30911.6	47900.4	40712.9	31212.3
CPS1	P31327	0	0	3						2348.48			2395.93
RRM2	P31350	9	6	9	17184	14961.2	9044.5	26581.2	21150.6	20499.4		14375.3
DNAJA1	P31689	28	30	27	37967.9	38964.3	39451.3	39319.9	42363.7	36305.2	30673.1	36035.8	34274.8
UQCRC1	P31930	24	30	30	47075.4	47727.1	49105.4	47816.2	44734.5	47295.9	40635.8	39326.4	44119
HIBADH	P31937	12	12	12		8416.59	9978.37	35381.1	38690.8	37127	34069.8	34951	35595.4
ATIC	P31939	65	69	69	61890.8	66679.4	67697.9	48797.3	54459.3	53092.8	42834.8	47937.7	47854.1
HNRNPH3	P31942	24	21	24	97488.9	102349	101782	56066.3	54541.7	54165	41769.2	40975.8	38510.7
HNRNPH1	P31943	24	24	27	111269	105348	114344	61559.7	73669.2	65266.1	72984.4	81916.6	84599.6
YWHAB	P31946	15	15	12	234686	251344	246428	255429	278764	294806	241421	245351	251619
SFN	P31947	15	18	15	19518.2	19338.9	19512.2	14680.7	14625.6	15774	11472	11946.6	13088.7
STIP1	P31948	91	108	104	117121	111577	109402	211440	197695	182009	180554	189339	180422
S100A11	P31949	21	20	18	439863	349330	368427	283209	259053	241475	269477	237058	217747
PRDX2	P32119	21	19	19				111199	111828	108066	111889	111378	97348.4
DCTD	P32321	3	3	3	4114.38				4285.42
PYCR1	P32322	30	32	32	36896.4	33639.7	35461.8	36384	35314.6	43400.2	26947.1	31372.9	32443.3
ELF1	P32519	3	3	3						4851.14	3123.94		3447.45
STX2	P32856	3	3	3		4418.23	4065.82		2324.14	2467.96
RPL9	P32969	15	18	18	74973.5	77764	75201.8	54263	64127.6	57487.9	65066.6	56952.6	66414.2
ACSL1	P33121	6	6	6	9022.88	7951.26		4075.25	5246.89
KIF5B	P33176	70	74	71	43903.4	47315.9	43543.2	29171.5	30280.9	30519.4	25123.2	24770	26122.9
CSTF2	P33240	18	18	17	12521.1	14014.5	11201.2	9015.06	8260.8	7851.48	9914.92	9975.16	10691.3
DUT	P33316	18	18	18	36226.4	35567.1	36794.5	17075.3	17408.7	18789.8	13369.4	12286.3	16918.9
ABCC1	P33527	12	12	9	107438		128018	17237.4	19462	17251.6	11767.8	11725.9	15345.2
CKS2	P33552	0	3	3						2119.75			1129.81
ABCD1	P33897	2	3	3				2840.56	2630.42	4139.35		2314.3	3083.95
MCM4	P33991	42	42	39	44518.8	43609.4	41576.7	27061.3	25428.5	24652.2	25535.5	28234.6	25953.4
MCM5	P33992	39	42	42	33961.4	30112.8	33255.2	17361.1	17008.3	16033.8	21415.4	16362.8	17683.8
MCM7	P33993	36	42	42	46993.7	44978.8	47747.3	19876	23176.8	21741	45915.3	53329.4	48853
SHMT1	P34896	6	6	6	12788.3	13884.4	17224.1	19875.1	13887.9		23732.7		19342.4
SHMT2	P34897	53	54	54	121403	123385	116438	107211	104401	104581	156201	155231	149891
HSPA4	P34932	99	107	96	88357.8	80842.6	86473.5	117992	109413	109112	111634	104849	103865
GPC1	P35052	3	3	6			6601.48			6646.25		5593.71
PFN2	P35080	9	12	12	95451.8	105302	94259.8	26524	29456.5	23874.7	25801.4	29444.8	23446.2
CTNNA1	P35221	66	69	69	49123.2	54771.6	53130.5	64944.2	62397.4	61063.7	54323	56635.7	51820.6
CTNNB1	P35222	18	24	24	46868.7	51133	44348.5	39216.1	37535.8	40650.9	33096.8	37492.8	31963.8
PHB1	P35232	33	36	33	138765	128083	129235	212030	191525	199978	207578	185634	194927
SERPINB6	P35237	18	18	21	30443	27346.6	29109.6	31367.6	29773.4	29940	33360	32885	34453.6
NF2	P35240	3	0	0	960.43
RDX	P35241	21	21	21	41845.2	41129.8	42223.3	32636	30797.2	32956	25690.4	31850.5	30354.4
RPA3	P35244	6	9	8	14118.8	11854.1	12510.8	9870.15	7931.85	6270.41	5595.87	5927	6893.05
RFC4	P35249	12	12	12	16699.6	18246	17944.1	9289.95	10656.7	13606.6	8003.05	8468.04	10133.4
RFC2	P35250	18	18	15	16696.5	18778.6	18991.6	16857.6	14707.1	12636.1	11322.5	12690.2	12022.2
RFC1	P35251	14	14	15	9772.23	8286.27	9784.22	9461.74	9671.72	10566.4	8823.21	9010.6	7440.32
RPL22	P35268	9	15	15	215597	230750	229053	160186	153690	156387	131315	136454	125579
GTF2F1	P35269	9	12	12	10012.9	11823.7	13328	12179.9	14802.2	13531.4	10817.7	12368.4	13230.8
SPR	P35270	21	18	21	10495	10143.7	9002.95	27262.1	25355.9	21404.1	18225.6	20167.7	17714.8
CBS	P35520	6	6	6	17568.9	23628.4	22242.9	3286.22	2824.71	3229.14
KRT9	P35527	3	3	3			6029.36				10458.9
IRS1	P35568	6	6	6	4808.99	8838.46	9046.08			14712.6	5556.9		9328.64
MYH9	P35579	296	320	332	53621.8	54545.7	52445.4	180697	184270	178708	158774	162325	156170
MYH10	P35580	72	72	68	29910.1	27907.1	27154.5	21931.7	24824.4	22732.7	22987.7	23276.7	22194.2
COPB2	P35606	42	39	42	36309.7	30323.2	30536.9	36204.4	38902.2	39937.8	33993.5	31854.1	31394.3
ADD1	P35611	17	18	18		7583.22		13278.3	12024.7	11511.3	13229.2	11478.7	9254.59
BSG	P35613	17	21	18	56806.5	64055	56376.6	24101.3	26903.9	21569.7	23044.4	23850.8	24866.5
FUS	P35637	21	18	20	187212	174932	183386	143679	145551	147498	114350	114793	110508
NUP214	P35658	18	20	21	22772.5	26053	24082.6	13326.7	16830.7	13817.3	10776.9	9516.16	12910.6
DEK	P35659	24	27	29	54539.9	57141.5	48384.8	56785.3	57457.7	55966.6	50558.7	48989.6	44751.8
GLRX	P35754	6	6	6		5233.33		8124.34	8100.84	9649.2	9560.76	8163.68	8699.61
KRT2	P35908	15	15	21	44987.2	37746.9	41509.5	34630.1	40735.1	44978.1	11209.3	11136.2	11027.2
HMGCL	P35914	9	9	9	16304.6	12569.5	12358.7	9222.09	12042.6	8061.22	12777.4	7951.16	10696.7
PSMC2	P35998	51	48	45	57526.7	55797.9	59940.6	48877.6	45327	46088.3	53938.1	53572.3	52379.5
ARL2	P36404	6	6	6	21550.1	29386.5	34385.9	13408.4	16846.3	17352.1	11598.5	13883.7
ARL3	P36405	18	15	12	15795.6	15125.1	14521.7	63301.1	70415.6	62438.8	9801.51	8372.53	9148.4
TRIM23	P36406	0	3	3		5904.97	3689.49		10325.6			7475.05	4019.94
MAP2K2	P36507	3	3	3	14346.2	15081.7	16613.7	7341.26	13200.9	13497.7	8275.67	8762.23	7478.57
ATP5F1C	P36542	18	21	25	40854.7	42393.9	41662.6	49588.7	49764.6	45218.1	45648.8	39611.1	40121.2
ATP6V1E1	P36543	6	6	6	28776	21673.4	47277.6		11050.1	6955.86	26378.1		3189.57
CPOX	P36551	12	12	15	12708.9	12419.9	13766	6014.19	10176.6	10060.6	9614.93	7839.84	8495.57
RPL4	P36578	48	51	51	136877	129764	123985	105327	114180	107592	95956.7	95013.6	91341.6
NUDT1	P36639	6	6	6	12910	12885.6	12892.2	8719.93	9395.22	9961.32	5656.71	6104.9	6978.8
LONP1	P36776	69	75	75	35041.5	33077.4	34146.9	21840.8	25197	22544.4	24567.7	24657.3	24674.7
PGM1	P36871	32	27	24	10392.8	11262.9	11657.8	28034.8	27466.7	24123.7	17185	18354.1	16739.6
PPP1CC	P36873	3	3	3	28804	26712.7			32885.6	31482.2	22841.9	20441.1	27216.4
GNL1	P36915	12	9	12	10672.6	8892.84	7790.16	11698.4	11957	12116.1	16434.6	12736.7	22051.4
DLST	P36957	24	24	24	34931.7	35339.8	30147.9	65529.6	69648.9	68698.4	59249.5	58392.8	56876
GPX4	P36969	6	3	6	17226.2	13786.3	13492.7	9307.22	12333.1	10854.7	11142.8	15618.9	5655.51
SRP14	P37108	15	15	15	96261.3	90664.8	86422.6	66618.4	63562.5	66303.4	52898.8	52668.5	51160.5
NUP62	P37198	6	6	12	4033.21	3843.33	3905.8	4455.34	4912.07	5812.16		4501.32	4643.5
TAGLN2	P37802	53	51	53	99097.8	94651	91086.1	540990	575687	552783	462719	484367	478488
TALDO1	P37837	45	48	48	100543	99941	93521.3	125233	127179	121186	105346	105641	99241.4
ETFB	P38117	33	30	33	49864.7	46904.2	45389	58036.2	57152.1	51501.4	63132.6	65084.6	57085.6
RBMX	P38159	50	51	48	112015	112235	113699	88428.7	89670.6	86630.6	80384.4	85069.7	79644.2
COIL	P38432	9	9	9	9547.91	6671.53	8752.95	5059.78	3702.23	5148.21		4038.97
ATP6V1A	P38606	18	18	18	20080.6	19548.7	16827.3	23725.6	22505.4	22142.9	22937.4	19640.7	19978.2
HSPA9	P38646	103	108	108	251146	260519	247785	321086	325451	319811	304449	307741	292052
EIF4A3	P38919	42	42	45	41559.8	48651.4	41369.9	39309	41147.5	35853.7	39128.3	35071.7	37220.7
CDKN1A	P38936	9	5	9	9474.01			12324.5		12204.9	6865.97	7309.76	5327.19
RPS19	P39019	33	36	36	126432	128331	125309	109685	107370	94047.2	103709	95771.5	94645.4
RPL3	P39023	30	41	39	92268.2	87708.8	85491.4	75638.1	84653.5	71693.7	64816.1	61564.3	63440.3
COL18A1	P39060	6	6	6		7307.41		5209.65		7521.1	5045.06		6485.09
DDOST	P39656	18	18	18	43482.3	43509.1	39705.2	51439.4	50020.6	48760.2	35502.6	35974.4	35521
ANP32A	P39687	18	21	24	139367	129267	120002	129959	121848	114754	80488	76997.2	74426.4
FEN1	P39748	18	18	18	22187.6	23336.7	26002.2	34215.3	37894.9	37407.4	28897.6	29577.4	32846.1
CUX1	P39880;Q13948	6	6	6			9329.66	13941.9	12457.8	9714.92	12694.6
CAP2	P40123	9	9	9	12691	12454.2	9219.37	7865.16	10954.5	8354.79	10009.5	9907.67	8294.53
TXLNA	P40222	12	12	12	18435.2	23143.4	19379.7	13600.3	14495	17534.6	13109.9	13905.7	11990.1
CCT6A	P40227	60	66	60	145767	151934	141401	147220	134169	132573	128133	122872	125286
NNMT	P40261	6	5	6			9898.75	11884.9	17600.2	12089.9	13267.8	13569.7	11188.2
RPL13A	P40429	12	12	12	87113.3	82911.7	99019.9	79416.7	78710.2	84946.4	67879.5	70803.4	61711.9
STAT3	P40763	9	12	12		47240.8	57972.8	16184	10569.5	10996	9786.51	4890.33	6882.69
USP8	P40818	12	9	9	4849.17	4273.2	5520.65	6223.33	8665.89	8523.44	8542.22	9470.84	11528.1
PEX19	P40855	5	3	3	8160.16	10984.4		15161.7	16896.2	10014.4	10753.8	11244.7	6404.4
MDH1	P40925	24	24	24	181940	182039	167057	144891	152791	127049	130303	125578	129428
MDH2	P40926	57	57	57	306887	321101	320464	354646	363029	369872	319582	332279	337130
RFC5	P40937	9	12	12	7641.8	9235.93	15758.3	9395.53	7933.71	11078.3	14093.9	12856.2	13941.6
RFC3	P40938	21	21	21	13831.1	13235.5	14306.3	11172.8	10171.9	11082.2	13245.1	13856.2	13737.3
HADHA	P40939	75	78	78	61278.2	61101.6	58327.6	71105.5	65401.7	64939.4	66778.5	62205.7	60351.8
EIF2S3	P41091	30	30	27	46868.5	42530.2	40900.3	35478.1	33660.6	30209.5	26248.1	26488.8	27016.4
EIF2D	P41214	7	6	6	7443.68		5475.63		6258.54	12800.3			12158.6
BUD31	P41223	12	12	12	22051.7	19833.4	21551.6	24732	27753.9	23043	14286.3	12625.2	14123.6
NAA10	P41227	20	22	23	18094.6	17881.5	19203.3	13200	16625	13624.8	12529.6	15145.1	11700.1
PPP1R2	P41236	3	3	3		8635.61			4950.45			3871.23
CSK	P41240	9	9	9	15317.4	14998.4	21104	11164.4	7156.07	10111.7	9907.83	8389.53	9633.49
GARS1	P41250	39	39	39	41167.7	45676.4	40471.7	59691.9	69412.2	57830.2	61944.8	51985.1	58735.3
IARS1	P41252	48	51	51	24851.9	25423.5	23189.4	41007.6	39209	38891.7	30893.4	31415.2	30508.6
ECI1	P42126	15	18	18	18094	20246.7	20395	32891.7	30865	30879.9	11455.9	12494.4	16650.6
TMPO	P42166	18	21	24	17018.5	17895.2	18441.6	16885.6	22555.6	21383.7	17569.2	19882	16686.7
TMPO	P42167	45	47	47	114941	106138	103913	107982	107956	102960	91503.8	101417	97526.7
STAT1	P42224	18	18	21	14950.4	13735.1	14088.7	11227	8545.43	11989	10126.2	10997.6	8573.45
MTREX	P42285	12	15	12	14774.2	16413.2	14534.4	50523.4	60361	60646.9	10862.6	10770	8098.5
AKR1C3	P42330	15	17	17				33431.7	31286.1	25328.9	33277.7	28062.5	24980.5
PIK3CB	P42338	3	3	3							2853.53	2232.89
MTOR	P42345	3	3	4			6128.13
PI4KA	P42356	9	6	6	4698		5452.35	6685.76	6613.13	6412.08		6016.04	5419.5
EPS15	P42566	3	3	3	7246.79	5632.16	8541.59		7912.93	3271.55		3931.51	2501.55
CASP3	P42574	3	3	3	11729.3	10062.9	13481.1	9403.98	10146.7	7559.49			9401.12
RPS27	P42677	15	15	15	93872.6	97016.9	90264.3	81694.5	82047.1	84121	86051.1	85130.9	85949.6
RBM34	P42696	15	15	15	10729.5	11432.7	11099.5	10697.1	11364.3	10101	13415.1	13148.9	11238.7
LRPPRC	P42704	138	131	138	124490	126244	120906	127172	122293	128572	102969	98962.6	103518
ACAA2	P42765	49	50	44	22786.3	22644.5	22918.9	121060	125908	120472	111209	116256	109171
RPL35	P42766	6	6	9	310207	320250	338606	220166	226944	247735	218546	210362	233746
PRCP	P42785	3	3	3	5234.97			3329.93		3435.13			5172.43
HTT	P42858	6	6	3	5111.57			27069.5	25084.1		4834.12	4755.26
PAFAH1B1	P43034	12	21	21	33290.1	39807.9	34936.1	28703.1	27934.4	28048.5	27708.7	25539.9	22741
MCAM	P43121	9	12	12				20665.5	21603.2	24388.5	19360.8	19432.8	18511.8
CRAT	P43155	18	15	15	12011.9	16331.3	14732.4	19556.2	21131.2	16942.4	13196	15443.6	11644.5
MATR3	P43243	53	61	58	48131.3	50567.8	48279.6	39651.9	38803.8	40315	79686	83661.1	83000
MSH2	P43246	18	21	21	48457.4	55312.4	46193.3	12119.7	11014	10658.5	32755.6	35473.5	32948.3
GPD2	P43304	36	36	39	9070.35	8379.07	8596.97	11425.9	10519.3	11440.5	11634.5	10543.1	11889.9
SSR1	P43307	9	9	9	47666.9	48927.3	43093.7	65962.1	67047.8	63111.9	59009.5	54417.8	52253.8
ALDH3B1	P43353	3	3	3				4343.25	4697.7	8022.56			5630.26
MAGEA4	P43358	12	13	11	224521	197843	200835
RANBP1	P43487	9	9	9	158184	144631	143482	96879.8	96417	70799	76059.6	75153.4	62090.6
NAMPT	P43490	18	21	21	12732.4	11388.4	11285.4	18746	18020.1	17414.4	14405.9	12873.8	14498.9
PSMC4	P43686	27	27	27	43661.9	48315.3	52833.7	30552.1	37434.9	34341.2	33888.9	38885	36249.2
TSFM	P43897	9	9	9	12562.3	12658.6	10911.9	18626.8	18095.5	15546	13090.1	14180	15387.2
VDAC2	P45880	24	30	30	198713	198717	185018	218284	202357	182676	182767	167131	156408
ACADSB	P45954	9	9	9	13628.7	11570.3	12837.8	13642.9	14272.6	10208.6	11690.6	11818.2	14460.8
CBX5	P45973	9	9	9	20980	18636.3	14769.9	25451	26196.2	23154.7	19932.8	24451.8	23183.9
USP5	P45974	33	33	33	36551.2	38670.1	35758.4	45956.3	41587.1	42254.6	35949.6	40821.3	33306.9
MAP2K4	P45985	3	0	3				3695.51			4706.23
MKI67	P46013	35	30	33	67162.1	70103.6	64868.6	74395.2	81671.6	70040.5	18309.8	19012.9	18685.9
RANGAP1	P46060	33	30	30	39077.4	44174.9	39133.6	34863	36287.8	34918.6	30941.4	31681.1	34338.4
RECQL	P46063	21	24	24	48927.3	53585.4	50670.6	27292.6	32600.7	30022.4	26994.8	27672.3	28475.5
NOP2	P46087	50	54	57	28615.1	33215.1	27962.8	56745.6	57163.6	50430	42930	42177.3	38058.7
CRK	P46108	15	15	15	18053.9	19526.5	17615.8	24154.1	23602.1	25186.5	21027.6	21160.9	20775.7
CRKL	P46109	18	18	18	16612.7	17000.2	17999.1	24168.9	24932.4	24548.4	21848.7	19099.3	20147.6
MTIF2	P46199	9	9	9	12102.5	12789.3	12586	10914	16273.7	12654.4	7706.01	6940.01	6298.47
BAG6	P46379	27	30	30	23570.2	23263.7	27615.5	38601.1	30936.9	36742.8	32881.3	30972.5	32463.2
NSF	P46459	33	33	30	26235.6	26580.5	26934.5	29354.6	29714.4	30797.8	28344.8	28016	31249.1
MAP2K3	P46734	6	6	6	26204.3	33377.8	36757.7	14240.3	14184.9	16310	12915.5	15565.9	12716.3
BRCC3	P46736	6	6	6	5716.8	5282.4		5590.02	7065.48	5530.19	5898.1	6174.02	5518.93
RPL27A	P46776	12	12	12	146697	152858	147131	121386	131571	129948	106798	112171	112654
RPL5	P46777	44	45	47	119141	139882	147771	94403.6	104806	103235	100119	110524	101912
RPL21	P46778	6	12	12	28134.5	27510.7	22264	25886.4	20627.1	23418.4	21811.3	18447.3	17083.2
RPL28	P46779	12	12	15	130706	121733	123361	91188.7	93581.2	92592.1	73218	69620.9	68740.5
RPS9	P46781	26	25	25	71500	79482.1	76920.9	75481.2	77868.9	82146.8	89249.5	91177.8	86734.1
RPS5	P46782	21	24	24	117798	107362	129801	111132	92460.8	107990	86012.9	81352.4	82147.1
RPS10	P46783	18	18	21	64303	78835.7	66105.8	59079.8	59093	53560.4	43908.1	44182	41841.1
MAP1B	P46821	75	78	78	40108.4	37842.4	38053.1	70163.9	74943.9	77293.1	73749.4	73148.5	76619
GNPDA1	P46926	15	15	15	22984.7	20112.3	20227.2	61593.3	58667.4	55157.5	11531	9877.14	14698.7
YAP1	P46937	15	15	15	8123.61	8278.84	9952.63	4728.33	4793.77	5683.09		13985.5	16715.1
UTRN	P46939	33	30	38	12791	12867.2	12194.5	14174	12655.5	9124.11	14292	14352.1	12242.3
IQGAP1	P46940	108	108	108	135469	125187	122533	222469	208629	203068	44546.8	46002	43201.9
GYG1	P46976	9	9	9	53890.1	59691.7	57581.1	19794.7	21569.8	21792	16590	20703.6	30236.3
STT3A	P46977	15	15	14	20128.3	20661.8	15987.2	18355.1	17537.2	18056.8	27524.9	21101.8	21919
CAPZA2	P47755	12	12	9	16412.7	16443.6	12871.5	16390.9	18008.8	12982.8	13805.9	11766.2	13052.9
CAPZB	P47756	30	41	42	70229.1	75596.8	74655.7	57383.5	56680.3	62758.5	49169.6	44710.4	43619.1
EIF1AX	P47813	15	18	18	16122	19515.3	17435.2	20363.6	19656	18480.2	26079	26862.9	23582.2
ALDH1A3	P47895	46	45	44				90885.1	85234.6	86225.4	71622.8	68724.8	72965.8
QARS1	P47897	33	39	39	42792.6	46389.6	40886.8	33157	30661	29194.7	29499.1	27517.2	29369.8
RPL29	P47914	6	6	6	188871	162955	183092	156471	121474	152760	136991	117514	130996
ATP5PO	P48047	30	33	33	118544	125429	121813	138346	151371	142223	118961	122135	128929
LIMS1	P48059	6	6	6	22102.1	26104.8	21359.8	24999.1	15229.7	19127.1	16658.6	15464.2	19873.6
PREP	P48147	17	15	15	12102.6	15288.9	13358.4	5690.02	7895.12	6145.48	6316.39	6133.77	5053.02
ME1	P48163	8	8	6		4538.71		18804.8	15191.8	15890.7	16727.2	18862.5	9190.13
IREB2	P48200	0	3	2			2856.37			2447.59
RFX5	P48382	0	3	3		1595.85	1296.57		3542.56	1888.78		3842.29
PIP4K2A	P48426	3	3	3			7681.75			7566.84	4345.22	4660.9
ARCN1	P48444	33	30	36	27053.5	31643.1	31930.7	35007.3	35940.3	37406.7	25606.5	31069.7	28451.2
LSS	P48449	3	6	3	8097.47	6853.74			5227.72			7962.69
GCLC	P48506	12	9	11				11180	11290.4	10947.8	8724.43	9138.16	7499.04
GCLM	P48507	3	3	3	5684.7			6564.32	10396.2	9650.37			11337.2
CD151	P48509	6	9	9	11613.4	12978.1	10811.5	54208.6	55781.2	39790.5	53347.1	48586.1	42659.9
PSMD8	P48556	15	12	9	30924.6	28896.2	28248.7	22780.4	24480.3	22091.2	18792.8	19590.3	17331.9
PRRC2A	P48634	3	6	4	7814.36	6660.02							2182.07
GSS	P48637	27	24	27	18847.6	17789.1	18664.6	22310.6	20769	17482.2	39453.9	35008.7	35997.5
CCT5	P48643	48	42	48	105063	108133	94480.1	99418.8	89960.4	85167	81147.3	82476.8	80568.2
NES	P48681	27	21	24	12454.9	13138.8	13107.8	12131.5	12941.9	11930.8	20487.3	20516.1	19243.8
CSNK1D	P48730	3	3	3					4558.13			11603.6	10729.3
IDH2	P48735	45	45	45	19802.8	22248.7	22132.6	23604.6	27152.3	25673.7	22118.3	23520.3	23155.3
PITPNB	P48739	14	14	12	9986.36	11019.6	10190.4	6090.51	6567.78	7313.69	4211.14	4860.48	4435.89
ADGRE5	P48960	3	6	6		4665.53	5624.69		4218.96	5276.23		5914.95
POLD2	P49005	0	3	3						3896.71
MARCKSL1	P49006	6	6	6	165645	175697	178265	55727.2	59097.7	62488	38421.2	43713.9	48831.3
PXN	P49023	12	12	12	5298.25	7022.35	5732.16	10618.7	11634.1	13506.1	7762.48	8737.13	9532.38
MAPKAPK2	P49137;Q16644	3	3	3				2849	5003.31	5962.97		3845.8
ALDH9A1	P49189	30	27	27	28153.7	24943.2	23215.6	37796.9	38743.3	35721.9	25006.2	26881.4	25263.4
RPL34	P49207	12	12	12	52239.9	51126.4	55188.7	42806.5	46870	45855.8	34856.4	40602	41949.6
RPIA	P49247	3	0	3			2203.14				4755.49
LMAN1	P49257	15	15	18	21375.5	21711.6	21077.2	33078.2	32978	33708.1	29254.5	24290.4	28881.7
SLC11A2	P49281	0	3	3									1658.54
NASP	P49321	48	56	56	147412	157458	151111	62983.1	68657.2	63834.1	56320.2	54969.5	51937.8
FASN	P49327	140	149	152	68234.9	68605.2	67276.9	53735.9	56517.2	54071.6	59086	54888.7	54571
FNTA	P49354	9	9	9	6121.08	4332.18	5477.67	3281.36	4205.87	4388.94	9640.65		7641.75
DHPS	P49366	3	3	3	9218.7		11038.6	6481.11	7318.2			4669.78	5787.86
CCT3	P49368	57	60	57	176447	178611	185555	106781	111148	113469	106353	107489	108012
MRPL19	P49406	6	6	6	11272.2	15966.6	18087.5	11069.6	9015.8	7298.94	6497.01		4674.96
TUFM	P49411	59	63	66	100903	107825	111896	112829	114041	105188	90375.9	92293.2	87929.2
ALDH7A1	P49419	33	36	36	51935.6	50605.3	53299.7	76363.1	69999.3	83785.4	66690.5	67732.1	80795.2
CDC34	P49427	3	3	3	11292.9	11929.8	11504
CENPF	P49454	3	3	0				5351.09
SRP9	P49458	12	12	12	79260.2	75226.5	76319.3	48679.3	44379.6	45576.9	51571.7	48316.7	48737.2
PCYT1A	P49585	12	15	15	6718.54	5872.14	4289.35	11547.7	8559.3	9254.67	10805.5	7489.69	7575.33
AARS1	P49588	68	68	69	75313.7	79432.5	77646.7	46422.7	45318	50081.2	42204.8	39860.4	42380.5
CARS1	P49589	33	33	33	30027.3	32499.5	33550.6	23740.6	20900.5	21511.6	20265.1	23031	22132.3
HARS2	P49590	3	3	3	5991.06	4520.51	4453.84	4707.51	4398.19	3649.5	4986.21	3345.51	4927.35
SARS1	P49591	30	33	33	31627.6	34177.1	30003.8	18993.3	21314.9	19410.4	18135.8	20925.5	19610.9
PRIM2	P49643	3	3	3	7853.34	7705.77	4655.87	3633.95	3353.61	2559.02		2477.91	1930.96
CSNK1E	P49674	3	6	6		8836.42	9148.01				10161.3		3119.58
CTCF	P49711	3	3	3	1716.01	2028.65			1175.86	1906.48	866.794		1239.14
PSMB3	P49720	12	15	12	28278.4	25248.3	27334.1	25797.5	26523.4	16096.8	25880.6	19969.6	16735.4
PSMB2	P49721	12	12	12	41834.7	40040.3	39515.3	60244.7	34659.7	31002.7	30809.3	29107.2	25681.5
MCM2	P49736	42	45	44	73286.8	71294.2	70658.2	34634.7	36134.5	35739.6	25375.4	24216.4	24800.2
ACADVL	P49748	33	33	33	43692.3	47022.2	36129.7	62038.3	72318.1	66632.5	62245.4	67312.4	60594.8
YLPM1	P49750	6	9	12	7824.96	7633.7	7051.82	5130.05	5779.25	5427.09	3843.88	5506.88	4616.53
VPS41	P49754	3	0	3	1339.81
TMED10	P49755	6	6	6	18942.6	25835.6	22018.7	29001	34477.3	32554.3	28848.3	35924	34700.8
RBM25	P49756	17	15	18	12163.2	12011.1	12559.2	10314.3	7799.94	10315.7	6656.6	7711.59	8845.09
NUMB	P49757	3	3	3	2326.68	2620.73	3725.96	2906.83			5650.51		2755.65
EIF2B2	P49770	5	2	6	4125.31	3384.32	4784.45	9046.92		6706.62			3168.93
HINT1	P49773	9	9	9	42170	35089.6	35543.3	57607.8	55892.2	63984.1	62734.7	63422.7	62848.6
NUP153	P49790	30	27	27	17661.5	17129.6	18090.3	22028.9	20066.2	19168.8	20157.2	17051	17257.6
RANBP2	P49792	48	42	51	30526.7	31021.5	32337.9	21870.7	20968.4	20536.5	25034.9	22947.5	25995.1
TSC2	P49815	3	0	0	4518.13
NDUFV1	P49821	18	17	17	32149	32586.9	32029.8	58095.3	65166	55026.1	47445.1	43934.2	42066.2
GSK3A	P49840	6	6	6	3758.23	3543.9	3286.27	2344.28	2499.29	2427.73	1641.83		2006.17
GSK3B	P49841	3	3	3	5705.53	6785.62	4858.67
NT5C2	P49902	3	0	3							2630.92
SEPHS1	P49903	9	9	9	9422.71	9615.81	10596.1	9044.13	9524.46	9418.69	7891.67	7648.34	6803.42
GMPS	P49915	30	33	33	42703.6	43372.6	43314.1	33584.7	38211	37703.7	28852.7	30705.5	28745.2
LIG3	P49916	12	15	12	9259.24	6095.23	6167.34	11409.4	9817.2	9531.43	9034.29	6426.3	6067.92
MRE11	P49959	21	18	21	20496.4	22000.7	16370.9	11949.7	13322.9	12418.4	10671.2	9072.57	9523.92
HNMT	P50135	2	2	2				1427.52	1472.14	712.004		1432.6	703.886
GNAQ	P50148	6	6	3		12274.8	13726.9	15531.1	15071.2	14171.5	17009.9	14931.1	13728.6
GNG10	P50151	6	6	6	8016.58	5818.69	6798.12	9495.32	6953.13	8195.77	5761.2	5826.16	5699.37
IDH3A	P50213	15	17	18	23186.8	22879.9	20851.7	19361.6	16786.7	18066.4	16509.3	16330.5	16919.2
SULT1A1	P50225	9	9	11				43958.4	42639.8	37125.6	32541.5	42041.9	38935.3
CRIP1	P50238	3	3	3				26980.5	22020.3	18053.7
MMP14	P50281	3	3	3	16251.2	12024	9853.04
PPOX	P50336	9	9	9	13326.7		12298.5	9860.98	9536.77	9900.88	6034.97	7898.48	9186.05
GDI2	P50395	51	48	48	104586	100209	108808	148837	144041	136619	126033	119250	124214
EMD	P50402	21	21	24	18528.4	20429.2	15765.5	41133.2	40983	33898.6	39066	37858.9	34452.9
CPT1A	P50416	27	24	27	25091.8	28109.7	30024.5	39116.8	38881.9	42277.7	50175.5	52158.6	51078.4
SERPINH1	P50454	33	32	32	14648.3	16065.7	18097.1	41942	40003.9	44852.8	38894.2	41027.2	41152.9
PDLIM4	P50479	6	6	6	11950.3		11653.7		10054.8	10214.1		44344.3	25135.1
ST13	P50502	27	27	27	106326	97829.3	110965	106005	101892	104790	98636.1	102653	94253.5
VASP	P50552	25	29	27	19012.5	21966.7	16740.9	12206.7	13437.8	10821.7	11177.7	11253.4	8464.21
DNM2	P50570	49	46	49	45015.3	44486.3	39983	73506.5	75124.5	72966.3	108243	93908.1	109220
METAP2	P50579	3	3	3	3480.42				5415.23			3976.87	4240.03
CDK7	P50613	3	3	3		11815.8			5326.86			3769.76
KNTC1	P50748	3	6	3	6494.93	4457.98			4876.32			2304.36
RASSF2	P50749	3	3	3		44435.7	37427.6	52998.7	35630.6
CDK9	P50750	8	12	10		13650.2	14879.8	13884.5	13257.2	11527.9	14925.1	11589.3	14634
LRBA	P50851	15	21	21	11085	9633.44	9744.66	12029.7	11787.2	15265.4	9388.37	10250	10939.3
PPT1	P50897	3	9	9	59194.3	38367	53957.5	30652.1	30460	25214.9	28756.2	18838.3	36523.8
RPL14	P50914	15	15	15	220286	232738	213711	166669	148632	131220	177239	162259	167600
CCT8	P50990	85	83	82	191998	204473	192636	154460	158573	150717	128000	127306	119104
CCT4	P50991	87	90	87	96255	102763	95038.1	102419	104977	103417	91320	100351	92007
ANXA11	P50995	42	39	42	24421	24979.1	22810.3	50996.3	54288.1	52218.3	43035.5	42736.2	42113.1
PAPOLA	P51003	9	3	9	16599.5		10413.5	17812	20290.9	35253.4			18675.2
FXR1	P51114	24	24	24	32298.8	38977.8	33557	23266	24993.7	23016.3	19874.1	17827.5	17576.6
FXR2	P51116	12	12	12	18794.9	31032.6	25036.9	31786.8	55652.8	44565.8	68374	54339.1	53252.3
RAB5C	P51148	24	21	21	74783.5	75753.1	78899.2	66862.1	76004.9	79593	54410.1	56051	59043.1
RAB7A	P51149	39	36	39	131547	134629	130752	77015.2	78838.3	74303.6	57176.7	56919.6	57145.9
RAB9A	P51151	6	6	6	10418.9	12553	13272.4	5136.87	5608.95	7333.83	7018.79	7024.05	15125.7
RAB13	P51153	3	3	3				6781.27		6099.49			7286.46
DAP3	P51398	15	15	15	13978	13526.3	14344.3	11363.4	11360.7	10238.1	12914	14009.9	14156.8
DUSP3	P51452	12	11	12	37437	38611.6	39876	33459	34034.7	28327.3	30866.1	33030.4	30282.8
SMARCA4	P51532	9	9	9			8904.77	5127.49	8594.62	11535.2	7058.07	5985.25
GALK1	P51570	18	18	18	18693.6	15930.9	16260.6	16152.5	12314	15147.7	13947.5	14415.2	13040.1
SSR4	P51571	12	15	12	19910	18642.2	15348.9	25735.3	26973.1	22380	19142.8	19189.9	16273.8
BCAP31	P51572	27	27	24	18833.2	18806.5	19820.5	48996.4	49031.2	50029.9	56347.1	52057.8	51917.8
TPMT	P51580	3	3	3									6891.62
MECP2	P51608	5	2	6	10245.5			9352.92	7488.41	9957.14	4773.58	8417.74	5569.37
HCFC1	P51610	33	30	30	23800.7	22618.3	20860.3	19691.9	19448.4	16481.1	27670.5	28255.6	25655.8
CAV2	P51636	6	6	6	31854	29462	26487.7	45298.6	46672.6	48570.2	46481.1	48635.4	52938.8
ALDH3A2	P51648	32	27	25	29111.5	36570.9	35114.6	56233.4	54712.5	67437.3	75766.2	71330.2	76839.5
ALDH5A1	P51649	6	9	9	20434.2	7440.58	4185.6	8919.93	10601.4	7026.46	7636.24	8090.78	7731.77
HSD17B4	P51659	30	30	30	56962.5	57138.9	57285.9	32933.9	32869.4	32801.6	27909.3	32133.9	30918.5
PSMD7	P51665	12	9	9	19729.2	21056.5	17634.1	25114	26802	19298.2	16697.8	15638	14180.8
UBE2D1	P51668	6	3	6	6074.88		4567.52	6898.31		4226.63	10126.2		6089.42
SGSH	P51688	3	3	3				7490.89	16931.4	12211.6	9111.18	6669.01
ARSL	P51690	3	3	3				9186.91	9447.14		4362.54		4935.22
	P51784	12	12	9	18247.1	16969.1	16351.2	25493.4		30231.9	65145.1	86670.5	70488.5
VAMP7	P51809	6	6	6	11723.8	5440.33	7071.48	21387.7	12379.7	17062.8	16317	8128.46	13024.3
RPS6KA3	P51812	9	9	9		6367.13	6752.6	12179.6	12225.7	7984.87	8505.54	10607.9	8097.41
AFF2	P51816	0	3	2			20938.4
HDGF	P51858	24	26	27	54147.5	53268.5	48596.5	103028	112067	110046	96800.2	102429	94130
MNAT1	P51948	6	6	6	2017.49	1728.07	3115.61	6295.01		4157.26			4081.55
UBE2E1	P51965	9	9	9	9924.45	9715.35	7778.84	12307.9	13502.1	12727.9	13193.3	14132.2	14257.6
NDUFA8	P51970	3	3	3	23045		18618.2	18032.2		19652.6	14540.8	17986.9	13631.1
HNRNPA3	P51991	30	33	39	117599	115619	113173	79629	81281.5	75746.8	73220.9	68145.3	62321.9
PGD	P52209	30	30	30	115169	115622	95681.2	72860	74814.6	75159.5	67265.3	74166.4	66313.7
HNRNPM	P52272	99	111	108	103534	104711	97335.6	75264.8	73957.5	71820.7	77911.1	74247.9	70983.7
KPNA2	P52292	21	24	24	83291.4	80330.2	83160.6	30111.1	30798.6	29495.6	20041.5	22578.5	17379.8
KPNA1	P52294	6	3	6	10472.9		18376	16169.8			22598.1
NCBP2	P52298	9	9	9	10481.9	10036	9928.81	10785.6	9739.15	9724.93	8888.84	12032.4	12196.4
RAP1GDS1	P52306	9	12	12	8462.31	9984.98	10572.9	11773.9	14936.5	12886.8	8510.57	8748.12	10594.7
POLR2H	P52434	15	12	15	13253.6	13879.8	14580.1	10304.4	9984.43	11846.4	13670.5	14406.6	10784.8
ARHGDIA	P52565	21	21	21	149504	138775	116608	180163	174213	150318	164663	146080	145608
ARHGDIB	P52566	2	2	3				8238.08	5064.11		10407.1	9588.88	9447.42
AGFG1	P52594	9	12	12	4307.53	5461.42	4309.55	6789.27	5931.15	6130.86	6032.8	5553.42	5058.58
HNRNPF	P52597	33	30	30	98625.8	83412.9	75482.9	125369	112732	108519	91622.2	89005	77296.4
GTF2A2	P52657	3	3	3	8140			6439.84					3395.12
MSH6	P52701	23	23	24	11864.3	12790	12493.4	10699.5	10806.2	10301.7	15701.9	13539.3	14294.4
KIF11	P52732	3	3	6			3997.64			3714.14
RIDA	P52758	9	9	9	11910.2	18185.3	18435.3	18089.5	20573.3	20206.2	15779.2	17217	19664.8
SMS	P52788	15	15	15	146202	150108	138066	28755.8	35389.5	30191.7	38120.2	40819	33512.5
HK2	P52789	9	9	9	4428.61	4971.54	4770.16	6374.57	7143.42	7405.25	7898.84	7543.63	7726.55
MRPL12	P52815	12	12	12	62528.6	58257.3	57576.5	58153.5	69246.3	61569.8	47816.3	49180.3	55959.7
THOP1	P52888	22	22	18	12909	15728.1	14300.4	18400.4	17323	9709.96	15079.9	14440	13275.3
CAPZA1	P52907	24	21	24	109983	129464	123465	56530.8	51121.7	55985.1	43639	45242.7	51163.7
HMGA2	P52926	7	7	8	7505.46	8827.19	12502.1	1801.3	3384.07	2699.29	1772.81	2507.86	2822.71
CRIP2	P52943	9	9	9	54087.1	54954.2	47663.8	41544.8	44341	38103.1	46297.5	46682	32633
NUP98	P52948	42	42	36	22618.8	20898.7	21235.5	19343.6	18741.3	20172.8	23833.6	23201.2	22432.2
BLVRA	P53004	15	15	15	38797.3	40235.2	32028	54086	51521	42538	41274.8	38404.6	41241.1
SLC25A1	P53007	15	15	15	14996.2	17174.6	17703.3	14008.1	12219.9	14811.4	14677.2	14235.4	16616.2
PPP5C	P53041	9	15	15	19469.1	19694.5	18971.3	14102.6	17955.2	14560.5	19886.7	17992.5	16527.4
PLK1	P53350	3	3	3			2909.36				2237.97
ARFIP2	P53365	3	3	3		2541.49	1804.8	4686.75		2669.8			3140.16
ARFIP1	P53367	9	9	9	10373.2	10740.2	9754.95	11833.5	14064.6	11833.4	12017.2	12151.2	9663.83
ACLY	P53396	96	96	99	57287.6	60597.7	59597.8	85291.1	85578.9	87008.1	69983.4	68945.2	69927.2
METAP1	P53582	9	6	3	18576.8	20415.9	17863.7	10324.1	19673.3		31725.9	24342.7
SUCLG1	P53597	15	15	15	39828.1	48465.3	47539	61593.1	60653.7	54766.5	48254.7	50361.2	53239.8
COPB1	P53618	33	33	39	28426.7	26861.5	22853.5	31078.2	31869.5	26973.3	28974.8	27574.7	29622.4
COPA	P53621	65	63	66	46073.6	47432	40829.2	43167	41753.8	42820.3	37362.1	37248.3	36357.1
CTSC	P53634	9	9	6		5209.24		15517.1	16648.4	16665.9	12145.6	15573.5	13765.6
HCCS	P53701	9	12	10	34138.7	18858.3	21018.7		13890	15951.1			22792.7
TTC3	P53804	3	3	3	47823.5	42263.7	35853	90016.5	85042.3	86868.2		45054	40218.8
SLC16A1	P53985	3	3	3	19135.9	16651.6	17647.5
IST1	P53990	12	12	12	30624.4	24584	22736.6	31256.2	22354.5	21703.7	25311.6	29840.7	23494
SEC24C	P53992	45	48	48	15856.5	14755.2	14012.6	28376.9	28796.3	29456.1	26582.7	24111.8	26202.2
SUB1	P53999	18	18	18	95076.4	98963.7	97427.6	95935.8	104151	79308.3	80333.3	94095.6	86470.6
CLNS1A	P54105	3	3	3		19421.7	19753.6	17565.2	22945.6	25476.1	14876.7	19641.4	20209.8
RARS1	P54136	54	54	51	103666	111129	112104	61516.9	65068.3	63500.9	59761.6	58748	61222.4
ATXN3	P54252	3	0	3						823.267
CACNA2D1	P54289	0	0	3						4300.06
YARS1	P54577	55	58	58	59502.3	57724.7	57915.8	75524.6	75583.7	70045.9	53686.4	52557.5	52115.2
USP14	P54578	21	21	21	24389.2	23522.2	26936.6	33319.4	35840.8	34612.6	23930.3	27025.8	27585.5
PRKAG1	P54619	3	3	3	5427.65	5153.44	5166.9	10650.6	11107	12262.2	13851	16600.2	14499.9
HSPA2	P54652	3	3	3	10392.8	6286.52	10233.5
ATP1B3	P54709	12	9	9	16313.4	17119	15173.1	17647	18296.2	19433.9	11886.1	14426.9	15148.4
RAD23A	P54725	9	12	12	7998.24	9829.02	11646.1	6427.49	6485.91	7212.65	6392.18	6507.7	6700.37
RAD23B	P54727	33	27	30	68000.7	56899	53633.7	122717	120530	110009	103767	102373	102883
AK2	P54819	30	36	36	83441.6	80489.1	83450.2	68436.1	73222.7	64233.2	63525.9	60315.4	62262
ALDH18A1	P54886	36	33	33	21087.9	18158.2	16288.1	18495	21209.2	16722	16355.1	17997.9	15806.3
NAPA	P54920	15	12	9	18766.7	14497.6	12650.2	22106.5	20687.9	20752.4	24803	18035.3	18637.1
EIF5	P55010	21	24	24	102028	103850	114316	103459	113496	125747	91211	91147.6	91514
SLC12A2	P55011	3	3	3	4757.05	3278.48	3484.63	3091.79	5133.69			2220.46
PSMD4	P55036	21	18	21	42719.2	46576.9	44882.8	21695.2	24155.7	26409.5	22528.1	26022.3	22799.9
DRG2	P55039	6	6	3	7169.4	8712.35	4557.56	6596.82	6260.17		5718.08	5872.53
CSE1L	P55060	69	69	69	62132.1	63508.9	74928.3	47582.8	49882.9	52238.8	50632.7	48620.8	53079.6
VCP	P55072	104	107	104	175247	171856	167493	136802	143706	132956	102503	103931	98200.7
MFAP1	P55081	6	9	9	9023.71	7764.59	6906.88	5937.49	6384.29	6047.28		9547.96	7233.04
HADHB	P55084	27	28	28	87525.6	90308	69429.5	93576.4	97511	72814.9	69639.3	78805.6	74553.9
MANF	P55145	15	15	15	34249.9	38693	36984.7	25661.3	30969.5	27026.4	25082.7	23603	22307.4
AFDN	P55196	36	32	35	15937.3	14568.9	14456	21848.3	21804.7	19449.2	14989.1	12360.3	13650.6
NAP1L1	P55209	27	30	30	138691	125536	124847	111033	115218	95959.5	97667.1	99391.8	97625.7
ADK	P55263	3	3	3	8663.19	7777.6	7858.5	13170.1	14846.1	8094.62	11040.1	8826.61	10843.8
ADAR	P55265	29	32	33	17812.2	23641.3	20550.4	14490.2	17169.5	14944.2	19809.5	17159.5	17044.9
CDH6	P55285	3	6	6			4572.24	8989.23	5583.57	7399.17	7783.66	4326.27	4393.35
TPD52	P55327	12	9	12	13218.4	12404.1	11856.3	13095.1	14960.6	15354.4	12502.3	11219.6	13823.5
SEC13	P55735	9	6	9	30036	35275.1	27976.9	27175.2	34097.4	49388.5	39761.8	46396.5	31899.8
SNU13	P55769	9	12	12	93212.2	104805	106791	97168.2	101780	106519	77262.7	82910.7	90353
NPEPPS	P55786	60	66	68	57141.2	60530.9	56309.1	104559	109959	104176	69882.2	74020.3	67268.3
GFER	P55789	3	3	3	2908.12	3644.75	2918.02	4440.15	4288.59	3733.58
HNRNPH2	P55795	12	9	12	15157.2	9606.25	8012.92	11519.8	13502.3	9275.61	12180.4	11029.2	9074.14
OXCT1	P55809	15	15	15	27595.8	26535.6	26314.4	9565.15	9213.09	12608.7		13892.3	13214.1
EIF3B	P55884	39	42	42	19310.2	18185.9	18304.7	19787.5	19521.7	18918.9	23840.8	20159.7	22935.6
BID	P55957	6	6	6	18649.7	28274.9		26599.4	22123.5	25338.7	25931.3	14483.7	22348.6
ATP5MF	P56134	9	6	9	10288.8	7086.98	9388.58	11917.1	11563.1	13476.5	15183	11491.7	13886.2
RRP1	P56182	12	11	12	12638.4	15901.6	13195.1	15458.1	15203	14370.7	13759.5	10497.7	25761.8
MARS1	P56192	33	39	36	23690.7	21197.3	21273.4	21696.9	19607.8	21327.2	17194.2	18088.3	17326.7
AP1S2	P56377	3	3	3	5511.69					1595.71
ATP5MJ	P56378	3	3	3		21036	16112.1	26582.8	26433.5	25536.8	22664.8	24244.9	21222.8
ATP5F1E	P56381;Q5VTU8	5	6	5	25108.1	27366.9	18436.2	25508.9	28725.9	32783.5	18076.9	16200.3	18163.1
ATP5ME	P56385	6	6	6	144544	147417	130901	184298	171517	147036	158198	175276	153737
EIF6	P56537	15	15	12	33788.8	34900.3	34149.8	73098.5	64956.3	69314.1	91261	91183	83320
CTBP2	P56545	3	3	3	3385.38	6312.99	3504.2		4521.28	3304.99	1042.02	3812.85	2946.49
ARL4C	P56559	2	0	3				2943.98		5723.11	2778.71		3202.64
PEX3	P56589	3	3	3				8928.42		4420.25
HSD17B7	P56937	3	3	3		2653.96		7049.03
BCAR1	P56945	9	9	9	3418.88	4557.78	4582.91	3868.98	3597.76	3144.16	3205.11		1407.14
TMEM33	P57088	9	9	9	33688.4	27166.7	27185.6	41323.3	35544.7	29123	41089.6	34811.3	31213.8
GEMIN4	P57678	15	15	15	12278.7	13451.2	13346.8	11038.5	13625.3	10682	7000.88	12008.9	6009.74
PCBP3	P57721	3	3	3	17091.7	17797.5	14439.6	9557.02	12033.2	10126.3		9576.46
CORO7	P57737	18	18	18	13466.2	10848.7	12226.7	10388	13404.9	13107.8	19058.2	15513.1	15217
CLDN2	P57739	3	3	3				7189.18	6732.78	10508.4	10159.8
NUP107	P57740	9	9	9	32986.4	36066.6	31217.4	25030.6	32297.8	36612.7	12450.6	11226.9	10131.2
GSDMD	P57764	6	6	6				64083.6	41216.3	33530.3		22330.9	26792.5
SESN2	P58004	3	3	3	4214.29		3913.46	3516.8
MTPN	P58546	3	3	3	84901.5	90817.1	60239.4	80335.6	79458.1	45557.7	75827.3	73001.1	31344
AP3S2	P59780	3	3	3							2790.65
ARPC4	P59998	15	15	15	27048.6	24517.7	25079	44863.7	35568.7	40155	43567.1	35260.6	35090.4
CD81	P60033	6	6	6	9904.09	12125.4	10640.5	34275.3	29084.2	25972.8	18655.9	23797.8	20891.5
TPI1	P60174	44	41	42	475404	498819	476670	712203	689568	676817	656510	663086	626186
EIF3E	P60228	27	27	27	67706.1	66777.1	65898.4	57412.3	60509.5	52868.8	54457.1	57392.9	45632.1
SEC61B	P60468	9	9	9	85568.2	99052.8	88529.2	82901.4	95329.2	81712.8	86158.3	64868.8	79017.6
PPP4C	P60510	6	6	6	23890.6	20629.1		15862.8	17078.2	19076.1
MYL6	P60660	27	29	27	192392	211071	205469	438791	453355	445040	392488	386662	382178
ACTB	P60709;P63261	27	24	27	1.21586e+06	1.22035e+06	1.17134e+06	982610	929734	975283	898354	961433	1.00592e+06
EIF4A1	P60842	48	42	48	176909	172620	174046	169389	153304	150387	140124	156838	144414
RPS20	P60866	12	12	12	91178.6	73537	105342	115271	88886	94364.5	89133.1	79595.2	80894.6
PRPS1	P60891	18	20	21	37245.1	38662.4	36688.5	23741.6	27947.2	25831.1	22391.8	23047.8	21685.4
PSMA6	P60900	30	33	33	100812	93533.9	104050	89921.9	101451	88242.8	73490.4	81264	80911.6
S100A10	P60903	6	12	11	99796.8	153526	131160	78022.3	98098.3	80250.1	76762.1	88902.7	85052.4
CDC42	P60953	21	21	21	191237	169044	165912	136073	129903	122391	126452	123669	126908
DSTN	P60981	12	12	12	36311.7	35260.2	30803.5	63433.6	62530.5	54152.4	48028.7	50139.9	45559.6
GMFB	P60983	6	6	6	23994.3	18551.1	21816.6	6420.3		7459.41	6341.57		7334.99
RAB8A	P61006	18	16	18	35846.4	36657.3	34020.9	32593.8	30943.6	28661.2	29034.3	21850.1	27960.2
SPCS3	P61009	3	3	3	9185.5	10429.3	8896.86	4982.31	3782.31	4669.01	6449.52
SRP54	P61011	18	15	15	35766.4	25382.6	24048.3	21145	18931.3	17016.1	15594.3	17284.1	16025.7
RAB2A	P61019	12	12	12	43717.8	44588.1	49009.5	41902.1	43309	43177.7	38993.3	37675.2	41776.2
RAB5B	P61020	9	6	6	6750.06	6655.58	6818.03	7426.16	4917.71	6510.02	10404.4	9764.8	11552.3
RAB10	P61026	12	12	12	25588.1	24356	23106.6	23584.1	24541.8	24294.2	27107.3	25072.3	20901.7
UBE2D3	P61077	9	6	9	49574.9	37939	40948.5	40473	28630.2	28846.4	29008.8	30651.2	27987.3
UBE2M	P61081	18	18	15	46555.4	44325.1	47399.3	44576.6	43125.3	43578.1	35596.4	28687.2	29337.6
UBE2K	P61086	12	12	15	22159.7	22659.9	19153.7	23170.3	25882.8	19693.6	21226.4	20112.9	21894.5
UBE2N	P61088	18	21	21	139505	149745	141762	215461	203438	217380	165661	167666	159416
RAB14	P61106	18	18	18	22312.5	20196	22461.2	38782.8	36800.7	39625.5	33642	31657.3	30343.5
ACTR3	P61158	42	42	41	86196.5	85406.5	83386.6	126024	133053	144210	127216	118696	121338
ACTR2	P61160	18	21	21	43379.9	36318.5	49343.8	52091.7	51421.8	56028.1	43457.1	56709.9	55824.5
ACTR1A	P61163	12	18	15	34986.9	39482.5	40939.3	27996.6	35867.7	32912.8	30605.7	29060.3	32235.4
COPS2	P61201	3	3	3	3471.69		2764.55	6324.23		4295.79	3256.36		2666.41
ARF3	P61204;P84077	15	15	15	99938	86247.8	86541.9	104166	101443	96905.6	86592.9	81795.1	80085.6
ABCE1	P61221	30	33	33	25263	23390	23285	53277	50438.1	51223.7	28588.7	26356.3	25688.7
RAP1B	P61224	28	30	32	543941	555994	621004	51863.3	41369.5	48671.9	42843.3	48648.5	47139.8
RAP2B	P61225	15	15	15	18160.1	17774.7	17669.2	10222	11400.3	9633.57	7669.86	8371.75	6811.88
RPS3A	P61247	42	48	54	237318	251545	231303	201756	201463	194435	156884	166068	164408
RPL26	P61254	17	17	17	48356.2	50676.8	49508.6	44198.7	41213.5	41759	39463.6	40980.7	38942.7
PSME3	P61289	15	15	15	49071.4	59454.4	53106.4	47023.5	44064.8	48958.3	41818.2	44624.9	42517.2
RPL15	P61313	12	15	12	139035	145572	138324	119868	126285	117979	104116	87785.6	89563.7
RPL27	P61353	9	12	12	262197	303001	301441	226174	234433	236053	177539	201663	228834
ATP6V0D1	P61421	9	12	12	17404.5	15412.3	16495	19731.4	18709.7	17767.2	18010.6	17186.3	16467.5
PCBD1	P61457	6	6	9		77426.8	96961.6	47893	47365.3	52108.1	29584.8	19631.1	18032.5
RPL37A	P61513	6	12	12	30084.5	29790.2	34884.7	21314.3	27082.4	28962.4	17735.3	20427.7	16698.2
RHOA	P61586	15	15	15	91230.3	89011.1	89900.4	106648	111312	113645	114067	102058	89999.2
NAA20	P61599	6	6	3	3957.78	4359.75	3574.53	7153.59	5737.16	4934.45	7954.4	8138.69
HSPE1	P61604	30	30	30	638182	538601	509316	840852	707073	765344	772102	674702	684927
SEC61A1	P61619	9	9	9	18010.2	17500.8	14109.8	16815.2	16457.8	14589.8	13149.4	12786.3	13846.6
VBP1	P61758	21	15	18	28588.5	31352.1	29836.7	27636.1	25543.6	22683.4	20860.7	26845.1	23968.6
STXBP1	P61764	3	3	3	8467.28	8209.39	11387.5		8434.35			11942.6	12209.7
B2M	P61769	5	6	6				17165.3	17306.8	16953.1	16465.8	15280.8	17105.7
DAD1	P61803	9	9	9	21709.5	28904.3	27415.6	52526	40513.1	47167.9	47058.3	42764.8	61313.2
TGFB2	P61812	6	6	6	17176.9	19656.6	19996.3	11313.8	10972.2	9903.88	10037.1	11368.2	9040.74
NPC2	P61916	12	12	12	37216.7	34825.3	37811.7	21150.2	18656.2	21181.7	19787.9	17224.7	18488.2
COPZ1	P61923	9	8	9	36229	39619.7	53746.9	41550.7	45207.9	51284.6	42949.6	40545.4	44334.9
SUMO2	P61956	6	9	9	336863	349386	367915	227806	262447	263027	189410	239804	176965
UFM1	P61960	3	6	6	12189.4	8040.15	9008.26	17881.1	13679.9	10478.3	4741.81	11483.3	10263.3
WDR5	P61964	9	9	9	22696.4	22506.9	27987.3	26352.3	23950.3	27649.4	25360.3	25533.4	25452.9
AP1S1	P61966	3	3	3	15597.3	15558.2	17152.2	17963.1	13250.1	21377.9		16535.6	16812.5
NUTF2	P61970	18	18	18	91606.6	90989.5	91596.8	136215	153188	118297	128242	124787	112015
HNRNPK	P61978	60	60	63	266827	277036	268740	240820	254610	243787	226992	249654	237799
YWHAG	P61981	27	27	27	145948	145362	143842	235803	238012	228380	176847	175401	188999
RRAS2	P62070	3	3	3	7591.33	7294.96	7827.68	10750	11041.1	10872.4	7431.6	8119.45	10371.2
TIMM10	P62072	3	3	3							6618.86
RPS7	P62081	18	24	24	148624	145515	148997	113782	146816	135560	89750.1	125191	108993
PPP1CA	P62136	27	27	30	29041.5	34924.9	31731.6	38265	41542.2	39815.8	36716.3	35444.5	35617.9
PPP1CB	P62140	9	12	12	16337.6	14821.9	13277.2	20859.8	20190.9	23570.8	20025.7	18277.4	20769.4
NCS1	P62166	6	6	6	5038.69	5003.93	5034.86	7367	9392.31	9582.14		6297.64	8547.02
PSMC1	P62191	33	27	36	52294.6	61788.8	63034.9	50878	48532	54650	37886.8	39281.8	41103.6
PSMC5	P62195	27	27	28	26196	26666.9	27996.8	17243.9	20547.5	20021.4	20613.7	18146.2	18018.1
RPS8	P62241	27	27	27	270264	263556	250507	225648	199617	202841	109304	98785	104607
RPS15A	P62244	15	15	15	91564.2	93657.8	90892.1	76326.6	77678.8	77538.7	80246.7	76729.8	74222.6
RPS16	P62249	18	15	15	188114	199786	183732	147063	164113	148884	122017	123015	117625
UBE2H	P62256	0	3	3		2869.18			6243.42	9010.65		8561.2	6990.61
YWHAE	P62258	51	51	51	343491	349021	318418	403660	385568	393135	317643	303663	298784
RPS14	P62263	15	18	15	250261	266527	256170	214266	231758	205171	173729	199560	178078
RPS23	P62266	6	9	9	40379.7	42305	38657.4	24292.8	28320	27590.8	20962.7	19948.5	16810.6
RPS18	P62269	27	30	27	196407	186186	168428	165527	169415	168804	133504	144937	129423
RPS29	P62273	6	6	6	131940	112738	108151	198995	181746	148411	171098	130184	116698
RPS13	P62277	18	18	15	126071	100611	106379	100248	102382	95474.9	85529.8	87956.2	76449.6
RPS11	P62280	26	24	24	103659	105062	70172.2	84356.6	83116.7	67649.4	84838	74267.8	74117.8
SNRPE	P62304	9	9	9	63454	56032.8	33538.4	48230.1	44526.7	26669.4	38487.8	37541.1	19528.8
SNRPF	P62306	9	9	9	52950.5	59410	53170.6	31046.6	43054.4	37707.9	26416.9	41342.8	32958.8
LSM3	P62310	3	3	3	48734.4	48579.8	58941.4	47176.4	60188.3	70734.2	45704.3	48229.8	48825.2
LSM6	P62312	9	12	12	13958.5	15739.3	12370.4	13197.9	16034.6	12854	17330.9	15552.1	16972.6
SNRPD1	P62314	3	3	3	15302.6	13296.5	11002.1	10576			6781.8
SNRPD2	P62316	21	23	24	71174.3	75572	68936.9	55097.7	59734.8	55716.4	49522.7	49004.4	48512.9
SNRPD3	P62318	6	12	12	181274	138729	161827	124234	95702.6	133925	113803	93249.4	120195
TMSB4X	P62328	9	9	9	240759	259503	260058	164277	142445	150371	121947	126978	122207
ARF6	P62330	3	3	3	7420.57	7275.32	6173.48	10256.8	11454.2	7985.76	8123.92		10874.2
PSMC6	P62333	36	36	36	59396.3	61394.9	53686.3	35196.4	34668.5	34388.5	30144.8	28118.3	28458.7
RPL7A	P62424	27	30	30	163848	162316	186092	133256	140936	137379	106316	118117	129342
POLR2G	P62487	3	3	3	6411.58	6852.27	6959.34	23630.3
ETF1	P62495	30	30	30	25104.2	28191.5	25539.2	22073.5	20832.7	21893.9	21906.6	21524.9	21613
CNBP	P62633	21	21	21	21143.9	22972.8	25448.2	21953.5	23905.4	21128.3	16842.7	19156.3	18413.7
YPEL5	P62699	3	3	3				6557.78	4369.81		7228.54	6357.16	7797.64
RPS4X	P62701	33	36	36	115250	104322	100010	93751	97500.6	87549	90673.3	95307.5	94043.9
ACTA2	P62736;P63267;P68032	6	6	6		28667.9	27608.6	12953.5	15920.1		16013.4		19777.3
RPL23A	P62750	18	21	21	391013	337748	347108	307849	292130	288505	246004	253259	251581
RPS6	P62753	24	24	24	134586	137150	125803	132807	139628	113974	119568	116355	106856
H4C16	P62805	22	27	30	1.01881e+06	1.16804e+06	1.0703e+06	970296	996411	924992	742909	837980	789326
RAB1A	P62820	30	30	30	114084	109060	101359	109536	97705.4	87979.8	93809.5	94827.6	85701.5
RAN	P62826	15	15	15	232869	229828	202596	285117	275363	244370	248470	246178	207145
RPL23	P62829	12	12	12	111529	123785	108549	67269.4	74128.3	65602.5	60443.4	55006.3	55246.6
RPS15	P62841	3	6	6	78095.3	64004.3	80345.9	63935.6	77626.2	77636.3	46739.6	46918.6	63982.4
RPS24	P62847	9	12	12	24784	27946.3	23823.5	29058.8	28272.7	18107.7	29264.5	27900.5	22143.3
RPS25	P62851	12	12	12	193557	203302	226321	200085	214459	210796	175731	187270	188604
RPS26	P62854;Q5JNZ5	4	6	3	14085.7	20907.3	43511.2	11353.2	18793.5		45691.4	34341.4	32848.2
RPS28	P62857	12	12	12	77277	72318.9	70771.9	75565	72985.9	67259.3	69948.3	67554.2	61748.7
FAU	P62861	3	3	3	225487	245168	273424	206107	191792	210234	174946	140709	174209
GNB1	P62873	24	27	24	163661	165174	148706	82177.4	88040.9	81679.6	68971.7	72830.5	74031.5
POLR2L	P62875	3	3	3	18509.2	15738.9	17114.9	13850.6	13664.9	12056.9		12414.6
RBX1	P62877	3	3	3	15844	14460.3	11459.7	9607.59	13863.5	6447.35	7125
GNB2	P62879	9	9	9	44711.7	49734.8	55082.2	63005.9	63157.8	71297.2	57377.7	77258.4	56527.5
RPL30	P62888	12	12	12	46249.5	53016.5	52168.8	118308	105492	108884	47226.9	44270	42051.9
RPL31	P62899	15	14	15	116800	141827	132435	148849	150350	143519	96226.1	98130.7	102246
RPL10A	P62906	12	15	18	57979.4	46361.9	42378.1	58115.8	58901.4	47173.6	53442.2	54080.1	53091.1
RPL32	P62910	21	18	18	59293.7	57281.9	71730.3	54463.3	58432.4	61827.8	52886.9	52070.1	59119.2
RPL11	P62913	15	15	12	284066	290964	288546	219952	223202	210753	181906	180071	164187
RPL8	P62917	15	15	15	127967	134110	136234	111664	119179	123696	109169	109944	115290
PPIA	P62937	30	29	36	240189	210919	203469	365459	350678	331704	353357	318738	301014
FKBP1A	P62942	12	12	12	204429	199177	223175	108858	111376	119449	109532	102797	122405
RPS27A	P62979	21	24	24	1.06343e+06	976623	927551	862087	846427	848743	742220	764289	658063
GRB2	P62993	18	21	24	47373.4	43978.9	48188.3	38046.2	40837	30758.5	36788.4	30080.3	27916.6
TRA2B	P62995	12	9	12	43110.7	46678.5	50071.8	40841.8	45474.1	46212.9	33926.1	41547.5	44035.2
RAC1	P63000	18	17	17	64292.6	55162.8	59413.4	93806.5	87596.8	92039.1	81123.1	88934.7	83146.2
AP2B1	P63010	56	60	65	38157.4	41007.2	36300.5	49657.7	52630.9	53463	51554.1	52789.4	51452.5
GNAS	P63092;Q5JWF2	15	18	18	30466.6	33201.9	29267.6	21749.6	22394	26807.2	22610	26039.2	26147.6
GNAI1	P63096	12	12	12	63413.2	71739.1	70380.1	15198.4	18462	13629.2	14581	13187.9
YWHAZ	P63104	51	51	51	451669	438382	458182	648756	675195	680135	606384	635141	638389
PPP2R2A	P63151	12	12	12	20230.5	20698.4	17090.7	23695.2	25028.8	23610.5	22072.3	23982.1	20990.3
SUMO1	P63165	12	15	15	64537.1	65483.2	59957	34235.8	34917	40206.2	38494	32512	30681.9
DYNLL1	P63167	9	9	12	18562.5	14863.9	12315.4	15095.5	15280.7	10781.5	12837.6	16070.9	11421
DYNLT1	P63172	3	3	3	15498.6	13949.8	18769	18467.7	15733.2	22159.6	22157.2	19778.9	17861
RPL38	P63173	0	3	3		11184.7	10395.4		7317.1	6453.75			7023.33
SKP1	P63208	15	15	12	61696.5	44851	57565	63746.2	74832.7	62729.3	57131.8	62206.7	44122
RPS21	P63220	18	18	17	95281.4	98109.4	90720.1	89727.5	87115.3	87290.4	67303.7	66333.4	72734.3
EIF5A	P63241	18	15	18	191361	174525	173176	203445	225642	210256	171699	172362	165050
RACK1	P63244	45	45	45	88767.3	81126.9	79356.8	82017.8	80673.2	75154.5	66609.7	65461.7	60516.6
UBE2I	P63279	9	9	9	23838.4	24257.2	25929.2	28659.5	24310.8	29054.6	20275.4	20245.7	28456.5
TMSB10	P63313	3	3	3	44803.8	51610	50158.8	27936.3	22816.4	32041.3	24395.1	20341	28019.5
PPP2CA	P67775	27	24	27	23274.4	21844.9	18617.8	19460	19520.4	16963.7	13808.7	13708.3	12545.6
YBX1	P67809	6	6	6	158219	201300	192297	110477	130184	128525	100449	102543	104572
SEC11A	P67812	12	6	9	14986	13872.6	16619.4	7555.96	8255.67	8057.92	9452.16	8514.01	6993.03
CSNK2B	P67870	9	9	9	18660.7	17278.3	15443.1	18674.3	19685.5	19741.5	23669.5	22004	22902.3
TPM4	P67936	33	39	39	116926	110813	109210	153787	151332	137304	122027	119315	110960
UBE2L3	P68036	12	9	9	28240	38172.7	26360.8	19456.9	26936.5	22792.4	17063.7	23915.9	20401.5
EEF1A1	P68104;Q5VTE0	33	35	41	417885	428281	394002	443120	471415	454025	502933	499949	483712
ACTA1	P68133	26	35	38	1.3085e+06	1.22238e+06	1.17882e+06	1.11694e+06	992718	951077	1.12362e+06	1.08863e+06	1.00549e+06
TUBA4A	P68366	42	47	54	733014	777834	661852	666135	664447	648143	577686	562251	550477
TUBB4B	P68371	9	6	9	273514	143442	197620	556369	475616	554896	528988	324862	392523
CSNK2A1	P68400;Q8NEV1	12	12	12	19440	16666.5	16391	14980.4	12070.3	15070.8	10848.1	12883.9	13011.8
PAFAH1B2	P68402	6	6	6	40834.3	37028	35087.8	26608.9	24416.8	22770.9	20999.5	21912.6	15997
HBA1	P69905	3	0	0				8269.96			8317.33
CXADR	P78310	23	23	24	170579	168797	192947
NOP14	P78316	11	6	6	7098.73	9380.49		7599.66	10997.8	9469.5	6308.12	6218.78	6059.29
IGBP1	P78318	10	11	11			11688.4	20406.6	19666.9	20668.5	11844.6	12942.1	12428.5
PSPH	P78330	12	9	9	8530.81	7019.97	6993.12	14738.9	11490	12268.9	13219.6	12548.6	10445.2
RBM6	P78332	0	3	5			30346.3						2069.81
EIF4G2	P78344	45	42	42	96759.8	96597.1	99207.4	20376.8	18527.4	18670.8	13296.7	16367.3	15685.9
RPP38	P78345	6	6	6	6053.4	6876.62	6106.2	3467.96	8464.56			15991.6	12455.9
GTF2I	P78347	33	36	39	62107.5	53917.9	53968.1	51938.6	50519	44788	44237.3	47588.7	42786.4
CNTNAP1	P78357	0	3	3			9359.78
SRPK2	P78362	3	3	3	7341.11		16439.4	10720.2
CCT2	P78371	81	93	93	195758	193128	190884	163791	155925	149852	139877	131708	127612
RAE1	P78406	9	9	9	11416.8	12521.9	14194.4	13251.2	14618.1	16724.4	11707.2	11424.5	13098.7
GSTO1	P78417	12	15	21	51044.6	47808	45302.6	88263	83031.4	86437.9	88380.3	80149.5	77267.2
PRKDC	P78527	300	300	306	72680.9	68901.8	70655.5	73927.5	72614.2	72289.3	115668	111431	116032
ADAM17	P78536	6	3	6			3729.06	4750.2		4703.31	2066.14		2790.61
BLOC1S1	P78537	6	6	6	7667.97	6049.08	7265.89	8200.18	6928.33	6078.33	6942.24	7644.89	6167.06
ELF3	P78545	0	0	3			854.801
NUCB2	P80303	3	3	3	6014.2	4563.49	6636.82	5242.48		5685.13	9537.3	3352.46
BASP1	P80723	24	24	24	157341	140170	162049	24574.3	24374.1	29754.5	19231.8	25334.2	23438.7
TMF1	P82094	0	0	3									3269.1
MRPS22	P82650	6	6	6	10323.7	15127.5	12778.4	16491.9	18126.8	18851.1	12394.2	13218.6	11085.1
MRPS25	P82663	14	15	12	5186.21	6701.27	6390.11	6609.67	5485.24	7139.42	5000	5304.77	5926.64
MRPS35	P82673	3	3	3	3137.41			6229.47	6871.79	7465.91	4596.78	5950.99	4803.49
MRPS5	P82675	6	6	6	22044.6	15582.7	20317.4	12529.7	15187.1	7948.4	6255.01	8520.03	9500.32
KGD4	P82909	3	0	3	4433.58			4967.76		5499.04
MRPS11	P82912	3	3	3	7326.19		6388.89
MRPS15	P82914	6	6	6	21980.5	16663.4	17650.8	16085.5	12811.7	13487.5	10406.4	10006.9	11985
MRPS21	P82921	6	6	6	18155.8	13933.1	16048.1	11522.7	8732.96		11023.5		10180.1
MRPS34	P82930	3	3	3		1199.3	1800.79			1950.85
MRPS6	P82932	3	3	3	11470.9	15249.5	8455.94	8564.73	8621.32	7437.79		7015.87	7514.54
MRPS9	P82933	6	9	9	10076.8	12695.2	10923.2	9108.5	12885.6	9281.15		13394.1	14156.1
SARNP	P82979	18	18	18	95395.5	87702.8	83755.6	75933.5	76236.8	69612.8	63098.9	62354.3	53541.5
LACTB	P83111	0	0	3						3430.18			3409.73
COG7	P83436	3	0	3	2143.62					2056.41
RPL24	P83731	21	24	24	148123	138226	146209	97671.8	101333	103470	90879.5	86753.3	93718.7
RPL36A	P83881	3	3	3	19238.1	20494	12311.7	11972.1	11257.8	11906.7	10663.9	9472.75	9833.19
CBX1	P83916	3	9	9	38508.1	56721.7	52280.4	19577.3	20440.4	19826.4	14733.3	18935.7	18176.7
SMAD3	P84022	5	5	8			6192.36	13117.9	10172.1	14748	8049.16	6553.29	8918.21
ARF5	P84085	9	9	9	48636.4	41396.8	36358.1	39319.2	36445.1	30542.3	23887.2	29371.9	29740.9
ERH	P84090	12	12	12	106527	95300.7	110807	74105.1	67331.3	77478.2	61828.6	59595.4	72356.4
RHOG	P84095	21	24	21	94325.4	85438.8	104379	84265.3	83183.1	96508.9	65714.4	67538.8	70312.8
RPL19	P84098	9	9	12	129781	116320	118017	117332	112207	116901	105520	110414	111635
SRSF3	P84103	6	6	6	60971.5	62682.7	61967.2	57608.5	55339.2	52989.9	52489.6	50074.8	46939
H3-3A	P84243	12	15	16	841900	794751	619180	867966	824699	664199	742667	716004	819948
FOXK1	P85037	6	6	6	5948.17		4843.83	6136.98	2968.72		3818.36		4254.82
SHC2	P98077	3	3	3						1339.96
HSPG2	P98160	24	18	18	8938.34	12039.1		10835	10930.6	9876.54	16217.9	15796	15560.6
XIAP	P98170	3	3	3	5108.48		5846.98	5653.74		6373.87
RBM10	P98175	18	18	18	12987.8	13411.8	8514.04	12589.9	22137.3	20042.7	10002.9	10881.3	7615.28
RBM3	P98179	6	6	6	12164	13651.3	15210.1	5533.31	6578.36		3911.33
ATP2C1	P98194	9	12	9		19472.8	19071.1	7793.62	8572.64	7434.24	28732.2		22006.9
CYCS	P99999	6	6	6	31203.1	37532.1	36249.3	15415.1	17474.8	16389.2	13529.3	11621.6	11043.9
TFAM	Q00059	15	15	18	28608.7	28489.1	29261.1	57261.4	69600.7	63813.6	47689.5	52511.1	51766.7
SLC25A3	Q00325	21	21	18	261651	226146	203530	332041	330879	310082	319757	327454	302263
HDLBP	Q00341	54	60	60	30434	28407.8	30958.3	25545.7	23368.2	25893	40211.4	37733.1	45658.4
GTF2B	Q00403	15	11	12	7076.3	7275.98	7082.18	8057.41	8218.29	7179.24	8060.66	12301.1	6105.04
CDK6	Q00534	12	12	12	27672.6	35190.5	24442.1	24031.9	21441.4	23803.2	21173.3	22020	20623.7
CDK5	Q00535	3	3	3	1878.59	2720.61		2423.76	7197.88		2578.76	3071.62	2626.38
PURA	Q00577	3	3	3						3931.39			3256.92
CLTC	Q00610	129	144	156	121999	115822	116961	128128	122907	128418	106895	106477	99187.8
HSF1	Q00613	3	3	3	9722.17	12936.1	7945.11	11646	11660.9	11723.9	11692		9991.79
NFKB2	Q00653	3	3	3		4610.84	7371.05
FKBP3	Q00688	18	18	21	29007.9	26757.5	23206.4	22143	21122.7	16582.2	18667.3	18506.3	15915.4
REEP5	Q00765	6	9	9	18970.7	15637.8	14170.6	22582.6	20238	20244.3	20490.6	18019	18796.9
SORD	Q00796	11	11	11	22030.7	19618.1	20705	40766.8	35456.6	33623.5	19249.4	22556.2	19325.3
HNRNPU	Q00839	63	51	60	185930	171972	167296	194684	187860	180693	168950	175456	174153
U2AF1	Q01081	12	12	12	22639.6	21897.5	20861.3	19102.1	19709	20625.3	16953.1	21383.1	19657.5
SPTBN1	Q01082	171	173	173	44286.3	46142.5	41448.5	91392.8	90417.1	90741.6	97819.3	99292.5	96516.7
TIAL1	Q01085	12	12	12	25178.5	21030.2	22919.4	20308.6	18723.2	18582.1	58952.5	62119.6	61603.2
SET	Q01105	15	15	12	117041	131228	118282	246419	255018	224033	241206	216964	194888
SRSF2	Q01130	18	18	18	70545.6	60969.5	55392.3	67412.4	69895.2	59781.3	67232.6	67397.3	55549.5
FOXK2	Q01167	1	1	0					1645.76
AMPD2	Q01433	15	15	15	12018.7	9086.85	9589.66	14401.6	11080.3	8520.01	10163.4	11084.1	8187.28
FABP5	Q01469	27	27	27	53293.1	53463.4	52126.6	94998.2	93052.8	91775.8	93913.5	81448.5	81957.4
CAP1	Q01518	51	54	54	167997	172008	166305	114820	119013	113407	111032	109314	110493
SLC7A5	Q01650	6	6	6	36624.1	37484	34058.1
DR1	Q01658	6	6	6	8589.42	6828.47	6343.49			10249.8	6821.56
EXOSC10	Q01780	14	12	14	12875.4	14044.9	12997.3	6442.43	6785.45	7116.82	5660.96	5744.26	4802.42
OTUD4	Q01804	9	6	9	2835.53	2462.17		4599.4	3526.48	5768.73	5694.21	5007.13	4358.67
PFKP	Q01813	78	87	87	48883	42985.5	42554.8	73771.6	74128.4	69417	86487.1	94633.9	91577.2
XPC	Q01831	3	0	3			12870.2			19871	3861.55		6766.91
EWSR1	Q01844	12	9	6	135465	147775	127441	71538.9	90172.6	99804.9	70081.7	88947.4	72502.8
OCRL	Q01968	6	6	6	10883.1		10345.3	10747.6		11041.8	28973.3	41443.7	28892.2
PLCB3	Q01970	6	6	6	8429.29	5848.33		7360.95	15624.4	12118.7	11362.2	10670.6	9842.02
DHODH	Q02127	3	6	3	6994.47	7347.92	6048.58	10635.2	6052.12
OGDH	Q02218	24	24	27	17244.1	17039.8	14067.5	15511.9	16621.2	15943	15603.7	15524.3	15755.9
KIF23	Q02241	3	3	3	5681.32		4867.44	8299.47		8236.47	5232.37		5896.31
RPL18A	Q02543	15	15	15	71041.6	62152.2	69432.7	96631.1	104319	104959	80111.6	88849	87332.2
MAP2K1	Q02750	6	8	9	12174.6	18604.5	16307.3	25991.3	31696.2	22543.1	15084.7	24072.1	33272.9
FKBP4	Q02790	36	36	36	34003	34381.8	32786.3	41129	40812.7	37803	36857.7	37269.6	37508.7
PLOD1	Q02809	15	15	15	15637.8	15365.5	13219.9	7248.81	8524.67	8368.5	9717.14		7400.13
NUCB1	Q02818	21	24	24	26823.4	30741	26652	34774.9	39226.8	33304.4	38715.1	44717.1	39722.4
RPL6	Q02878	24	35	35	187473	184485	154429	156798	143649	145046	145127	130106	138275
TOP2B	Q02880	18	18	18	21106.4	21899.2	20444.5	15127.7	16371.7	12780.4	16260.7	19017	17149
AKAP12	Q02952	72	67	81	157269	166502	168718			15310.7
SLC25A11	Q02978	6	6	6	6642.41	7162.6	6372.82	7391.66	7884.66	6750.57	8638.69	8482.13	9659.56
DST	Q03001	47	51	48	16818.3	17949.8	18155.3	9906.43	10852.7	11824.4	14246.5	13850.1	13931.7
CAV1	Q03135	12	15	15	39312.7	41822.6	34574.1	64110.6	49955	55214.7	50814.8	38571.7	51168.3
ACY1	Q03154	12	18	18		9235.13	8538.91	12899.9	12519	12273.2	9626.51	8847.85	10440.9
TNFAIP2	Q03169	20	22	26			4588.12	11733.9	11154.3	12618.5	8272.72	9023.25	11029.6
LMNB2	Q03252	92	101	98	158078	164645	158420	68155.7	65117.7	65958.3	39578.2	40055.6	41793.5
PLAUR	Q03405	3	3	3	3338.83	4608	4017.13				4780.47
TAP1	Q03518	3	3	3				6011.86	6363.96
TAP2	Q03519	6	6	3	15298.4			2423.87	5308.49		20458.6
CEBPZ	Q03701	9	12	12	9681.53	8883.58	9123.57	50472.1	78099.1	61058.1	10671.2	8446.46	9034.71
RELA	Q04206	18	15	15	7600.5	6634.71	6287.41	15669	16931.4	16438.7	18026	17331.7	21549.9
UBXN1	Q04323	6	6	6	7397.76		7157.15	11235.8	7936.25	7950.17	4904.94	8292.06	6765.83
GBE1	Q04446	3	3	3		7300.38	7606.16	11721.4	14569.5	13444.8	10414.5	10479.9	11967.2
EIF4G1	Q04637	78	63	65	26446.5	30123	26420.9	24607	26271.4	26892.5	22460.1	22865.8	18815.6
NOTCH2	Q04721	9	17	9	16047.3	12021.9	14586.3	9601.3	8792.14	11148.5	8575.58	11288.8	6952.68
TLE3	Q04726	3	3	3									2313.56
GLO1	Q04760	21	18	18	85435.8	92807.3	89471.3	60033.9	62256.3	64321.3	51780.4	56154.2	60160.7
SSBP1	Q04837	21	21	21	69148.2	67926.6	64273.3	133469	120643	122235	111581	99096	99968.7
YWHAH	Q04917	30	30	30	78224.9	89700.5	77327.4	78848.3	80616.9	72217.4	63527.1	61734.6	62455.4
PLP2	Q04941	6	6	6	27039.1	16559.7	20503.2	15576.9	8216	4930.92	13341.9	9480.59
CSTF1	Q05048	12	9	12	6075.84	3904.42	5212.36	5181.98	5835.53	4644.53	5144.09	5982.37	4519.92
UBE3A	Q05086	3	10	6	9541.86	9019.57	7669.58	8188.2	9169.43	10892.1	6325.32	8143.58	16539.9
DNM1	Q05193	9	12	9				17242	20754.9	14853.3	12576	11751.4	13279.6
PTPN12	Q05209	6	6	6	5828.09	3406.98	6278.25	3183.79	5520.25	4477.04		2471.78
PTK2	Q05397	6	6	9	12860.8	18761.6	22057.5	30445.4	28837.2	29691.7	26432.3	33016.9	22921.9
SRSF11	Q05519	3	0	3	13635		19712.3	6656.37		9199.66	7813.59		7089.34
EEF1A2	Q05639	26	31	31	825746	745459	752334	884749	825470	796157	902386	843809	799308
CALD1	Q05682	21	21	19				44411	38687.7	39017.9	39682.7	37398.3	34857.7
PTPN11	Q06124	27	27	29	9819.06	11360.5	10657.2	18521.6	16096	15807	13281.4	14346.6	14487.9
PPAT	Q06203	18	21	24	15245.4	16171	16238.9	22959	17681.4	20725.2	13196.4	14555.4	13802.9
GFPT1	Q06210	33	33	33	14730	17965.2	15551	22793.1	25504.8	20332.4	24014.8	25328	24682.3
EXOSC9	Q06265	3	3	3	16092.2	12607.1	13698.2	9274.09	7182.72	8442.88	6923.65	5988.82	7436.2
PSME1	Q06323	15	24	21	19475.3	19747.1	22625.8	51870.1	47186	54121.9	46031	48385.5	46260.4
RBPJ	Q06330	3	3	3	2759.08	1695.24	2358.52	2982.04	2209.41	2558	2751.69	2800.27	3342.25
APLP2	Q06481	2	3	2				3724.55		3948.52
GABPA	Q06546	6	9	6	7727.28	6178.39	18049.3					27798.2	34210.7
FMR1	Q06787	3	3	3							13768.4
PRDX1	Q06830	36	36	36	1.4753e+06	1.51468e+06	1.43156e+06	973518	1.02284e+06	982647	898024	842706	862515
RPL18	Q07020	18	18	18	269478	301665	302054	245345	258160	268461	218712	254617	230381
C1QBP	Q07021	3	3	3	33470.4	25207.7	38650.1	25144.5	30659.9	29237.9	25318.3	26700.9	22225.7
CKAP4	Q07065	42	42	42	34531.2	38189.8	33947.6	50660.6	49695	52275.9	42424.2	40345.1	42275.7
TJP1	Q07157	39	36	39	12343.3	13349.6	11595.9	17007.6	18753	19323.4	17359.1	24038.9	19928.1
ZFP36L1	Q07352	3	3	3				4631.21		3994.36	1663.44	781.622
KHDRBS1	Q07666	15	15	15	167828	165038	143662	88786.4	109827	88709.6	75640.6	93048.5	75698.7
BAX	Q07812	21	21	21	20141.3	19334.3	18952.4	29481.8	28080.8	29720.3	32025.2	32793.9	27580
KLC1	Q07866	30	30	30	44129	43022.2	42253.8	43447.4	35084.6	36377.1	30825.6	30423.7	30201.2
LRP1	Q07954	9	3	3	22082.2			14616.9
SRSF1	Q07955	27	30	30	97206	92931.8	101879	79765.4	74748.1	78988	70128.1	76731.2	77149.6
ARHGAP1	Q07960	27	30	27	12898.7	13008	10982.9	33463.6	35487.1	30959	34693.9	37378.1	32997.3
CYP24A1	Q07973	6	6	6		8191.81	14295.3	12871.8	13583.4			8096.89
SRSF4	Q08170	3	3	3	5857.55	18108.5	9708.5	3962.97		6964.49
PPP3CA	Q08209	9	9	9	19691.8	15736	20859.8	37724.3	25050.8	22764	22718.4	17575.4	13148.4
DHX9	Q08211	84	90	87	107914	109594	103629	141807	140690	135064	128729	132399	125514
CRYZ	Q08257	17	20	21	20479.4	20741.3	17057.7	27693.3	31937.5	27048.2	22099.9	25701.5	22591.7
DDR1	Q08345	0	3	3						2231.19
SLC20A2	Q08357	3	2	0	28693.2	26750.5
GOLGA3	Q08378	9	18	18	16725.2	15042.5	10813	8593.07	8259.3	8296.45	26972.3	17263.7	25660.7
GOLGA2	Q08379	15	15	15	18422.3	15449.3	12793.9	8621.35	6663.91	7315.41	9578.28	10154.6	9063.22
LGALS3BP	Q08380	5	5	3				25978.6	16949.3		11722.4	15002.7	14937.2
EHHADH	Q08426	6	9	6		4310.84		9398.28	7044.58	7805.13	7018.59	2923.84	5006.33
MFGE8	Q08431	9	9	9	9597.29	6993.84	7239.6	8654.26	5744.06	8211.72			5548.3
PUDP	Q08623	6	6	6	9787.15	12329.2	8729.58	12669.1	13192	7110.05		7599.78	6374.88
CD47	Q08722	9	9	9	30470	30869.7	25426.3	22365.4	24058	24393.4	20756.3	19573.2	22794.8
PPID	Q08752	21	21	15	12537.3	11088.7	11295.7	14626.3	14475.1	17285.3	18647.5	14771.2	14112
SSRP1	Q08945	30	30	30	32216.1	31113.9	25283.8	34404	36252.5	30166	29624.1	30543.4	26104
CAMSAP2	Q08AD1	3	3	3	3058.22
VAC14	Q08AM6	3	3	3	2159.61	2521.81		2844.19		2262.59
NSUN2	Q08J23	39	41	41	29398	27832.7	28015.7	20487.4	18951.3	18450.7	17115.3	20073	19752.1
RBBP4	Q09028	21	21	21	110230	128776	123669	79897.3	86497.7	86864.8	80140.6	87915.5	81068.9
NCBP1	Q09161	15	15	15	10379.4	12148.8	10630.3	17987.1	13944.5	15058.2	17740.6	12843.5	10325.9
AHNAK	Q09666	411	406	409	331027	339036	339911	179414	179248	181360	142610	149062	145628
FCHO2	Q0JRZ9	3	3	3	6325.13		4181.75	12067			20494.4
HSPA14	Q0VDF9	12	9	12	9559.51		9117.33	14906.6	11789	14571.6	12042.4	11094.9	14792.5
SCRN3	Q0VDG4	5	5	6	6001.36			12538.8	8916.45	9543.16	3154.6	3375.64	4125.41
GALNT2	Q10471	16	17	18	8151.67	7622.28	7436.93	16916.8	18736.3	19345.3	22637.3	24211	21432.5
AP1B1	Q10567	15	15	15	72916	73639.4	80058	104303	72570.9	110851	48822.2	50947.8	46793.4
CPSF1	Q10570	12	9	12	20679.7	20754.7	18172.1	11235.1	15293.5	13159.3	11762.3		11952.2
PMPCA	Q10713	18	18	18	23695.8	26437.7	21695.2	29461.4	33405.3	35216.7	23320.5	26063.8	18653.3
KIF1A	Q12756	3	3	3	6430.72		5142.58
SCRN1	Q12765	24	24	24	16489.8	17435.6	16318.8	31562	28079.9	31713.3	20717.1	25057.7	25748.4
WASHC5	Q12768	12	9	12	5216.68	6775.65	4189.38	6104.55		7466.29	67021.4		63183.7
NUP160	Q12769	15	15	15	10382.7	13599.5	13553.3	9645.37	11063.8	12024.1	11454.2	11732.2	14072
TBL3	Q12788	21	21	18	18761.7	16285.9	17173.5	21481.4	21448.5	23516.7	13786.6	13538	13671.9
GTF3C1	Q12789	9	6	9	10896.9		9789.92	11169	7355.05	9834.97	11360.4		9353.84
TWF1	Q12792	6	6	6	9541.83	10243.9	11690.9	12235.6	11484.3	15483.1	13551	14751	15820.9
ASPH	Q12797	27	30	31				143983	127192	135561	131457	121405	140028
CETN1	Q12798	3	3	3	10805.8	10351.1	7836.49	9920.68	9806.17	8646.19	6101.91	11074.4
TFCP2	Q12800	3	3	3	9062	11681.3	9885.58				5032.9	3456.83
AKAP13	Q12802	0	3	0		6936.03
SMARCB1	Q12824	3	3	3	13293.4	15262.9	10585.7
BPTF	Q12830	3	0	3	8612.34		5035.83	5903.19
STX4	Q12846	9	6	9	8156.75	7856.11	7588.77	8284.94	11647.8	9150.69	5486.19		8322.49
GRSF1	Q12849	12	11	12	15724.6	12164.3	12110.9	8171.66	10539.9	8508.23	10660.3	9016.96	8395.99
SFSWAP	Q12872	3	3	3	1323.8	987.273	807.037		730.869	648.213			1227.29
SF3A3	Q12874	21	24	24	25208.1	28144.2	26801.2	15973.4	16229.8	14868.2	13974.8	13837.8	13372.5
TP53BP1	Q12888	18	18	21	24353.3	26641.4	26044.4	15520.2	13490.7	14505.3	12688.4	11567.8	11287.3
IFRD2	Q12894	3	3	3				4779.26		5638.23
AIMP1	Q12904	21	15	15	25473.6	20733.9	27169.4	21740.6	21482.7	24757.9	18668.2	15289	19369.4
ILF2	Q12905	18	15	15	66465.9	76263.8	71430.7	54679.4	54315.4	59030.2	47352.7	51629.1	51975.2
ILF3	Q12906	75	78	78	103526	110649	110150	91309.9	91862.6	92315.3	234993	256747	250908
LMAN2	Q12907	15	18	15	14432.2	12674.1	13650.8	25825.1	27242.1	18451.1	26211.8	25321.9	24151.5
EPS8	Q12929	9	9	9	10410.4	13418	8489.21	26213.2	21774	21752.6	21550.1	19749.4	16811.5
TRAP1	Q12931	39	42	42	790480	863759	821016	1.06401e+06	1.07814e+06	1.13772e+06	923694	902465	924284
TRAF2	Q12933	3	6	3		5235.81			5483.08	74476		9552.57
DLG1	Q12959	6	9	9	8261.72	11643.9	6627.44	11168.9	9675.34	7184.68	12623.7	14493.6	5895.46
TAF10	Q12962	3	3	3			957.635	1995.83		813.207
MYO1E	Q12965	6	6	6	3655.39			4661.88	4117.29	4828.26	4783.29	4589.07	1845.7
PPP1R8	Q12972	9	6	6	6447.82	11227.3	18173.1	5601.98	5674.02	10197.3	6794.02	18839.1
ABR	Q12979	6	6	6	7222.36			12557.2	10089.1	11388.3	7418.34	4684.4	7338.33
CSTF3	Q12996	9	9	6	9102.66	8753.02	15572	12703.6	12377.2	9953.05	10286.9	13490.5	8122.27
ECH1	Q13011	33	30	33	18140.9	16177.2	17331.6	46853.4	48259.7	48223.2	44400.8	43244.8	41059.6
ARHGAP5	Q13017	3	3	3						3580.46	3803.04
STRN3	Q13033	6	6	6	12085.6	11367.4	11086.7	14954.9	12911.6	10258.1	22115	11209.4	9527.92
FLII	Q13045	21	21	24	16604.9	15988.8	13956.6	22062.7	23078.8	24607.2	19097.7	16485.6	19749.2
TRIM32	Q13049	6	6	6	12569.7			25046.7	48112.8	45347	7614.09
COASY	Q13057	18	18	18	5955.5	7651.85	7392.54	11138	12958.1	11634.4	8462.27	10094.7	10310.9
ACACA	Q13085	27	33	33	23729.2	24615.5	27035.8	58485.6	55643.5	67728.5	14815.6	14953.2	18693.9
GPS1	Q13098	12	12	15	17189.4	15373.8	13824.2	16956.5	32124.8	27381.3	85299.1	58316	52036.6
IK	Q13123	12	15	12	13683.4	10909.5	9451.99	6955.16	9053.79	8647.9	7721.44	7726.71	7369.42
MTAP	Q13126	3	5	6	8015.9	4767.83	5600.84						3023.5
PRKAA1	Q13131	3	3	3			3921					3110.34
PPFIA1	Q13136	3	3	3	14383.3			12361	12338.3	13362.7			12055.8
EIF2B5	Q13144	6	9	6	9997.11	13606.7	10620.9	7992.14	11484.9	9359.69	9699.57	7236.43	4939.33
TARDBP	Q13148	18	15	18	66642.9	71640.6	62280.3	46264.2	36563.8	44002.2	33508.1	30006.4	33409.7
HNRNPA0	Q13151	12	12	12	43222.5	46663.8	46251.4	31756	29572.5	31581.9	18105.3	19416.5	15581.8
AIMP2	Q13155	15	18	15	28107.5	30529	33807	20671.8	23709	23880.5	21026.4	26625.5	15501
FADD	Q13158	3	0	0							8971.35
PRDX4	Q13162	12	9	12	89257.9	95718.6	95971	66214.7	62339.8	64071.6	51532.2	60887.1	54970.3
PAK2	Q13177	18	18	18	40466.7	43651.8	45991.6	20438.4	21445.3	21858.6	17586.7	22396.5	22339.9
CBX3	Q13185	15	15	15	45668.3	45669.5	41790.4	59468.1	55265	57954.9	56511.5	48096.5	61054.2
STX5	Q13190	3	3	3	2125.42					1817.57
PSMD2	Q13200	60	57	57	44219.6	47921.8	43407.8	45147.2	48934.2	49265.7	49994.5	54980.7	55198.4
DDX10	Q13206	12	9	3	9863.54	9234.5		7671.05	9062.5		6559.48	8703.32
DNAJC3	Q13217	3	3	3									2818.35
NME3	Q13232	14	12	12	20670.2	15432.3	21449.9	13321.8	8572.25	7724.68	9455.95	10050.5	9451.66
SRSF9	Q13242	33	30	33	79978.4	84234.8	83787.3	60585.6	68588.1	62434.9	52770.2	54825.6	55114.6
SRSF5	Q13243	3	3	3	5108.11			4779.66	4266.4
SRSF6	Q13247	9	12	12	86142.4	95708.9	86073.3	61597.5	68277.8	68072.3	49976.7	62496.1	59908.5
MAD2L1	Q13257	3	3	3	7173.03	11689.5	6643.67
TRIM28	Q13263	51	57	57	47693.7	48277.5	52520.1	45728.1	47154.2	44283.9	39168.8	40491.5	37881.7
G3BP1	Q13283	30	33	33	29960.5	30545.3	27986.7	32059	32608.3	35422.6	27609.7	26583.4	24731.9
PTK7	Q13308	6	9	9	14166.1	15749.7	15371.2	7442.48	9954.83	7493.05	5996.55	6677.02	6847.04
PABPC4	Q13310	15	18	18	58043.8	39701.2	29865	19451.8	20528.5	17673.9	15869.4	13473.1	15273.3
IFIT5	Q13325	3	3	3		8545.56		6421.73	7195.8	6377.48	14243.8	12279.8	8327.93
MTA1	Q13330	3	6	3	17086.1	9582.47	14394.3		6992.67
EIF3I	Q13347	30	30	30	27792.1	30331.3	30094.1	29303.8	30510.6	29353.1	26416.7	24728.1	26227.7
CTBP1	Q13363	18	18	15	23308.1	19625.9	21173.3	20109.7	20149.7	17227.3	14981.8	15474.4	16780.2
PDCL	Q13371	3	3	3	15100.1						26757.6		20847.8
PEDS1-UBE2V1	Q13404	12	12	12	120156	105433	105647	102672	110740	111510	89740.7	94854.8	86812.9
MRPL49	Q13405	6	6	6	16747.5	21052	25184.6	12603	10519.9	12577.8	10637.5	10689	13765.9
DYNC1I2	Q13409	21	20	21	47979.6	49996	47873.1	38676.9	39296.4	40267.2	27473.9	25117.1	37580.8
ILK	Q13418	18	21	18	6942.06	8873.45	8150.42	12050.9	12119.7	12950.6	11155.4	12448	8839.62
NNT	Q13423	35	33	31				34757.2	34361.7	34658	32347	30317.1	29692.4
SNTB2	Q13425	9	9	9	8271.98	7315.29	6699.5	10401	10289.2	9798.39			7359.46
XRCC4	Q13426	3	3	3	4155.55	4572.69		6607.91	6946.16	6379.98	4352.48	4287.9	3347.3
PPIG	Q13427	0	0	3			2152.13
TCOF1	Q13428	56	53	56	52200.6	47862.7	47423.6	42068.3	44379.8	41983	33391.2	34298.8	30840.3
SF3B2	Q13435	32	36	37	63721	57887.1	62504.1	45393.6	46185.6	39050.1	48373.2	48411.6	46293.6
PDAP1	Q13442	12	12	12	44840	41450.1	48201.5	34369.8	42895.5	45513.3	37291.7	37734.7	36777.3
ADAM9	Q13443	12	15	15	8921.07	8386.18	7563.85	7826.18	13096	12948.1	10380.7	14633.5	10746.4
ADAM15	Q13444	3	3	3					4289.47	5198.6	5386.73
FKBP5	Q13451	6	9	9	12577.2	11371.5	8723.76	17437.3	17585.8	17947.8	11170.1	14757.2	13393.7
ROCK1	Q13464	12	9	10	6425.16	6435.06	5478.94	22755.8	21874.2	31941.9	4475.3	3817.56	7364.57
SMAD4	Q13485	3	3	3	2469.42		2037.7	1281.71	2837.54				1942.57
TCIRG1	Q13488	3	5	5		2867.31	6268.84	6386.63	6255.16
PICALM	Q13492	18	18	12	8998.84	7434.34	8086.85	11968.4	11853.5	11268.3	9070.82	9777.06	11401.3
SQSTM1	Q13501	12	12	12	15977.4	13516.4	17690.6	20854.4	19948.9	22936.3	19189	19141	19842.7
MTX1	Q13505	9	12	12	9551.33	9257.19	8411.38	8837.88	9542.65	7039.79		7682.12	10573.9
TUBB3	Q13509	36	39	39	584168	596988	637335	784707	788695	790550	599791	627680	657199
ASAH1	Q13510	9	9	9	6561.33	8352.76	6607.7	15788.4	16157	19096.2	31684.5	26908.2	26242.5
PRP4K	Q13523	3	0	3							1154.16
PIN1	Q13526	9	9	9	6002.81	4743.41	4832.23	4389.26	4223.16	3769.42	4364.5	6312.68	4983.42
ATR	Q13535	3	0	3							10669.1
HDAC1	Q13547	12	12	12	34664.8	31712	26146.8	26285.9	21378	21951.2	23545.5	20893.4	21446
CAMK2G	Q13555	6	6	6	20030.7	30615.2	30790.8			28971.8
CAMK2D	Q13557	20	18	16	18954.1	18787.5	19517.2	21893.2	26278.9	26296.9	7595.12	9116.39	10810.8
DCTN2	Q13561	23	30	30	36845.9	37297.4	38855.6	30773.7	30015	28026.1	28997.6	28789.8	27036.9
NAE1	Q13564	21	21	21	35016.8	39383.2	37913.6	23754.3	24114.8	21511.1	24813.2	23325.5	18414.9
ITPK1	Q13572	0	3	3		6859.06			13341.6	17473.9
SNW1	Q13573	15	15	12	24258.3	25355.3	21222.2	19599.5	18204	20104.9	14435.2	18590.7	15292.6
IQGAP2	Q13576	18	14	19	10710.1	9439.47	10087.3	8477.23	7747.9	10864	8683.32	8082.93	10499.7
STIM1	Q13586	6	12	12	4171.46	6008.05	4423.43	13977.3	8227.7	13144	11574.1	6713.65	7537.7
TRA2A	Q13595	6	6	6	24573.4	35835.4	25113.9	27805.1	33506	31556.3	17905		14030.4
SNX1	Q13596	21	21	21	18034.8	20261.6	15222.3	17841.5	17302.3	19512.7	13177.9	14328.6	14963.2
KRR1	Q13601	6	6	6		9820.3	8529.12	49869.5	32889.9	35866.6	24943	26506.7	20129.6
PWP1	Q13610	6	6	6	8836.24	6168.53	6060.96	6790.18	6093.95	5663.9	12468.6	10629.9	9332.95
MTMR1	Q13613;Q13614	3	3	3			5551.94
CUL1	Q13616	9	6	9	37582.4	30089.3	29954	18357.1	16928	15000.2	33267.9	14683.8	23167.7
CUL2	Q13617	3	6	6	4551.99	3470.7	2855.92		20592.5	32158.8	4971.26	6571.69
CUL3	Q13618	12	9	9	6883.98	6495.69	6812.43	10121.9	8396.3	8021.82	8990.65	9329.39	7103.37
CUL4A	Q13619	3	6	6			136029			10594.1			8068.22
CUL4B	Q13620	21	21	21	19801.9	14409.2	19221.8	15296.6	12405.8	11281.6	10493.6	12072.1	11567.2
DYRK1A	Q13627;Q9Y463	3	3	3			5434.94	7763.15
GFUS	Q13630	15	15	15	19331.5		16489	28348.7	37377.5	31677	28182.8	30761.5	27199.9
RAB31	Q13636	9	9	12	40059.2	41546.9	34612.8	15438.5	15037.2	15535.3		24733.1	28077.7
RAB32	Q13637	3	6	3		6379.79			4464.48			3847.21	3049.98
TPBG	Q13641	3	3	3				4546.38					4511.57
FHL1	Q13642	8	8	8				23904.9	18792.9	15970.7	17519.4	15228.4	14376.2
FHL3	Q13643	9	9	9	8484.67	6053.35		18537.2	20781.8	18790.3	18007.3	17723.5	19847.1
RIN1	Q13671	9	12	11	2479.2	5376.44	7913.62	6946.99	8639.68	6604.02	8433.31	9435.07	10202.8
AAMP	Q13685	9	9	9	14564.7	13906.8	14681.5	6711.66	6878.49	9270.89	7344.57	9244.89	8944.3
MOGS	Q13724	21	21	21	10525.6	9404.77	8083.79	16674.4	9886.49	9826.38	18409.7	17664.5	16418
ALCAM	Q13740	17	20	23				62441.5	58749.1	54659.4	52717.3	51132.4	49052.1
SPTAN1	Q13813	201	213	210	34133.3	34134.4	35357.3	74623.2	75976.1	75550.3	71240.6	71050.1	69310.1
GNL2	Q13823	6	6	3	29928.5	5400.22		5033.85	5779.26	5496.49	4491.35	3365.91	4324.63
DDX39B	Q13838	42	42	42	70370.4	74747	75457.1	59896	52811.1	51579.9	43499	48762.4	44854.8
BLMH	Q13867	3	3	3	11119	11351.6	10860	5463.55	9679.19	13576.2	10689.6	9868.94	12073.7
EXOSC2	Q13868	6	6	6	7060.37	6291.57	6637.41	41499.6	37332.4	42313.7	11621.3	9662.44	6984.58
SNTB1	Q13884	3	3	3					712.728	839.349	922.875
TUBB2A	Q13885	6	6	6	194513	194647	212480			18648.9			14099.5
BYSL	Q13895	15	18	18	9549.6	8282.13	9782.75	14691.2	13096.2	17035.7	13258.6	13580.1	15648.7
CBFB	Q13951	12	12	12	19878	17036.5	16649.1	12690.3	11949.2	11004.6	6996.42	7007.39	7333.4
NFYC	Q13952	3	0	0	21868.8			6347.44			10146.1
PRKG1	Q13976	3	3	3	22663.6	15533.1	7850.69
CKAP5	Q14008	54	54	54	26404.9	26919.9	24424	36818.9	34334.4	31900.5	21743.8	23389.3	19745.7
CIRBP	Q14011	6	6	6	22937.2	27446.6	25115.8	17067.9	20738.3	18524.5	14103.6	14273.2	8890.07
CAMK1	Q14012	3	3	3	2945.77		2537.38	4000.37	3879.79	6908.22
COTL1	Q14019	15	15	15	92471.3	100755	94607.1	179396	179089	179477	170513	162438	168845
CYLC2	Q14093	0	2	3			12580.8						2239.45
HNRNPD	Q14103	24	24	21	351354	320196	309647	230732	208745	208635	233765	232834	224295
SCARB2	Q14108	3	3	3	16557.6	22340.6	19827.9	14096.8	16329.1	15383
IL18	Q14116	3	3	3				6222.98		5592.29		5388.89	5896.26
DAG1	Q14118	3	3	3	8346.75	7699.71							6529.24
DSG2	Q14126	25	25	28		22587.8		25232.9	23141.1	20860.6	19491.9	22587	22063.6
BOP1	Q14137	30	27	30	20035.8	21117.4	19604	19366.4	18484.7	20743.5	16115.3	17173	17571.7
UBE4A	Q14139	0	3	3			1749.13			2016.47		1844.7
URB2	Q14146	3	6	3			7017.57		12450.2
SAFB2	Q14151	9	9	9	10995.2	10767.7	11337.4	23971.3		25977.3	49099	36498.2	29456.6
EIF3A	Q14152	72	72	72	31169.5	29560.3	30643.4	38757.5	39224	35142.3	36035	34625.8	34157.6
ARHGEF7	Q14155	3	3	3					3914.6		4317.97
UBAP2L	Q14157	33	36	36	45815.4	54029.6	53802.8	41291	41180.2	47478.9	42209	45916.7	43558.4
SCRIB	Q14160	24	24	24	11575	12373.2	11538	12531.2	13050.6	11142	12409	11757.9	10677.9
MLEC	Q14165	9	9	9	23651.7	21987.7	21969.3	32584.3	27489.4	29495.8	34011.9	31758.8	24640.8
TTLL12	Q14166	21	24	23	8051.8	10993.6	13295	19725.1	18772.1	21654.6	15824.2	12958.1	15632.2
POLA2	Q14181	6	5	6	6696.76	7737.95	8085.18	7416.6		4309.69
DOCK1	Q14185	3	0	3	3760			11414.6					5460.91
FHL2	Q14192	12	8	9	3799.81	3450.99	4749.32	10423.1	12250.6	12198.8	8338.25	7870.81	8993.47
CRMP1	Q14194	10	12	14	34208.7	35327.8	37273.8			5133.07
DPYSL3	Q14195	5	8	8		16810.7		15158.4	8753.11	10506.8	9840.35	7431.13	8275.88
MRPL58	Q14197	3	3	3	8673.86	4204.9				12152.9
ZMYM3	Q14202	3	3	3	6366.44		3314.68	1289.75				3426.18	5272.98
DCTN1	Q14203	60	60	65	32342.1	33783.1	36277.7	28767.8	27426.3	28986.1	66503.8	57159.4	54298.4
DYNC1H1	Q14204	261	267	270	62842.9	62146	60856.5	54015.3	52764.7	51230.6	51066.2	48497.1	50107.6
EIF2B1	Q14232	3	3	3		2273.3	2433.02				2013.25
EIF4A2	Q14240	6	6	6	76491.4	67054	70753.7	41524.4	59553.1	60829.7	43767.9	49938.1	70229.3
ELOA	Q14241	3	3	3	5841.28	5088.37	5783.77			1936.09		1906.1	1425.37
CTTN	Q14247	54	60	57	37349.9	38958.5	34750	62661.5	57020.8	53388.1	55984.8	54863.2	52214.2
ENDOG	Q14249	3	0	0	3248.18
FLOT2	Q14254	27	33	30	17286.1	18245	14399.6	18223.5	17548.2	14413.3	17062.6	16504.8	14035
RCN2	Q14257	3	3	3	20273	18396.9	24973.6	8773.48	8382.46	11349.7	7810.98	9718.79	13633
TRIM25	Q14258	27	27	21	33328.8	33356.3	42556.6	23826	25622.8	28773.7	25876.2	20771.4	28827.5
FLNC	Q14315	110	126	129	76249.4	74566.4	75602.2		16230.1		81802.7
FKBP8	Q14318	18	15	18	18951.2	20116.3	17181.8	18743	17667.8	18694.7	11923.2	12756.6	12358.7
FAM50A	Q14320;Q9Y247	6	6	6	15924.1	19145.7	17240.1	9195.7	10067.6	10399	8999.05	9395.54	8936.08
FRG1	Q14331	6	6	6		7364.87	4960.91	22563.4	17486.3	25257.7	14089	16096.1
GNA13	Q14344	6	6	6	6792.02	7120.55	7138.15	5715.77	8584.82	6809.41		8268.44	7656.53
GAMT	Q14353	6	6	6	12041.5	10732.2	12645.6	8523.79	8846.25	7649.9	7479.26	9898.5	9759.4
GALE	Q14376	12	15	15	7636.99	9815.96	9870.01	11542.8	12893.6	18484.3	10159.7	11191.5	9510.34
CAPRIN1	Q14444	27	27	24	62823.9	57557.9	63899.5	52404.4	56834.3	56063.1	42908.3	49118.8	45301.4
GRB14	Q14449	3	3	3		1595.62		6659.3	2949.72	5305.19	2603.45	6524.47	6235.07
RBM39	Q14498	30	30	30	32251	29525.9	30458.5	24498.2	23424.8	22049.9	29800.9	34119.7	34062.2
HLTF	Q14527	3	3	3				2298.55		1469.59			3576.17
PRPSAP1	Q14558	3	3	3	14907.6
MCM6	Q14566	45	45	45	34813.4	34885.7	32234	31940.5	36255	33220.5	18552.9	17767	17894.7
	Q14568	3	3	3	6300.63	27716.3	21880.9	7010.98	28295.4	26032.8	6059.92	28386	24916.5
ITPR3	Q14573	12	12	11	24884			22224.5	18028.7	17465.7	15795.3	26651	16783.1
PLS1	Q14651	9	9	9	15262	13199.1		21551.9	16180.4	25769.6	12884.9	12938.9	15438.1
IRF3	Q14653	2	3	3				10125.8		7257.88	6093.95		7546.11
TRIP12	Q14669	35	33	30	21725	20984.4	23850.5	14186.2	14534.7	15018.8	9281.52	8011.3	9214
PUM1	Q14671	9	9	9	34597.1	29768	31116.1	26396.1	22381	28028	209745	215962	243215
CLINT1	Q14677	18	15	18	12603.3	13170.7	14846.5	19506.8	18832.4	19914.6	16809.3	17840.2	18130.9
SMC1A	Q14683	54	45	45	43936.2	45911.4	43101.8	22924.1	21431.2	21792.3	22327.4	30758.1	27412.6
RRP1B	Q14684	14	12	12	17637	19614.1	17569.2	17736.7	19047.8	19494.4	9415.52	11020.7	11478.9
NCOA6	Q14686	3	0	3				2327.44		4201.81
GSE1	Q14687	3	3	0		2368.17		2425.76			3670.49
PDCD11	Q14690	33	38	30	17649.6	19658.8	20104.3	24008	27198.1	26016.6	16391.6	18517	17036.2
GINS1	Q14691	2	3	3		6156.57	4674	3166.47	2220.37	3269.17		3829.07	2119.54
BMS1	Q14692	15	15	15	9516.13	11794	12084	13407.4	11708.9	12604.8	11350.4	11369.2	11071
USP10	Q14694	12	12	12	24068.2	22917.7	20966.1	22940.1	23417.6	22105.7	22983.2	23866.5	21200.4
MESD	Q14696	9	9	9	9135.29	6564.64	6972.11	8528.63	8544.36	8385.64	6522.92	6113.45	7803.15
GANAB	Q14697	54	51	45	34617.4	34944.6	33160.4	41164.7	41353.3	41117	39935.1	41024.4	40832.8
MFSD10	Q14728	3	6	6	4287.26		3372.88	4809.61	6518.67	9963.98	5339.66	5186.07	6993.31
[truncated: 2,028 more rows]
